# Supplementary material for: Examination of molecular space and feasible structures of bioactive components of humic substances by FTICR MS data mining in ChEMBL database
Source: Sci Rep. 2019 Aug 19;9:12066. doi: 10.1038/s41598-019-48000-y (PMC6700089; doi:10.1038/s41598-019-48000-y)
Supplement: Supplementary file 1 — Supplementary Files [file 41598_2019_48000_MOESM1_ESM.zip]

Archive with 9 entries (8 files):
- SupplementaryFiles/
- SupplementaryFiles/Supplementary File S1.pdf
- SupplementaryFiles/Supplementary File S2.xlsx
- SupplementaryFiles/Supplementary File S3.csv
- SupplementaryFiles/Supplementary File S4.xlsx
- SupplementaryFiles/Supplementary File S5.csv
- SupplementaryFiles/Supplementary File S6.xlsx
- SupplementaryFiles/Supplementary File S7.zip
- SupplementaryFiles/Supplementary File S8.csv
