# Supplementary material for: Examination of molecular space and feasible structures of bioactive components of humic substances by FTICR MS data mining in ChEMBL database
Source: Sci Rep. 2019 Aug 19;9:12066. doi: 10.1038/s41598-019-48000-y (PMC6700089; doi:10.1038/s41598-019-48000-y)
Supplement: Supplementary file 1 — Supplementary Files [file 41598_2019_48000_MOESM1_ESM.zip › SupplementaryFiles/Supplementary File S2.xlsx]

## Sheet: HS samples scaffolds ChEMBL
Smiles	frequency
c1ccccc1	1903
O=C1c(cccc2)c2OC(c2ccccc2)=C1	1180
O=C(/C=C/c1ccccc1)c1ccccc1	759
O=C1Oc(cccc2)c2C=C1	493
O=C(C=C1)c(cccc2)c2C1=O	380
c(cc1)ccc1-c1ccccc1	361
O=C1c(cccc2)c2Oc2c1cccc2	344
C(c1ccccc1)=C/c1ccccc1	343
C(CC1)C[C@H](CC2)C1[C@@H]1C2C(CCC2[C@H]3CCCC2)C3=CC1	318
C(Cc1ccccc1)c1ccccc1	303
O=C(c1c2cccc1)c(cccc1)c1C2=O	296
O=C1C(c2ccccc2)=COc2c1cccc2	291
c1ccc(cccc2)c2c1	288
C(c1ccccc1)Oc1ccccc1	280
C(c1ccccc1)c1ccccc1	268
O=C(c1ccccc1)c1ccccc1	259
O=C(C1)c(cccc2)c2O[C@@H]1c1ccccc1	248
C(CC1CC2)C[C@H]1[C@H](CC1)[C@H]2c2c1cccc2	225
c(cc1)ccc1Oc1ccccc1	175
C(CC1CC2)C[C@@H]1[C@@H](CC1)C2C2[C@H]1C(CCCC1)[C@H]1CC2	172
O=C(C1)c(cccc2)c2O[C@@H]1c1ccccc1	171
O=C1c(cccc2)c2OC=C1	168
O=C1c(cccc2)c2O/C1=C\c1ccccc1	168
C=C(CCO1)C1=O	157
C1CCOCC1	151
O=C1Oc(cccc2)c2C=C1c1ccccc1	147
C(C1)COc2c1cccc2	146
O=C1CCCC1	140
C(c1ccccc1)=C\c1ccccc1	134
C(CC1CC2)C[C@H]1[C@H]1[C@H]2C(CCCC2)C2=CC1	128
c1c(-c2ccccc2)oc2c1cccc2	128
O=C(C=C1)Oc2c1cc(cco1)c1c2	122
C(C1)[C@@H](c2ccccc2)Oc2c1cccc2	120
C(CC1CC2)C[C@H]1[C@H]1[C@H]2C(CCCC2)[C@@H]2CC1	118
O=C(c1ccccc1)Oc1ccccc1	114
O=C(CCc1ccccc1)c1ccccc1	112
C(COc1ccccc1)c1ccccc1	112
C1C[C@H](CC2)[C@]34OOC2O[C@H]3OCC[C@@H]4C1	110
O=C(Cc1ccccc1)c1ccccc1	110
O=C(CC1)C=C(CC2)C1[C@@H]1[C@@H]2[C@H](CCC2)C2CC1	109
C=C([C@@H](C1)CC[C@@H]2[C@]11CC[C@H]3C2CCCC3)C1=O	106
O=C1Oc(cccc2)c2C(c2ccccc2)=C1	100
C(CC1)C[C@H](CC2)C1c1c2cccc1	96
C1C[C@H](Oc2ccccc2)OCC1	94
O=C1OCCC1	91
c1coc2c1cccc2	89
O=C(/C=C/C=C/c1ccccc1)/C=C/c1ccccc1	88
C(CC1CC2)C[C@H]1[C@H]1[C@H]2C(CCCC2)[C@H]2CC1	88
O=C1OCc2c1cccc2	85
C=C(CCCC1)/C1=C\C=C1\C(CCC2)C2CCC1	85
O=C(CC1)C=C(CC2)C1C1C2C(CCC2)C2CC1	85
C1c(cccc2)c2OC1	84
O=C1Oc(cccc2)c2C=C1Cc1ccccc1	84
C1Oc(cc(c(CCCC2)c3)-c4c2cccc4)c3O1	83
O=C(C=C1)C=CC1=O	81
O=C(/C=C/c1ccccc1)/C=C/c1ccccc1	81
C1OC1	79
C1Oc(cccc2)c2C=C1	76
C1CCCCC1	76
C(CCc1ccccc1)Cc1ccccc1	74
C1[C@]23[C@@]1(CCCC1)[C@H]1CC[C@H]2C(CCC1)C1CC3	74
O=C1Oc(c2c(cc3)OCCC2)c3C=C1	74
C(c1ccccc1)=C(c1ccccc1)c1ccccc1	73
C(Cc1ccccc1)Cc1ccccc1	73
C1COOCC1	73
O=C1C(O[C@@H]2OCCCC2)=C(c2ccccc2)Oc2c1cccc2	72
c1cocc1	72
c(cc1)ccc1-c1cc2ccccc2cc1	71
O=C1Oc(cc(cc2)OCc3ccccc3)c2C=C1	68
c(cc1)ccc1-c(cc1)ccc1-c1ccccc1	67
O=C(/C(/C1)=C/c2ccccc2)c2c1cccc2	67
C=C(CCCC1)/C1=C\C=C1\[C@H](CCC2)C2CCC1	65
O=C(CCCC1CC2)[C@@H]1C(C[C@@H](c1cocc1)O1)[C@@H]2C1=O	65
C(/C=C/c1ccccc1)c1ccccc1	65
O=C1C=C([C@H](CCCC2)C2CC2)C2C2[C@H]1C(CCCC1)[C@H]1CC2	64
O=C1OCCC=C1	63
C(CC1CC2)C[C@H]1[C@H]1[C@H]2C(CCCC2)C2CC1	62
C1Oc(cccc2)c2O1	61
C=C(CCCc1ccccc1)CC[C@]1(CC2)OCCC2O1	61
O=C(c1c(C2)cccc1)c1c2cccc1	60
O=C1OCC=C1	60
C(c1ccccc1)c(cc1)cc2c1OCO2	59
C1CCCC1	59
O=C(CC(/C=C/c1ccccc1)=O)/C=C/c1ccccc1	58
O=C1C=C[C@H]2C(CC[C@@H]3[C@H]4C3)[C@H]4C=CCC12	57
O=C1OC=CC=C1	57
c1cc2ccc(cccc3)c3c2cc1	56
O=C(CC1)C[C@H](CC2)C1[C@@H]1C2C(CCC2[C@H]3CCCC2)C3=CC1	56
O=C1c(ccc(O[C@@H]2OCCCC2)c2)c2OC(c2ccccc2)=C1	55
O=C(/C=C/c1ccccc1)OC1CCCCC1	55
C(CCOc1ccccc1)COc1ccccc1	54
C(CC1)CC(CC2)C1C1C2C(CCC2[C@H]3CCCC2)C3=CC1	54
O=C1OC[C@H](C2)[C@H]1[C@H](c1ccccc1)c1c2cc2OCOc2c1	54
O=C1Oc(cccc2)c2-c2c1cccc2	54
C(CC1CC2)CC1C1C2C(CCCC2)C2=CC1	53
O=C(/C(/CCC1)=C/c2ccccc2)/C1=C/c1ccccc1	53
C1CC=CCC1	53
O=C(c1ccccc1)OCc1ccccc1	52
O=C1c(cccc2)c2OC/C1=C\c1ccccc1	52
C1c(cccc2)c2OC[C@H]1c1ccccc1	51
C=C1CC(CCCC2)[C@H]2CC1	50
c(cc1)ccc1C#Cc1ccccc1	49
O=C1C=CCCC1	49
O=C(CCC1)c2c1cccc2	48
C=C(C1)[C@@H](C2)CC[C@@H]3[C@]12CC[C@H]1C3CCCC1	48
C=C(C1[C@@H](C2)C(CCCC3)[C@H]3CC1)C2=O	48
C=C([C@@H](C[C@]123)CC[C@H]3[C@]3(CCCC4)[C@@H]4CC2OC3)C1=O	47
O=C1OC[C@H](Cc2ccccc2)[C@H]1Cc1ccccc1	47
C(CC1)Cc(cccc2)c2-c2c1cccc2	46
O=C1C=C(CC[C@@H]2[C@@H]3CCC4[C@H]2CCC4)C3C=C1	46
O=C1C=COC=C1	46
C=C(c1ccccc1)c1ccccc1	45
O=C(c1coc2c1cccc2)c1ccccc1	45
O=C(C[C@H]1c2ccccc2)Oc2c1cccc2	45
O=C(C1)c(cccc2)c2OC1c1ccccc1	45
O=C1c(cccc2)c2OC(/C=C/c2ccccc2)=C1	45
C=C(C[C@H](CC[C@@H](CC1)C(CCC2)[C@@H]1/C2=C/C=C(/CCCC1)\C1=C)O1)C1=O	45
C=C(C[C@@H](CC[C@@H](CC1)C(CCC2)[C@@H]1/C2=C/C=C(/CCCC1)\C1=C)O1)C1=O	45
c1coc(-c2ccccc2)c1	44
c1ccc(C2OOC(c3ccccc3)OO2)cc1	44
C(CCCc1ccccc1)CCCc1ccccc1	44
O=C1Oc(cccc2)c2C2=C1CCCC2	44
O=C1OC=Cc2c1cccc2	43
O=C1OCC=C1CCCCCCCCCCCCC[C@@H]1OCCC1	43
C=C(CC1)CCC1=C/C=C1/[C@H](CCC2)C2CCC1	43
O=C(C1)C=CC2=C1OC(c1ccccc1)=CC2=O	43
O=C(/C=C/c1ccccc1)OCCc1ccccc1	43
O=C(C(c(cc1)cc2c1OCO2)=C1Cc2ccccc2)OC1c1ccccc1	42
C(C1)COC1[C@@H](CC1)[C@@H](CC2)C1C1[C@H]2C(CCCC2)[C@H]2CC1	42
C(C1)c(cccc2)c2-c2c1cccc2	42
C(CC1CC2)CC1C1=C2C(CCCC2)[C@H]2CC1	42
O=C(C[C@@H]1CCC2)O[C@@H]3OC4OO[C@@]13[C@H]2CC4	42
C(COc1ccccc1)COc1ccccc1	42
C(c1ccccc1)c1cc2ccccc2cc1	42
C(CC1)Cc2c1cccc2	41
O=C(/C=C/c1ccccc1)c(cc1)cc2c1OCC=C2	41
O=C(/C(/CC1)=C/c2ccccc2)c2c1cccc2	41
C(CC1)CC2C1CCCC2	40
O=C(/C=C/c1ccccc1)C(C(/C=C/c1ccccc1)=O)=Cc1ccccc1	40
C1COCC1	40
O=C1c(cccc2)c2OCc2c1cccc2	39
C(C1)[C@H](c2ccccc2)Oc2c1cccc2	39
O=C1c(cccc2)c2OC=C1Cc1ccccc1	39
O=C(/C=C/C=C/c1ccccc1)c1ccccc1	39
C1O[C@]11[C@@H]2O[C@@H]3C=CCCC3C1CC2	39
C([C@H]1c(cccc2)c2O[C@@H]11)Oc2c1cccc2	39
O=C(C1)C=C[C@H](C2)C1[C@@H](CCC([C@@H]1C3)OC4)[C@]14[C@@H]2OC3=O	39
O=C(/C=C/c1ccccc1)c(cc1)cc2c1occ2	39
O=C(C=C1)C=C(Cc2ccccc2)C1=O	39
O=C(c1c2occ1)c(cccc1)c1C2=O	39
O=C1C=CCC1	39
C(C[C@H]1CC2)CC1C1[C@H]2C(CCCC2)[C@H]2CC1	38
O=C1OCCc2c1cccc2	37
O=C(/C(/CC1)=C/c2ccccc2)/C1=C/c1ccccc1	37
C1Oc(cccc2)c2-c2c1cccc2	37
C1c(cccc2)c2OC11CCCCC1	37
O=C(/C=C/c1ccccc1)Oc1ccccc1	37
O=C1OCC=C1CCCCCCCCCCCCC[C@@H](CC1)O[C@H]1[C@@H]1OCCC1	37
O=C1C=COC1	37
C(CC1)CCC1c1ccccc1	36
O=C(c1c(CC2)cccc1)c1c2cccc1	36
O=C1Oc(cccc2)c2Oc2c1cccc2	36
O=C1c(ccc(OCCCOc2ccccc2)c2)c2OC=C1	36
O=C1C=CC[C@]23O[C@@H]3C[C@@H]([C@H]3C(CC4)[C@@H](C[C@@H](CC=C5)OC5=O)CC3)[C@H]4C12	35
C(CC1CC2)C[C@H]1[C@H](CC1)[C@H]2C(CC2)[C@H]1CC21OOC2(CCCCC2)OO1	35
O=C1C=C(C(CCC2)C2CC2)[C@H]2C2[C@H]1CCCC2	35
C(CC1)CC(CC2)C1C1C2C(CCC2C3CCCC2)C3=CC1	35
C1c(cccc2)c2O[C@@H]1c1ccccc1	35
C1OCC2=CCC[C@@H]3[C@]12CCCC3	34
C=C(CCC1)[C@@H]2C1CCC(C1)=CCC[C@H]1C2	34
C1C[C@H](CC2)C34OOC2OC3OCCC4C1	34
O=C(CC1)C[C@H](CC2)C1[C@@H]1[C@@H]2[C@H](CCC2)C2CC1	34
C(CC1CCC2)C[C@H]1/C2=C/C=C1CCCCC1	34
O=C1c(cccc2)c2O/C1=C/c1ccccc1	34
C=C(CCCc1ccccc1)CCC1(CC2)OCCC2O1	34
C([C@H]([C@H]1OCc2ccccc2)OCC[C@H]1OCc1ccccc1)OCc1ccccc1	33
c(cc1)ccc1-c1cccc2ccccc12	33
C(COc1ccccc1)Oc1ccccc1	33
C(CC1CC2)CC1[C@H]1C2[C@H](CCCC2)C2=CC1	33
O=C(C=C1)Oc2c1c(OCC=C1)c1c1c2CCCO1	33
O=C1OCC([C@@H](CC2)C(CC3)C2[C@H](CC2)[C@H]3C(CC3)[C@H]2C[C@H]3O[C@@H]2OCCCC2)=C1	32
O=C(C1=C2COCC1)c(cccc1)c1C2=O	32
O=C1[C@@]23C=CCC2CC=C[C@H]1[C@H](C1)[C@H]1CC3	32
O=C1C(c(cc2)cc3c2OCO3)=COc2c1cccc2	32
c(cc1)ccc1-c1cccc(-c2ccccc2)c1	32
O=C(CCc1c2cccc1)/C2=C/c1ccccc1	32
O=C1C(Oc2ccccc2)=COc2c1cccc2	32
O=C1c(cccc2)c2OC[C@H]1c1ccccc1	32
c1ccc(C(c2ccccc2)c2ccccc2)cc1	32
O=C(C=Cc1c2cccc1)C2=O	31
c(cc1)cc2c1oc1c2cccc1	31
C(CCO1)CC11OCCCC1	31
O=C1Oc(c2c(cc3)occ2)c3C=C1	31
O=C(C1c2ccccc2)c(cccc2)c2C1=O	31
C1Oc(cc([C@H]2Oc(cccc3)c3C=C2)cc2)c2O1	31
C(c1ccco1)Oc1ccccc1	30
C(C1)C2OC1CC2	30
O=C(CC1)C(CC2)[C@@H]1[C@H](CC1)[C@H]2c2c1cccc2	30
C1CC2C3=CC[C@@H](CCCC4)C4C3=CCC2C1	30
O=C(C[C@@H](C1)c2ccccc2)C=C1c1ccccc1	30
O=C1OCC([C@@H](CC2)C(CC3)C2[C@H](CC2)[C@H]3C(CC3)C2C[C@H]3O[C@@H]2OCCCC2)=C1	29
O=C(C1(CC2CC1)OC2=O)O[C@@H](COc(cc1)c2c(O3)c1C=CC3=O)[C@@H]2OC(C1(CC2CC1)OC2=O)=O	29
C(C1)[C@H](C2)CC[C@@H]3[C@@]12CC[C@H]1C3CCCC1	29
O=C(C1)[C@@H](CCCC2)C2[C@@H]2[C@@H]1[C@H](CCC1)C1CC2	29
C(C(CC(C1)C2)C3)C1CC23c1cccc(-c2ccccc2)c1	29
O=C1OCC([C@@H](CC2)C(CC3)C2[C@H]2[C@H]3C(CCCC3)[C@@H]3CC2)=C1	29
O=C(C[C@@H]1C2CCCC1)c1c2cccc1	29
C1CC=C2C=CCC[C@H]2C1	28
O=C(CC1)c2c1cccc2	28
O=C(CC1)CC1/C=C/CC1CCC1	28
C(C1)C(C2)CC[C@@H]3[C@]12CC[C@H]1C3CCCC1	28
O=C(/C=C/c1ccccc1)OCCOC(/C=C/c1ccccc1)=O	28
O=C(c1cc2ccccc2cc1)OCCCC(C(c1c2cccc1)=O)=CC2=O	28
O=C1C=C(CCC2C3CCC4C2CCC4)C3C=C1	28
O=C(c1c2cccc1)c(cccc1)c1C2=Cc1ccccc1	28
O=C(C(c1ccccc1)=O)c1ccccc1	27
O=C(C1OC[C@H](C2)[C@]11Oc3c4cccc3)[C@@H]2C=C1C4=O	27
O=C1Oc(cccc2)c2-c2c1c(cccc1)c1o2	27
O=C(c1cc(cccc2)c2o1)c1ccccc1	27
O=C(/C=C/c(cc1)cc2c1OCO2)c1ccccc1	27
O=C(c1c(-c2ccccc2)oc2c1cccc2)c1ccccc1	27
O=C1O[C@@H](C2)C[C@@]3(OCCCC3)O[C@@H]2C/C=C/CC/C=C/C=C2\C3[C@H]1C=CC[C@H]3OC2	26
O=C(CCCCc1ccccc1)CCc1ccccc1	26
C(/C=C/[C@@H](C1)[C@H]1/C=C/[C@@H]1OCCCC1)/C=C/[C@@H]1OCC=CC1	26
O=C1OC[C@H](CC2)C3[C@@]12CC=CCC3	26
O=C(C1)c(cccc2)c2O[C@H]1c1ccccc1	26
O=C(CC1)C(CC2)C1C(CC1)C2C(CC2)C1=CC2=O	26
O=C(CC[C@@H]12)CC1=CC[C@@H](C(CCC1)C1C1)C2C1=O	26
C=C(CC=C1)C1=O	26
O=C1c(cccc2)c2OCC1	25
O=C1C(O[C@@H]2O[C@H](CO[C@@H]3OCCCC3)CCC2)=C(c2ccccc2)Oc2c1cccc2	25
C(CC1)CC2[C@@H]1C1=CC[C@H](C(CC3)[C@@H](CC4)C[C@H]3O[C@@H]3OCCCC3)C4C1CC2	25
C(CC1)CCC11OOC2(CCCCC2)OO1	25
O=C(/C=C/c1ccccc1)c1c2OCC=Cc2ccc1	25
O=C(COc1ccccc1)COc1ccccc1	25
C=C(C[C@H](COC(c1ccccc1)=O)O1)C1=O	25
O=C(c1ccccc1)O[C@@H]1C(CCCC2)[C@@]2(C2)OC[C@@H]2C1	25
O=C(C[C@@H]1CC2)C=C[C@]1(C1)[C@@]11[C@@H]2C(CCC2)C2CC1	25
O=C(/C=C/c1ccccc1)c1ccco1	25
C1c(cccc2)c2O[C@H]1c1ccccc1	25
O=C(C=C1)Oc2c1cc(CCCO1)c1c2	25
C(C1)[C@H]2OC1COC2	24
C1C[C@@H](Oc2ccccc2)OCC1	24
C1c(cccc2)c2-c2c1cccc2	24
O=C([C@]1(CCCC2)[C@@H]2C2=CC[C@H](C(CCCC3)[C@H]3CC3)C3C2CC1)O[C@@H]1OCCCC1	24
O=C(/C=C/c1ccccc1)OCCCc1ccccc1	24
O=C(CCOc1c(C=CCO2)c2c2C=C3)c1c2OC3=O	24
O=C(/C(/Cc1ccccc1)=C/c(cc1)cc2c1OCO2)c1ccccc1	24
C1C[C@H](Oc2cc3ccccc3cc2)OCC1	24
C1Oc(cc([C@H](CCC2)c3ccccc3)c2c2)c2O1	24
C=C1[C@@H](C/C=C(\CCO2)/C2=O)C(CCCC2)[C@@H]2CC1	24
O=C(c1ccccc1)C1=Cc(cccc2)c2OC1=O	24
c1coc2c1ccc(-c1ccccc1)c2	24
O=C(C=C1)Oc(cc2)c1c1c2C=CCO1	24
C(C1)Cc2c1cccc2	23
O=C(C=Cc1ccccc1)c1ccccc1	23
C(CC1)C[C@H](CC2)C1[C@@H](CC1)C2[C@H]2C1CC=CC2	23
O=C(CC1)C[C@H]2C1C1=CCC(CCC3)C3C1=CC2	23
c1cc2cc3ccccc3cc2cc1	23
C1C=CC[C@H]2c(cccc3)c3OC[C@H]12	23
C(CC1CC2)CC1C1C2C(CCCC2)C2CC1	23
C(CC1CC2)CC1C1C2C(CCCC2)[C@H]2CC1	23
O=C(c1ccccc1)O[C@H](C1)[C@@H](c2ccccc2)Oc2c1cccc2	23
O=C1OC=C([C@@H]2C(CC[C@H]3[C@H]4CC[C@H]5C3CCCC5)[C@@]43O[C@@H]3C2)C=C1	23
O=C1c(cc(C=CCO2)c2c2)c2Oc2c1cccc2	23
O=C(CC1)C[C@H](CC2)[C@@]1(C1)[C@@]11[C@@H]2C(CCC2)C2CC1	23
O=C1C(C(CCCC2)[C@H]2CC2)C2OCC1	23
c1coc(-c2cc3ccccc3cc2)c1	23
C1OOCC=C1	23
O=C(c(oc(cc1)c2c(O3)c1C=CC3=O)c2-c1ccccc1)c1ccccc1	22
O=C(COc1ccccc1)c1ccccc1	22
C(C1)[C@@H](C2)CC[C@@H]3[C@@]12CC[C@H]1C3CCCC1	22
O=C(/C=C/c1ccccc1)c1cc2ccccc2cc1	22
O=C1OCc2c1cc1Oc(cccc3)c3Oc1c2	22
O=C1C2[C@H](CCCC3)C3=CC[C@H]2C(CCC2)C2C1	22
O=C1Oc(c2ccccc2cc2)c2-c2c1cco2	22
O=C(CCc(cc1)cc2c1occ2)c(cccc1)c1O[C@@H]1OCCCC1	22
O=C1c(cccc2)c2-c2c1cccc2	22
O=C(CC1CCC2)OC3OC4OOC13[C@H]2CC4	22
O=C1OCCCCCCCCc2c1cccc2	22
O=C1c(ccc2ccccc22)c2OC(c2ccccc2)=C1	22
O=C(/C=C/c1ccccc1)C1=Cc(cccc2)c2OC1=O	22
O=C(c1c2cccc1)c(cc(CCC[C@@H]1O[C@@H]3OCCCC3)c1c1)c1C2=O	22
O=C(C=C1OC=Cc2cccc3c12)C3=O	22
O=C(c1c2cccc1)O[C@H]1[C@H]2OCCC1	22
O=C1OCC/C1=C\c1ccccc1	21
C1OCC2=CCC[C@H]3[C@@]12CCCC3	21
O=C1c(cccc2)c2OC(c2cccc(-c3cccc4c3OC(c3ccccc3)=CC4=O)c2)=C1	21
O=C(C1=C(c2c3cccc2)OCCC1)C3=O	21
O=C(C1=C2OCCC1)c(cccc1)c1C2=O	21
O=C1OCC(CCC(CCC2)[C@@H](CCC3)C2[C@]32OC2)=C1	21
O=C(c1ccccc1)c1cccc2ccccc12	21
C1Oc(cc(cc2)-c3cc(cccc4)c4o3)c2O1	21
O=C(CC1)C[C@H](CC2)C1[C@@H](CC1)C2C2[C@H]1[C@@H](CCC1)C1CC2	21
O=C(CC(c1ccccc1)=O)c1ccccc1	21
O=C(CC=CC1=O)/C1=C\C=C\c1ccccc1	21
C1Oc(cc([C@H]2Oc(cccc3)c3C(c3ccccc3)=C2)cc2)c2O1	21
C(CC1CC2)CC1C(CC1)C2C2C1C(CCCC1)C1CC2	21
O=C(C(C1)(Cc2c3cccc2)C3=O)c2c1cccc2	21
O=C1c(cc(CCCO2)c2c2)c2Oc2c1cccc2	21
O=C1c(cc(-c2c(CO3)cccc2)c3c2)c2OC=C1	21
O=C1c2cc3ccccc3cc2CCC1	21
O=C1C=C(CCCC2)C2CC1	20
O=C1Oc(cccc2)c2C=C1C(c1ccccc1)C1=Cc(cccc2)c2OC1=O	20
O=C1c(cccc2)c2C=Cc2c1cccc2	20
O=C1OC=C([C@@H](CC2)C(CC3)C2[C@H]2[C@H]3C(CCCC3)[C@@H]3CC2)C=C1	20
O=C(Cc1ccccc1)C(c1c2cccc1)c(cccc1)c1C2=O	20
c1ccc(cc(cc2)-c3cc4ccccc4cc3)c2c1	20
C(CC1)C[C@H](CC2)C1[C@@H](CC1)C2C2[C@H]1C1=CCCCC1CC2	20
C1Oc(cc(cc2)-c3c(c4c(cc5)OCO4)c5ccc3)c2O1	20
O=C1Oc(cccc2)c2C2=C1CCC2	20
O=C1OCCCC/C=C/[C@H](CCC2)[C@@H]2C/C=C1	20
C1C[C@H](Oc2cccc3ccccc23)OCC1	20
C1Oc(c(c(cc2)ccc3)c3-c3ccccc3)c2O1	20
C1C[C@@H](Oc(cccc2)c2-c2ccccc2)OCC1	20
O=C(/C=C/c1ccccc1)c(cc1)cc2c1OCO2	20
O=C(c1c2cccc1)c(ccc(O[C@@H]1OCCCC1)c1)c1C2=O	20
O=C(CC1)CC(CC2)[C@@H]1C(CC1)[C@H]2C2C1[C@H](CCCC1)C1CC2	20
C1Oc(cc(cc2)-c3ccccc3)c2O1	20
O=C(C1=C2OCC1)c(cccc1)c1C2=O	20
O=C(C=COc1c2)c1cc1c2OC=CC1=O	19
O=C1OC(c2ccccc2)=Cc2c1cco2	19
C(C[C@H]1c2ccccc2)C2c(cccc3)c3O[C@@]12c1ccccc1	19
O=C(/C=C/c1cccc2ccccc12)c1ccccc1	19
O=C(C=C1)Oc2c1cc(c(-c1ccccc1)co1)c1c2	19
C(Oc1ccc2)Oc1c2-c1c2OCOc2ccc1	19
O=C(CC1)C=C(CC2)[C@H]1[C@@H]1[C@@H]2[C@H](CCC2)C2CC1	19
C(CC1)C[C@H](CC2)C1[C@@H]1C2C(CCC2[C@@H]3CCCC2)C3=CC1	19
C(CC1CC2)C[C@H]1C1[C@H]2C(CCCC2)[C@H]2CC1	19
O=C1[C@]2(CCC3)O[C@]23/C=C/CC[C@H](C2)[C@H]2CC1	19
O=C1Oc(cccc2)c2/C1=C\c1ccccc1	19
O=C([C@@H](Cc1ccccc1)C1)c2c1cccc2	19
O=C(c1ccccc1)O[C@H]1C(CCCC2)[C@@]2(C2)OC[C@@H]2C1	19
O=C(/C=C/c(cc1)cc(C=C2)c1OC2=O)c1ccccc1	19
O=C1c(cccc2)c2O[C@@]1(c1c2cccc1)OC2=O	19
O=C1C2[C@H](C=CC(C3)=O)C3=CC[C@H]2C(CCC2)C2C1	19
O=C(CCC1C2)C1C(CC[C@@H]1C3CCCC1)=C3C2=O	19
C1C[C@@H](Oc(cc2)ccc2-c2ccccc2)OCC1	19
C([C@@H]1[C@@H](Cc2ccccc2)COC1)c1ccccc1	19
C=C1COCCCC1	18
O=C1c(ccc(O[C@@H]2O[C@H](CO[C@@H]3OCCCC3)CCC2)c2)c2OC(c2ccccc2)=C1	18
C(C[C@@H]12)C[C@@H]2C=CO[C@H]1O[C@@H]1OCCCC1	18
O=C(Cc1ccccc1)Oc1ccccc1	18
O=C(CC(C1CC2)=C(C[C@H]3CCC4)[C@H]2[C@H]4C3=O)O[C@H]1c1cocc1	18
O=C1c(ccc(OCCCCCOc2ccccc2)c2)c2OC=C1	18
O=C(/C=C/c1ccccc1)c(cc1)ccc1OCc1ccccc1	18
O=C1c(cccc2)c2OC(c(cc2)cc3c2OCO3)=C1	18
O=C(CC1)C(c2ccccc2)=C1c1ccccc1	18
O=C(c1ccccc1)c1cc(CCCC2)c2cc1	18
C(CC1)C[C@@H]2C1C(CCC1[C@H]3CCCC1)C3=CC2	18
O=C1C(C(CCC2)C2CC2)=C2C(CCCC2)[C@H]2C1	18
O=C(/C=C/c1ccccc1)c1cccc(C(/C=C/c2ccccc2)=O)c1	18
C(CC1)C[C@H](CC2)C1[C@@H]1C2=CCCC1	18
O=C(C[C@@H]1OCCCC1)/C=C/c1ccccc1	18
C(c1ccccc1)c1cccc2ccccc12	18
C1C[C@H](Oc2cc(/C=C/c3ccccc3)ccc2)OCC1	18
C(CC/C=C/c1ccccc1)CCc1ccccc1	18
O=C1C(c(cccc2)c2OC2)=C2Oc2c1cccc2	18
C(CC1)CCC1=C(c1ccccc1)c1ccccc1	18
O=C1OC(CC[C@@H](CC=C2)C3C2=CCCC3)CCC1	18
O=C1Oc(cccc2)c2C=C1CC1=Cc(cccc2)c2OC1=O	18
O=C1Oc(c2ccccc2cc2)c2C=C1	18
O=C(CC(C1)c2ccccc2)CC1=O	17
O=C1OCC([C@@H](CC2)C(CC3)C2[C@H](CC2)[C@H]3C3[C@@H]2C[C@H]2O[C@@H]4OCCCC4O[C@@H]2C3)=C1	17
C(C[C@H]1c2ccccc2)Cc2c1cccc2	17
C1c(cccc2)c2OC[C@H]1c1ccccc1	17
C(COc1ccccc1)/C=C/C1CCCC1	17
C(Cc1ccccc1)COc1ccccc1	17
O=C(/C1=C\c2ccccc2)c(cccc2)c2O[C@@H]1c1ccccc1	17
C(CC1CC2)CC1C(CC1)C2C(C2)[C@@H]1Cc1c2cco1	17
O=C1C=C[C@H]2[C@]3(CCC4O5)OC5O[C@@H]4[C@@H]3[C@@H]3OC3CC12	17
C=C(CC1)CCC1=C/C=C1/C(CCC2)C2CCC1	17
O=C1Oc(cc(cc2)O[C@@H]3OCCCC3)c2C=C1	17
O=C1c(cccc2)c2OC[C@@H]1Cc1ccccc1	17
O=C(CC1)C(CC2)[C@@H]1[C@H]1[C@H]2C(CCCC2)C2=CC1	17
O=C(CCC1C2)C=C1c1c2cccc1	17
C1C=CCC2c(cccc3)c3OCC12	17
C=C(CC[C@H]1C(CC[C@H]2C3=C)=C)[C@@H]1[C@H]2OC3=O	17
C(C1)[C@H](c2ccccc2)O[C@@H]1c1ccccc1	17
O=C(C1)C=C[C@H](C2)C1[C@@H]([C@@H](CC[C@@H]1C3)OC4)[C@]14[C@@H]2OC3=O	17
C(COc(cc1)ccc1-c1ccccc1)c1ccccc1	17
C1C[C@H]2C(C3)[C@H]4C=CC3C4C[C@@H]2C1	17
O=C(CC(CCC1)C1C1CC2)C1C(CC1)C2=CC1=O	17
O=C(CCC1)[C@@H](CC2)C1C1[C@H]2C(CCCC2)[C@H]2CC1	17
C(CCOc1ccccc1)CCOc1cc(OCCC2)c2cc1	17
O=C(CCc1ccccc1)c(cccc1)c1O[C@@H]1OCCCC1	17
O=C(c1c(-c2ccccc2)c2c3)OCc1cc2cc1c3OCO1	17
O=C(CC/C=C\C1)OCc2c1cccc2	17
C=C([C@H](CC/C=C/CC/C=C1)[C@@H]1O1)C1=O	17
O=C(C1=C(c2c3cccc2)OCC1)C3=O	17
O=C1c(cccc2)c2C=CC=C1	16
C1CC2C3=CCCCC3=CCC2C1	16
O=C(C=COc1c23)c1ccc3OC=CC2=O	16
O=C(C1=C2CCCC1)c(cccc1)c1C2=O	16
O=C(C=C1)C(CC[C@@H]2C3CCCC2)=C3C1=O	16
C1=Cc(cccc2)c2O[C@@H]1c1ccccc1	16
C(C1)C(c2ccccc2)Oc2c1cccc2	16
C=C([C@H](CCCC(CC1)C2C1=O)[C@H]2O1)C1=O	16
C(C/C=C/C1CCCC1)Cc1ccccc1	16
C(CC1CC2)C[C@H]1[C@H]1[C@H]2C(CC[C@@H](C2)O[C@@H]3OCCCC3)C2=CC1	16
O=C(CCc1ccccc1)/C=C/CCc1ccccc1	16
O=C(CCC/C=C/c1c2cccc1)/C=C\CCOC2=O	16
O=C1OC[C@H](C2)[C@H]1[C@H](c1ccccc1)c1c2cccc1	16
O=C(c1c2cccc1)c(cc(CCCC1)c1c1)c1C2=O	16
C([C@@H]1[C@@H](c2ccccc2)OC[C@H](Cc2ccccc2)C1)/C=C/c1ccccc1	16
O=C(C=C(c1ccccc1)c1c2cccc1)C2=O	16
O=C(C=C1c2ccccc2)c(cccc2)c2C1=O	16
C([C@H](C1)CO[C@@H]1c1ccccc1)c1ccccc1	16
O=C(CC1)C[C@H](CC2)C1C1=C2C(CCC2)C2CC1	16
O=C(CC1)C[C@H]2C1[C@@H](CCC1C3CCC1)C3=CC2	16
O=C1C=C(CCCC2)C2[C@@H]2[C@@H]1[C@H](CCC1)C1CC2	16
O=C(/C=C/c1ccccc1)O[C@@H]1COc2cc(OC(C=C3)=O)c3cc2C1	16
C(Cc(cccc1)c1OCc1ccccc1)c1ccccc1	16
O=C(c1c(C2)cccc1)c1c2ccc(Cc2ccccc2)c1	16
O=C1O[C@H]2C3=CCC[C@@H]3CCCC2C1	16
C1CC2C3=CC[C@@H](CCCC4)C4[C@H]3CCC2C1	16
C1C[C@H]2C3=CCC(CCCC4)C4[C@H]3CCC2C1	16
C(CC1CC2)CC1C(CC1)C2c2c1cccc2	16
C([C@H](C1)COc2c1cccc2)c1ccccc1	16
O=C1c(c2ccccc2cc2)c2OC(c2ccccc2)=C1	16
C(C12C3C=CC1CC3[C@H](CCC1)[C@@H]1C2)O[C@@H]1OCCCC1	16
O=C(COc(cc1)cc(O2)c1C=CC2=O)c1ccccc1	16
O=C1c(ccc2c3C=CCO2)c3Oc2c1cccc2	16
O=C(CCCC1)[C@H]1Oc(cc1)cc(O2)c1C=CC2=O	16
O=C1Oc(ccc(-c2ccccc2)c2)c2C(c2ccccc2)=C1	16
O=C1C=C(C(c2ccccc2)C(C=CC=C2)=CC2=O)C=CC=C1	16
O=C(CCC1)O[C@@]1(CC1)C(CC2)[C@@H]1[C@H](CC1)[C@H]2c2c1cccc2	16
C(CO[C@@H]1OCCCC1)c1ccccc1	16
C(C(c1ccccc1)=C1)c2c1cccc2	16
O=C(C=C1)OC1=O	16
C(C1CCCCC1)c1ccccc1	15
O=C(c1c(-c(cc2)cc3c2OCO3)c2ccccc22)OCc1c2O[C@@H]1OCCCC1	15
O=C1OC2(CCCC2)C=C1c1ccccc1	15
C(/C=C/c1ccccc1)=C/c1ccccc1	15
O=C(C=CC1=O)C1=C/C=C/c1ccccc1	15
O=C(C[C@H](C1CC[C@@H]2[C@@H]3CCC4)C2=C[C@@H]4C3=O)O[C@H]1c1cocc1	15
O=C(/C=C/c1cc2ccccc2cc1)c1ccccc1	15
O=C(c1ccccc1)c1cc2ccccc2cc1	15
O=C(C=C1)C=C2C1=C1c(cccc3)c3OCC1C2	15
O=C(c1ccccc1)O[C@H](CO[C@H]12)[C@H]1OC[C@@H]2OC(c1ccccc1)=O	15
C(CCc(cc1)cc2c1OCO2)Cc(cc1)cc2c1OCO2	15
O=C(CCC1)C(C2c3ccccc3)=C1OC(CCC1)=C2C1=O	15
C(CC1)CC(CC2)C1c1c2cccc1	15
C(CC1)C[C@@H]2[C@@H]1c(cccc1)c1OC2	15
O=C(C=C1)Oc2c1cc(CCO1)c1c2	15
C([C@@H]1CCC2)[C@@]11[C@@H]2C(CCC2)C2CC1	15
C(C1c(cccc2)c2OC11)Oc2c1cccc2	15
O=C(CC1CCC2)OC3OC4OOC13C2CC4	15
O=C1c(cccc2)c2OC[C@H]1c1ccccc1	15
O=C1OC(c2ccccc2)=Cc2c1cccc2	15
O=C(c1ccccc1)OC[C@H](CC[C@H]1O2)O[C@H]1c(cccc1)c1C2=O	15
O=C1C(c2ccccc2)=COc2c1cc(C=CCO1)c1c2	15
C([C@@H]1C2CC3)OCC1=CC[C@H]2C1[C@H]3C(CCCC2)[C@H]2CC1	15
O=C(CC1)C[C@H](CC2)C1C1=C2[C@H](CCC2)C2CC1=O	15
O=C1O[C@H]2/C=C\CCCC3C=CCC[C@@H]3C[C@]22OC12	15
O=C(c1c(-c2c3c(CCCC4)c4cc2)occ1)C3=O	15
O=C(C=C1Cc2ccccc2)c(cccc2)c2C1=O	15
O=C(c1ccccc1)O[C@@H](C1)COc2c1cccc2	15
O=C(c1ccccc1)OC[C@H](CCC1)O[C@H]1Oc1ccccc1	15
O=C1OCCCC1	15
C(C1)CO[C@H]1[C@@H]1OCCC1	14
C1Oc(cccc2)c2OC1	14
O=C1OC(/C=C/c2ccccc2)C=C1	14
O=C(/C=C/c1ccccc1)O[C@@H]1CC2=CCC(C(CCC3)C3CC3)[C@H]3C2CC1	14
C(C(C1)c2ccccc2)C1c1ccccc1	14
C1C=C[C@H]2[C@H](O[C@@H]3OCCCC3)OC=C[C@@H]12	14
O=C(/C=C/c(cc1)ccc1OCc1ccccc1)c1ccccc1	14
C(C1)CO[C@]1(C1)O[C@@H](C2)[C@H]1C(CC1)[C@@H]2[C@H]2[C@H]1C(CCCC1)[C@H]1CC2	14
O=C1C(OC2OCCCC2)=C(c2ccccc2)Oc2c1cccc2	14
C1Oc2cc(O[C@H]3c(cccc4)c4OC[C@@H]33)c3cc2O1	14
C=C(CCCC1)/C1=C/C=C1\[C@H](CCC2)C2CCC1	14
O=C(CC1)C[C@H](CC2)C1[C@H](CC1)C2C2C1=CCC2	14
O=C(CC1)C(CC2)[C@@H]1[C@H]1[C@H]2C(CCCC2)C2CC1	14
O=C(/C=C/c1ccccc1)c(cc1)ccc1C(/C=C/c1ccccc1)=O	14
O=C(/C(/c1ccccc1)=C/c1ccccc1)c1ccccc1	14
C(CC1CCC2)CC2C1=C(c1ccccc1)c1ccccc1	14
C(CC1)C[C@@H](C2)C1Oc1c2cc(/C=C/c2ccccc2)cc1	14
O=C(C[C@@H](C1)c(cc2)cc3c2OCO3)C=C1c1ccccc1	14
O=C1Oc(cccc2)c2C2=C1CCO2	14
C1C[C@H]2C3=CC[C@@H](CCCC4)C4[C@H]3CCC2C1	14
C(CC1CC2)C[C@@H]1[C@@H]1C2C(CCCC2)[C@@H]2CC1	14
O=C(c1ccccc1)OCCc1ccccc1	14
O=C(COc1ccccc1)Oc1ccccc1	14
O=C1c(cccc2-c3ccccc3)c2Oc2c1cccc2	14
O=C(C1)c(cccc2)c2O[C@@H]1c(cc1)cc2c1OCC=C2	14
O=C(C1)c(cc(C=CCO2)c2c2)c2O[C@@H]1c1ccccc1	14
O=C1c(ccc2c3C=CCO2)c3OC(c2ccccc2)=C1	14
O=C(c1ccccc1)OCCCOC(c1ccccc1)=O	14
c(cc1)ccc1-c(cc1)cc2c1c(cccc1)c1o2	14
O=C1c(c2c(cc3)OCCC2)c3Oc2c1cccc2	14
C=C(CC[C@H]1C2CCCC1)[C@H]2/C=C/C1=CCOC1=O	14
C(CCc(cc1)cc2c1OCO2)Cc1ccccc1	14
C(c1ccccc1)c1cccc([C@@H]2OCCCC2)c1	14
C(CC1)CC[C@]11OO[C@@]2(C3CC(C4)CC2CC4C3)O1	14
O=C(c1c2cccc1)c1cccc(O[C@@H]3OCCCC3)c1C2=O	14
c1c(-c2ccccc2)oc(-c2ccccc2)c1-c1ccccc1	14
C=C([C@H](CC/C=C\CC/C=C1)[C@@H]1O1)C1=O	14
C(c1ccccc1)=C/Oc1ccccc1	14
C([C@H](C1)C[C@@H]2C3)[C@@H]1C2Oc1c3cccc1	14
O=C(CC1)Oc2c1c1ccccc1cc2	14
C(C1)c(cccc2)c2Oc2c1cccc2	14
C1C=CCOC1	14
C1CC=CC1	14
C1OCOC1	14
O=C1C=CCOC1	14
O=C1OCC=C1c1ccccc1	13
C(CC1)C[C@H]2C1CC=CC2	13
C(CC1)C[C@@H]2C1C=CCC2	13
O=C(CCC1)C=C1c1ccccc1	13
O=C(CCC1)CC1c1ccccc1	13
C=C1C(CCCC2)C2CCC1	13
C=C(c1c2cccc1)OC2=O	13
O=C1C(O[C@@H]2OCCCC2)=C(c2ccccc2)Oc2c1ccc(O[C@@H]1OCCCC1)c2	13
O=C1C(O[C@@H]2OCCC[C@H]2O[C@@H]2OCCCC2)=C(c2ccccc2)Oc2c1cccc2	13
O=C(C=C1)c(cc(CCCC2)c2c2)c2C1=O	13
C=C([C@@H](CC([C@H](CC1)C=C2)C2=O)[C@@H]1O1)C1=O	13
C(C1)C(C2)CC[C@H]3[C@@]12C(CCCC1)[C@H]1CC3	13
O=C(c1ccccc1)OCCCC(C(c1c2cccc1)=O)=CC2=O	13
O=C(/C=C/c1ccccc1)c1ccc(/C=C/c2ccccc2)cc1	13
C(C1)CO[C@@]1(C1)O[C@@H](C2)[C@H]1C(CC1)[C@@H]2[C@H]2[C@H]1C(CCCC1)[C@H]1CC2	13
C(C[C@@H]1CC2)CC1[C@@H](CC1)C2C2[C@H]1[C@@H](CCC1)C1CC2	13
O=C(/C=C/c1ccccc1)c1cccc2ccccc12	13
O=C(c1ccccc1)OCCOC(c1ccccc1)=O	13
O=C(/C=C/c1ccccc1)OC/C=C/c1ccccc1	13
O=C1Oc(cccc2)c2C(c2cc(cccc3)c3o2)=C1	13
O=C(C1=Cc2ccccc2)c(cccc2)c2C1=O	13
O=C1c(cccc2)c2OC(Cc2ccccc2)=C1	13
C(CC1)C[C@H](CC2)C1[C@@H]1C2[C@H](CCCC2)C2CC1	13
O=C1c(ccc2c3CCO2)c3Oc2c1cccc2	13
O=C(COC(c1ccccc1)=O)c1ccccc1	13
O=C(/C=C/c1ccc(/C=C/C(c2ccccc2)=O)cc1)c1ccccc1	13
C(c1ccccc1)Oc1cccc(OCc2ccccc2)c1	13
C(CC1)C[C@H](CC2)C1[C@@H]1C2C(CCC2C3CCCC2)C3=CC1	13
O=C1OC[C@H](C2CC3)C1=CC[C@H]2C1[C@H]3C(CCCC2)[C@H]2CC1	13
O=C1OCC(CC2)=C1C(CC1)[C@@H]2C2[C@H]1C(CCCC1)[C@H]1CC2	13
C1C[C@@H]2[C@H]3C=CCCCC3CCC2C1	13
O=C(C=C1)Oc2c1cc1OCOc1c2	13
C(CC1)C[C@@H]2C1c(cccc1)c1OC2	13
C(CC1CCC2)C[C@H]1/C2=C\C=C1CCCCC1	13
O=C1c(cccc2)c2OC[C@@H]1c1ccccc1	13
O=C(C=C1)Oc(cc2)c1cc2-c1ccccc1	13
O=C(c1c2cccc1)O/C2=C\c1ccccc1	13
C(C(C1)COc2c1cccc2)c1ccccc1	13
C1C[C@H](Oc(cc(cc2)-c3ccccc3)c2-c2ccccc2)OCC1	13
C([C@H](C(CC1)[C@H]2C3)[C@H]4[C@H]1C(CCCC1)[C@H]1CC4)[C@@H]2O[C@]31OCCCC1	13
O=C(CCC1C2)C1C(C(C[C@@H](C1)C3CCC1=O)=O)=C3C2=O	13
O=C(C1)c(ccc2c3C=CCO2)c3O[C@@H]1c1ccccc1	13
O=C(CC1)C[C@H](CC2)C1C1=C2C(CCC2)C2CC1=O	13
O=C(c1ccccc1)O[C@@H]1[C@@H](CCC2)C2CC=CC1	13
O=C1O[C@H](CC[C@@H]2[C@@H](CCCC3)[C@H]3C=CC2)CCC1	13
C(c1cocc1)Oc(cc1)ccc1-c1ccccc1	13
O=C(c1ccccc1)C(C([C@@H]1CCC2)=O)=C[C@@H]2C1=O	13
C=C(CC1)[C@@H](C/C=C(\CCO2)/C2=O)C(CC2)[C@H]1C1[C@@H]2OCOC1	13
O=C1OC[C@H](C2)[C@@H]1[C@H](c1ccccc1)c1c2cc2OCOc2c1	13
O=C(CCCCC1)OCc2c1cccc2	13
O=C1O/C2=C/C(CC3)OC3CCCC2=C1	13
C(C1CCCC1)c1ccccc1	12
O=C(CC1=O)C=C2C1=COC=C2	12
C1CC=C2C=CCCC2C1	12
O=C1C(Cc2ccccc2)=CCC=C1	12
O=C(C=CC1)c2c1cccc2	12
O=C(COC1=C(c2ccccc2)Oc(cccc2)c2C1=O)/C=C/c1ccccc1	12
O=C(C=C1)c(ccc2ccccc22)c2C1=O	12
O=C1c(cccc2)c2OC2(CCCCC2)C1	12
C=C1[C@@H]2[C@@H](CCCCCC3)O[C@@H]3[C@@H]2CCC1	12
C(CCC1CCCC1)CCc1ccccc1	12
O=C1OC2OC(CCC3CCC4)OC23C4C1	12
O=C1C=C[C@H]2C(CC[C@@H]3[C@H]4C3)[C@H]4C=CC[C@@H]12	12
O=C(c1ccccc1)Oc(cccc1)c1OC(c1ccccc1)=O	12
O=C1C(c2ccccc2)=COc2c1ccc(O[C@@H]1OCCCC1)c2	12
O=C1c(ccc(OC2OCCCC2)c2)c2OC(c2ccccc2)=C1	12
C(C(c1ccccc1)c1ccccc1)c1ccccc1	12
O=C(C1=Cc(cccc2)c2OC1=O)Oc1ccccc1	12
O=C(c1ccccc1)Oc(cc1)cc(O2)c1C=CC2=O	12
C(COc1ccccc1)COc1cc(CCC2)c2cc1	12
O=C([C@H](CC=CC1)[C@@H]1c1ccccc1)c1ccccc1	12
O=C1OCc2cc3ccccc3c(-c3ccccc3)c12	12
O=C(CCC1C2)C1C(C(C[C@@H]1C3CCCC1)=O)=C3C2=O	12
C([C@H]1[C@H](c2ccccc2)OC[C@H](Cc2ccccc2)C1)/C=C/c1ccccc1	12
O=C(C1=O)C(c2ccccc2)=C1c1ccccc1	12
O=C([C@@H](CC1)C2CCCC2)/C1=C/c1ccccc1	12
O=C(c1ccc2)Oc3cccc4c3-c1c2OC4=O	12
C(COc1c2)c1cc1c2oc(-c2ccccc2)c1	12
C1c(cccc2)c2OC2c(cccc3)c3OCC12	12
O=C(CC1)C=C2C1=C1C=CC(CCC3)C3C1CC2	12
O=C(CC1CCCC1)c(cc1)ccc1OCCCCOc1ccccc1	12
C(CC1CC2)CC1[C@@H]1C=C[C@@]3(C4)OC[C@@]12[C@@H]3CC[C@@H]4O[C@@H]1OCCCC1	12
O=C(c1c2cccc1)OC2(c1ccccc1)c1ccccc1	12
C(C1)[C@@H]2O[C@H](c3ccccc3)OC[C@H]2O[C@H]1c1ccccc1	12
O=C1OCC2=CC[C@@H](CCCC3)C3C12	12
O=C(CC1)CC2C1C(CCC1)C1CC2	12
O=C1Oc(c2c(cc3)OCC2)c3C=C1	12
C(CC1CC2)CC1C1[C@H]2C(CCCC2)C2=CC1	12
C(C(C1)(C2)Cc3c2cccc3)c2c1cccc2	12
C1C(CCC2=C3CC[C@@H]4C2CCCC4)C3=CC1	12
C(CC1)C[C@H](CC2)C1[C@@H](C1)[C@@H]2Cc2c1occ2	12
O=C(C[C@@H]1CCC2)O[C@@H]3OC4OO[C@@]13C2CC4	12
C(c1ccccc1)Oc1cccc2c1cco2	12
C(Cc(cc1)cc2c1OCO2)c1ccccc1	12
O=C1c(ccc(OCc2ccccc2)c2)c2OC(c2ccccc2)=C1	12
C([C@H](C(CC1)[C@H]2C3)[C@H]4[C@H]1C(CCCC1)C1=CC4)[C@@H]2O[C@]31OCCCC1	12
O=C(c1c(C2[C@H]3OCCCC3)cccc1)c1c2cccc1	12
O=C(C1)c(cccc2)c2O[C@@H]1c(cc1)cc2c1OCCC2	12
O=C(c1ccccc1)c(cc1)ccc1Oc1ccccc1	12
O=C(c1ccccc1)O[C@@H](C[C@@]1(C2)COC2=O)C=CC1=O	12
C1CC2C(C3)[C@H]4C=CC3C4CC2C1	12
O=C(C=C1)Oc2c1cc(-c1c(CO3)cccc1)c3c2	12
C1Oc2cc(OC=C[C@H]3c4ccccc4)c3cc2O1	12
C(c1ccccc1)c1cccc(C2CCCCC2)c1	12
O=C1Oc(cccc2)c2C(COc2ccccc2)=C1	12
O=C1c(cccc2)c2OC(c(cc2)cc3c2OCC(c2ccccc2)O3)=C1	12
O=C1c(cccc2)c2OC(c(cc2)cc3c2OC[C@@H](c2ccccc2)O3)=C1	12
C(C[C@@H]([C@H]1CC2)C3OCCCC3)C1C1[C@H]2C(CCCC2)[C@H]2CC1	12
O=C1c2cc3ccccc3cc2OC=C1	12
C1C[C@H]2[C@H](CCCCCC3)O[C@H]3[C@H]2CC1	12
C1c(cccc2)c2OC1c1ccccc1	12
c(cc1)cc2c1Oc(cccc1)c1C=C2	12
O=C1Oc2c(C=CCO3)c3ccc2C=C1	12
C=C1C=CCCC1	12
C(CC1)CC=C1c1ccccc1	11
C(C[C@H]1OC1)Cc1ccccc1	11
C(CC1)C[C@H]2[C@H]1C=CCC2	11
C(C=CC1)c2c1cccc2	11
O=C(C=CC1=O)C1=Cc1ccccc1	11
C(C1)CC2[C@H]1CCCC2	11
C=C1CC(CCCC2)C2CC1	11
C=C1CC(CCCC2)[C@@H]2CC1	11
O=C1C=CC(CCCC2)C2C1	11
O=C(/C=C/c1ccccc1)O[C@@H]1C([C@H](CCC2)OC(c3ccccc3)=O)[C@@]2(C2)OC[C@@H]2C1	11
C1[C@@H](c2ccccc2)Oc2c([C@H](C3)c(cccc4)c4O[C@@H]3c3ccccc3)cccc2C1	11
O=C(c1ccccc1)O[C@@H](CCC1)C2[C@@]1(C1)OC[C@@H]1C[C@@H]2OC(c1ccccc1)=O	11
O=C1OCC([C@@H](CC2)C(CC3)C2[C@H](CC2)[C@H]3C(CC3)C2C[C@H]3O[C@H]2OCCCC2)=C1	11
C(COc1ccc([C@H](CC2)O[C@H]2c2ccccc2)cc1)c(cc1)cc2c1OCO2	11
O=C1c(ccc(Oc(cc2)cc3c2OC(c2ccccc2)=CC3=O)c2)c2OC(c2ccccc2)=C1	11
C(C[C@H]1c2ccccc2)C2c(ccc(O[C@@H]3OCCOC3)c3)c3O[C@@]12c1ccccc1	11
C([C@H](C1)c2ccccc2)[C@H]1c1ccccc1	11
C=C(CC[C@H]1C(CC[C@H]2C3)=C)[C@@H]1[C@H]2OC3=O	11
C1Oc(cccc2)c2O[C@@H]1c1ccccc1	11
C=C(C(CC1)[C@@H](C2)C(CC3)[C@@H]1CC3=O)C2=O	11
C1Oc(cccc2)c2C(c2ccccc2)=C1	11
O=C1/C=C/[C@@H](C2)[C@@H]2CC/C=C/[C@@H]2C1CCC2	11
O=C([C@H]1C[C@@H]2C1)C=C2/C=C/c1ccccc1	11
C1c(cccc2)c2OC[C@@H]1c1ccccc1	11
O=C(c(cccc1)c1C1=O)C2=C1OCC=C2	11
O=C1c(cccc2)c2O/C1=C\c1ccco1	11
O=C(/C=C/c1c(/C=C/c2ccccc2)cccc1)c1ccccc1	11
O=C(c1ccccc1)OC/C=C/C=C/C=C/C=C/C1=CCCCC1	11
C(CC1)C[C@@H]2[C@@H]1c(ccc(C1(CC(C3)C4)CC4CC3C1)c1)c1OC2	11
C(C12C3C=CC1CC3[C@H](CCC1)[C@@H]1C2)O[C@@H]1OC[C@H]2OCC[C@H]2C1	11
C1O[C@]1(CCC1)C(CCC2)[C@H]1C2[C@H]1O[C@@H]2OC=C[C@@H]2C1	11
C1O[C@]1(CCC1)C(CCC2)[C@H]1C2[C@H]1O[C@@H]2OCC[C@@H]2C1	11
C([C@H](CCC1)O[C@H]1Oc1ccccc1)O[C@@H]1OCCC1	11
O=C(/C=C/c1ccccc1)c1cc(CCCC2)c2cc1	11
C(c1cc(-c2ccccc2)ccc1)Oc1ccccc1	11
O=C(CCc1ccccc1)/C=C/C=C/c1ccccc1	11
C1c(ccc2c3C=CCO2)c3OC[C@H]1c1ccccc1	11
C([C@H]1c2ccccc2)=COc2c1c1ccccc1cc2	11
O=C(CCC1C2)C1C(CC[C@@H](C1)C3CCC1=O)=C3C2=O	11
O=C(CC1)C=C(CC2)C1[C@@H]1[C@@H]2[C@@H](CCC2)C2CC1	11
O=C1c(cccc2)c2Oc2c1oc1c2cccc1	11
O=C1OCC=C1CCCCCCCCCCCCCCC[C@@H]1OCCC1	11
C(c1ccccc1)=C/c1ccc(/C=C/c2ccccc2)cc1	11
C(CC1)CC(CC2)[C@@H]1C(CC1)C2C2=C1C(CCCC1)[C@H]1CC2	11
C(CC1)C[C@H](CC2)C1[C@@H](CC1)C2C2[C@H]1[C@H](CCCC1)C1CC2	11
O=C(CC1)C(CC2)[C@@H]1C(C1=O)=C2C(CO2)c3c1occ3C2=O	11
O=C1C([C@H]2C(C(CCC3)=O)=C3Oc3c2cccc3)=CCCC1	11
O=C(COC(/C=C/c1ccccc1)=O)/C=C/c1ccccc1	11
O=C(CCCCCC/C=C/C1)O[C@@H]1/C=C/C=C/CC[C@H]1OC1	11
C(CC1)C[C@@H]2C1C1=CCCC[C@@H]1CC2	11
C1C=CCC2c(cccc3)c3OC[C@H]12	11
C=C(C1)[C@H](C2)CC[C@@H]3[C@]12CC[C@H]1C3CCCC1	11
O=C(C1)C(C2)CC[C@@H]3[C@@]12CC[C@H]1C3CCCC1	11
C(C1[C@H]2c(cccc3)c3OC1)c1c2cccc1	11
O=C(c1ccccc1)OCC(OC=C1)=CC1=O	11
O=C(/C=C/c1ccccc1)C1=CC=COC1=O	11
C1Cc(cccc2)c2C(c2ccccc2)=CC1	11
O=C1Oc(cc(cc2)-c3ccccc3)c2C=C1	11
O=C(c1ccccc1)c1c(cco2)c2ccc1	11
O=C1OCc(cccc2)c2Oc2c1cccc2	11
O=C1c(cccc2)c2OC(c(cc2)ccc2OCc2ccccc2)=C1	11
C(CC1CC2)C[C@H]1[C@H](CC1)[C@H]2C(CC2)[C@H]1CC2C#Cc1ccccc1	11
O=C1C=C2Oc(cccc3)c3C(c3ccccc3)=C2C=C1	11
O=C1Oc(cccc2)c2C(OCC2)=C1[C@@H]2c1ccccc1	11
O=C1c(cc(C=CCO2)c2c2)c2OC(c2ccccc2)=C1	11
C(C[C@@H]1CC2)CC1[C@@H](CC1)C2C2[C@H]1C(CCCC1)[C@H]1CC2	11
O=C(CCCc1ccccc1)CCc1ccccc1	11
C1Oc(cc(C=CC[C@@H]2c3ccccc3)c2c2)c2O1	11
O=C1O[C@H]2/C=C\CCCC(CCCC3)[C@H]3C[C@]22OC12	11
C(CC1)C[C@H](CC2)C11OO[C@]2(c2ccccc2)OC1	11
C1Oc2cc(OCCC3c4ccccc4)c3cc2O1	11
O=C(CC(C1)c2ccccc2)C=C1c1ccccc1	11
O=C(C[C@@H](c1c2cccc1)OC2=O)c1ccccc1	11
C=C(C[C@@]12C3)[C@@H]3CC[C@H]2[C@]2(CCCC3)[C@@H]3CC1OC2	11
O=C(c1ccccc1)O[C@H](C1CC(C2)=CCC1)[C@H](C1[C@@H](CC3)OC1)C3C2=O	11
O=C(C1)c(cccc2)c2OC1c(cc1)cc2c1OCC(c1ccccc1)O2	11
O=C1OC[C@H](Cc(cc2)cc3c2OCO3)[C@H]1Cc1ccccc1	11
O=C1Oc(cccc2)c2C(c2cc(-c3ccccc3)ccc2)=C1	11
O=C1OCC2=C1[C@@H](c1ccccc1)c(cc1OCOc1c1)c1O2	11
O=C(C1=Cc2ccccc2)OCOC1=O	11
C1O[C@@]11[C@@H]2O[C@@H]3C=CCCC3[C@H]1CCC2	11
O=C(C=C1)Oc2c1c1ccccc1cc2	11
C=C([C@@H](CC(CCC1)[C@@H]1CC1)[C@H]1O1)C1=O	11
O=C(C=C1C2CCCC1)c1c2cccc1	11
C(CC1)Cc(cc2)c1cc2-c1ccco1	11
C1[C@@H]2C=CC[C@H]1CO[C@H]2c1ccccc1	11
O=C(C1=CCCCC11)O[C@H]1c1cocc1	11
C(CC1)C[C@H]2C1=CCCC2	10
O=C(CCC1=O)C=C1c1ccccc1	10
C(COCc1ccccc1)[C@H]1OC1	10
O=C1OC=CC=C1[C@@H]1OCCCC1	10
C1CC2C(CCCC3)=C3CCC2C1	10
O=C1C=C(CCCC2)C2C=C1	10
O=C(c1ccco1)O[C@H]1[C@]2(C3CCCC2)OC[C@@H]1C[C@@H]3OC(c1ccco1)=O	10
O=C(c1ccccc1)O[C@H]1[C@]2(C3CCCC2)OC[C@@H]1C[C@@H]3OC(c1ccccc1)=O	10
O=C(c1ccccc1)O[C@@H](CCC1)C2[C@@]1(C1)OC[C@@H]1C[C@H]2OC(c1ccccc1)=O	10
O=C(c1c(C2C(c3c4cccc3)c(cccc3)c3C4=O)cccc1)c1c2cccc1	10
O=C(C1(CC2CC1)OC2=O)O[C@@H](COc(cc1)c2c(OC=C3)c1C3=O)[C@@H]2OC(C1(CC2CC1)OC2=O)=O	10
O=C1OC[C@H](Cc2ccccc2)[C@H]1Cc(cc1)ccc1OCCc1ccccc1	10
C([C@@H]1[C@@H](C2)C1C1)[C@@]11[C@@H]2C(CCCC2)[C@@H]2CC1	10
C([C@H]1c2ccccc2)C=Cc2c1cccc2	10
C(C[C@@H]1c2ccccc2)Cc2c1cccc2	10
O=C(C=CC1C2)C=C1O[C@@H]2c1ccccc1	10
O=C(C[C@@H]1c2ccccc2)c2c1cccc2	10
C(C1)[C@@H](c2ccccc2)Oc2c1cccc2	10
O=C(CCCC1CC2)[C@@H]1C(CCO1)[C@@H]2C1=O	10
C1[C@@]23C=C[C@@H]1CC[C@H]2C(CCCC1)[C@@H]1CC3	10
C(CC1c2c3cccc2)C3c2c1cccc2	10
C(C1)CC2C1CC[C@@](CC1)(CC1CC1)C1C2	10
C1C[C@H](CC2)C34OOC2O[C@H]3OCC[C@@H]4C1	10
O=C1OC=C([C@@H](CC2)C(CC3)C2[C@H]2[C@H]3C(CCCC3)C3CC2)C=C1	10
O=C(/C=C/c1ccccc1)c(cccc1)c1OCc1ccccc1	10
O=C(/C=C/c1ccccc1)c(cccc1)c1OCC1CCCCC1	10
O=C(c1ccccc1)OCCOC(COC1=O)=C1c1ccccc1	10
O=C(C1)c(ccc(O[C@@H]2OCCCC2)c2)c2O[C@@H]1c1ccccc1	10
O=C1c(cccc2)c2OC(c(cc2)ccc2O[C@@H]2OCCCC2)=C1	10
O=C(C=C(c1c2cccc1)c(cccc1)c1C2=O)c1ccccc1	10
C(CO1)[C@@H]2C1Oc1c(C[C@H](CCO3)C3O3)c3ccc1C2	10
O=C1O[C@H](CC2O[C@H]22)[C@H]3O[C@@]13CCCCc1ccc2o1	10
O=C(C(Cc1ccccc1)=C1)O/C1=C\c1ccccc1	10
O=C(C=C1c2ccccc2)C(c2ccccc2)=CC1=O	10
C(CCCc(cc1)ccc1O1)CCCc2cccc1c2	10
O=C(/C=C/c(cc1)cc2c1OCCO2)c1ccccc1	10
O=C(COC(COc1ccccc1)=O)c1ccccc1	10
O=C(COC(/C=C/c1ccccc1)=O)c1ccccc1	10
c1ccc2c(-c3cccc4ccccc34)cccc2c1	10
O=C1Oc(cccc2)c2C=C1c(cc1)cc2c1OCO2	10
C1C[C@H](Oc2c(CCC[C@@H]3CCC4)c3c4cc2)OCC1	10
O=C1c(cc(cco2)c2c2)c2OC(c2ccccc2)=C1	10
O=C(/C=C/c1ccccc1)OCc(cc1)cc(C(c2c3cccc2)=O)c1C3=O	10
C(c1ccccc1)=C/c1cc2ccccc2cc1	10
O=C1c(cccc2)c2OC[C@H]1Cc1ccccc1	10
O=C(c1ccccc1)O[C@@H]1[C@H](CCC2)C2CCC1	10
O=C([C@H](c1ccccc1)Oc1c2cccc1)C2=O	10
O=C1C=C2C=CC(C(CCC3)C3CC3)C3C2CC1	10
O=C(CC1)C[C@@H](CC2)C1[C@@H]1[C@@H]2[C@H](CCC2)C2CC1	10
O=C1[C@@H]2C(CCCC3)[C@H]3CC[C@H]2[C@H](CCC2)C2C1	10
O=C1C(C(CCCC2)[C@H]2CC2)=C2C(CCC2)C2C1	10
C(C1)COC1[C@@H](CC1)[C@@H]2C1C(CCCC1)[C@@H]1CC2	10
O=C(C=C1)Oc2c1cc(c(cccc1)c1o1)c1c2	10
O=C(/C=C/C1=CCCCC1)/C=C/c1ccccc1	10
O=C(C[C@@H]1CC2)C=CC1[C@@H](CCC1[C@H](c3cocc3)O3)C2[C@@]11O[C@@H]1C3=O	10
O=C(/C=C/c1ccccc1)O[C@@H](CCC1)C[C@]11OCOC1=O	10
C(CC1)CC(CC2)C1[C@@H]1C2C(CCC2[C@H]3CCCC2)C3=CC1	10
C1Oc2cc(-c(c(CCCC3)c4)cc5c4OCO5)c3cc2O1	10
O=C(CC1CC2)C=C1C(CC1)C2C2C1C(CCCC1)C1CC2	10
C(COC1)[C@H]1[C@@H]1C(CC[C@H]2C3CC[C@@H]4C2CCCC4)C3=CC1	10
C(CC1)CC2C1C1=CCCCC1CC2	10
C(CC1)C[C@H]2C1[C@@H](CCCC1)C1CC2	10
O=C1OC2=CC3=CCCCC3CC2=C1	10
O=C1c(cc(cco2)c2c2)c2OC=C1	10
C1OC11C2OC3C=CCCC3C1CC2	10
C(C=C1)Oc(cc2)c1c1c2oc2c1cccc2	10
C(c1ccccc1)c1cc(CCCC2)c2cc1	10
C=C([C@H](CCC1OC(/C=C2)=CC1=O)[C@@H]2O1)C1=O	10
O=C1Oc(cc(cc2)OCc3ccccc3)c2C(c2ccccc2)=C1	10
O=C(c1ccccc1)O[C@H]1C(CCCC2)C2[C@@](CC2)(CC2CC2)C2C1	10
O=C(C[C@H]1c2ccccc2)Oc2c1c1ccccc1cc2	10
C(c1ccccc1)c1cc([C@]2(OC3)OCCCC2)c3cc1	10
O=C(C1)C=C[C@H](C2)C1[C@@H]([C@H](CC[C@@H]1C3)OC4)[C@]14[C@@H]2OC3=O	10
O=C1C=C(/C=C/COc(cc2)cc(O3)c2C=CC3=O)OC1	10
O=C(CCCC(c1ccccc1)=O)c1ccccc1	10
O=C(COC(Cc1ccccc1)=O)c1ccccc1	10
O=C(CC1)C(CC2)C1C(CC1)C2C(C=C2)C1=CC2=O	10
O=C(CC1)C(CC2)[C@@H]1[C@H](CC1)[C@H]2C(C=C2)C1=CC2=O	10
C(CC1CC/C=C\CCCC2)C[C@H]1c1ccc2cc1	10
O=C1C(Cc2cc(-c3ccccc3)ccc2)CCC1	10
O=C1C(Cc(cccc2)c2-c2ccccc2)CCC1	10
O=C([C@@H](CC1)C(CC2)[C@@H]1[C@H]1[C@H]2C(CCCC2)C2=CC1)/C=C/c1ccccc1	10
O=C(/C=C/c1ccccc1)c(cc1)ccc1O[C@@H]1OCCCC1	10
O=C1OCC(C2)[C@H]1[C@H](c1ccccc1)c1c2cc2OCOc2c1	10
O=C(C[C@@H]1CC2)C=CC1[C@@H]1C2C(CCC2C3CCCC2)C3=CC1	10
O=C(C=CC1(O2)Oc3cccc4cccc2c34)c2c1cccc2	10
C=C([C@H](CC/C=C\CC/C=C1)[C@@H]1O1)C1=O	10
O=C(/C=C/c1ccco1)c1ccccc1	10
C=C([C@@H](CC(CCC1)[C@@H]1CC1)[C@@H]1O1)C1=O	10
C1c(cccc2)c2OC1C1CC=CCC1	10
C(CC1)Cc2c1oc(-c1ccccc1)c2	10
O=C([C@@H](CCCC1)[C@H]1C1)c2c1cccc2	10
O=C(C=C1OCCc2cccc3c12)C3=O	10
O=C(C1)O[C@H](CC[C@@H]2C=C3)[C@@H]1CC2C3=O	10
O=C1C=CC=CC=C1	9
O=C1C=CC[C@H]2O[C@@H]12	9
C(C1)Cc2cccc3c2c1co3	9
C(C1)CC=C[C@H]1c1ccccc1	9
C=C(CC1)c2c1cccc2	9
C(COC1)c2c1cccc2	9
C(c1ccccc1)=Cc1ccccc1	9
O=C1C=CC(c2ccccc2)=CC=C1	9
O=C(C=CC1)O[C@@H]1c1ccccc1	9
C=C(C=C1c2ccccc2)OC1=O	9
C(COCc1ccccc1)[C@@H]1OC1	9
C=C(CCC1)c2c1cccc2	9
C(C1)CO[C@@H]1[C@H]1OOCCC1	9
O=C1C=CC[C@@H]2OCCO[C@@H]12	9
O=C(/C=C/c1ccccc1)OC[C@H](CCC1)O[C@H]1OC1=C(c2ccccc2)Oc(cccc2)c2C1=O	9
C(CC1CC2)C[C@@H]1[C@@H](CC1)C2C(CC2)[C@H]1C(CC1)[C@@H]2C[C@H]1O[C@@H]1OCCCC1	9
O=C([C@@H]1[C@H](c2ccccc2)c2c3cc4OCOc4c2)OC[C@@H]1[C@@H]3O[C@@H](CC1)O[C@H]2[C@H]1OCOC2	9
O=C1c(c(O[C@@H]2O[C@H](CO[C@@H]3OCCCC3)CCC2)ccc2)c2Oc2c1cccc2	9
O=C1c(cc(cccc2-c3c(cc(c4c5)OCCC4=O)c5ccc3)c2c2)c2OCC1	9
O=C(c1ccccc1)Oc1cccc(OC(c2ccccc2)=O)c1OC(c1ccccc1)=O	9
O=C(c1ccccc1)OC[C@H](CCC1)O[C@@H]1O[C@H]1O[C@H](COC(c2ccccc2)=O)CCC1	9
O=C([C@]1(CC2CC1)OC2=O)O[C@@H](COc(cc1)c2c(OC=C3)c1C3=O)[C@@H]2OC([C@]1(CC2CC1)OC2=O)=O	9
C(CC1)CC2[C@@H]1C1=CC[C@H](C(CC3)[C@@H](CC4)C[C@H]3OC3OCCCC3)C4C1CC2	9
O=C(CCCCOC/C=C/C=C\C(O[C@H](C1)C23)=O)OC[C@]2(CCC=C2)[C@@H]2O[C@H]1[C@]31OC1	9
C(CC1)Cc(cc2)c1cc2-c1ccccc1	9
C([C@@H]1c2ccccc2)C=Cc2c1cccc2	9
O=C(c1c2cccc1)O[C@@H]2c1ccccc1	9
C=C([C@@H](C[C@H](C(CCC1)C2)C1=C)[C@@H]2O1)C1=O	9
O=C(C1)c(cccc2)c2Oc2c1cccc2	9
C1Oc(cccc2)c2O[C@H]1c1ccccc1	9
C=C([C@H](CCCC(C12)C=CC1=O)[C@H]2O1)C1=O	9
C=C([C@@H](CC([C@@H](CC1)CC2)C1=O)[C@H]2O1)C1=O	9
C=C([C@H](CC/C=C/CC[C@H]1O[C@H]11)[C@@H]1O1)C1=O	9
O=C(C=C1)C=CC1(CC1)O[C@]11OCCCC1	9
C([C@H](C1)CC2)[C@@H]1[C@@]2(CC1)Oc2c1cccc2	9
O=C(CC1)C=C(CC[C@H]2[C@H](CCC3)C3C3)C1=C2[C@H]3c1ccccc1	9
O=C(/C=C/c1ccccc1)c1cc(OCc2ccccc2)ccc1	9
C(COc1ccccc1)COc(cc1)ccc1Oc1ccccc1	9
C(c1ccccc1)c1cccc(Cc2ccccc2)c1	9
C(C[C@H]1C=CC[C@@H]2C1CCCC2)CO[C@@H]1OCCCC1	9
C(c1cc(-c2ccccc2)ccc1)O[C@H]1OCCCC1	9
C(c1ccccc1)c(cccc1)c1OC1CCCCC1	9
O=C(CC1=Cc(cccc2)c2OC1=O)c1ccccc1	9
O=C1OCc2c(-c3ccccc3)c3ccccc3cc12	9
O=C(c1cc(cccc2)c2o1)c1cc(cccc2)c2o1	9
C(COC1)OCCOc(cccc2)c2OCCOCCOCc2cc1ccc2	9
C([C@H](CC1)OC[C@@H]1Oc(cc1)ccc1OC1CCCCC1)Oc1ccccc1	9
c(cc1)ccc1-c(cccc1)c1-c1ccccc1	9
C=C(CCC1)C2[C@@H]1C(Cc1ccccc1)CCC2	9
O=C(C=C1)C=CC1C(Oc1c2cccc1)=CC2=O	9
C(CC1)CC(CC2)[C@@H]1C1C2[C@@H](CCCC2)C2CC1	9
c1cc2cc3ccc(cccc4)c4c3cc2cc1	9
O=C1C=C(C(CCC2)C2CC2)[C@H]2C2C1CCCC2	9
O=C(CC1)C(CC2)C1C(CC1)C2C2C1=CCCC2	9
C=C(C1)[C@@H](C2)CC[C@@H](C3[C@H]4CCCC3)[C@]12CC4=O	9
O=C(C=C1)Oc2c1cc(c(CCCC1)c1o1)c1c2	9
O=C(CCc1ccccc1)/C=C/c1ccccc1	9
O=C(c1ccccc1)Oc(cc1)cc(OC(c2ccccc2)=C2)c1C2=O	9
O=C(C(c1ccccc1)=Cc1ccccc1)c1ccccc1	9
C(CC1)CC(CC2)[C@@H]1C(CC1)[C@H]2C2C1[C@H](CCCC1)C1CC2	9
O=C(C=C1)c2cccc3c(cccc4C(C=C5)=O)c4c5c1c23	9
O=C(C1)C2[C@H](CCCC3)C3=CC[C@H]2C(C2)C1[C@@H]1[C@@H]2OCCC1	9
C(CC1)C[C@H](CC2)C1[C@@H](CC1)C2[C@H](C2)C1Oc1c2cccc1	9
C(C1)[C@@H]2O[C@H](c3ccccc3)OC[C@H]2O[C@@H]1c1ccccc1	9
O=C(C1)C=CC2=C1OC(c1cccc3ccccc13)=CC2=O	9
C1[C@]2(CC3)[C@@]1(CCCC1)[C@H]1CC[C@H]2C(C1)C3[C@@H]2[C@@H]1OCCC2	9
C(CCC12)CC2C=Cc2c1cccc2	9
C(CCC12)C[C@@H]2C=Cc2c1cccc2	9
C(CC1)C[C@@H](CC2)C1c1c2cccc1	9
O=C1Oc(cccc2)c2/C1=C/c1ccccc1	9
C=C(CCC1)[C@@H](C[C@@H](C2)C3)C1CCC2=CC3=O	9
C=C1[C@@H]2[C@@H](CC(CCCC3)=C)O[C@@H]3[C@@H]2CCC1	9
c1c(-c2ccccc2)oc(-c2ccccc2)c1	9
C(c1ccccc1)c(cc1)cc2c1OCC=C2	9
O=C(C(c1ccccc1)=C1Cc2ccccc2)OC1c1ccccc1	9
O=C(/C=C/c1ccccc1)O[C@H](C1)[C@@H]2OCO[C@@H]2C[C@@]11OCOC1=O	9
O=C(c1ccccc1)O[C@H]1[C@@H](CCCC2)C2[C@@](CC2)(CC2CC2)[C@H]2C1	9
O=C(c1ccc2)Oc3cc(O[C@@H]4OCCCC4)cc4c3-c1c2OC4=O	9
C1Oc(cc(cc2)C3=C[C@@H](c4ccccc4)Oc4c3cccc4)c2O1	9
O=C(c1ccccc1)c(cccc1)c1OCCCOc1ccccc1	9
O=C(CCCC1CC2)C1C(C[C@@H](c1cocc1)O1)C2C1=O	9
c(cc1)ccc1-c1c(-c2ccccc2)oc2c1cccc2	9
O=C1Oc(cccc2)c2C(OCC2)=C1[C@H]2c1ccccc1	9
O=C1C(c2ccccc2)=COc2c1ccc1c2C=CCO1	9
C(CC1CC2)C[C@@H]1C1C2[C@H](CC[C@@H]2C3CCCC2)C3=CC1	9
O=C(c1ccccc1)c(cccc1)c1O[C@@H]1OCCCC1	9
O=C(C[C@@](CCc1ccccc1)(C1CCCC1)O1)CC1=O	9
C(CC/C=C/C1CCCCC1)CCc1ccccc1	9
O=C1OCC/C=C/CCCC/C=C/c2c1cccc2	9
C(COc1ccccc1)OCCOc1ccccc1	9
O=C(CC1)C(CCC2C(CCCC3)C3=C3)C1C2C3=O	9
C=C([C@@H](C1)CC[C@@H](C2[C@H]3CCCC2)[C@]11CC3=O)C1=O	9
O=C1C=C([C@H](CCCC2)C2CC2)C2C2[C@H]1CCCC2	9
O=C1c(cccc2)c2OC2=C1COc1c2cccc1	9
O=C1c(cccc2)c2O[C@H]2C1c(cccc1)c1OC2	9
O=C1Oc(cccc2)c2C(/C=C/c2ccccc2)=C1	9
C=C1[C@@H](CCC2=CCOC2=O)C(CCCC2)[C@@H]2CC1	9
O=C(c1ccccc1)Oc1cccc2ccccc12	9
O=C(C=C1)C=C(CC(CCC2)[C@H]3C2C=CCC3)C1=O	9
C=C([C@H]1OOC2(CCCCC2)OC1)c1ccccc1	9
C(CC1CC2)CC1[C@@H]1C=C[C@@]34OC[C@]12[C@@H]3CCCC4	9
O=C(C1)c(cccc2)c2O[C@@H]1c(cc1)cc2c1OCC(c1ccccc1)O2	9
O=C1C(c2ccccc2)=C(c2ccccc2)Oc2c1cccc2	9
O=C1Oc(cccc2)c2C(c(cc2)ccc2-c2ccccc2)=C1	9
O=C(c1cc(ccc(-c2ccccc2)c2)c2o1)c1ccccc1	9
C([C@@H](CC1)O[C@H]2[C@H]1O[C@H](c1ccccc1)OC2)c1ccccc1	9
O=C(c1ccccc1)OC[C@@H](C/C1=C/c2ccccc2)OC1=O	9
O=C(CCC1)C(C(C(C(CCC2)=O)C2=O)c2ccccc2)C1=O	9
C(CC1)C[C@H](CC2)C1[C@@H]1C2CC2=CC[C@@H](CCCC3)C3[C@H]2CC1	9
O=C1OCc2cc3ccccc3c(-c(cc3)cc4c3OCO4)c12	9
O=C1OCC(C2)C1C(c1ccccc1)c1c2cc2OCOc2c1	9
O=C(CC1CC2)C=CC1C(CCC13)C2C1=CC[C@H]3c1cocc1	9
O=C(CC1)C[C@H](CC2)C1[C@@H](CC1)C2C2[C@H]1C1=CCCCC1CC2	9
C(C[C@H]1C2)C[C@H](CC3)[C@]11OOC3O[C@H]1O[C@@H]2Oc1ccccc1	9
O=C(c1c2cccc1)OC21c(cccc2)c2Oc2c1cccc2	9
O=C(c1ccccc1)OC1CCCCC1	9
C=C([C@@H](C/C=C\CC/C=C\C1)[C@H]1O1)C1=O	9
C=C([C@@H](C/C=C/CC/C=C/C1)[C@H]1O1)C1=O	9
O=C(CC1C2CC3)C=C[C@H]1O[C@H]3[C@]21OC1	9
C1Oc(cccc2)c2Oc2c1cccc2	9
O=C1c(ccc2ccccc22)c2OC=C1	9
O=C(CC1)C(O2)=C1c(cccc1)c1C2=O	9
O=C(C=C1)Oc2c1cc(C=CCO1)c1c2	9
O=C1O[C@@H]2[C@@H](C=CC3=O)C3=CCC[C@H]2C1	9
C1COOC1	9
O=C1C=CC=CC1	9
O=C1CCCCC1	9
C=C([C@@H](C[C@@H](C1)[C@@H]1C1)[C@@H]1O1)C1=O	8
C1[C@@H]2OCC3=CCCC[C@]23OC1	8
O=C(CC1OOCC=C11)CC1=O	8
C=C(Cc(cccc1)c1O1)C1=O	8
O=C(C1)OC[C@]1(CCC=C1)C1=O	8
C(CC1)C[C@H]2C1C=CCC2	8
O=C1c(cccc2)c2OC1	8
O=C(C=C1)C=C(c2ccccc2)C1=O	8
C1C=CC(C#Cc2ccccc2)OC1	8
O=C(c1ccco1)Oc1ccccc1	8
C=C1C[C@H](CCC2)[C@H]2C1	8
C=C1CC(CCC2)[C@@H]2C1	8
O=C1OCC/C1=C/c1ccccc1	8
O=C(C1OC11)c(cccc2)c2C1=O	8
C(CC1)C[C@H](CC2)[C@]11OOC2OC1	8
C(CC1)C[C@H](CC2)C11OOC2OC1	8
O=C(C1)c(cccc2)c2C1=O	8
O=C(C1)C=Cc2c1cccc2	8
O=C1C=CCC2[C@@H]1CCCC2	8
O=C(/C=C/c(ccc1c2OCO1)c2-c1c2OCOc2ccc1)c1ccccc1	8
O=C([C@@H](CC1)C(CC2)[C@@H]1[C@H]1[C@H]2C(CCCC2)[C@]22O[C@H]2C1)/C=C/c1ccccc1	8
O=C(c1cc2c3)OCc1c(-c1ccccc1)c2ccc3OCc1cc(C2CCOCC2)ccc1	8
O=C1OCC(C(CC2)C(CC3)C2C(CC2)C3C(CC3)C2CC3OC2OCCCC2)=C1	8
O=C1OCC([C@@H](CC2)C(CC3)C2[C@H](CC2)[C@H]3C(CC3)[C@H]2C[C@H]3O[C@H]2OCCCC2)=C1	8
C=C(CCC[C@H]1O[C@H](C/C=C2)C=CC1)CC[C@@H]1O[C@H]1C[C@@H](C/C=C/[C@H]1OCC=CC1)OC2=O	8
O=C(c1ccccc1)O[C@@H](CCC[C@@H]1CCC2C(CC3)=O)C1[C@H]2[C@@H]3OC(c1ccccc1)=O	8
C(CO[C@@H]1C[C@H](O[C@H](CCCC2)[C@@H]2O[C@@H]2OCCCC2)OCC1)c1ccccc1	8
O=C(C(c1ccccc1)=C1)c2c1cccc2	8
C=C(CCCC1)C[C@H]2O[C@@H]1[C@H]1[C@@H]2CCCC1	8
O=C(C=CC1O2)C=C1c(cccc1)c1C2=O	8
O=C1c(cccc2)c2OC(c2ccco2)=C1	8
O=C(C=C1)C=CC1(CC1)O[C@@]11OCCCC1	8
C(CC1CC2)C[C@H]1[C@H](CC1)[C@H]2C(CC2)[C@@H]1C[C@H]2O[C@@H]1OCCCC1	8
C(c1ccccc1)O[C@H](CC1CCC2)O[C@@H]3OC4OO[C@@]13[C@H]2CC4	8
C(c1ccccc1)O[C@H](C[C@@H]1CCC2)O[C@@H]3OC4OO[C@@]13[C@H]2CC4	8
O=C1c(ccc(OCCCCCCc2ccccc2)c2)c2OCC1	8
O=C1OCC=C1CCCCCCCCCCCCC[C@H]1OCCC1	8
C=C([C@@H](C[C@@H]1[C@H](C2)C1CCCOC(c1ccccc1)=O)[C@@H]2O1)C1=O	8
O=C(/C=C/c1ccccc1)c(cc1)cc2c1OCCC2	8
C(c(cc1)ccc1-c1ccccc1)Oc1ccccc1	8
C(Cc1ccccc1)[C@@H](CCC1)O[C@@H]1c1ccccc1	8
O=C(CCCCc1cc-2ccc1)CCc1cc2ccc1	8
C(COc1ccccc1)COc1cc(OCC2)c2cc1	8
O=C(CCCCO1)CCC/C=C/c(cccc2)c2C1=O	8
O=C(C[C@H]1c(cc2)cc3c2OCO3)Oc2c1cccc2	8
O=C(c1c2cccc1)c1cc3ccccc3cc1C2=O	8
O=C(C=C1)Oc(cc2)c1c1c2c(-c2ccccc2)co1	8
O=C1OCC/C1=C\C[C@@H](C(CCCC1)[C@@H]1CC1)[C@@]11OC1	8
O=C1Oc(c2c(cc3)OCC2)c3C(c2ccccc2)=C1	8
O=C1c(ccc2c3cco2)c3OC(c2ccccc2)=C1	8
O=C1c(ccc2c3CCO2)c3OC(c2ccccc2)=C1	8
O=C(COc(cc1)cc(OC(c2ccccc2)=C2)c1C2=O)Oc1ccccc1	8
C=C([C@H](CC1)OC(/C=C/c2ccccc2)=O)[C@@H](C[C@@H](C2)C3)C1CCC2=CC3=O	8
C(c1ccccc1)=C\c1cc2ccccc2cc1	8
C(Cc1cc2ccccc2cc1)c1ccccc1	8
C=C([C@H](CCC1OC(C(C2)=C)=CC1=O)[C@@H]2O1)C1=O	8
O=C1c(cccc2)c2OCC1Cc1ccccc1	8
O=C1OCC(c2ccccc2)=C1c1ccccc1	8
O=C1OCC(CCC2[C@@H](CCCC3)C3=CCC2)=C1	8
O=C1C(Cc(cc2)cc3c2OCC=C3)=CCC=C1	8
C(CC1CC2)C[C@H]1[C@H]1[C@H]2C(CCCC2)[C@]22O[C@H]2C1	8
O=C(CC1)C=C2C1=C1C=CC(CCC3)[C@@H]3[C@@H]1CC2	8
O=C(CC1)C=C(CC2)C1=C1C2C(CCC2)C2CC1	8
O=C(CC1)C(CC2)C1C1C2C(CCCC2)C2=CC1	8
O=C(C1)C(CCCC2)C2[C@@H]2[C@@H]1[C@H](CCC1)C1CC2	8
C=C([C@H](C1)CC[C@@H]2[C@]11CC[C@H]3C2CCCC3)C1=O	8
O=C(/C=C/c1ccccc1)OCc1ccccc1	8
O=C(CCCCCCOC(C1)=O)c2c1cccc2	8
O=C(/C=C/c1ccccc1)c1cc(C2(CC(C3)C4)CC4CC3C2)ccc1	8
O=C(c1ccccc1)O[C@H](C1)[C@@H](CCCC2)C2[C@@]2(CC3CC2)[C@@H]1CC3=O	8
O=C(c1ccccc1)c(cc1)ccc1OCc1ccccc1	8
O=C(c1ccccc1)c(cc1)ccc1C(c1ccccc1)=O	8
O=C(c1ccccc1)c1cccc(C(c2ccccc2)=O)c1	8
C([C@@H]1Cc2c3)OC[C@@H]1[C@H](c1ccccc1)c2cc1c3OCO1	8
C(C1c2ccccc2)C(c2ccccc2)Oc2c1cccc2	8
O=C(c1c(C2)cccc1)c1c2cc(Cc2ccccc2)cc1	8
C(c1ccccc1)Oc1cc(C(CCCC2)[C@H]2CC2)c2cc1	8
O=C(CCC1)c2c1oc1c2cccc1	8
C1Oc(c2ccccc2cc2)c2C=C1	8
C(CC1)C[C@@H](CC2)C1[C@H]1C2OCCC1	8
O=C(C=C1)Oc2c1c(occ1)c1cc2	8
C1O[C@@]11[C@@H]2O[C@@H]3C=CCCC3C1CC2	8
C1Oc(cccc2)c2-c2c1c(cccc1)c1o2	8
C([C@@H]1c(cccc2)c2O[C@H]11)Oc2c1cccc2	8
O=C(C1)C(C2)CCC3[C@@]12CC[C@H]1C3CCCC1	8
C(CC1)C[C@H](CC2)C1[C@@H]1C2c2cocc2CC1	8
O=C(c1ccccc1)c1c2occc2ccc1	8
C1Oc(cc(/C=C\c2ccccc2)cc2)c2O1	8
C(Cc1cocc1)C(CCC1)[C@@H]2C1C=CCC2	8
C(C1)[C@@H](c2ccccc2)O[C@@H]1c1ccccc1	8
O=C(CC[C@@H]1c2ccccc2)c2c1cccc2	8
O=C1OC(c2ccccc2)=CC(c2ccccc2)=C1c1ccccc1	8
O=C1c(c(OCC2CCCCC2)ccc2)c2OC=C1c1ccccc1	8
O=C([C@H]1O[C@@]11C2CC[C@H]3C1CC[C@@H]1C3CCCC1)O[C@H]2c1cocc1	8
O=C(C[C@@H]([C@@H]12)c(cccc3)c3O[C@H]2c2c-3cccc2)c2c1c3ccc2	8
C(CC(C1CC2)/C=C/c3ccccc3)[C@H]1[C@H](CC1)[C@H]2c2c1cccc2	8
O=C1c(ccc2c3OCC(c4ccccc4)O2)c3Oc2c1cccc2	8
O=C(C=C1c2ccccc2)Oc2c1c(OCC=C1)c1c1c2CCCO1	8
O=C1c(cc(cc2)-c3cccc4ccccc34)c2Oc2c1cccc2	8
O=C(c1ccccc1)O[C@H](C1CC=C[C@H]2[C@H](C3)[C@H]3CC3)C=C[C@]13C2=O	8
O=C(CC(CCC1)C1[C@@H]1CC2)C1c1c2ccc(OC2OCCCC2)c1	8
O=C(/C=C/c1ccccc1)OC[C@H](CCC1)O[C@H]1Oc1ccccc1	8
O=C(COC(/C=C/c1ccccc1)=O)[C@@H]1[C@@H](C[C@@H](CC=C2)OC2=O)C1	8
O=C1c(cccc2)c2OC(c(cc2)cc3c2OCCO3)=C1	8
O=C(CCc1ccccc1)CC(CCc1ccccc1)=O	8
O=C(C1)C=C[C@H](C2)C1[C@@H](C(CC[C@@H]1C3)OC4)[C@]14[C@@H]2OC3=O	8
C([C@@H]1CC2)OC[C@@H]1C(CC1)[C@@H]2C2[C@H]1C(CCCC1)[C@H]1CC2	8
O=C(/C(/COC1)=C/c2ccccc2)/C1=C/c1ccccc1	8
O=C(c1ccccc1)OC(C(C=C1C2=COC=C1)=O)C2=O	8
C(C1)c(cc2)ccc2OCCOCCOc2ccc1cc2	8
C(COc1ccccc1)COc1cc(OCCC2)c2cc1	8
C1CC2C(C3)C4C=CC3C4CC2C1	8
O=C1OCC=C1CCCCCCCCCCCCC[C@@H](CC1)O[C@@H]1[C@H]1OCCC1	8
C=C([C@@H](CCCCC/C=C/CC/C=C/C1)[C@H]1O1)C1=O	8
O=C(CC(CCC1)C1C1CC2)C1C(C=C1)C2=CC1=O	8
O=C(CC(CCC1)[C@@H]1[C@@H]1CC2)[C@@H]1C(CC1)C2=CC1=O	8
O=C1c(ccc2c3CCCO2)c3Oc2c1cccc2	8
O=C1c(cccc2)c2O[C@H]2[C@@H]1c(cccc1)c1OC2	8
O=C(C(c1ccccc1)=C1)O/C1=C\c1ccccc1	8
O=C1OCC(Cc2ccccc2)=C1c1ccccc1	8
C=C1[C@H](CCC2=CCOC2=O)C(CCCC2)[C@H]2CC1	8
C=C1[C@@H](C/C=C(\C=CO2)/C2=O)C(CCCC2)[C@@H]2CC1	8
O=C(c1c(CCC2)cccc1)/C2=C/c1ccccc1	8
O=C(c1ccccc1)C(C([C@H]1CCC2)=O)=C[C@H]2C1=O	8
C=C([C@@H]([C@@H](C1)[C@@]11[C@@H](C2)C(CCC3)C3CC1)[C@@H]2O1)C1=O	8
C(CC1)CCC11OOC2(C3CC(C4)CC2CC4C3)O1	8
O=C(/C=C/C=C/C[C@@H](CCC1)O[C@@H]1/C=C\C=C\C/C=C1)O[C@@H]2C[C@@H]1OCC2	8
O=C1c(cc(-c2ccccc2)c(-c2ccccc2)c2)c2Oc2c1cccc2	8
C1Cc2cc(CC(C3)(C4)Cc5c4cc(CCC4)c4c5)c3cc2C1	8
O=C(c1ccccc1)O[C@@H](CC1CCC[C@H]2C3)C=C1[C@H]2OC3=O	8
O=C(/C(/[C@@H]1c2ccccc2)=C\c2ccccc2)c2c1cccc2	8
O=C1Oc(cc(cc2)OCc3ccccc3)c2-c2c1cccc2	8
O=C1c(cc([C@@H]2OCCCC2)cc2)c2OC(c2ccccc2)=C1	8
C=C1C[C@H]2C3=CC[C@H](C(CCCC4)[C@H]4CC4)C4C3CCC2CC1	8
O=C1OC[C@H](C2)[C@H]1Cc(cccc1)c1-c1c2cc2OCOc2c1	8
O=C1OCC([C@@H](CC2)C(CC3)C2[C@H]2[C@H]3C(CCCC3)C3CC2)=C1	8
O=C(CC1)C[C@H](CC2)C1[C@@H](CC1)C2C(CC2)[C@H]1[C@H]2C1OCCC1	8
O=C(CC[C@@H]1CC2)CC1[C@@H]1C2C(CCC2[C@H]3CCCC2)C3=CC1	8
O=C(CC1)O[C@@]1(CC1)C(CC2)C1C(CC1)C2=C(CC2)C1=CC2=O	8
C(/C=C\c1ccccc1)c1ccccc1	8
C=C(CCCC1)/C1=C\C=C\C1CCCC1	8
O=C1OC(/C=C/c2ccccc2)=CC=C1	8
O=C(CC(C1)COC1=O)c1ccccc1	8
C([C@@H]1CCC2)O[C@@H]3OC4OO[C@@]13C2CC4	8
O=C1OC(C[C@@]23O[C@@H]3CCCC2C2)C2=C1	8
O=C1C(C(CCCC2)[C@H]2CC2)[C@@H]2OCC1	8
C1c(cccc2)c2OCc2c1cccc2	8
O=C(C1)C[C@](CCC2)(C3)C2C1COC3=O	8
O=C1c(cc(CCCO2)c2c2)c2OC=C1	8
C=C1OCC=C1	8
O=C1C=C(CCCC2)C2[C@H]2O[C@@H]12	7
O=C1C2=CC=CC2=CC2(CC2)C1	7
C=C([C@@H](CC=CCC1)[C@@H]1O1)C1=O	7
C(COC1)[C@@H]1Oc1ccccc1	7
O=C1C=COC1c1ccccc1	7
C1COC(c2ccccc2)OC1	7
C(COC=C1)[C@@H]1c1ccccc1	7
C(COC1)[C@@H]1O[C@@H]1OCCCC1	7
C([C@@H]1OC1)C1COCCC1	7
O=C(CC1)C[C@H]1/C=C/CCC1CCC1	7
C([C@H]1OCCCC1)O[C@H]1OCCCC1	7
C([C@H]1OCCCC1)O[C@@H]1OCCCC1	7
C1[C@@H](COC=C2)C2=CC1	7
C1OC1c1ccccc1	7
O=C1C(O[C@@H]2OCCCC2)=COC1	7
C1OCC=CC1Oc1ccccc1	7
C(COCC1)C1Oc1ccccc1	7
C1CC(Oc2ccccc2)OCC1	7
C(Cc1ccccc1)c1ccco1	7
c1coc2c1ccc1ccccc12	7
C(CC1)CC1c1ccccc1	7
O=C1C=CC(CCCC2)[C@H]2C1	7
O=C1C=C(CC=CC2)C2C=C1	7
C(C1)CO[C@H]1[C@H]1OOCCC1	7
C1CC1	7
O=C(c1c2cccc1)c(ccc(-c(cc1)cc(C(c3c4cccc3)=O)c1C4=O)c1)c1C2=O	7
O=C(CO[C@H](COCc1ccccc1)[C@H]1OCc2ccccc2)[C@H]1OCc1ccccc1	7
O=C(C=C1C(C(c2c3cccc2)=O)=C(C(C(c2c4cccc2)=O)=CC4=O)C3=O)c(cccc2)c2C1=O	7
O=C(c1ccccc1)O[C@@H](CCC1)c2c1ccc(-c(occ1)c1C1=O)c2C1=O	7
O=C1O[C@@H]2O[C@]2([C@@H]2C(CC[C@H]3[C@H]4CC[C@H]5C3CCCC5)[C@@]43O[C@@H]3C2)C=C1	7
O=C1O[C@H]2O[C@@]2([C@@H]2C(CC[C@H]3[C@H]4CC[C@H]5C3CCCC5)[C@@]43O[C@@H]3C2)C=C1	7
C(CC(COCc1ccccc1)OCc1ccccc1)C(COCc1ccccc1)OCc1ccccc1	7
O=C1c(cccc2)c2OC(c2ccccc2)=C1Cc(cc1)ccc1-c1ccccc1	7
O=C(/C=C/c1ccccc1)O[C@H](CO[C@H](C1)OCCc2ccccc2)[C@@H]1O[C@@H]1OCCCC1	7
O=C(/C=C/c1ccccc1)O[C@@H](CC1)C[C@H](CC2)C1[C@@H]1C2C(CCC2[C@H]3CCCC2)C3=CC1	7
O=C(c1ccccc1)OC[C@H](CCC1)O[C@H]1O[C@@]1(C[C@@H]23)[C@]2(COC(c2ccccc2)=O)C2OC1CC3O2	7
O=C1c(cccc2)c2OC=C1C(c1ccccc1)C1=COc(cccc2)c2C1=O	7
C=C(CC1)[C@@H](C/C=C(\CCO2)/C2=O)C(CC2)[C@H]1C1[C@@H]2OC(c2ccccc2)OC1	7
O=C(Cc1ccccc1)O[C@@H](CCC1)c2c1ccc(-c(occ1)c1C1=O)c2C1=O	7
C(COc1ccc([C@@H]2OC[C@H]3[C@H](c4ccccc4)OC[C@@H]23)cc1)c1ccccc1	7
O=C(CCC1)C2[C@@]11O[C@@H]1C[C@@H]1[C@@H]2CCC2[C@H]1CC[C@@H]2C[C@@H](CC=C1)OC1=O	7
C(c1ccccc1)=C(/C=C1)\c2c1cccc2	7
C(c1ccccc1)=C(\C=C1)/c2c1cccc2	7
C(C[C@H]1c2ccccc2)Cc2c1cccc2	7
O=C(CCOc1c2)c1cc(C=C1)c2OC1=O	7
C=C(Cc(c1ccccc1cc1)c1O1)C1=O	7
O=C(C=Cc1c2c(CCCC3)c3cc1)C2=O	7
O=C1c(cccc2)c2C(c2ccccc2)=C1	7
C1Oc(cccc2)c2C=C1c1ccccc1	7
C(c1cc(cccc2)c2o1)c1ccccc1	7
C=C([C@H](CCCC(C12)=CCC1=O)[C@H]2O1)C1=O	7
C=C(CCCC1)/C1=C\C=C\C1CCCCC1	7
O=C(/C=C\c1ccccc1)c1ccccc1	7
C(COc1ccccc1)O[C@H]1OCCCC1	7
c1cc2ccc(cccc3cc4)c3c2c4c1	7
C([C@@H](C1)CCC2)[C@H]3[C@@]12C(CCCC1)[C@H]1CC3	7
C=C1[C@]2(C3)O[C@@H](CCCC4)C4[C@H]1CCC2[C@H](c1cocc1)OC3=O	7
C(CC1CC2)CC1[C@H](CC1)[C@H]2C(CC2)[C@H]1C[C@H]2O[C@@H]1OCCCC1	7
C(CC1CC2)CC1[C@H](CC1)[C@H]2C(CC2)[C@@H]1C[C@H]2O[C@@H]1OCCCC1	7
O=C(CC1)C[C@H](CCC2C(CCC3[C@H]4CCCC3)C4=C3)C1[C@H]2C3=O	7
O=C(C[C@@H]1CCC2C3C4C(CCCC5)C5CC3)C=CC1C2=CC4=O	7
O=C(C[C@@H]1CCC2C(CCC3C4CCCC3)C4=C3)C=CC1[C@H]2C3=O	7
O=C(c1c([C@H]2[C@@H]3CC2)cccc1)c1c3ccc(-c2ccccc2)c1	7
C(CC1)CC(CCC2C3CC4)[C@@H]1C2=CC[C@@H]3[C@@]1(CC2)[C@@H]4CC2OC1	7
O=C(C1OC[C@H](C2)[C@]11Oc3c4cc(C=CCO5)c5c3)[C@@H]2C=C1C4=O	7
O=C1C(O[C@H]2OCCCC2)=C(c2ccccc2)Oc2c1cccc2	7
O=C1Oc(cccc2O[C@@H]3OCCCC3)c2C(c2ccccc2)=C1	7
O=C([C@H](CC([C@H]1CCC2CCC3)[C@H]2C3=O)OC1=O)c1ccccc1	7
O=C1c(ccc(O[C@H]2OCCCC2)c2)c2OC(c2ccccc2)=C1	7
O=C1c(cccc2O[C@@H]3OCCCC3)c2OC(c2ccccc2)=C1	7
O=C(c1c(C2)cccc1)c1c2ccc(CCCc2ccccc2)c1	7
O=C(C1O[C@@]11C2)O[C@H]1/C=C\CCCC1[C@@H]2[C@H]2O[C@H]2CC1	7
C(C1)C(C2CC3)C=CO[C@@]12[C@H]1[C@H]3C(CCCC2)[C@@H]2CC1	7
O=C1O[C@H](C[C@H]2C=CCCC2[C@H]2[C@H](CC3)OC4)[C@@]24[C@H]3C1	7
O=C(c1ccccc1)OCC[C@@H](CC1)C2[C@@H]1CCCC2	7
O=C1OC[C@@H](Cc2ccccc2)[C@@H]1Cc1ccccc1	7
C(c1ccccc1)Oc1cc(-c2ccccc2)ccc1	7
C(c(cccc1)c1-c1ccccc1)Oc1ccccc1	7
O=C1Oc(cc(cc2)OCCc3ccccc3)c2C=C1	7
O=C(C=CC1=O)C(C2)=C1OC(CC1)[C@H]2C2[C@@H]1OCCC2	7
C([C@@H]1[C@@H](c2ccccc2)OC[C@H]11)O[C@@H]1c1ccccc1	7
c1coc(-c(cc2)cc3c2occ3-c2ccccc2)c1	7
O=C(C[C@H]1OC2)O[C@@H]1C(C(c1c3cccc1)=O)=C2C3=O	7
O=C(CC1)C[C@H](C2)C1C(C(CC1[C@H]3CCC1)=O)=C3C2=O	7
O=C1Oc(ccc2c3OCC2)c3C(c2ccccc2)=C1	7
O=C(C(C1)C(c2c3cccc2)OC3=O)c2c1cccc2	7
O=C(/C=C/c1ccccc1)O[C@H](CCCC1)[C@H]1OC(/C=C/c1ccccc1)=O	7
O=C(/C=C/c1ccccc1)O[C@H](CCC1)C[C@@H]1OC(/C=C/c1ccccc1)=O	7
C(COc(cc1)ccc1Oc1ccccc1)COc1cc(OCCC2)c2cc1	7
C=C(c1ccccc1)c1cc2ccccc2cc1	7
O=C1Oc(cc(cc2)OCc3ccco3)c2C=C1	7
O=C(C=C1)Oc(cc2)c1cc2O[C@@H]1OCCCC1	7
O=C1c(ccc(O[C@@H]2OCCCC2)c2)c2OC=C1	7
C(c1cc2ccccc2cc1)OC1=CCCCC1	7
C=C(CC1)[C@H](CC2)C1C1[C@@H]2C(CCCC2)[C@H]2CC1	7
C=C(CC1)C(CC2)[C@@H]1[C@H](CC1)[C@H]2c2c1cccc2	7
O=C(C1[C@H]2C3CCC1)O[C@@H]2C=C(CO1)C3=CC1=O	7
C(C1)[C@]2(COCC2)O[C@@]11C(CCCC2)[C@H]2CCC1	7
O=C1C=C2C=C[C@@H]([C@H](CCC3)C3CC3)[C@H]3C2C=C1	7
O=C(C=C1)C=C2C1C1=CCC(CCC3)[C@@H]3[C@@H]1CC2	7
O=C(CC1)C[C@H](CC2)C1[C@@H]1C2C(CCC2)[C@@H]2CC1	7
O=C(CC1)C(CC2)C1C(CC1)C2c2c1cccc2	7
O=C(CC1)C(CC2)[C@@H]1[C@H]1[C@H]2C(CCCC2)[C@H]2CC1	7
O=C1[C@@H]2C(CCCC3)[C@@H]3CC[C@H]2[C@H](CCC2)C2C1	7
O=C1C(C(CCCC2)[C@H]2CC2)=C2[C@H](CCC2)C2C1	7
C(CC1)C[C@H](CC2)C1[C@@H](C1)C2Oc2c1cccc2	7
O=C1c(cc(CCO2)c2c2)c2Oc2c1cccc2	7
C(CCc1ccccc1)C[C@@H](CCc1ccccc1)O[C@@H]1OCCCC1	7
O=C1C=CCC2=CC[C@@H]([C@H]3C(CC4)[C@@H](C[C@@H](CC=C5)OC5=O)CC3)[C@H]4C12	7
O=C(Cc1cc2ccccc2cc1)OCCC(CC1)Oc2c1cccc2	7
C(C(CC(C1)C2)C3)C1CC23c1cccc(-c2cc3ccccc3cc2)c1	7
O=C1OCC=C1[C@H](C[C@@H]1OCC2)C=C1C(C1)[C@H]2C2[C@H]3[C@H]1OCC3CCC2	7
C(c1ccccc1)=C/c1cccc(/C=C/c2ccccc2)c1	7
O=C(/C=C/c1ccccc1)O[C@@H](CCC1)C[C@@]11OCOC1=O	7
C=C([C@@H](C1)CC[C@@H]([C@@](COC2)([C@H]2CCC2)[C@H]2O2)[C@]11C2=O)C1=O	7
O=C(C[C@@H]1CC2)C=CC1[C@@H](CC1)C2C2[C@H]1[C@@H](CCC1)C1CC2	7
O=C(CC1CC2)C=C1[C@@H](CC1)C2C2[C@H]1C(CCCC1)[C@H]1CC2	7
O=C(c1cc(CCCC2)c2cc1)c1cc2ccccc2cc1	7
O=C(c1c2cccc1)C(c1ccccc1)=C2c1ccccc1	7
O=C(c1c(C2Cc3ccccc3)cccc1)c1c2cccc1	7
C=C(C(/C=C/c1ccccc1)=O)C(/C=C/c1ccccc1)=O	7
O=C(CCCCCCCCc1ccccc1)c1ccccc1	7
C(CC1)C[C@@H](CC2)C1[C@H]1C2=CCCC1	7
O=C1OCC2=C1CC[C@@H]1C2CCCC1	7
O=C(C=C1)c2cccc3cccc1c23	7
C(CC=C1)[C@@H]2[C@@H]1c(cccc1)c1OC2	7
C(C1)CO[C@]11C=CC[C@@H]2C1CCCC2	7
C(C1)CO[C@@]11C(CCCC2)C2CCC1	7
O=C1c(cccc2)c2OC2=C1CCO2	7
C1OC11C2O[C@@H]3C=CCCC3C1CC2	7
C1C=CC2C1[C@H](CC[C@@H]1C3CCCC1)C3=CC2	7
C(CC1CC2)CC1C(CC1)C2C2C1=CCCC2	7
C(CC1CC2)C[C@H]1[C@H](CC1)[C@H]2C2C1=CCCC2	7
C(C1)Cc2c1ccc-1c2CCc2c1cccc2	7
C(CC1CC2)CC1[C@H]1[C@H]2C(CCCC2)[C@@H]2CC1	7
O=C([C@]1(CCCC2)[C@H]2CC2)Oc3c1c2ccc3	7
O=C1O[C@H](C2)[C@@H](CCCC3)[C@]13c1c2cccc1	7
C=C1CCC(CCC2)[C@]22O[C@@H]2CC2O[C@H]2CC1	7
O=C(C[C@@H](C1)CC2)[C@]11[C@@H]2C(CCCC2)[C@@H]2CC1	7
O=C(COC(c1ccco1)=O)c1ccccc1	7
O=C(C[C@H]1OOCCC1)OCc1ccccc1	7
O=C(/C=C/c1ccccc1)C1=CC=CCC1=O	7
C(C1=CCCC2C1CCCC2)c1ccccc1	7
O=C(c1c(C2)cccc1)O[C@@H]2c1ccccc1	7
O=C([C@H]1O[C@@H]1c1ccccc1)c1ccccc1	7
C(c1ccccc1)Oc1c2occc2ccc1	7
C1Oc(cc(/C=C/c2ccccc2)cc2)c2O1	7
C(C1)[C@H](c2ccccc2)O[C@H]1c1ccccc1	7
O=C1Oc(ccc(/C=C\c2ccccc2)c2)c2C=C1c1ccccc1	7
O=C1C(OCc2ccccc2)=C(c2ccccc2)Oc2c1cccc2	7
O=C1Oc(cc(cc2)OCc(cc3)ccc3-c3ccccc3)c2C=C1	7
O=C(c1ccccc1)O[C@@H](C1)[C@@H](c2ccccc2)Oc2c1cccc2	7
O=C(c1ccccc1)O[C@H](C1)[C@H](c2ccccc2)Oc2c1cccc2	7
O=C(/C=C/c1ccccc1)OCCCOC(/C=C/c1ccccc1)=O	7
O=C([C@@]1(CC2)[C@H]3CCCC1)O[C@]3(CC1)C2C2[C@H]1C(CCCC1)[C@H]1CC2	7
O=C1C=CC(CO[C@H]2C3)[C@H]2C1[C@@H](CCC12)C3C1=CC[C@H]2c1cocc1	7
C([C@@H]1[C@@H](c(cc2)cc3c2OCCO3)OCC11)O[C@@H]1Oc1ccccc1	7
O=C(CC(CC(c1ccccc1)=O)c1ccccc1)c1ccccc1	7
O=C(c1c(C2[C@@H]3OCCCC3)cccc1)c1c2cccc1	7
O=C1C(c(cc2)cc3c2OCC=C3)=COc2c1cccc2	7
O=C(CCCc1ccc2C(c3c4cccc3)=O)c1c2C4=O	7
C(C[C@@H]1CC2)C[C@@H]1[C@@H](CC1)C2C2[C@H]1C(CCCC1)[C@H]1CC2	7
C(C1CC1)C(CC1)C(CC2)[C@@H]1[C@H]1[C@H]2C(CCCC2)C2CC1	7
O=C1c2cc3ccccc3cc2C2C3=C1OC[C@H]3CCC2	7
O=C1c(cccc2)c2OC(C2(CC(C3)C4)CC4CC3C2)=C1	7
C1OC=C(CC2)[C@H]1C(CC1)[C@@H]2C2[C@H]1C(CCCC1)[C@H]1CC2	7
C(CC1)C[C@H](CC2)C1[C@@H](CC1)C2[C@H]2C1c1cocc1CC2	7
O=C(C1=Cc(cccc2)c2OC1=O)OCc1ccccc1	7
C([C@H](CCC1)O[C@H]1Oc1ccccc1)O[C@@H]1OCCCC1	7
O=C1O[C@H](C/C=C/CC[C@@H]2C(CCCC3)[C@H]3CCC2)C=C1	7
C(Cc1cccc(O[C@@H]2OCCCC2)c1)c1ccccc1	7
C(CCOc1ccccc1)CCOc1ccccc1	7
O=C1OCCCCCCCC/C=C/c2c1cccc2	7
O=C1OCCCCCCCCCCc2c1cccc2	7
C1OCCOCCOc(cccc2)c2OCCOC1	7
O=C(CC1[C@H]2CCC1)C(C(CCCC1)[C@H]1C1)=C2C1=O	7
C=C([C@@H](CC[C@H]1C(CCCC2)[C@@H]2CC2)C[C@@]12O1)C1=O	7
O=C(CC1)C[C@H](C2)C1C(CCC1C3CCC1)=C3C2=O	7
O=C(CCC1[C@@H]2[C@@H](C3)[C@H](CCC4)C4CC2)C=C1C3=O	7
C=C(CC1CC[C@@H]2C3CC4)C[C@H]1[C@@H]2C=CC3=CC4=O	7
O=C1c(cc2OCC=Cc2c2)c2Oc2c1cccc2	7
O=C1O[C@H](CC[C@@H](CC=C2)[C@@H]3C2=CCCC3)CCC1	7
O=C(c1ccccc1)Oc1cc2ccccc2cc1	7
O=C1c(cccc2)c2OC(CCc2ccccc2)=C1	7
c(cc1)ccc1-c(cc1)ccc1Oc1ccccc1	7
O=C(CCc(cc1)cc2c1OCO2)c1ccccc1	7
C(CC1CC=C2C3CCCC4)C[C@H]1[C@]21OO[C@@]34C=C1	7
C(CC1CC[C@@H]2[C@H]3CCCC4)C[C@H]1[C@@]21OO[C@@]34C=C1	7
C=C([C@H](CC1)OC(/C=C/c2ccccc2)=O)[C@@H]2C1CCC(C1)=CCC[C@H]1C2	7
O=C1OCC=C1CCCCCCCCCCC[C@@H](CC1)O[C@H]1[C@@H]1OCCC1	7
O=C(c1ccccc1)c(cc1)ccc1OCCCC/C=C/c1ccccc1	7
O=C(CCc1ccccc1)C[C@H](CCc1ccccc1)O[C@@H]1OCCCC1	7
O=C(c1cc(C2(CC(C3)C4)CC4CC3C2)ccc1)OCC(OC=C1)=CC1=O	7
O=C(C1)c(cccc2)c2O[C@@H]1c(cc1)cc2c1OC[C@H](c1ccccc1)O2	7
O=C(c1coc(-c(cccc2)c2C2=O)c1C2=O)c1ccccc1	7
C(c1cc(-c2ccccc2)ccc1)Oc1cc(OCC2)c2cc1	7
O=C(c1c(C2CCc3ccccc3)cccc1)c1c2cccc1	7
O=C1c(cccc2[C@@H]3OCCCC3)c2OC(c2ccccc2)=C1	7
O=C(/C=C/c1ccccc1)O[C@@H]1[C@H](O[C@H]2OCCCC2)OCC1	7
C(CC1)C[C@H](CC2)C1[C@@H](CC1)C2CC2[C@H]1C(CCCC1)[C@H]1CC2	7
C([C@@H]1[C@@H](c2ccccc2)OC[C@H]11)O[C@@H]1c(cc1)cc2c1OCO2	7
O=C1OCC([C@@H](CC2)C(CC3)C2C2C3C(CCCC3)C3CC2)=C1	7
O=C1C=C([C@H](CCCC2)C2CC2)C2C2C1C(CCCC1)C1CC2	7
O=C(CC1)O[C@@]1(CC1)C(CC2)[C@@H]1[C@H](CC1)[C@H]2C(CC2)C1=CC2=O	7
O=C(C=CC1)O[C@@H]1/C=C/c1ccccc1	7
C=C([C@H](CC/C=C/CC/C=C1)[C@H]1O1)C1=O	7
O=C1O[C@@H](CCc2ccccc2)CC=C1	7
O=C1C(OCc2ccccc2)=COC=C1	7
C1[C@@H](C2)C=CC[C@H]1C[C@@H]2c1ccccc1	7
C=C(C1[C@H](C2)C(CCCC3)[C@H]3CC1)C2=O	7
O=C1OC=CC(OC2)=C1c1c2cccc1	7
O=C1O[C@H]2[C@H](C=CC3=O)C3=CCC[C@H]2C1	7
O=C1c(ccc2c3C=CCO2)c3OC=C1	7
O=C1OCC1	7
C=C1CCCCC1	7
O=C1C=CCCCC1	6
C(C1)C[C@H]2[C@@H]1CCC2	6
C1O[C@H]2[C@@H]3OCO[C@@H]3CC[C@H]2O1	6
O=C1C2=CCCC2=CC2(CC2)C1	6
C1O[C@@H]2[C@H]3OCO[C@H]3OC[C@@H]2O1	6
C=C([C@@H](CCCCC1)[C@H]1O1)C1=O	6
C(C1)CO[C@H]1Oc1ccccc1	6
C1[C@@H]2OC2C/C=C/CC/C=C\C1	6
C(COC=C1)[C@H]1c1ccccc1	6
C(COCC1)C1c1ccccc1	6
C1C=CC(c2ccccc2)OC1	6
C1CC(c2ccccc2)OCC1	6
C1C[C@H](c2ccccc2)OCC1	6
O=C(C1)OC[C@]1(CCCC1)C1=O	6
C1=CC2=CC=CC=CC2=C1	6
C(CC1)CC1/C=C/C=C1CCCCC1	6
O=C1OC=CC=C1Cc1ccccc1	6
O=C(CCCC1)/C1=C/c1ccccc1	6
C(C=C1)c2c1cccc2	6
C1C[C@@H](O[C@@H]2COCCC2)OCC1	6
C1C[C@H](O[C@@H]2COCCC2)OCC1	6
C(C1)C1c1cc(CCCC2)c2cc1	6
O=C(c1ccc2)Oc3c1c2ccc3	6
C1[C@H](CCCC2[C@H]3OCC2)C3=CC1	6
O=C1C=CC(CCCC2)[C@@H]2C1	6
C=C1c(cccc2)c2OCC1	6
O=C(CC1)O[C@@H]2C1OCCC2	6
C1O[C@@]11[C@@H](COC=C2)C2=CC1	6
C([C@@H]([C@@H]12)c(cccc3)c3O[C@H]1c(cccc1)c1O[C@@H]2c1ccccc1)=C/c1ccccc1	6
O=C(/C=C/c1ccccc1)c(cc1)ccc1OCCO[C@H](C[C@@H]1CCC2)O[C@@H]3OC4OO[C@@]13[C@H]2CC4	6
O=C(/C=C/c1ccccc1)O[C@](CCC1)([C@H]1[C@H]1OC1CC[C@H](C1)[C@H]1/C=C1)C1=O	6
O=C(c1ccco1)O[C@H]1C2(C3CCCC2)OCC1C[C@@H]3OC(c1ccco1)=O	6
C(Cc1cccc(Oc2c(CCc(cc3)ccc3O3)cccc2)c1)c1cc3ccc1	6
C(c1cccc(C2CCOCC2)c1)Oc1cc2cccc(-c3ccccc3)c2cc1	6
O=C(c(cccc1)c1O[C@@H]1OCCCC1)OCc(cccc1)c1O[C@@H]1OCCCC1	6
O=C(CCO1)O[C@H](C[C@@H](CCCCc2ccccc2)O2)C[C@@]2(CCC2)O[C@H]2CC1=O	6
O=C1c(cc(cc2)-c(cc3)cc(C4=O)c3OC3C4=CCCC3)c2OC2C1=CCCC2	6
O=C1OCC([C@@H](CC2)C(CC3)C2[C@H](CC2)[C@H]3C(CC3)[C@@H]2C[C@H]3O[C@@H]2OCCCC2)=C1	6
O=C(c1ccccc1)O[C@H]1[C@H](OC2=C(c3ccccc3)Oc(cccc3)c3C2=O)OCCC1	6
C(C1)[C@@H](c2ccccc2)Oc2c1ccc1c2[C@H](C2)c(cccc3)c3O[C@@]2(c2ccccc2)O1	6
O=C(c1ccccc1)OC[C@H](CCC1)O[C@H]1O[C@](C1)(C(C2)OC3)[C@@]3(COC(c3ccccc3)=O)[C@H]1C2=O	6
O=C([C@]1(CC2CC1)OC2=O)O[C@@H](COc(cc1)c2c(O3)c1C=CC3=O)[C@@H]2OC([C@]1(CC2CC1)OC2=O)=O	6
O=C(CCc1ccccc1)Oc(cc(cc1)-c2ccccc2)c1-c1ccccc1	6
C(CC1CC2)CC1C(CC1)C2C(CC2)[C@H]1CC21OOC2(CCCCC2)OO1	6
C(C[C@H]1c2ccccc2)C2c(cccc3)c3O[C@@]12c(cc1)cc2c1OCO2	6
C(C[C@H]1c2ccccc2)C2c(ccc(O[C@H]3OCCOC3)c3)c3O[C@@]12c1ccccc1	6
O=C1C(O[C@@H](CC2)OC[C@H]2O[C@@H]2OCCCC2)=C(c2ccccc2)Oc2c1cccc2	6
O=C(c1ccccc1)O[C@@H](CCC1)C([C@@H]2OC(c3ccccc3)=O)[C@@]1(C1)OC[C@@H]1C2=O	6
O=C1c(ccc(O[C@@H]2OCCC[C@H]2O[C@@H]2OCCCC2)c2)c2OC(c2ccccc2)=C1	6
O=C(/C=C/CCOC/C=C/C=C\C(O[C@H](C1)C23)=O)OC[C@]2(CCC=C2)[C@@H]2O[C@H]1[C@]31OC1	6
C(C1)C=C(c2ccccc2)c2c1cccc2	6
O=C(c(cccc1)c1-c1c2cccc1)C2=O	6
O=C(c1c2cccc1)OC2c1ccccc1	6
C=C([C@@H](C[C@H](C(CCC1)C2)C1=C)[C@H]2O1)C1=O	6
O=C(c1ccccc1)OC1C(CC2)CC2C1	6
c1coc(cc2)c1cc2Oc1ccccc1	6
C=C(C(CC1)[C@@H](C2)[C@@H](CC3)[C@@H]1CC3=O)C2=O	6
C=C([C@@H](CC([C@H](CC1)C=C2)C2=O)[C@H]1O1)C1=O	6
C=C([C@@H](CC([C@@H](CC1)CC2)C1=O)[C@@H]2O1)C1=O	6
C=C([C@H](CC/C=C/CC[C@H]1O[C@@H]11)[C@@H]1O1)C1=O	6
O=C1OCC=C2C1C(c1ccccc1)OC2	6
C=C([C@H](CCC(CC1)OC1/C=C1)[C@@H]1O1)C1=O	6
O=C1O[C@@H](C2)C=C1CCCCc1ccc2o1	6
O=C(C1=C2C=COC1)c(cccc1)c1C2=O	6
C(Cc1ccccc1)CO[C@@H]1OCCCC1	6
O=C1OC2OC(CC[C@H]3CCC4)OC23C4C1	6
C(C[C@@H]1C2)[C@@H]2C[C@]1(CC1)Oc2c1cccc2	6
C1[C@H](CCCC2[C@H]3O[C@H]4OCOC24)C3=CC1	6
O=C(CC1)CC(CC2)[C@@H]1C(CCC13)C2C3=CC=C(C=C2)C1=CC2=O	6
O=C(/C=C/c1cc(OCc2ccccc2)ccc1)c1ccccc1	6
C(COc1ccccc1)COc1cccc(Oc2ccccc2)c1	6
O=C(c1ccccc1)OCCCCCCOC(c1ccccc1)=O	6
C(C12C3C=CC1CC3[C@H](CCC1)[C@@H]1C2)O[C@@H]1OC[C@H]2OCO[C@H]2C1	6
O=C(C1OC[C@H](C2)[C@]11Oc3c4cc(C=CCO5)c5c3)[C@@H]2CC1C4=O	6
O=C(C=C1C(C(c2c3cccc2)=O)=CC3=O)c(cccc2)c2C1=O	6
O=C1c(cccc2)c2OC(c2cc(O[C@@H]3OCCCC3)ccc2)=C1	6
O=C1c(cc(cc2)O[C@@H]3OCCCC3)c2OC(c2ccccc2)=C1	6
O=C(c1ccccc1)Oc1c(cc(-c2ccccc2)o2)c2ccc1	6
C1Oc2cc(OC3c(cccc4)c4OCC33)c3cc2O1	6
C=C([C@@H](C[C@]123)CC[C@H]3[C@]3(CCCC4)[C@@H]4C[C@@H]2OC3)C1=O	6
O=C(/C=C/c1ccccc1)C1=Cc(cccc2)c2OC1	6
C(COc1cc(CCCC2)c2cc1)Oc1ccccc1	6
O=C1OC(CCCCCC2)=C2C=C1Cc1ccccc1	6
O=C(CCc1ccccc1)c(cc1)cc2c1OCC=C2	6
C(CCCc1ccccc1)CC[C@]1(CC2)OCCC2O1	6
O=C(C=C1)C=CC1=C(c1ccccc1)c1ccccc1	6
C=C([C@H]1OOC(CC2)(CCC2=C)OC1)c1ccccc1	6
O=C(c1ccccc1)O[C@H]1/C=C\CCCCC/C=C/C1	6
O=C(CCCCc1ccccc1)/C=C/c1ccccc1	6
C([C@@H]1[C@H](c2ccccc2)OC[C@H]11)O[C@@H]1c1ccccc1	6
C1C[C@H](Oc2cc(CCCC3CCC4)c3c4c2)OCC1	6
O=C(C=Cc1c2c(cc3)ccc1)c2c3-c1ccccc1	6
C(C1)[C@H](c2ccccc2)O[C@@H]1c(cc1)cc2c1OCO2	6
C(CCC/C=C\CCCCCCCc1ccccc1)CCCc1ccccc1	6
O=C(/C=C/c1c(C[C@@H](c2ccccc2)O2)c2ccc1)OCCc1ccccc1	6
C(c1ccccc1)=Cc1cc2ccccc2cc1	6
C=C(CCCC1)/C1=C\C=C(/CCC1)\C2C1C=CC2	6
O=C1OCC(CCC(CCC2)[C@@H]3C2C=CCC3)=C1	6
C(C1C=Cc2ccccc2)OCc2c1cccc2	6
C(c1ccccc1)Oc1cc2ccccc2cc1	6
C=C([C@@H]1[C@H]2[C@H](Cc3ccccc3)CC1)C=CC2=O	6
O=C(C=C1)C=C([C@@H](C2)COc3c2cccc3)C1=O	6
C(COc1ccccc1)c(cc1)cc2c1OCO2	6
c1c(-c2coc3c2cccc3)oc2c1cccc2	6
C(Cc(c1c2)cc3c2OCO3)[C@@H]1c1ccccc1	6
C([C@@H]1CC2)[C@H]1[C@H](CCC1)[C@H]1[C@@H]2O[C@@H]1OCCCC1	6
O=C(C[C@@H]1CC2)C=CC1[C@@H]1[C@@H]2[C@H](CCC2)C2CC1	6
O=C1C=C2C=CC(C(CCC3)C3CC3)C3C2C=C1	6
O=C1C=C2C=C[C@@H]([C@H](CCC3)C3CC3)[C@H]3C2CC1	6
O=C(CC1)CC(CC2)C1C1C2C(CCC2)C2CC1	6
O=C(CC1)C(CC2)[C@@H]1[C@H](CC1)[C@H]2C2C1=CCCC2	6
C(COC1)[C@H]1[C@H]1C(CC[C@H]2C3CCCC2)C3=CC1	6
C1c(cccc2)c2O[C@@]11C(CCCC2)[C@H]2CCC1	6
O=C1C=CC(C2)CC1[C@@H]2c(cc1)cc2c1OCO2	6
C(CCc1ccccc1)C[C@H](CCc1ccccc1)O[C@@H]1OCCCC1	6
C1OCCOc(cccc2)c2OCCOCCOc(cccc2)c2OC1	6
C(C/C=C/c1ccccc1)COc1cc(/C=C\c2ccccc2)ccc1	6
O=C(/C=C/c1ccccc1)/C=C/c1c(/C=C/c2ccccc2)cccc1	6
C=C(C[C@@H](CCC1)C1C(C/C=C/CCC1)=O)[C@@H]1OC(c1ccccc1)=O	6
O=C(CCC1)C([C@@H]2c3ccccc3)=C1OC(c(cccc1)c1O1)=C2C1=O	6
O=C1C=CCC(CC2)C1C(C1)C2OC(C=C(c2ccccc2)O2)=C1C2=O	6
O=C(C=C1)C=CC1(CC1)O[C@@]1(CCC1)O[C@]1(CC1)OC1(C=C1)C=CC1=O	6
O=C(c1ccccc1)OC(c1cocc11)=CC(c2ccccc2)=CC1=O	6
O=C(c1ccccc1)Oc(cc1)ccc1C(C=Cc1cocc11)=CC1=O	6
O=C(c1ccccc1)OCc(cc1)cc(C(c2c3cccc2)=O)c1C3=O	6
O=C1c(c(OCC2CCCCC2)ccc2)c2OC=C1Cc1ccccc1	6
O=C1O[C@H](CCCC2OCCCC2)C/C=C/C=C/CCCC/C=C/C=C1	6
C([C@@H](CCC1)O[C@H]1OCc1ccccc1)O[C@@H]1OCCCC1	6
C(CC1)C[C@H]2C1C1=CC=C([C@H](CCCC3)C3CC3)C3C1CC2	6
C(CC1)C[C@H](CC2)C1[C@@H](CC1)C2C2[C@H]1C(CCCC1)C1CC2	6
O=C1c(ccc2c3CCO2)c3O[C@H]2[C@@H]1c(cccc1)c1OC2	6
O=C1OCC[C@@H]1CCC(CCC1)[C@@H](C[C@H](C2)OC3)[C@@]13[C@]21OC1	6
O=C1C(c(cccc2)c2OC2)=C2Oc2c1ccc1c2CCO1	6
c1c(-c2ccccc2)oc(cc2)c1c1c2oc2c1cccc2	6
O=C(CC1)C[C@H]2C1C1=CCC([C@@H](CCC3)C3CC3)C3[C@@H]1CC2	6
O=C(CC1)C[C@H](CC2)C1[C@@H](CC1)C2C2[C@@H]1[C@@H](CCC1)C1CC2	6
C1c2ccc3OCC=Cc3c2O[C@H]2[C@@H]1c(cccc1)c1OC2	6
O=C(C1)O[C@@H](C2)[C@@H]1C1C2C2=CC[C@@H](CC(CC3)=O)C3[C@H]2CC1	6
C(Cc1cc2ccccc2cc1)[C@@H]1C(CCCC2)C2CCC1	6
O=C(c1cc(c(O2)c(cc3)C=CC2=O)c3o1)c1ccccc1	6
C=C(CC1CC2)CC1[C@H]2/C=C/CC1Oc(cccc2)c2OC1	6
C1=C(c2ccccc2)c(cccc2)c2O[C@@H]1c1ccccc1	6
O=C1Oc(cc(cc2)OCc3ccccc3)c2C2=C1CCC2	6
O=C(CCCCCCCCC1)O[C@@H]1/C=C/C=C/CC[C@H]1OC1	6
O=C1OCC=C1CCCCCCCCCCC[C@@H]1OCCC1	6
C(CC1)C[C@H](CC2)C1[C@@H]1[C@@H]2C=CCC1	6
C(CC1)C[C@H]2C1[C@@H](CCCC1)C1=CC2	6
O=C(C12)C=CC=C1Oc1c2cccc1	6
C(CC=C1)[C@@H]2C1c(cccc1)c1OC2	6
C(CC1CC2)CC1C1=C2C(CCCC2)C2CC1	6
C1C[C@H]2C3=CCC(CCCC4)C4C3CCC2C1	6
C(CC1CC2)CC1[C@H]1C2C(CCCC2)[C@@H]2CC1	6
C(CC1CC2)C[C@H]1C1[C@H]2C(CCCC2)[C@@H]2CC1	6
C(CC1)CC(CC2)C1[C@@H](C1)[C@@H]2Cc2c1occ2	6
C=C(CC(COC(c1ccccc1)=O)O1)C1=O	6
O=C1OCCCC/C=C\[C@H](CCC2)[C@@H]2C/C=C1	6
O=C(CCc1ccccc1)Oc1ccccc1	6
C1C[C@@H]2C(/C=C\C3=CCCCC3)=CCCC2C1	6
C=C([C@H](CCC(COC1=O)[C@@H]2C1=C)[C@@H]2O1)C1=O	6
O=C1C2=CC=CC[C@@H]2OC(c2ccccc2)=C1	6
c(occ1-c2ccccc2)c1-c1ccccc1	6
C(Cc1cocc1)C1C(CCCC2)[C@H]2CCC1	6
C1C=C(c2ccccc2)c(cccc2)c2OC1	6
C(Cc1ccccc1)/C=C/[C@@H]1C(CC2)OC2C1	6
O=C(c1ccccc1)c(cc1)cc2c1OCO2	6
O=C1Oc(ccc(/C=C/c2ccccc2)c2)c2C=C1c1ccccc1	6
O=C(C[C@@H](C1(C(OCO2)=O)C2=O)c2ccco2)C[C@H]1c1ccccc1	6
O=C(/C=C/c(c1ccccc11)cc(C=C2)c1OC2=O)c1ccccc1	6
O=C1c(cccc2)c2O/C1=C\c(cc1)ccc1OCc1ccccc1	6
O=C(C1O[C@]11C2CCC3C1CCC1C3CCCC1)OC2c1cocc1	6
O=C1O[C@]23C=C[C@H](C(CCCC4)[C@H]4CC4)C4C2CC[C@@]11[C@H]3CCCC1	6
O=C(c1ccccc1)O[C@H](CC1[C@@H]2C=C3)[C@@H](C4)[C@@H]4[C@@H]1C=CCC2C3=O	6
O=C(CC1)O[C@@]1(C1C2C1)C(CC1)C2C(C2C3C2)C1C(CC1)C3=CC1=O	6
C=C(CC1CC2)CC1[C@H]2/C=C/CC(C1)Cc2c1cccc2	6
C(c1cc(CCCC2)c2cc1)c1cc2ccccc2cc1	6
O=C1Oc2c3OC[C@@H](c4ccccc4)Oc3ccc2C=C1	6
O=C(CCCC1CC2)[C@@H]1C(C[C@@H](c1cocc1)O1)[C@H]2C1=O	6
O=C(c1c(C2C3OCCCC3)cccc1)c1c2cccc1	6
O=C(C1)c(cc(CCCO2)c2c2)c2O[C@@H]1c1ccccc1	6
O=C1c(ccc2c3CCCO2)c3OC(c2ccccc2)=C1	6
O=C(C[C@H]12)c(cccc3)c3C1=C1c3c2cccc3CCC1	6
C(C[C@H]1C2)C[C@H](CC3)[C@]11OOC3O[C@H]1O[C@H]2c1ccco1	6
C=C([C@@H](C[C@]12C(C[C@@H]3CC=C4)OC5)CC[C@H]2[C@]35C4=O)C1=O	6
C1O[C@]1(CCC1)C2[C@H]1[C@](C1)(CO[C@@H]1c1cocc1)CCC2	6
O=C1OCC2=C1CCC1[C@@]34O[C@H]4[C@@H]4O[C@@H]4C[C@@]33O[C@H]3C[C@@H]12	6
C(c1cccc(Oc2ccccc2)c1)Oc1ccccc1	6
O=C(/C=C/C(c(cccc1)c1O1)=CC1=O)c1ccccc1	6
O=C(c1ccc(-c2ccccc2)o1)OCc1ccccc1	6
O=C(c1ccccc1)c(cc1)ccc1O[C@@H]1OCCCC1	6
O=C1OCC=C1CCCCCCCCC[C@H]1O[C@H](CCCC[C@H]2OCCC2)CC1	6
O=C1O[C@H](CC2O[C@H]22)C=C1CCCCc1ccc2o1	6
O=C(CC1)C(CC2)[C@@H]1[C@H](CC1)[C@H]2C(CC2)C1=CC2=O	6
C=C([C@@H](C[C@]12[C@@H]3C(CCCC4)[C@@H]4CC2)CC3=O)C1=O	6
O=C1C=CC([C@@H]2[C@@H](CC3)[C@H](CCC4)C4CC2)=C3C=C1	6
C(CC1)Cc2c1cc([C@@H](CCC1)c3c1occ3)cc2	6
C(C[C@@H]12)C[C@@H]2c(cccc2)c2O[C@@H]1c1ccccc1	6
O=C1c2c3OCCCc3ccc2Oc2c1cccc2	6
O=C1c(c2c(cc3)OCC=C2)c3Oc2c1cccc2	6
O=C(C1OC11c2ccccc2)c(cccc2)c2C1=O	6
O=C(c1c2oc3c1cccc3)c(cccc1)c1C2=O	6
O=C(CC1Cc2ccccc2)OC1c1ccccc1	6
O=C1OC(c2ccccc2)=C/C1=C\c1ccccc1	6
C=C1[C@H](C/C=C(\CCO2)/C2=O)C(CCCC2)[C@H]2CC1	6
C=C(CCC1)[C@H](CC2C3)C1CCC/C=C\[C@@H]2OC3=O	6
O=C1OC(CC[C@@H](CC=C2)[C@@H]3C2=CCCC3)CCC1	6
C=C1[C@@H](CCC(CCO2)C2=O)C(CCCC2)[C@@H]2CC1	6
O=C(Cc1ccccc1)c(cc1)cc2c1OCC=C2	6
O=C(c1ccco1)Oc(cc1)cc(O2)c1C=CC2=O	6
O=C(c1ccccc1)C1=COc(cccc2)c2C1=O	6
O=C1c(ccc(OCc2ccccc2)c2)c2OC=C1	6
O=C(CC1)C[C@H](CC2)C1[C@H](CC1)C2C2[C@@]11O[C@H]1CC2	6
C([C@H](CC1)OC[C@@H]1Oc1ccccc1)Oc(cc1)ccc1-c1ccccc1	6
O=C(c1ccccc1)c(cc1)ccc1OCCCCCCc1ccccc1	6
C(Cc1ccccc1)C(C1CC2)C=CCC1C1C2C2C=CCOCC2CC1	6
O=C1C(O[C@@H]2OCCC2)=C(c2ccccc2)Oc2c1cccc2	6
O=C1OC[C@@H](Cc(cc2)cc3c2OCO3)[C@@H]1Cc1ccccc1	6
O=C(/C=C/c(cc1)cc2c1OCC1OC2OC1)c1ccccc1	6
C(C[C@@H]1C=CC[C@H](CCC2)[C@H]2C1)[C@H](CCC1)C2[C@H]1OCCCC2	6
C(C1=CC2=CC=CC=CC2=C1)c1cccc([C@@H]2OCCCC2)c1	6
O=C1Oc(cc(cc2)OC3=Cc(cccc4)c4OC3=O)c2C=C1	6
O=C(C=C1)C=CC1(OC1)O[C@@H]1c(cc1)ccc1-c1ccccc1	6
O=C(c1ccccc1)OC[C@@H](C/C1=C/C2CCCCC2)OC1=O	6
O=C1OCc2c(-c3ccccc3)c3c4OCOc4ccc3cc12	6
O=C(C[C@@H]1CC2)C=CC1[C@@H]1C2C(CCC2[C@H]3CCCC2)C3=CC1	6
O=C(CC1)C[C@H](CC2)C1[C@@H]1C2C(CCC2C3CCCC2)C3=CC1	6
O=C(C=C1)C=C2C1=CC=C1C2CCC2C1CCC1[C@H]2CCCC1	6
C(CC(C1CC2)C3OCCCC3)C1C1C2C(CCCC2)C2CC1	6
O=C(C1C2c3ccccc3)OCC1Oc1c2cc2OCOc2c1	6
C=C1C(CCC2OOCCC2)CCCC1	6
O=C(/C=C/c1ccccc1)c1cocc1	6
C1[C@@H]2O[C@H]2CC/C=C/C=C\CC/C=C/C1	6
C1[C@H](C2)[C@@H]1C[C@H](C1)C2Oc2c1cccc2	6
C(C1)Cc(cccc2)c2-c2c1cccc2	6
C(C1)C1(c1ccccc1)c1ccccc1	6
O=C(C=C1C2=COC=CC2=C2)OC1C2=O	6
O=C1c2cc3ccccc3cc2OCC1	6
O=C(C1)C=Cc2c1ccc1ccccc12	6
O=C1C2=CCCC[C@@H]2C(CCCC2)C2C1	6
O=C1[C@H](CCCC2)[C@@H]2C(CCCC2)[C@@H]2C1	6
O=C1c2cc3ccccc3cc2CC=C1	6
c1ccc(C2OC2c2ccccc2)cc1	6
C1c(cccc2)c2OC1C1CCCCC1	6
O=C(c1c(-c2c3cccc2)occ1)C3=O	6
C=C1COCC1	6
C=C(CC(O1)=C)C1=O	5
C=C(CCCO1)C1=O	5
C=C1[C@H](CCC2)[C@H]2[C@H](C2)[C@H]2CC1	5
C1[C@H]2[C@H]1CCC[C@@H]1O[C@H]1CCC2	5
C(C1)CC=CC1c1ccccc1	5
O=C(CCCC1)c2c1cccc2	5
C(CC1)CC2C1CC=CC2	5
C1[C@H]2C=CCC[C@H]2C=CC1	5
C(CC1)CC2C1=CCCC2	5
O=C1C=CC=C2OCCC12	5
O=C(Cc1ccco1)c1ccccc1	5
O=C1C=C[C@@H](CC2=CCCCC2)OC1	5
O=C(COCc1ccccc1)[C@@H]1OC1	5
O=C(COCc1ccccc1)[C@H]1OC1	5
C(C1)C1c1ccccc1	5
C1OCc2c1cccc2	5
O=C1OC=CC=C1c1ccccc1	5
C(c1cocc1)Oc1ccccc1	5
O=C1C=C(c2ccccc2)OC=C1	5
O=C1C=C[C@@H](C2C=CCCC2)OC1	5
C(CC1)CCC1OC1CCCCC1	5
C=C(C[C@@H](C1=CCCC1=O)O1)C1=O	5
C1C[C@H]2[C@H](CCCC3)[C@@H]3CCC2C1	5
C1OC[C@]2(CCCC3)[C@@H]3CCC[C@H]12	5
C=C1C(CCCC2)[C@@H]2CCC1	5
O=C1OC(C2OCOC2)C=C1	5
O=C(C1)OCc2c1cccc2	5
C=C([C@@H](CC=CC1)[C@@H]1O1)C1=O	5
O=C(CCC1)C2=C1OCCC2	5
O=C1C=C[C@@H](CCCC2)C2C1	5
O=C1C=C[C@H](CCCC2)C2C1	5
C1O[C@]1(CC1)[C@@H]2[C@H]1C=COC2	5
C1[C@@H](CO2)[C@H]3[C@@H]2OCC[C@H]3C1	5
C(C1)C2COC1C2	5
O=C1c(ccc(O[C@@H]2O[C@H](CO[C@H]3OCCCC3)CCC2)c2)c2OC(c2ccccc2)=C1	5
O=C(C1)c(ccc(O[C@@H]2O[C@H](CO[C@@H]3OCCCC3)CCC2)c2)c2O[C@@H]1c1ccccc1	5
C1[C@@H](c2ccccc2)Oc2c([C@@H](C3)c(cccc4)c4O[C@@H]3c3ccccc3)cccc2C1	5
C(CO[C@H](C[C@@H]1CCC2)O[C@@H]3OC4OO[C@@]13[C@H]2CC4)O[C@H](C[C@@H]1CCC2)O[C@@H]3OC4OO[C@@]13[C@H]2CC4	5
O=C(c1ccccc1)O[C@@H](C[C@@H]1CCCCCCCC2)C3[C@@H]1[C@]1(CCC4O5)OC25O[C@@H]4[C@@H]1[C@@H]1OC1C3	5
C(c1cccc(Cc2cccc(Cc3cc(C4)ccc3)c2)c1)c1cccc4c1	5
O=C1O[C@]([C@@H]23)(C=C[C@@H]3C=CO[C@H]2O[C@@H]2OCCCC2)C=C1Cc1ccccc1	5
c1ccc([C@@H]([C@@H]([C@@H]2[C@@H]3c4ccccc4)c4c3cccc4)c3c2cccc3)cc1	5
O=C(C=CC12)C3=CC[C@H](c4ccccc4)O[C@@]23Oc2c1ccc1c2CC[C@H](c2ccccc2)O1	5
O=C(C1)c2cccc([C@H]([C@@H](c3ccccc3)Oc3c4cccc3)C4=O)c2O[C@@H]1c1ccccc1	5
O=C1c(cccc2)c2OC(c2cccc(-c(cc3)cc4c3OC(c3ccccc3)=CC4=O)c2)=C1	5
O=C1C=C(c2ccccc2)OC2C(c3cccc(C(Oc4c5cccc4)=CC5=O)c3)=CC=CC12	5
O=C([C@H]1c2cccc3c2OC(c2ccccc2)=CC3=O)c(cccc2)c2O[C@H]1c1ccccc1	5
O=C(c1ccccc1)O[C@@H](CCC(CC1)[C@H]2C(C[C@@H](c3cocc3)O3)[C@@H]1C3=O)C2=O	5
O=C(/C=C/c(cc(C=CC(O1)=O)c1c1cc2)c1c(O1)c2C=CC1=O)c1ccccc1	5
O=C(c1c2c(c3cccc(C(c4ccc5)=O)c33)ccc1)c1cccc6c5c4c3c2c16	5
O=C(c1ccccc1)O[C@@H](COc(cc1)c2c(OC=C3)c1C3=O)[C@@H]2OC(c1ccccc1)=O	5
O=C(c1ccccc1)OCC1Oc(ccc([C@H](C2)Oc(cccc3)c3C2=O)c2)c2OC1c1ccccc1	5
O=C(c1ccccc1)OC[C@H](CCC1)O[C@H]1O[C@@]1(C[C@@H]23)[C@]2(COC(c2ccccc2)=O)[C@@H]2OC1CC3O2	5
O=C(c1ccccc1)OC[C@H](CCC1)O[C@H]1O[C@]1(C[C@H]23)[C@]2(COC(c2ccccc2)=O)[C@@H]2OC1CC3O2	5
O=C(/C=C/C1=COc(cccc2OCC3CCCCC3)c2C1=O)c1ccccc1	5
O=C(CCC1=COc(cccc2OCC3CCCCC3)c2C1=O)c1ccccc1	5
O=C(c1ccccc1)Oc1ccc(C[C@H]([C@@H](Cc2ccccc2)CO2)C2=O)cc1	5
O=C(/C=C/c1ccccc1)C1=Cc(ccc(OCc2ccccc2)c2)c2OC1=O	5
O=C(c1cocc1)O[C@@H](CCC1)C2[C@@]1(C1)OC[C@@H]1C[C@@H]2OC(c1ccccc1)=O	5
O=C1OC(CC([C@H](C2)[C@H]2C2C[C@H]3C([C@H](C4)[C@H]4C4)[C@H]4CC4=C5)C2=C2[C@@]34OC5=O)C2=C1	5
C=C1[C@H](C[C@@H]([C@@]2(C(C=C3)=O)C(Oc4c5cccc4)=CC5=O)C=CC[C@H]2C3=O)C(CCCC2)[C@H]2CC1	5
C1[C@@H]2O[C@@H]3OC=CC3[C@H]1C1O[C@]12C(C1)[C@H](COC2)[C@]22[C@H]3[C@H]1OCC3CCC2	5
O=C1OC2[C@]3(OCCC3)O[C@@H](C3)[C@H]2[C@@]1(CC1)[C@@H]3[C@H]2[C@H]1C(CCCC1)[C@H]1CC2	5
O=C(CC1[C@]2(C3CC4)O[C@@H]2C[C@H]1c1cocc1)[C@@H]3[C@@]1(CCC2)[C@@H]4[C@H]2COC1	5
O=C([C@@]1(CCC2C3=CC[C@H]4C2CC[C@@H]2C4CCCC2)C3=CCCC1)O[C@@H]1OCCCC1	5
O=C(C=C1)Oc2c1cc([C@@H]([C@H]1[C@@H](c3ccccc3)O3)C=CC[C@H]1c1ccccc1)c3c2	5
O=C(c1c(C2c(cc3)cc(C(c4c5cccc4)=O)c3C5=O)cccc1)c1c2cccc1	5
O=C1OC(/C=C/c2ccccc2)=CC=C1CC1=CC=C(/C=C/c2ccccc2)OC1=O	5
C1[C@@](CC2)([C@@H](CC3)C(C4)C2[C@@H]2[C@@]4(OC4)O[C@@H]4CC2)[C@@]1(CC1)[C@@H]3C[C@H]1O[C@@H]1OCCCC1	5
C(C[C@H]1c2ccccc2)[C@H]1c1ccccc1	5
O=C(C(CC1c2ccccc2)C=C2)C1C2=O	5
O=C(C1)Oc2c1ccc(-c1ccccc1)c2	5
C=C([C@H](CCC(CCC1)[C@@H]2C1=C)[C@@H]2O1)C1=O	5
O=C(CC1)c(cc2)c1cc2-c1ccccc1	5
C(C1)[C@H](CC=CC2)[C@H]2O[C@@H]1c1ccccc1	5
C1C(c2ccccc2)=COc2c1cccc2	5
O=C1OC=CC2=C1CC(C(OC=C1)=O)=C1O2	5
O=C(C1C2COCC1)c(cccc1)c1C2=O	5
C=C([C@H](CCC[C@H](CC1)C2C1=O)[C@H]2O1)C1=O	5
O=C(C=C1)c2ccc3OCC=Cc3c2C1=O	5
O=C(C1)c(cccc2)c2O[C@@H]1c1ccco1	5
O=C(CCC1)C(C2)=C1OC(CCC1)=C2C1=O	5
C=C(C(c1ccccc1)=C)c1ccccc1	5
O=C([C@H](CC(C1)=O)OC1=O)c1ccccc1	5
C=C([C@@H](CC/C=C/CC1)[C@@H](CO2)C1=C)C2=O	5
O=C(C=C1)C=C(CCc2ccccc2)C1=O	5
C(/C=C/c1ccccc1)Oc1ccccc1	5
O=C(C(C(CCC1)=O)C1=O)c1ccccc1	5
C(C1)C[C@@H]2C1CC[C@@](CC1)(C[C@H]1CC1)[C@@H]1C2	5
C(C1)[C@H](C2)CC[C@@H]3[C@]12CC[C@H]1C3CCCC1	5
O=C(C[C@@H]12)O[C@H](CCC3)[C@@]11[C@@H]3CCC2OC1	5
O=C(CC1)CC(CC2)C1C(CC1)C2C2C1=C(CCC[C@H]1OC1)CC2	5
C(CC1CC2)CC1[C@H]1C2[C@H](CC[C@@H](C2)O[C@@H]3OCCCC3)C2=CC1	5
C(CC1CC2)C[C@H]1[C@H](CC1)[C@H]2c(cc2)c1cc2O[C@@H]1OCCCC1	5
O=C(CC1)CC(CC2)[C@@H]1C(CCC1c3c4cccc3)C2C1=CC4=O	5
O=C(C1=CCC2)OC[C@@]1(C=C1)C2=CC([C@H](c2cocc2)O2)=C1C2=O	5
O=C([C@@H]1CCC2)OC[C@@]1(C=C1)C2=CC([C@H](c2cocc2)O2)=C1C2=O	5
O=C(C=C1C2CCC3C1CCC1C3CCCC1)OC2c1cocc1	5
O=C(c1ccccc1)Oc(cc1)ccc1C(Oc1ccccc1)=O	5
O=C(CC(c(cc1)ccc1O[C@@H]1OCCCC1)=O)c1ccccc1	5
O=C(c1ccccc1)O[C@@H]1[C@@H]2/C=C/CCCC/C=C/CCC2CC1	5
C([C@H](CC#Cc1ccccc1)O[C@@H]1OCCCC1)c1ccccc1	5
O=C(CCCCCc1ccccc1)CCCCCc1ccccc1	5
C([C@H](C1CC2)c3cocc3)C=C1C(C1)[C@H]2C2[C@H]3[C@H]1OCC3CCC2	5
O=C1C(c2ccccc2)=COc2c1ccc(OC1OCCCC1)c2	5
O=C([C@H]1O[C@@H]2OCCCC2)c(cccc2)c2O[C@H]1c1ccccc1	5
O=C1c(c(O[C@@H]2OCCCC2)ccc2)c2OC(c2ccccc2)=C1	5
O=C1C(C(C2CC2)c2ccccc2)=COC2=C1CCCCCCC2	5
O=C(C1)c(cccc2Cc3ccccc3)c2O[C@@H]1c1ccccc1	5
O=C(/C=C/c1ccccc1)c1c2OCCCc2c2OCCCc2c1	5
O=C(C1OCC(C2)C11Oc3c4cccc3)C2C=C1C4=O	5
C1Oc2cc(O[C@@H]3c(cccc4)c4OC[C@H]33)c3cc2O1	5
C1O[C@]1(CCC1)C2[C@H]1C([C@H]1O[C@@H]3OC=C[C@@H]3C1)C=CC2	5
O=C([C@@H]1c2c(C3)occ2)O[C@@H]2[C@@H]1[C@H]3C(CCCC1)C1C2	5
C(c1ccccc1)=C/c(cccc1)c1-c1ccccc1	5
C(c1ccccc1)O[C@@H](C1)OC=C[C@@H]1c1ccccc1	5
C=C(C=C1/C=C/[C@@H](C(CCCC2)[C@@H]2CC2)C2=C)OC1=O	5
O=C(/C=C/c(cc1)cc2c1OCC=C2)c1ccccc1	5
C(c1ccccc1)c(cc1)ccc1Oc1ccccc1	5
C=C([C@@H](C[C@H]1O[C@@H]1CC/C=C/CC/C=C/C1)[C@H]1O1)C1=O	5
O=C(CCCc1ccccc1)CCCc1ccccc1	5
O=C(/C=C/C=C/c1ccccc1)/C=C/C1=CCCCC1	5
C(C(CCC1)[C@H]2C1[C@@H](CCC1)C1CC2)c1ccccc1	5
O=C1c(ccc(OC[C@@H]2OC2)c2)c2Oc2c1cccc2	5
O=C(c1ccco1)O[C@@H]1C(CCCC2)C2(C2)OCC2C1	5
O=C(c1ccco1)O[C@@H]1C(CCCC2)[C@@]2(C2)OC[C@@H]2C1	5
C([C@H]1[C@H](c2ccccc2)OC[C@@H]11)O[C@H]1c1ccccc1	5
O=C(c1c2cccc1)c(ccc1ccccc11)c1C2=O	5
C=C(CCC1)CC([C@H](CCC2)[C@@H]3C2C2)OC3C1OC2=O	5
C=C([C@@H](C[C@@]123)CC[C@H]3C3(CCCCC3)COC1=O)C2=O	5
O=C1OCC2=C1[C@@H](c1ccccc1)c(cccc1)c1O2	5
O=C(/C=C/c1ccccc1)O[C@H](CCCC1)[C@@H]1OC(/C=C/c1ccccc1)=O	5
C=C1[C@@H](C/C=C(\[C@@H](CO2)OC(c3ccccc3)=O)/C2=O)C(CCCC2)[C@@H]2CC1	5
C(COc1ccc(C[C@@H]2[C@@H](Cc3ccccc3)COC2)cc1)c1ccccc1	5
O=C1c(c(OCC2CCCCC2)ccc2)c2OC=C1/C=C/Cc1ccccc1	5
O=C1c(c(OCC2CCCCC2)ccc2)c2OC=C1CCCc1ccccc1	5
O=C1c(cccc2)c2OC/C1=C/c1ccccc1	5
O=C(C=C1c2ccccc2)O[C@@H]1c1ccccc1	5
O=C1OCC=C1CCC1C(CCCC2)[C@H]2CCC1	5
C(Cc1ccccc1)Cc(cc1)cc2c1OCO2	5
C=C1[C@H](CCc2cocc2)C(CCCC2)[C@H]2CC1	5
C(C1CC1)c(cc1)ccc1OCc1ccccc1	5
C([C@H](C1)CO[C@H]1c1ccccc1)c1ccccc1	5
C1Oc(cc(/C=C/c2ccccc2)cc2)c2C=C1	5
C(C1)COc2c1cc(/C=C/c1ccccc1)cc2	5
O=C(C[C@@H](C1)C2)[C@@]1(CC[C@H]1C3CCCC1)[C@H]3C2=O	5
O=C1C=CC2C3=CCC(CCC4)C4C3CCC2C1	5
O=C1CC2=CC[C@@H]([C@H](CCC3)C3CC3)[C@H]3C2CC1	5
O=C(CC1)CC(CC2)C1C(CC1)C2C2C1=CCC2	5
O=C1C=C(C(CCC2)C2CC2)C2C2C1CCCC2	5
O=C1C=C(C(CCC2)C2CC2)C2C2[C@H]1CCCC2	5
O=C(CC1)C(CC2)C1C1C2C(CCCC2)[C@H]2CC1	5
O=C(CCC1CC2)C1=C1[C@H]2C(CCCC2)[C@H]2CC1	5
C=C([C@@H](C1)CC[C@@H]2[C@]11CCC3C2CCCC3)C1=O	5
O=C1Oc(cc2occc2c2)c2-c2c1cccc2	5
O=C1Oc(cc2occc2c2)c2C2=C1CCCC2	5
O=C(/C=C/c1ccccc1)OC(C=CO1)=CC1=O	5
O=C1O[C@@H](/C=C/CCCCCC/C=C/CC2)C2=C1	5
O=C1OCC/C=C\CCC/C=C/c2c1cccc2	5
C=C(CCC(C/C=C/C1)=O)C[C@@H](CCC2)C2C1=O	5
O=C(CCCCc1ccccc1)c1ccccc1	5
C([C@H]([C@H]1CCC2)[C@H]34)O[C@H]4C=CC4[C@]13[C@@]21OCO[C@H]14	5
O=C(/C=C/c1ccccc1)OC(C=C(CCc1ccccc1)O1)=CC1=O	5
O=C1C2[C@H](C=C(C(C3)=O)O[C@@H]4OCCCC4)C3=CC[C@H]2C(CCC2)C2C1	5
O=C(c1ccccc1)O[C@@H](C[C@H](C1)[C@H]1CC1)/C=C/[C@@]2(CCC3)O[C@@]23C1=O	5
O=C(c1ccccc1)O[C@H]([C@@H]1OC1[C@H]12)[C@@H]2C=CO[C@H]1O[C@@H]1OCCCC1	5
O=C(C1(CC2CC1)OC2=O)O[C@@H]1c(c(OC=C2)c(cc3)C2=O)c3OCC1	5
O=C(c1ccccc1)OC1=C(c2ccccc2)Oc(cccc2)c2C1=O	5
O=C1c(cccc2)c2OC(c(cc2)ccc2OCCc2ccccc2)=C1	5
O=C(/C=C/c(cc1)cc2c1OCC(c1ccccc1)O2)c1ccccc1	5
O=C1O[C@H](CCC[C@@H]2OCCCC2)C/C=C/C=C/CCCC/C=C/C=C1	5
C=C(CC1)CO[C@@]1(C1)O[C@@H](C2)[C@H]1C(CC1)[C@@H]2[C@H]2[C@H]1C(CCCC1)C1CC2	5
O=C(c1ccccc1)OCC(C(c1c2cccc1)=O)=CC2=O	5
O=C(c1ccccc1)c1ccc(COc2ccccc2)cc1	5
O=C(/C(/c1ccccc1)=C\c1ccccc1)c1ccccc1	5
O=C(/C(/CC1)=C/C=C/c2ccccc2)/C1=C/c1ccccc1	5
C(COc1ccc(Cc2ccccc2)cc1)c1ccccc1	5
C(C(C1)Cc2c1cc(CCC1)c1c2)c1cc(CCC2)c2cc1	5
C(CC1)CC2[C@@H]1C1=CC[C@@H]3C(CCCC4)C4=CCC3C1CC2	5
C(CC1)CC(CC2)[C@@H]1C(CCC13)C2C3=CCc2c1cccc2	5
C(CC1)C[C@H]2C1[C@H]1C=CC3=C(CCCC4)C4CCC3C1CC2	5
O=C1c(ccc2c3CCO2)c3O[C@H]2C1c(cccc1)c1OC2	5
O=C(CC1CC2)C=CC1[C@@H](CC1)C2C2C1C(CCC1)C1CC2	5
O=C1c(cc(cc2)O[C@@H]3OCCCC3)c2Oc2c1cccc2	5
O=C1c(cccc2)c2O/C1=C\C1=COc(cccc2)c2C1=O	5
O=C(C(C12)[C@H](c3ccccc3)OC1=O)O[C@H]2c1ccccc1	5
O=C(c1c2cccc1)c(cccc1-c3ccccc3)c1C2=O	5
C1Oc(cccc2)c2C(c2ccccc2)=C1c1ccccc1	5
C([C@H]1c2ccccc2)[C@@H](c2ccccc2)Oc2c1cccc2	5
O=C(C(CC1)=C(c2c3cccc2)O[C@@H]1c1ccccc1)C3=O	5
O=C(c1c(C2)cccc1)c(cc1)c2cc1O[C@@H]1OCCCC1	5
O=C(C1)OC(CC2(C(CC3)OC4=O)C33C5)C1C24OC3OC5=O	5
O=C(c1ccccc1)OCCCCOC(c1ccccc1)=O	5
O=C1OCC(CC/C=C/CC/C=C/CCC2=CCCCC2)=C1	5
C1OCCOCCOc(cccc2)c2OCCOCCOC1	5
C(c1c(C2)cccc1)c1c2cccc1	5
C(CC1)C[C@H]2C1[C@@H](CCC=C1)C1=CC2	5
C(CC1)CC(CC2)C1C1C2=CCCC1	5
C(CC1)C[C@@H]2C1[C@H](CCCC1)C1CC2	5
O=C1c(cc2OCOc2c2)c2OC=C1	5
O=C(C1)O[C@H]2[C@@H]1C=C(CCCC1)C1C2	5
O=C1O[C@H]2[C@@H]3C=CC[C@@H]3CCC[C@H]2C1	5
C(c1c2cccc1)O[C@]21OCCCC1	5
O=C(CC1)C=C2C1C(CCC1)C1CC2	5
C1C=CC[C@@H]2c(cccc3)c3OCC12	5
C(CC1)C[C@H](CC2)C1[C@@H]1C2OCCC1	5
O=C1c(ccc2c3COCC2)c3OC1	5
O=C1c(cc(CCO2)c2c2)c2OC=C1	5
O=C([C@H]1CCC2)[C@@]2(CCO2)C2=CC1=O	5
C=C1[C@H](CC[C@@H](CC2)C3)[C@@]23CCC2[C@H]1CCC2	5
C=C(C1)[C@@H](C2)CC=C3[C@]12CC[C@H]1C3CCCC1	5
C(CC1CC2)CC1C1C2C(CCCC2)[C@@H]2CC1	5
O=C([C@]1(CCCC2)[C@H]2C2)O[C@@H]2c2c1cccc2	5
C1Oc(c2c(cccc3)c3ccc2cc2)c2O1	5
O=C1C2=CC[C@@H]([C@H](CCC3)C3CC3)[C@H]3C2CC1	5
C(C1C2c(cccc3)c3OC1)c1c2cccc1	5
C(C[C@H](COC1)[C@@H]2CC3)C[C@@]12c1c3cccc1	5
C(CCc1ccccc1)CCc1ccccc1	5
C=C(C[C@H](COC(C1CCCCC1)=O)O1)C1=O	5
O=C(/C=C\c1ccccc1)OC1CCCCC1	5
C1C[C@H]2C(/C=C\C3=CCCCC3)=CCCC2C1	5
O=C1OC[C@@H](c2ccccc2)c2c1cccc2	5
O=C(CC(CCC1)C2)CC12Oc1ccccc1	5
O=C1c(cccc2)c2OC1Cc1ccccc1	5
C1C[C@H](Oc2c(CCCC3)c3ccc2)OCC1	5
O=C(/C(/C1)=C\c2ccccc2)c2c1cccc2	5
C(c1ccccc1)c(cc1)cc2c1OCCC2	5
O=C(CCc1ccccc1)C(c1c2cccc1)c(cccc1)c1C2=O	5
C=C(CCCC1)/C1=C\C=C(/CCC1)\[C@H]2C1[C@@H](CCCCC1OC1)CC2	5
O=C(/C=C/c(cccc1cc2)c1c(O1)c2C=CC1=O)c1ccccc1	5
O=C(C1CCCCC1)O[C@H](C1)[C@@H](c2ccccc2)Oc2c1cccc2	5
O=C(c1ccccc1)OCCCCCCCOC(c1ccccc1)=O	5
O=C([C@H]1O[C@@]11C2CC[C@H]3C1CC[C@@H]1C3CCCC1)O[C@@H]2c1cocc1	5
O=C(C=C1)c2ccc3OCOc4ccc(C(C=C5)=O)c6c5c1c2c3c46	5
C1[C@@]2([C@@H](CC3)C(CCC4)C4CC2)[C@@]1(CC1)[C@@H]3C[C@H]1O[C@@H]1OCCCC1	5
O=C1OC=C([C@@H]2C(CCC3C4CC[C@H]5C3CCCC5)[C@]43O[C@H]3C2)C=C1	5
C(CC(C1CC2)/C=C\c3ccccc3)[C@H]1[C@H](CC1)[C@H]2c2c1cccc2	5
O=C1OCC2=C1[C@@H](c1ccccc1)c(cc1OCOc1c1)c1OCO2	5
C=C([C@@H]1CC2[C@H](c3cocc3)OC(C3)=O)[C@@]23O[C@@H](CCCC2)C2C1=O	5
O=C(C[C@@H]1C(CCCC2)C2CC[C@H]1C1CC2)C1[C@H]2C(C=C1)=COC1=O	5
C(c1ccccc1)Oc1cc(OC2c(cccc3)c3OCC22)c2cc1	5
C(COc1c2)c1cc(OC1)c2OC1c1cc(-c2ccccc2)ccc1	5
O=C(COC(/C=C\c1ccccc1)=O)[C@@H]1[C@@H](C[C@@H](CC=C2)OC2=O)C1	5
O=C(CCCCCc1ccccc1)CC(CC1)OC1C1OCCCC1	5
O=C(CCCCCc1ccccc1)C[C@H](CC1)OC1[C@@H]1OCCCC1	5
C(Cc1cc(CCC2)c2cc1)Cc1cc(CCC2)c2cc1	5
O=C(CCCC1CC2)C1C(C[C@@H](c1cocc1)O1)[C@@H]2C1=O	5
C(C1C2=CC[C@@H](CCCC3)C3[C@H]2CCC1)O[C@@H]1OCCC1	5
O=C1c(cc(CCCC2)c2c2)c2OC(c2ccccc2)=C1	5
C(c1ccccc1)O[C@@H](CO[C@@H]12)[C@H]2OCc2c1cccc2	5
O=C(C1)C=C[C@H](C2)C1[C@@H](CCC(C1C3)OC4)[C@]14[C@@H]2OC3=O	5
O=C(CC[C@@H]1C2)CC1[C@@H](CCC([C@@H]1C3)OC4)[C@]14[C@@H]2OC3=O	5
C([C@@H]1C2CC3)OCC1=CCC2C1C3C(CCCC2)C2CC1	5
O=C1C=C(CC[C@@H]2[C@@H]3CCC4C5OCO[C@@H]5C[C@@H]24)C3C=C1	5
C=C([C@H](CC1)[C@H]2OCO[C@H]3[C@@]22[C@@H]1C(CCCC1)[C@@H]1C3)C2=O	5
C([C@H]1c(ccc2c3C=CCO2)c3O[C@@H]11)Oc2c1cccc2	5
C1[C@](c2ccccc2)(c2c3)OC[C@@H]1Cc2cc1c3OCO1	5
O=C(COc1ccccc1)C1=COc(cccc2)c2C1=O	5
C(C(C=C1)Oc2ccccc2)OC1C#Cc1ccccc1	5
C1C[C@H](Oc2cc(/C=C\c3ccccc3)ccc2)OCC1	5
O=C(/C=C/c1ccccc1)c(cccc1C=C2)c1OC2=O	5
O=C1OCC=C1CCCCCCCCCCCCC[C@H](CC1)O[C@@H]1[C@H]1OCCC1	5
C(CCCC1CCCCC1)CCCc1ccccc1	5
O=C(c1c2cccc1)c(ccc1c3OCO1)c3C2=O	5
O=C1c2cc3ccccc3cc2Oc2c1cccc2	5
O=C(CC(CCC1)[C@@H]1[C@@H]1CC2)[C@@H]1C(C=C1)C2=CC1=O	5
O=C(CC1)C[C@@H]2C1=CC[C@@H](C(CCC1)C1C1)C2C1=O	5
C=C([C@@H](C1)CC[C@@H]2[C@]11CC[C@H](C3)C2CCC3=O)C1=O	5
O=C1C=C([C@H](CCC2)C2CC2)[C@H]2C2=CCCC[C@@H]1C2	5
O=C(C1)C(CC=CC2)[C@@H]2C2[C@H]1C(CCCC1)[C@H]1CC2	5
O=C1c(cc2OCCCc2c2)c2Oc2c1cccc2	5
O=C1OC(CCCCC2)C3OC2[C@H](CCC2)[C@@H]3C2C1	5
O=C(C1O[C@@]11C2)O[C@H]1/C=C\CCCC1[C@@H]2C=CCC1	5
O=C1OCC=C1C(C1)OC2C1C(CCCC1)[C@@H]1CC2	5
C=C(CC/C1=C/C=C2/[C@H](CCC3)C3CCC2)CC1=C	5
C(C1CCCCC1)c1cccc(-c2ccccc2)c1	5
C(Cc1cc(OCC2)c2cc1)COc1ccccc1	5
C=C1[C@H](C/C=C(/CCO2)\C2=O)C(CCCC2)[C@H]2CC1	5
C1C[C@H](Oc(cccc2)c2-c2ccccc2)OCC1	5
C=C1C(CCC2Oc(cccc3)c3C=C2)CCCC1	5
O=C(C=C1)Oc(cc2)c1cc2OCc1ccccc1	5
O=C(C(c1ccccc1)=C1c2ccccc2)OC1=O	5
O=C1OCC(/C=C/[C@H](C2[C@@H]3CCCC2)C=CC3=O)=C1	5
O=C(C=Cc(cc1)cc2c1OCO2)c1ccccc1	5
O=C1[C@@]2(C3)C(C[C@@H]4CCCC5)OC[C@@]45[C@@H]2CC[C@H]3C1	5
O=C1O[C@H]2/C=C\CCC(C3[C@@H]4CCCC3)C4[C@]22OC12	5
O=C(/C=C/c1ccccc1)O[C@H](CC[C@H]12)[C@@H]2C=CO[C@H]1O[C@@H]1OCCCC1	5
O=C1OC(CCCCCCCCCCC[C@@H](CC2)O[C@H]2[C@@H]2OCCC2)CC1	5
O=C(C1)c(cccc2)c2O[C@@H]1c(cc1)cc2c1OC[C@@H](c1ccccc1)O2	5
O=C(C[C@@H](CC1)C(CC2)C1C1=C2C(CCCC2)[C@H]2CC1)O[C@@H]1OCCCC1	5
O=C1OCC=C1CCCCCCCCCCCC[C@@H]1OCCC1	5
C1[C@@]23C=C[C@H](C(CCCC4)[C@H]4CC4)C4[C@]12CCC1[C@H]3CCCC1	5
C1[C@H]2O[C@@H]3[C@@H]4OCC(CCC5)[C@H]4C5CC3C2=C[C@@H]1c1cocc1	5
C(Cc1cc(CCCC2)c2cc1)Cc1cc(CCCC2)c2cc1	5
C=C1[C@H](CCc2cc3ccccc3cc2)C(CCCC2)[C@H]2CC1	5
C=C1[C@H](CCC(C2)=CCc3c2cccc3)C(CCCC2)C2CC1	5
O=C1Oc(cccc2)c2C(c2ccccc2)=C1c1ccccc1	5
O=C(c(oc1c2cccc1)c2-c1ccccc1)c1ccccc1	5
C(c1ccccc1)Oc(cc1)cc2c1oc(-c1ccccc1)c2	5
O=C(c1c2cccc1)c(ccc(Cc1ccccc1)c1)c1C2=O	5
O=C([C@]1(CC2CC1)OC2=O)OCc1cccc(C=C2)c1OC2=O	5
O=C(/C=C/c1ccccc1)O[C@@H]1C(CCCC2)[C@@]2(C2)OC[C@@H]2C1	5
O=C1Oc(cc(cc2)OCc3cccc4ccccc34)c2C=C1	5
O=C(c1c2cccc1)O[C@@]2(c1ccccc1)Oc1ccccc1	5
O=C1c(cc(C2OCCCC2)cc2)c2OC(c2ccccc2)=C1	5
O=C(/C=C/c1ccccc1)OCC(c(cccc1)c1O1)=CC1=O	5
C(COc(cc1)ccc1Oc1ccccc1)O[C@H]1OCCCC1	5
C(Cc1ccccc1)CO[C@@H]1O[C@H](CO[C@@H]2OCCC2)CCC1	5
O=C1OC(/C=C/c2ccccc2)=CC=C1/C=C/c1ccccc1	5
C(COc1ccccc1)COc(cc1)ccc1-c1ccccc1	5
C(Cc1ccccc1)Cc(cccc1)c1OCc1ccccc1	5
O=C(COC(C1=Cc(cccc2)c2OC1=O)=O)c1ccccc1	5
O=C1c(ccc2c3C=CCO2)c3O[C@H]2[C@@H]1c(cccc1)c1OC2	5
O=C1c(cc(C=CCO2)c2c2)c2OC2=C1COc1c2cccc1	5
O=C(C1=C2OC[C@@H]3c(cccc4)c4O[C@H]13)c(cccc1)c1C2=O	5
O=C(C=CC(c1c2)=O)c1cc(C1c3c4occ3CCC1)c2C4=O	5
O=C1OCCC1[C@@H](CC1)[C@@H](CC2)[C@@H]1C1[C@H]2C(CCCC2)[C@H]2CC1	5
O=C1OCC([C@@H](CC2)C(CC3)C2[C@H]2[C@H]3C(CCCC3)[C@H]3CC2)=C1	5
O=C1C=CC[C@H](CC2)C1[C@@H](CCC13)C2C1=CC[C@H]3c1cocc1	5
O=C(C1)[C@H]([C@H](CCCC2)C2CC2)C2C2[C@H]1C(CCCC1)[C@H]1CC2	5
O=C(c1c2oc3c1ccc1ccccc13)c(cccc1)c1C2=O	5
O=C1C=C(C(CC2)C(CC3)[C@H]2C2OCOC2)[C@H]3C2[C@H]1CCCC2	5
O=C1OC(CCc2ccccc2)=CC=C1	5
C1C/C=C/CC[C@H]2O[C@@H]2CC/C=C\CC1	5
C(C1)[C@@H]2OC1CCCCCCCCCC2	5
C(C[C@@H]1CC2)CC3C11OC2OC1OCC3	5
O=C1c(cccc2)c2OC2C=CC=CC12	5
C=C([C@@H](C[C@@H](CCC1)[C@H]1C=C1)[C@H]1O1)C1=O	5
C=C([C@H](CCC[C@H]1[C@@H]2C=CC1)[C@@H]2O1)C1=O	5
C=C([C@H](CCC1[C@@H]2CCCC1)[C@@H]2O1)C1=O	5
C(CCO1)C[C@]11OCCc2c1cccc2	5
C1[C@@H]2C=C[C@@]3(OCCC=C3)O[C@@H]2C=CC1	5
O=C1C=C(CCC2C3CCCC2)C3C=C1	5
O=C(CC1)C[C@H](CC2)C1c1c2cccc1	5
c(oc1c2cccc1)c2-c1ccccc1	5
C1[C@@H]([C@@H]2O[C@H]3C/C=C/CCC2)[C@@H]3C=CC1	5
O=C(CC1)C(C[C@@H]2C3)[C@@H]1CC[C@H]2OC3=O	5
C1COCOC1	5
O=C1OCCOC1	5
C=C1OCOC1=O	5
C=C(CO1)C=CC1=O	4
C12C3C4C5C3C2C5C14	4
C(C1)C2CCC1CC2	4
C1[C@H]2/C=C\CC[C@H]3O[C@@H]3CC[C@H]12	4
C1[C@H](CCC2)C3[C@H]2COCC3C1	4
C(C[C@H]12)C[C@@H]2Oc2c1cccc2	4
C1[C@@]23OC[C@@H]1CCC2CCCC3	4
C=C(CCC1)Cc2c1cccc2	4
O=C(Cc1c(C2)cccc1)C2=O	4
O=C(CC1)O[C@H]1c1ccccc1	4
C=C(C(CC=CCC1)C1O1)C1=O	4
O=C(C=C1)C(CCCC2)=C2C1=O	4
C(COC1)C1Oc1ccccc1	4
C1[C@@H](c2ccccc2)OCOC1	4
O=C(CC1)C[C@@]1(CC=C1)CC1=O	4
O=C1C=C(CCCC2)C2=CC=C1	4
C=C(CC(CCCC1)C1=C1)C1=O	4
C(c1ccco1)c1ccccc1	4
C(C[C@@H]1OC1)Cc1ccccc1	4
O=C1OCC(C2OCC=CC2)=C1	4
C(C1)CO[C@@H]1O[C@H]1OCCCC1	4
O=C1C2C(C3OC3)C2CC1	4
C(C1)CC2CCCCC1C2	4
C1CC=C2C=CCC[C@@H]2C1	4
O=C(CCC1)C2=C1OCC2	4
C=C(C1)C=C2C1=COC=C2	4
C=C1OCc2c1cccc2	4
O=C(Cc1ccccc1)c1ccco1	4
O=C1C=C(Cc2ccccc2)OC=C1	4
C(CC1=CCCCC1)C1OOCCC1	4
C(c1ccccc1)OC1COCCC1	4
C(c1ccccc1)O[C@H]1COCCC1	4
O=C(CC1)CC1/C=C/CCC1CCC1	4
O=C(C=CC=C1)C=C1c1ccccc1	4
O=C(C=C1)C=C([C@@H]2OCCCC2)C1=O	4
O=C(C[C@@H](c1ccccc1)O1)CC1=O	4
O=C([C@H](CCO1)C1=O)c1ccccc1	4
C1CC2=CCCC[C@H]2C1	4
C1C[C@@H]2C=COC[C@@H]2C1	4
C1CC2C=COC[C@@H]2C1	4
C(CC1)Cc2c1occ2	4
C=C1O[C@@H](CCC2)[C@@H]2C1	4
C=C1OC(c2ccccc2)=CC1=O	4
C=C([C@H](CO1)c2ccccc2)C1=O	4
O=C1OCCC=C1c1ccccc1	4
O=C(c1ccco1)c1ccccc1	4
O=C1C=CCO[C@@H]1C1C=CCCC1	4
O=C(C1)C=CCC1c1ccccc1	4
O=C(CC1)CCC1c1ccccc1	4
O=C(C1CCCC1)c1ccccc1	4
C(c1ccco1)=C/c1ccccc1	4
C1C[C@H](O[C@@H]2OC=CCC2)OCC1	4
C1C[C@H](O[C@H]2COCCC2)OCC1	4
C1CC2C3=CCCC[C@@H]3CCC2C1	4
O=C1OC(CCC2C3CCC2)C3=C1	4
O=C1C(CCCC23CC3)=C2OCC1	4
C=C1[C@H](CC2)[C@@H]2CCC2O[C@H]2CC1	4
C(CC1)CC(C2)[C@H]1Cc1c2cco1	4
C(C1)C1/C=C/c1ccccc1	4
C1CC(c2ccccc2)=CC1	4
C(CC1)CCc2c1cccc2	4
C=C1CC2(CCCC2)CCC1	4
O=C(C1)O[C@H]2[C@@H]1CC=CCC2	4
C=C([C@H](CCCC1)[C@@H]1O1)C1=O	4
O=C(C=C1)C=C2C1=COCC2	4
O=C(CC1)C=C2C1=COC=C2	4
C1COc(cccc2)c2OC1	4
C1OC(c2ccccc2)OC1	4
O=C(C1)C=CC2=C1OCC=C2	4
O=C1C=CC2(CCCC2)CC1	4
C(C1)COC1c1ccccc1	4
O=C(C=CC1=O)c2c1occ2	4
O=C(C1C2CC=CC1)OC2=O	4
C1O[C@]1(CC1)[C@@H]2C1C=COC2	4
C1OC1[C@@H](CCCC1)[C@]11OC1	4
O=C1C(c2ccccc2)=COc2c1ccc(O[C@@H]1O[C@H](CO[C@@H]3OCCCC3)CCC1)c2	4
O=C1c(c(O[C@@H]2O[C@H](CO[C@@H]3OCCCC3)CCC2)ccc2)c2OC(c2ccccc2)=C1	4
O=C(/C=C/c1ccccc1)O[C@@H]([C@H](C1)CO[C@]11C2CCCC1)[C@@H]2OC(c1ccccc1)=O	4
O=C(c1ccccc1)O[C@@H]([C@@H](CO1)[C@@H]([C@@H]2c3ccccc3)C1=O)c1c2cc2OCOc2c1	4
O=C(c1ccccc1)Oc1ccc([C@@H]([C@H]([C@H](CO2)C3)C2=O)c2c3cc3OCOc3c2)cc1	4
O=C(c1ccccc1)O[C@H](CCC1)c(cc2OCOc2c2)c2-c2c1cccc2	4
O=C(CC1)C=C2C1[C@@H](CCC1[C@H]3CCC1)[C@H]3[C@H](CCCCc1ccccc1)C2	4
O=C1O[C@]([C@@H]23)(C=C[C@@H]3C=CO[C@@H]2O[C@@H]2OCCCC2)C=C1Cc1ccccc1	4
O=C(CC[C@@H](c1c2)OC3OCCCC3)c1cc(C(c1c3cccc1)=O)c2C3=O	4
O=C1C=CCC2=CC[C@@H]([C@H](CC3)[C@]4(CC5)[C@H]3C([C@@H](CC=C3)OC3=O)OC4)[C@H]5C12	4
C(COCc1cc2ccccc22)c1c2-c1c(CCOC2)c2cc2ccccc12	4
O=C(c1ccccc1)Oc1cccc(C(c(c2ccc3)c3OC(c3ccccc3)=O)=O)c1C2=O	4
O=C(C1)c2cccc(C(C(c3ccccc3)Oc3c4cccc3)C4=O)c2OC1c1ccccc1	4
O=C1c(cc(cc2)-c(cc3)cc4c3OC(c3ccccc3)=CC4=O)c2OC(c2ccccc2)=C1	4
O=C1c(cccc2)c2OC(c(cccc2)c2-c2cccc3c2OC(c2ccccc2)=CC3=O)=C1	4
O=C(/C=C/c1ccccc1)OCC(CCC1)[C@H](CC2)C1[C@@H]1C2C(CCC2[C@H]3CCCC2)C3=CC1	4
O=C1C=CC2C3(CCC4O5)OC5(c5ccccc5)OC4[C@@H]3[C@@H]3OC3CC12	4
O=C(C([C@@H]1c2ccccc2)C(C(OCCc2ccccc2)=O)=Cc2c1cccc2)OCCc1ccccc1	4
O=C(c1ccccc1)OCc(ccc1c2OCO1)c2-c1c(COC(c2ccccc2)=O)ccc2c1OCO2	4
O=C(CCc1ccccc1)O[C@@H](CC(C1)[C@H]([C@H]2C3CC[C@H]4OCC24)OC(c2ccccc2)=O)C=C1CC3=O	4
O=C(CC(/C=C/c(cc1)ccc1OC(c1ccccc1)=O)=O)/C=C/c1ccccc1	4
C(c1ccccc1)=C/c(cc1)cc(O[C@@H]2c3ccccc3)c1O[C@@H]2c1ccccc1	4
O=C1OC=Cc2cc3cccc(O[C@@H]4O[C@H](CO[C@@H]5OCCCC5)CCC4)c3cc12	4
O=C1OCC(C(CC2)C(CC3)C2C(CC2)C3C(CC3)C2CC3O[C@@H]2OCCCC2)=C1	4
O=C1OCC([C@@H](CC2)C(CC3)C2[C@H](CC2)[C@H]3C(CC3)C2C[C@@H]3O[C@@H]2OCCCC2)=C1	4
O=C1c(cc(cccc2-c3c(cc(c4c5)OC=CC4=O)c5ccc3)c2c2)c2OC=C1	4
C=C([C@H]1OO[C@@](CC2)(C[C@@H](CC3)C2[C@@H]2[C@@H]3[C@H](CCC3)C3CC2)OC1)c1ccccc1	4
O=C1C=C([C@H](CCCC2)C2CC2)C2C(CC2)[C@H]1C(CC1)[C@@H]2C[C@H]1O[C@@H]1OCCCC1	4
C(CCc1ccccc1)C[C@H](CCc1ccccc1)O[C@@H]1O[C@H](CO[C@@H]2OCCC2)CCC1	4
O=C(c1ccccc1)O[C@@H](COC[C@@H]1OC(c2ccccc2)=O)C1OC(c1ccccc1)=O	4
O=C(/C=C\c1ccccc1)O[C@@H](CC1)C[C@H](CC2)C1[C@@H]1C2C(CCC2[C@H]3CCCC2)C3=CC1	4
C(CO[C@@H]1C[C@H](O[C@H](CCCC2)[C@@H]2O[C@@H]2OCCCC2)OCC1)C1(CC(C2)C3)CC3CC2C1	4
O=C(COC1C(C(CCC2)OC(c3ccccc3)=O)C2(C2)OCC2C1)/C=C/c1ccccc1	4
O=C(c1ccccc1)OC[C@@H](Cc1ccccc1)Oc1ccc(/C=C/COC(c2ccccc2)=O)cc1	4
O=C1OCC([C@@H](CC2)C(CC3)C2[C@H](CC2)[C@H]3C(CC3)[C@H]2C[C@H]3O[C@@H](CC2)OC[C@@H]2O[C@@H]2OCCCC2)=C1	4
O=C(Cc1ccccc1)OCC(CC([C@H]1C=C2)C2=O)=C[C@@H]2[C@@]1(CC1)O[C@]3(Cc4ccccc4)O[C@H]2C1O3	4
O=C([C@@]1(CC2CC1)OC2=O)O[C@@H](COc(cc1)c2c(O3)c1C=CC3=O)[C@@H]2OC([C@@]1(CC2CC1)OC2=O)=O	4
O=C1O[C@@H](C2)C[C@@]3(OCCCC3)O[C@@H]2C/C=C/CC/C=C/C=C/C2[C@H]1C=CCC2	4
C=C(C[C@@]1(C2)[C@H]([C@@H]3C4CC=C5)C(OCc6ccccc6)=O)C2CC[C@H]1[C@]35OC4=O	4
O=C1O[C@@H](CC(CC2)=C(C3)[C@H](C4)C2[C@H](CC[C@H]2CO5)C4C=C2C=CC5=O)[C@@H]3C=C1	4
O=C(c1ccco1)O[C@@H]1C(C[C@H](CC2)OC(c3ccccc3)=O)[C@@]2(C2)OC[C@@H]2C1	4
O=C(c1ccco1)O[C@@H]1C(C[C@H](CC2)OC(c3ccccc3)=O)C2(C2)OCC2C1	4
C(c1ccccc1)=C/c1cccc(O[C@@H]2c3ccccc3)c1[C@@H]2c1ccccc1	4
O=C(C1([C@H](CC(C2)=O)c3ccccc3)[C@H]2c2ccccc2)c(cccc2)c2C1=O	4
C1[C@@](CC2)([C@@H](CC3)C(C4)C2[C@@H]2[C@@H]4OCCC2)[C@@]1(CC1)[C@@H]3C[C@H]1O[C@@H]1OCCCC1	4
O=C(C[C@@H]1OC[C@@H]2CC3)OC[C@]12[C@@H](CCC1[C@@H](c2cocc2)O2)C3[C@@]11O[C@@H]1C2=O	4
O=C1OC2OC(CCC3CCC4)OOC23C4C1CC(C(CCCC1CC2)C11OOC2OC1O1)C1=O	4
O=C([C@H]1O[C@@]1(C1CC[C@H]2CO3)C4CC[C@@H]1C2C=CC3=O)O[C@@H]4c1cocc1	4
[truncated: 16,682 more rows]

## Sheet: generated HS formulae related scaffolds ChEMBL
Smiles	frequency
c1ccccc1	802
C1CCOCC1	162
C1CC=CCC1	95
C1CCCCC1	88
C(CC1CC2)C[C@H]1[C@H](CC1)[C@H]2c2c1cccc2	83
C(CC1CC2)C[C@H]1[C@H]1[C@H]2C(CCCC2)[C@H]2CC1	64
c(cc1)ccc1-c1ccccc1	62
C(CC1CC2)C[C@H]1[C@H]1[C@H]2C(CCCC2)C2=CC1	50
O=C1OCC=C1	50
C(c1ccccc1)=C/c1ccccc1	47
C(c1ccccc1)c1ccccc1	47
C(CC1CC2)C[C@@H]1[C@@H](CC1)C2C2[C@H]1C(CCCC1)[C@H]1CC2	47
C(CC1)Cc2c1cccc2	44
C(Cc1ccccc1)c1ccccc1	43
O=C1OCCC1	42
C(CC1)CC2C1CCCC2	38
C1OC1	37
C(CC1)C[C@H](CC2)C1[C@@H]1C2C(CCC2[C@H]3CCCC2)C3=CC1	37
C(CC1)CCC1c1ccccc1	36
O=C1OC=CC=C1	36
O=C1C=CCCC1	35
C(C1)COc2c1cccc2	34
O=C(C=C1)c(cccc2)c2C1=O	33
O=C([C@]1(CCCC2)[C@@H]2C2=CC[C@H](C(CCCC3)[C@H]3CC3)C3C2CC1)OCc1ccccc1	33
C(CC1CC2)C[C@H]1[C@H]1[C@H]2C(CCCC2)C2CC1	33
C(CCO1)CC11OCCCC1	32
C(CC1)C[C@H](CC2)C1c1c2cccc1	31
C(C1)[C@H](C2)[C@H]3[C@@H]1[C@@H]2CCCC3	27
O=C(C=C1)C=CC1=O	26
c1ccc(cccc2)c2c1	25
C1c(cccc2)c2OC1	25
C(CC1CC2)CC1C1C2C(CCCC2)C2=CC1	25
C(CC1CC2)C[C@H]1[C@H]1[C@H]2C(CCCC2)[C@@H]2CC1	25
C=C(CCCc1ccccc1)CCC1(CC2)OCCC2O1	25
O=C1CCCC1	25
C1CCCC1	25
O=C(c1ccccc1)C(C([C@H]1CCC2)=O)=C[C@H]2C1=O	24
C(Cc1cccc(Oc2ccc(CC3)cc2)c1)c(cc1)ccc1-c1c3cccc1	23
O=C(/C=C/c1ccccc1)c1ccccc1	23
C(C[C@H]1CC2)CC1C1[C@H]2C(CCCC2)[C@H]2CC1	23
C1COOCC1	23
O=C(CC1)C=C(CC2)C1[C@@H]1[C@@H]2[C@H](CCC2)C2CC1	22
c1cocc1	22
O=C1OCc2c1cccc2	20
O=C(CC1)C[C@H](CC2)C1[C@H](CC1)C2C2C1=CCC2	20
C1COCC1	20
C(CC1)Cc2c1cc(/C=C/c1ccccc1)cc2	19
C=C(CCCC1)/C1=C\C=C1\[C@H](CCC2)C2CCC1	19
C1[C@]23[C@@]1(CCCC1)[C@H]1CC[C@H]2C(CCC1)C1CC3	19
C(C1)C2CC1CC2	18
c1cc2cc3ccc(cccc4cc5)c4c3c5c2cc1	18
C(c1ccccc1)=C(c1ccccc1)c1ccccc1	18
C1C=CC[C@H]2c(cccc3)c3OC[C@H]12	18
O=C1C=CCC1	18
C(c1ccccc1)Oc1ccccc1	17
C(C1)C2OC1CC2	17
C(CC1)CC2C1=CCCC2	16
C1Oc(cccc2)c2C=C1	16
C(CC1CC2)C[C@H]1[C@H]1[C@H]2[C@@H](CCC(O[C@@H](CC2)C(CC3)[C@@H]2[C@H](CC2)[C@H]3c3c2cccc3)=C2)C2=CC1	16
C(CC1CC2)CC1C(CC1)C2C2C1=CCCC2	16
O=C1CCCCC1	16
C1CC1	15
C(CC1)CC2[C@@H]1C1=CC[C@H](C(CC3)[C@@H](CC4)C[C@H]3O[C@@H]3OCCC[C@H]3O[C@@H]3OCCCC3)C4C1CC2	15
O=C(CC1)C(CC2)C1C(CC1)C2C2C1=CCCC2	15
O=C1C=C(CCCC2)C2CC1	14
C=C(C1)[C@H](CC[C@@H](CC2)O[C@H](C[C@@H]3OCC[C@H]3C3)C2=C)O[C@H]1CC[C@](C[C@H]1O[C@@H]24)(O[C@@H]1[C@@H]4O[C@H]1CC4)O[C@H]2[C@H]1O[C@H]4CC3=O	14
C(C(CC(C1)C2)C3)C1CC23c1cccc(-c2cc3ccccc3cc2)c1	14
C=C(CCO1)C1=O	14
C1C[C@H](O[C@H]2COCCC2)OCC1	13
O=C([C@]1(CCCC2)[C@@H]2C2=CC[C@H](C(CC3)[C@@H](CC4)C[C@H]3O[C@@H]3OCCCC3)C4C2CC1)O[C@@H]1OCCCC1	13
C(COc(cc1)ccc1-c(cc1)ccc1-c1c(Cc2ccccc2)oc2c1cccc2)c1ccccc1	13
c1ccc(C(c2ccccc2)c2ccccc2)cc1	13
C(Cc1ccccc1)C(C1CC2)C=CCC1C1C2C2C=CCOCC2CC1	13
C(c1cc(cc(cc2)-c3ccccc3)c2o1)c(cc1)ccc1-c1ccccc1	12
O=C(CCCCO[C@@H]1OCCCC1)C[C@H](C(CC1)[C@@H](C2)[C@H]3[C@H]1C(CC[C@@H](C1)O[C@@H]4OCCCC4)C1=CC3)C2=O	12
C(C[C@H]1CC2)CC1C(CC1)[C@H]2C(CC2)[C@@H]1C[C@H]2O[C@@H]1OCCC[C@H]1O[C@@H]1OCCCC1	12
C=C(c1ccccc1)c1cc(CCCC2)c2cc1	12
C=C(CC1)C(CC2)[C@@H]1[C@H](CC1)[C@H]2c2c1cccc2	12
O=C(CC1)C=C(CC2)C1C1C2C(CCC2)C2CC1	12
O=C(CC1)C(CC2)[C@@H]1[C@H]1[C@H]2C(CCCC2)C2CC1	12
C=C(CCCc1ccccc1)CC[C@]1(CC2)OCCC2O1	12
O=C1OCC=C1CCCCCCCCCCCCC[C@@H](CC1)O[C@H]1[C@@H]1OCCC1	12
C(C(c1ccccc1)=C1)c2c1cccc2	12
C(C1)CO[C@@]11OCCCC1	11
C(C1)CO[C@]11OCCCC1	11
C(C1)Cc2c1cccc2	11
O=C(C[C@@H]1C2)C(O[C@@H]3OCCCC3)=CC1[C@@H](CCC([C@@H]1C3)OC4)[C@]14[C@@H]2OC3=O	11
O=C(C1(CC2CC1)OC2=O)O[C@@H](COc(cc1)c2c(Oc3c4cccc3)c1C4=O)[C@@H]2OC(C1(CC2CC1)OC2=O)=O	11
C(COC1)[C@H]1[C@H]1C(CC[C@H]2C3CCCC2)C3=CC1	11
C=C([C@]12C(c3ccccc3)=CC[C@H]1CCC2)c1ccccc1	11
C(c1c2cccc1)C(c1ccccc1)=C2c1ccccc1	11
O=C(CC1)C(CC2)C1C(CC1)C2C(CC2)C1=CC2=O	11
O=C1OC[C@@H]2[C@H]1[C@@H]1O[C@H]2CC1	10
C(CC1)CC2[C@@H]1C1=CC[C@H](C(CC3)[C@@H](CC4)C[C@H]3O[C@@H](C3)OCC[C@@H]3O[C@@H]3OCCCC3)C4C1CC2	10
O=C([C@]1(CC2CC1)OC2=O)O[C@@H](COc(cc1)c2c(Oc3c4cccc3)c1C4=O)[C@@H]2OC([C@]1(CC2CC1)OC2=O)=O	10
O=C1C(O[C@@H]2OCCCC2)=C(c2ccccc2)Oc2c1cccc2	10
C(c1ccccc1)=C/c1cc2ccccc2cc1	10
C(C1)c(cccc2)c2C(CC2)=C1c1c2cccc1	10
O=C(CC1)C[C@H](CC2)C1[C@@H]1[C@@H]2[C@H](CCC2)C2CC1	10
O=C(c1c2cccc1)c(cccc1)c1C2=Cc1ccccc1	10
C(CC1)CC(CC2)C1c1c2cccc1	10
C(CC1)C[C@@H](CC2)C1c1c2cccc1	10
O=C(CC1)C=C2C1C(CCC1)C1CC2	10
C(CC1CC2)CC1C(CC1)C2c2c1cccc2	10
O=C(CC1)C(CC2)C1C(CC1)C2C(C=C2)C1=CC2=O	10
O=C(c1ccccc1)C(C([C@@H]1CCC2)=O)=C[C@@H]2C1=O	10
O=C(CC1)C[C@H](CC2)C1[C@H](CC1)C2C2[C@@]11O[C@H]1CC2	10
C1CC=CC1	10
C=C1CCCCC1	10
O=C1OCCC=C1	10
C1C2OCOC2OC1	9
C(C1)C[C@]2(CCC3)[C@H]1CC[C@H]3C2	9
C(C1)CC2C1CCCC2	9
C=C1[C@H](CCCC2)C2CCC1	9
C1[C@@H]2O[C@@H]3OC=CC3[C@H]1C1O[C@]12C(C1)[C@H](COC2)[C@]22[C@H]3[C@H]1OCC3CCC2	9
C([C@H](C(CC1)[C@H]2C3)[C@H]4[C@H]1C(CC[C@@H](C1)O[C@@H]5OCCC[C@H]5O[C@@H]5OCCCC5)C1=CC4)[C@@H]2O[C@]31OCCCC1	9
C(CC1)CCC11OOC2(CCCCC2)OO1	9
C([C@H](CCC1)C(CC2)C1[C@@H]1[C@@H]2[C@H](CCC2)C2CC1)c1ccccc1	9
C(C1)C=C(c2ccccc2)c2c1ccc(C#Cc1ccccc1)c2	9
O=C(CC1)C(CC2)[C@@H]1[C@H]1[C@H]2C(CCCC2)C2=CC1	9
O=C(/C(/c1ccccc1)=C/c1ccccc1)c1ccccc1	9
C1C=CCC2c(cccc3)c3OCC12	9
C(CC1CC2)C[C@H]1[C@H](CC1)[C@H]2[C@@H]2C1=CCCC2	9
O=C1c(cccc2)c2OC(c2ccccc2)=C1	9
O=C(CC1)O[C@H]([C@@H]2C3CCC2)C1CCCC/C=C/CC3=O	9
C=C1CC1	9
O=C1C=COC1	9
O=C1C=COC=C1	9
O=C1C=CCOC1	9
C(C1)CC=C[C@H]1c1ccccc1	8
C(C(C1)C2)C3CC2CC1C3	8
C(CC1)C[C@H]2C1CC=CC2	8
C1C2(CCCCC2)OOC1	8
C(COC1)c2c1cccc2	8
C(C1)CC2[C@@H]1CCCC2	8
C1Oc(cccc2)c2O1	8
c(cc1)ccc1Oc1ccccc1	8
C=C1CC(CCCC2)[C@H]2CC1	8
C([C@@H]1OCCCC1)[C@H](CCC1)OC1(CC1)OC1[C@@H](CC1)OC1[C@@H](CC1)O[C@H]1[C@H]1OCCCC1	8
C=C(C1)[C@H](CC[C@@H](CC2)O[C@H](C[C@@H]3OCCC[C@H]3O3)C2=C)O[C@H]1CC[C@](C[C@H]1O[C@@H]24)(O[C@@H]1C4O[C@H]1CC4)O[C@H]2[C@H]1O[C@H]4CC3=O	8
O=C1O[C@H](C2)C[C@]3(OCCCC3)O[C@H]2CCC/C=C/C=C/CCCCCCCCCCCC/C=C1	8
C([C@H](C(CC1)[C@H]2C3)[C@H](C4)[C@H]1C(CCCC1)[C@H]1[C@H]4O[C@@H](C1)OCC[C@@H]1O[C@@H]1OCCCC1)[C@@H]2O[C@]31OCCCC1	8
O=C(c1ccccc1)O[C@@H](CC1)C[C@H](CC2)C1[C@@H]1C2C(CCC2[C@H]3CCCC2)C3=CC1	8
O=C(C1OC[C@H](C2)[C@]11Oc3c4cc(C=CCO5)c5c3)[C@@H]2C=C1C4=O	8
C(CC[C@H]1O[C@@H]2OCCCC2)C[C@H]1O[C@@H]1OCCCC1	8
C(c1cc(-c2ccccc2)ccc1)Oc1ccccc1	8
c(cc1)ccc1-c1cccc(-c2ccccc2)c1	8
O=C(CC1)C=C2C1=C1C=CC(CCC3)C3C1CC2	8
O=C(CC1)C=C(CC2)[C@H]1[C@@H]1[C@@H]2[C@H](CCC2)C2CC1	8
C1CC2C(c3ccccc3)=CC[C@H]2C1	8
O=C(CC1)CC2C1C(CCC1)C1CC2	8
O=C(CC1)CCC1=C(C1)C[C@@H]2[C@H]1[C@@H]1C[C@H]2CC1	8
C(/C=C/C1C=CCCC1)c1ccccc1	8
C1[C@@H]2OCC3=CCCC[C@]23OC1	7
C(C1)CO[C@H]1O[C@H]1OCCCC1	7
C1Oc(cccc2)c2OC1	7
C(CC1)C[C@H](CC2)C11OOC2OC1	7
O=C1C=C(CCCC2)C2C=C1	7
O=C(CCC1)c2c1cccc2	7
C(C1)[C@H]2O[C@@H]1CC2	7
O=C(c1ccccc1)Oc1cc(CC[C@@H]([C@@H]2CC3)[C@@H]4CCC2[C@H]3OC2=CC3=CC[C@@H]([C@H](CCC5)C5CC5)[C@H]5[C@H]3CC2)c4cc1	7
O=C(/C=C/c1ccccc1)O[C@@H](CC1)C[C@H](CC2)C1[C@@H]1C2C(CCC2[C@H]3CCCC2)C3=CC1	7
O=C(/C(/CCC1)=C/c(cc2)ccc2OCc2ccccc2)/C1=C/c(cc1)ccc1OCc1ccccc1	7
O=C1c(cccc2)c2OC(c(cc2)ccc2OCCOCCOCCOCCOc(cc2)ccc2C(Oc2c3cccc2)=CC3=O)=C1	7
C(CC1)Cc2c1cc(/C=C\c1ccccc1)cc2	7
O=C1C=C(CC[C@@H]2[C@@H]3CCC4[C@H]2CCC4)C3C=C1	7
O=C(CC1)C=C(CC2)C1=C1C2C(CCC2)C2CC1	7
O=C1OCC=C1CCCCCCCCCCCCCCC[C@@H]1OCCC1	7
C(C1c2ccccc2)C(c2ccccc2)Oc2c1cccc2	7
O=C1O[C@H]2C3=CCC[C@@H]3CCCC2C1	7
C(CC1CC2)CC1C1C2C(CCCC2)C2CC1	7
O=C(/C(/CCC1)=C/c2ccccc2)/C1=C/c1ccccc1	7
C(CC1CC/C=C\CCCC2)C[C@H]1c1ccc2cc1	7
O=C(CC1)C[C@H](CC2)[C@@]1(C1)[C@@]11[C@@H]2C(CCC2)C2CC1	7
c(cc1)ccc1-c(ccc1ccccc11)c1Oc1ccccc1	7
C(Cc1ccccc1)Cc1ccccc1	7
C(CC1)CC1c1cc(CCCC2)c2cc1	7
C1CCC1	7
C1C=CC=CC1	7
C1COC=CC1	7
C=C(CC(O1)=C)C1=O	6
O=C1C=CC[C@H]2O[C@@H]12	6
C1COC(c2ccccc2)OC1	6
C(C1)C2C3OC1OC2OO3	6
C(CC1)CC11CCCCC1	6
C(CC1)CC1/C=C/C=C1CCCCC1	6
O=C1C[C@H](CCC2)[C@H]2C1	6
C(C1CCCCC1)c1ccccc1	6
C1CC2C(CCCC3)C3CCC2C1	6
C=C1[C@@H](CC2)[C@H]2CCC2O[C@@H]2CC1	6
C1[C@@H]2C(CCCC3)[C@H]3CCC2OC1	6
C1OOC[C@@H]2O[C@H]12	6
O=C(/C=C/c1ccccc1)O[C@@H](CC1)C[C@H](CC2)C1[C@@H](CC1)C2C2[C@H]1[C@@H](CCC1)C1CC2	6
O=C(C(CCC1CCC2C3[C@H]4C(CCCC5)[C@H]5CC3)C[C@H]1C2=CC4=O)Oc1ccccc1	6
C=C(C1)[C@H](CC[C@@H](CC2)O[C@H](C[C@@H]([C@@H](C3)O4)O[C@@H]5[C@H]3OCCC5)C2=C)O[C@H]1CC[C@](C[C@@H]1O[C@@H]23)(O[C@@H]1[C@@H]3O[C@H]1CC3)O[C@H]2[C@H]1O[C@H]3CC4=O	6
O=C1c(cccc2)c2OC(c(cc2)ccc2OCCOCCOCCOCCOCCOCCOc(cc2)ccc2C(Oc2c3cccc2)=CC3=O)=C1	6
C(CO[C@@H]1C[C@H](O[C@H](CCCC2)[C@@H]2O[C@@H]2OCCCC2)OCC1)C1CCCCC1	6
O=C(/C=C/c1ccccc1)O[C@@H](CC1)C[C@H](CC2)[C@@]1(C1)[C@@]11[C@@H]2C(CCC2)C2CC1	6
C(CO1)C2[C@@H]1O[C@@H]1[C@@]3(C(C4)[C@H](COC5)[C@]55[C@H]6[C@H]4OCC6CCC5)OC3[C@H]2C1	6
O=C1C(O[C@@H]2O[C@H](CO[C@@H](C3)OCC[C@H]3O[C@@H]3OCCCC3)CCC2)=C(c2ccccc2)Oc2c1cccc2	6
O=C1C(O[C@@H]2O[C@H](CO[C@@H]3OCCCC3)CC[C@H]2O[C@@H]2OCCCC2)=C(c2ccccc2)Oc2c1cccc2	6
O=C1OCC=C1CCCCCCCCCCCCC[C@@H]1OCCC1	6
C(c1ccccc1)c1cccc(Cc2ccccc2)c1	6
O=C(/C=C/c1ccccc1)c1cc(CCCC2)c2cc1	6
O=C(CC1)C(CC2)[C@@H]1[C@H](CC1)[C@H]2c2c1cccc2	6
O=C(CC1)C(CC2)[C@@H]1[C@H](CC1)[C@H]2C2C1=CCCC2	6
O=C(/C(/c1ccccc1)=C\c1ccccc1)c1ccccc1	6
C(C1)c(cccc2)c2-c2c1cccc2	6
O=C1Oc(c2c(cc3)occ2)c3C=C1	6
C(CC1CC2)C[C@H]1[C@H]1[C@H]2C(CCC=C2)C2=CC1	6
C1C[C@H]2C3=CC=C(CCCC4)C4[C@H]3CCC2C1	6
C(CC1CCC2)C[C@H]1/C2=C/C=C1CCCCC1	6
C(C(C1)(Cc2c1cccc2)C(C1)=Cc2c1cccc2)c1ccccc1	6
C(c1ccccc1)c1cc(OC[C@H]2[C@H]3CC=CC2)c3cc1	6
C(CC1CC2)C[C@H]1[C@H]1[C@H]2C(CCCC2)C2=CC1.c1ccccc1	6
O=C(CC1)C[C@H](CC2)C1[C@@H]1C2C(CCC2[C@H]3CCCC2)C3=CC1	6
C(C[C@@H]([C@H]1CC2)C3OCCCC3)C1C1[C@H]2C(CCCC2)[C@H]2CC1	6
O=C([C@@H](Cc1cc(CCC2)c2cc1)C1)c2c1cc(CCC1)c1c2	6
O=C(c1ccccc1)OC1CCCCC1	6
C=C(CCC1)C1=O	6
O=C(CC1)OC1=O	6
C=C(CC1)CCC1=C	5
O=C(C=Cc1c2cccc1)C2=O	5
O=C(CC1)c2c1cccc2	5
C(C1)CC2[C@H]1CC/C=C/CC/C=C/C2	5
c(cc1)ccc1C#Cc1ccccc1	5
C(c1ccccc1)=C\c1ccccc1	5
C=C(c1ccccc1)c1ccccc1	5
C(C1=CCCCC1)c1ccccc1	5
C=C1C(CCCC2)C2CCC1	5
O=C1c(cccc2)c2OCC1	5
C1C=CC[C@@H]2O[C@H]12	5
O=C1OC[C@H]2O[C@@H]12	5
O=C1C(O[C@@H]2O[C@H](CO[C@@H]3OCCCC3)CCC2)=C(c2ccccc2)Oc2c1cccc2	5
O=C(CCC1)C=C1/C=C/C=C/C=C/C=C/C=C/C=C/C=C/C=C/C=C/C(CCC1)=CC1=O	5
O=C1C=CC(CC2)[C@H]1[C@H](CC1)[C@H]2C(CC2)[C@@H]1C[C@H]2O[C@@H]1OCCC[C@H]1O[C@@H]1OCCCC1	5
O=C(/C=C/c1ccccc1)O[C@H](CO[C@H](C1)OCCc2ccccc2)[C@@H]1O[C@@H](CC1)OC[C@@H]1O[C@@H]1OCCCC1	5
O=C(/C=C/c1ccccc1)O[C@H](CO[C@H](C1)OCCc2ccccc2)[C@@H]1O[C@@H]1OCCC[C@H]1O[C@@H]1OCCCC1	5
O=C(C1)C([C@@H](C2)[C@H](C3)O[C@@]22OCCCC2)[C@@H]3[C@H](CC2)[C@H]1C(CC1)[C@@H]2C[C@H]1O[C@@H](CC1)OC[C@H]1O[C@@H]1OCCCC1	5
C=C(C1)[C@H](CC[C@@H](CC2)O[C@H](C[C@@H]3OCC[C@H]3C3)C2=C)O[C@H]1CC[C@](C[C@H]1O[C@H]24)(O[C@@H]1[C@@H]4O[C@H]1CC4)O[C@H]2[C@H]1O[C@H]4CC3=O	5
O=C(c1ccccc1)Oc1cc(CC[C@@H]([C@@H]2CC3)[C@@H]4CCC2[C@H]3OC2=CC3=CC[C@@H]([C@H](CCC5)C5CC5)[C@H]5C3CC2)c4cc1	5
C(c1ccccc1)Oc(ccc(-c(cc1)cc(OCc2ccccc2)c1OCc1ccccc1)c1)c1OCc1ccccc1	5
C(c1cccc(Cc2cccc(Cc3cc(C4)ccc3)c2)c1)c1cccc4c1	5
C(c1ccccc1)=C(\[C@H]([C@@H]1c2ccccc2)c2ccccc2)/c2c1cccc2	5
O=C(C1)C(O[C@@H]2OCCCC2)=C[C@H](C2)C1[C@@H](CCC([C@@H]1C3)OC4)[C@]14[C@@H]2OC3=O	5
O=C1c(cccc2)c2OC(c(cc2)ccc2OCCOCCOCCOCCOCCOc(cc2)ccc2C(Oc2c3cccc2)=CC3=O)=C1	5
C(c1cccc(C2CCOCC2)c1)Oc1cc2cccc(-c3ccccc3)c2cc1	5
O=C(c1c(C2C(c3c4cccc3)c(cccc3)c3C4=O)cccc1)c1c2cccc1	5
O=C1OCC([C@@H](CC2)C(CC3)C2[C@H](CC2)[C@H]3C(CC3)C2C[C@H]3O[C@@H](CC2)OC[C@H]2O[C@@H]2OCCCC2)=C1	5
O=C(c1c(-c2c3c(CCCC4)c4cc2)oc(C(c2cc(C(C(c4c-5ccc6c4CCCC6)=O)=O)c5o2)c2ccccc2)c1)C3=O	5
O=C(c1cc(cc(cc2)-c3ccccc3)c2o1)c(cc1)ccc1-c1ccccc1	5
O=C(/C=C/c1ccccc1)OC[C@H](C[C@@H]1OC(/C=C/c2ccccc2)=O)O[C@H]1O[C@H]1OCCCC1	5
C=C([C@H]([C@@]([C@@H](C1)C2[C@@H](C3)C(COC(/C=C/COC(CC4)=O)=O)[C@@H]5[C@H]2C5)(C3=C2COC4=O)OC2=O)C2=C1[C@@H](C1)[C@@H]1C2C1)C1=O	5
C([C@H](C(CC1)[C@H]2C3)[C@H](CC4)[C@H]1C(CC1)[C@H]4C[C@H]1O[C@@H]1OCCC[C@H]1O[C@@H]1OCCCC1)[C@@H]2O[C@]31OCCCC1	5
C1[C@@](CC2)([C@@H](CC3)C(C4)C2[C@@H]2[C@@]4(CC4)O[C@@H]4CC2)[C@@]1(CC1)[C@@H]3C[C@H]1O[C@@H]1OCCCC1	5
C(C[C@@H]12)C[C@@H]2C=CO[C@H]1O[C@@H]1OCCCC1	5
C(C(CC1)C(CC2)[C@@H]1[C@H](CC1)[C@H]2c2c1cccc2)c1ccccc1	5
O=C(C1OCC(C2)[C@]11Oc3c4cc(C=CCO5)c5c3)[C@@H]2C=C1C4=O	5
O=C1OCC=C1CCCCCCCCC[C@H]1OCCC1	5
C=C(CCCC1)/C1=C\C=C1\C(CCC2)C2CCC1	5
O=C(CC1)C=C(CC2)C1=C1[C@@H]2[C@H](CCC2)C2CC1	5
O=C(CC1)C(CC2)C1C1C2C(CCCC2)C2=CC1	5
O=C(CC1)C(CC2)[C@@H]1[C@H]1[C@H]2C(CCCC2)[C@H]2CC1	5
O=C1C2[C@H](CCCC3)C3=CC[C@H]2C(CCC2)C2C1	5
O=C(/C=C/c1ccccc1)/C=C/c1ccccc1	5
O=C(/C=C/C1=CCCCC1)/C=C/c1ccccc1	5
C(c1ccccc1)=C/c1ccc(/C=C/c2ccccc2)cc1	5
O=C(/C=C/c1ccccc1)c(cc1)ccc1-c1ccccc1	5
C(C(CC(C1)C2)C3)C1CC23c1cccc(-c2ccccc2)c1	5
C(CC1)C[C@@H](C2)C1Oc1c2cc(/C=C/c2ccccc2)cc1	5
C(CC1)CC2C1C1=CCCCC1CC2	5
c1cc2ccc(cccc3)c3c2cc1	5
C1Oc(cccc2)c2-c2c1cccc2	5
C(CC1)CC2=C1c(cccc1)c1OC2	5
C(C(C1)(C2)Cc3c2cccc3)c2c1cccc2	5
C(/C=C/c1ccccc1)/C=C/c1ccccc1	5
C(C1(C2)Cc3cc(CCCC4)c4cc3C1)c1c2cc(CCCC2)c2c1	5
C1[C@@]2(CCC3)[C@@]13CCC(C(CCCC1)C1C1)C2[C@@H]1OC1OCCCC1	5
C(CC/C=C/c1ccccc1)CCc1ccccc1	5
O=C(C(C1)C2=CCc3c2cccc3)c2c1cccc2	5
O=C(c1ccccc1)C(C([C@@H]1CCC2)=O)=C3OCCC[C@]23C1=O	5
C(C(C1)(C(c2ccccc2)=C2)c3c2cccc3)c2c1cccc2	5
C=C(CC([C@@H](CC1)C2)[C@@H](CC3)C1C1[C@H]3[C@@H](CCC3)C3CC1)C2=O	5
O=C1C=C([C@H](CCCC2)C2CC2)C2C2[C@H]1C(CCCC1)[C@H]1CC2	5
C(/C=C/c1ccccc1)c1ccccc1	5
C(/C=C/C1=CCCCC1)c1ccccc1	5
C1OOCC=C1	5
C1OCOC1	5
C=C1C=CCCC1	5
C(C1)C2CCC1CC2	4
O=C1C=CC[C@@H]2O[C@H]12	4
C(C1)C2COC1CC2	4
C(C1)C2C1=CCC1C2CCCC1	4
C=C(CC1)[C@]2(CC3)[C@@H]1[C@@H]3CCC2	4
C1C=CC=C[C@H]1c1ccccc1	4
C(C[C@H]1OC1)Cc1ccccc1	4
C(CC1)C[C@@H]2[C@H]1C=CCC2	4
C(CC1)C[C@H]2[C@H]1C=CCC2	4
C(CC1)C[C@@H]2C1C=CCC2	4
C(CC1)CC2[C@H]1C=CCC2	4
C(C1)CC2=C1CCCCC2	4
C1=CC2=CC=CC=CC2=C1	4
O=C1C=C[C@@H]2[C@H]1CC=CC2	4
C(CC1)CCC1=CC=C1CCCCC1	4
O=C(CCCC1)/C1=C/c1ccccc1	4
C(CC1)CC11OCCO1	4
O=C1O[C@H]2OCC[C@H]2C1	4
C(CO1)C2[C@H]1OOCC2	4
C(CC1)CCC1OC1OCCCC1	4
C1C[C@H]2[C@H](CCCC3)[C@@H]3CCC2C1	4
C(C1)C1c1cc(CCCC2)c2cc1	4
C1OCC2=CCC(CCCC3)C3[C@@H]12	4
C(CC1)C[C@H](CC2)[C@]11OOC2OC1	4
C(CC1)CC2C1=CCCCC2	4
C=C(CCC1)c2c1cccc2	4
O=C1Oc(cccc2)c2C=C1	4
C=C(C1=C2CCCC1)OC2=O	4
O=C1c(cccc2)c2OC=C1	4
O=C1CC(CCCC2)C2CC1	4
C1[C@H]2C=CC[C@@H]1C2	4
O=C1C(C2)C2CC1	4
c(cc1)ccc1-c1cc(-c2cc3ccccc3c(-c3ccccc3)c2)cc2ccccc12	4
C([C@@H]1[C@@H]2/C=C/c3ccccc3)c(cccc3)c3O[C@@]1(c1ccccc1)Oc1c2cccc1	4
O=C1C=CC(CC2)[C@H]1C(CC1)=C2C(CC2)[C@@H]1C[C@H]2O[C@@H](C1)OCC[C@@H]1O[C@@H]1OCCCC1	4
C=C(CC1)CO[C@@]1(C1)O[C@@H](C2)[C@H]1C(CC1)[C@@H]2[C@H]2[C@H]1C([C@@H](CCC1)O[C@@H]3OCCC[C@H]3O[C@@H]3OCCCC3)C1=CC2	4
C([C@@](CCC1)(CC2)[C@H]1[C@@H](CC1)C2C(CC2)[C@H]1C(CC1)[C@@H]2C[C@H]1O[C@@H]1OCCCC1)O[C@@H]1OCCCC1	4
C(C1)CO[C@H](C2)C1OC(C1)[C@H]2O[C@H](C2)[C@H]1O[C@H](CC1)[C@H]2OC(C2)[C@H]1O[C@H](C1)C2O[C@H]2[C@H]1OCCCC2	4
O=C(C[C@@H](CC1)O[C@@H]1CCOC(C[C@H](CC1)O[C@H]1CCOC(C[C@@H](CC1)O[C@@H]1CCO1)=O)=O)OCC[C@@H](CC2)O[C@@H]2CC1=O	4
O=C1OCC([C@@H](CC2)C(CC3)C2[C@H](CC2)[C@H]3C(CC3)[C@H]2C[C@H]3O[C@@H](CC2)OC[C@H]2O[C@@H](CC2)OC[C@H]2O[C@@H]2OCCCC2)=C1	4
O=C(C=C1C(C(c2c3cccc2)=O)=C(C(C(c(cc2)c4c5c2OCC=C5)=O)=CC4=O)C3=O)c(c2c(cc3)OCC=C2)c3C1=O	4
C=C(C[C@H]([C@@](CCC1)(CC2)[C@H]1[C@@H](CC1)C2C2[C@H]1C(CCCC1)[C@H]1CC2)O1)C1=O	4
O=C(C[C@H]1C(CC2)OC3)O[C@H](C[C@H]4CC=C5O[C@@H]6OCCCC6)[C@]13[C@H]2C4C5=O	4
O=C(C=C1)C=CC1=C(c1ccccc1)c(c(-c1ccccc1)ccc1)c1C#Cc1ccccc1	4
C(CCO[C@@H]1OCC[C@H]1O[C@@H]1OCCCC1)C[C@@H](CC1)C(CC2)[C@@H]1C1[C@H]2C(CCCC2)[C@H]2CC1	4
O=C(CCc1ccccc1)O[C@H](C1)CO[C@]1(C[C@H]1[C@H](CC[C@@]23C4)[C@]24C=C[C@H](C2[C@@H](C4)C(CO[C@@H](C5)c6ccccc6)C5=CC2)C3C4=O)OC1=O	4
O=C(/C=C/c1cc2ccccc2cc1)O[C@@H](CC(C1)[C@H]([C@H]2C3CC[C@H]4OCC24)OC(c2ccccc2)=O)C=C1CC3=O	4
C(CCO[C@@H]1OCCCC1)CC(C1)O[C@@H](C2)[C@H]1C(CC1)[C@@H]2[C@H]2[C@H]1C([C@@H](CCC1)O[C@@H]3OCCCC3)C1=CC2	4
O=C1C(O[C@@H]2OCCC[C@H]2O[C@@H]2OCCCC2)=C(c2ccccc2)Oc2c1ccc(O[C@@H]1OCCCC1)c2	4
O=C(CCc1ccccc1)O[C@@H](CC(C1)[C@H]([C@H]2C3CC[C@H]4OCC24)OC(c2ccccc2)=O)C=C1CC3=O	4
C(COc1ccc([C@H](CC2)O[C@@H]2c(cc2)ccc2OCCc(cc2)cc3c2OCO3)cc1)c1ccccc1	4
C([C@H](CCC1)[C@H](CC2)C1[C@@H]1C2C(CCC2[C@@H]3CCCC2)C3=CC1)O[C@@H]1OCCCC1	4
O=C(CC1=C2)C(C(C(C3)=O)=Cc4c3ccc3ccccc34)=C1c(cccc1)c1C2=O	4
C([C@@H]1OCCCC1)[C@H](CCC1)O[C@]1(CC1)OC1[C@@H](CC1)OC1[C@@H](CC1)O[C@H]1[C@H]1OCCCC1	4
O=C(C[C@@]1(CCC2[C@H]3CCCC2)C3=CC[C@H]2C1CC[C@@H]1C2CCCC1)/C=C/c1ccccc1	4
O=C([C@]1(CCCC2)[C@@H]2C2=CC[C@H](C(CC3)[C@@H](CC4)CC3=O)C4C2CC1)OCc1ccccc1	4
O=C(CCC[C@@H]1OCCCC1)C[C@H](CCC1)O[C@@]1(C=CC1)O[C@]1(CC1)OC1[C@@H]1OCCCC1	4
C(CC1)CC1Oc1cc(CC[C@@H]([C@@H]2CC3)[C@@H]4CCC2[C@H]3OC2=CC3=CC[C@@H]([C@H](CCC5)C5CC5)[C@H]5[C@H]3CC2)c4cc1	4
O=C(/C=C/c1ccccc1)O[C@H]([C@@H](CO[C@@H]1OCCCC1)O[C@H](C1)OCCc2ccccc2)[C@@H]1O[C@@H]1OCCCC1	4
C(CCCO[C@@H]1OCCC[C@H]1O[C@@H]1OCCCC1)CC[C@@H](CC1)C(CC2)[C@@H]1C1[C@H]2C(CCCC2)[C@H]2CC1	4
O=C(Cc1ccccc1)OCC(CC([C@H]1C=C2)C2=O)=C[C@@H]2[C@@]1(CC1)O[C@]3(Cc4ccccc4)O[C@H]2C1O3	4
O=C([C@@](CCC1)(CC2)[C@H]1[C@@H](CC1)C2C(CC2)[C@H]1C(CC1)[C@@H]2C[C@H]1O[C@@H]1OCCCC1)O[C@@H]1OCCCC1	4
O=C(CCCC/C=C/C=C/CCC[C@H](C[C@@H](C1)OC(/C=C/CCC2)=O)O[C@]11OCCCC1)CCCC2=O	4
C([C@H](CCC1)O[C@H]1OC[C@H](CCC1)O[C@H]1Oc1ccccc1)O[C@@H]1OCCCC1	4
O=C(C(CCC1CCC2C3[C@H]4CCCC3)C[C@H]1C2=CC4=O)OCc1ccccc1	4
O=C(CC1[C@@H]2C3)OC1=CC[C@@H]2C(CC1)[C@@H]3[C@H](C2)[C@H]1C(C[C@H]1O[C@H]1C1)C1C2=O	4
C(CC1CC2)C[C@H]1[C@H](CC1)[C@H]2C(CC2)[C@@H]1C[C@H]2O[C@@H](CC1)OC[C@H]1O[C@@H]1OCCCC1	4
C([C@H](C1)O[C@@H]2OCCCC2)C(CC2)[C@@H]1[C@H]1[C@H]2C([C@@H](CCC2)O[C@@H]3OCCCC3)C2=CC1	4
C([C@H](C1)O[C@@H]2OCCCC2)C(CC2)[C@@H]1[C@H](CC[C@H]1CCC3)[C@H]2C1[C@@H]3O[C@@H]1OCCCC1	4
O=C([C@@](CCC1)(CC2)[C@H]1[C@@H](CC1)C2C2[C@H]1C(CCCC1)[C@H]1CC2)OCc1ccccc1	4
O=C(C1)c(cccc2)c2O[C@@H]1c(cccc1)c1O[C@@H](C1)OCC[C@H]1O[C@@H]1OCCCC1	4
C([C@@H]1[C@@H](C2)C1C1)[C@@]11[C@@H]2C(CCCC2)[C@@H]2CC1	4
O=C1C2C(C3OOC4O3)OC4C1CCCC2	4
O=C1OC(CCCCCCCCCCCCc2ccccc2)CC1	4
C1Cc2cc(CC(C3)(Cc4c3cccc4)C3)c3cc2C1	4
O=C(CCCCc1ccccc1)CCc1ccccc1	4
O=C([C@@H](CCC1)C2=O)[C@H]1C(Oc1c3cccc1)=C2C3=O	4
C([C@@H]1[C@@H](c2ccccc2)OC[C@H](Cc2ccccc2)C1)/C=C/c1ccccc1	4
c(cc1)ccc1-c(cc1)ccc1-c1ccccc1	4
C=C(CCCC1)/C1=C/C=C1/[C@H](CCC2)C2CCC1	4
C(c1ccccc1)Oc(cc1)cc2c1OCCC2	4
C=C(CC[C@@H]1C2CCCC1)[C@@H]2/C=C/c1cocc1	4
O=C1CC2=CC[C@@H]([C@H](CCC3)C3CC3)[C@H]3C2CC1	4
O=C(CC1)C=C(CC2)[C@H]1C1C2C(CCC2)C2CC1	4
O=C(CC1)C(CC2)[C@@H]1[C@H]1[C@H]2C(CCCC2)[C@@H]2CC1	4
O=C(/C=C/c1ccccc1)/C=C/c1c(/C=C/c2ccccc2)cccc1	4
C(c1ccccc1)Oc(cccc1)c1-c1cc(-c2ccccc2)ccc1	4
O=C(C(c1ccccc1)=Cc1ccccc1)c1ccccc1	4
C(COc1ccc(Cc2ccccc2)cc1)c1ccccc1	4
C(Cc(cccc1)c1OCc1ccccc1)c1ccccc1	4
C(CC1CCC2)CC2C1=C(c1ccccc1)c1ccccc1	4
C(CC1)C[C@@H]2C1C1=CCCC[C@@H]1CC2	4
C(CC1)C[C@H]2C1C(CCCC1)=C1CC2	4
C(CO1)C(C2)[C@@H]1O[C@@H]2C1CCCCC1	4
O=C(CCC1C2)C=C1c1c2cccc1	4
O=C(CCC1)C2=C1C[C@H]1C[C@@H]2CCC1	4
C(CC1CC2)CC1C1=C2C(CCCC2)[C@H]2CC1	4
C(CC1CC2)C[C@H]1[C@H](CC1)[C@H]2C2C1=CCCC2	4
C1C[C@H]2C3=CC[C@@H](CCCC4)C4[C@H]3CCC2C1	4
C=C(C1)[C@@H](C2)CC=C3[C@]12CC[C@H]1C3CCCC1	4
O=C([C@H]1C[C@]2(C3)CCC1)C=C2c1c3cccc1	4
C(Cc1ccccc1)[C@H]1[C@H](CCC2)C2CCC1	4
C(CC1CCC2)CC1/C2=C/C=C1CCCCC1	4
C(c1ccccc1)c1cccc2ccccc12	4
O=C(C[C@H]1c2ccccc2)Oc2c1cccc2	4
C(Cc1cocc1)C1[C@@H](CCCC2)C2=CCC1	4
C1[C@@]2(CCC3)[C@@]13CC[C@H](C(CCCC1)[C@H]1C1)C2[C@@H]1O[C@@H]1OCCCC1	4
c1ccc(C2(c(cccc3)c3-c3c2cccc3)c2ccccc2)cc1	4
O=C([C@](C[C@H](CC12)CC3C2=O)(C1=O)C3=O)c1ccccc1	4
C(C[C@@H]1CC2)C[C@@H]1[C@@H](CC1)C2C2[C@H]1C(CCCC1)[C@H]1CC2	4
O=C(CCCc1ccccc1)CCc1ccccc1	4
O=C(CC1)C(CC2)[C@@H]1[C@H](CC1)[C@H]2C(CC2)[C@@H]1CC2=O	4
O=C(c1ccccc1)Oc(cc1)cc2c1OCCC2	4
O=C1C2[C@H](CCCC3)[C@]33O[C@@H]3C[C@H]2C(CCC2)C2C1	4
C(c1ccccc1)c1cc(Cc2ccccc2)cc(Cc2ccccc2)c1	4
C1Cc2cc(CC(C3)(C4)Cc5c4cc(CCC4)c4c5)c3cc2C1	4
c1ccc(C(c2ccccc2)c2cccc3ccccc23)cc1	4
C(C1)CC(c2ccccc2)=C(c2ccccc2)c2c1cccc2	4
O=C(c1ccccc1)C(C([C@H]1CCC2)=O)=C3OCCC[C@@]23C1=O	4
O=C1OC[C@H](C2)[C@H]1[C@H](c1ccccc1)c1c2cc2OCOc2c1	4
C(C[C@H]1C2)C[C@H]1C=C[C@H]2c1ccccc1	4
O=C1C=C(CCC2C3CCCC2)C3C=C1	4
O=C(CC1)C[C@H](CC2)C1c1c2cccc1	4
O=C(C[C@@H]1C2CCCC1)c1c2cccc1	4
O=C1O[C@@H]2OCOO[C@]2(CCCC2)[C@@H]2C1	4
C1C=CCOC1	4
C=C(C=C1)OC1=O	4
C=C=C1CCCCC1	3
O=C1C=CCCCC1	3
C1OCC2OCOC12	3
C=C1[C@@H]2[C@@H](CCC3)C3C[C@@H]2CC1	3
C(C1)C[C@@H]2C1CCC=CC2	3
C(C1)CC2[C@H]1CCC=CC2	3
C(CC1)C[C@H]2C1C=CCC2	3
C1C=C[C@H]2[C@@H]1CCCCC2	3
C(CC1)CC2=C1CCCC2	3
C=C1[C@H](CCC2)C2CCC1	3
O=C(C1)C=C2C1CCCC2	3
C(c1ccccc1)O[C@H]1OCCCC1	3
C(c1ccccc1)O[C@@H]1OCCCC1	3
O=C(c1ccccc1)c1ccccc1	3
O=C1C(Cc2ccccc2)=CCC=C1	3
C([C@H]1OCCCC1)O[C@@H]1OCCCC1	3
C(C1)C2C=CC1CCC2	3
O=C1C(C2)C=CC2CC1	3
C1OCc2c1cccc2	3
c1coc2c1cccc2	3
C(CO1)[C@@H]2[C@H]1OOCC2	3
O=C([C@@H]1O[C@H]11)C=CC1=O	3
C(CC1)CCC1O[C@H]1OCCCC1	3
C1C[C@H](O[C@H]2OCCCC2)OCC1	3
C(CC1C2)C2CC1c1ccccc1	3
C(C1)CC2=C1COc1c2cccc1	3
C1[C@@H]2/C=C\CC/C=C/CC[C@H]12	3
C(CC1)CC1c1ccccc1	3
C=C1[C@@H](CCCC2)C2CCC1	3
O=C1OC(C2OCOC2)C=C1	3
O=C1OCOC2=C1COCC2	3
O=C([C@H](CCC1)C=C2)[C@@H]1C2=O	3
O=C1OCCc2c1cccc2	3
O=C(COC1)c2c1cccc2	3
O=C1C=CCCC2[C@@H]1CCC2	3
O=C1C(CCCC2)C2CCC1	3
C1[C@H]2[C@H](CCC3)[C@@H]3CCC[C@H]12	3
C1[C@](C2)(CCC[C@H]2C2)C2=CC1	3
C(CC1)CC2[C@]11O[C@H]1CCC2	3
C1C2OOC1OO2	3
C1C[C@H]2O[C@H]2CC1	3
O=C(c1ccccc1)O[C@H]1[C@H](O[C@H]2C[C@@H](O[C@@H](C3)CC4[C@@H]3CCCC4)OCC2)OCCC1	3
C([C@H](C(CC1)[C@H]2C3)[C@H](CC4)[C@H]1C(CC1)[C@@H]4C[C@H]1O[C@@H]1OCCCC1)[C@@H]2O[C@]31OCCCC1	3
O=C(c1ccccc1)O[C@@H](CC1)C[C@H](CC2)C1[C@@H](CC1)C2[C@H](CC2)[C@H]1[C@H]2C(CCO1)C1=O	3
O=C(CC1)C=C2C1C(CCC1)C1CC2.O=C(CC1)C=C(CC2)C1[C@@H]1[C@@H]2[C@H](CCC2)C2CC1	3
O=C(/C=C/c1ccccc1)c1cccc(C(/C=C/c2ccccc2)=O)c1-c1ccccc1	3
O=C(/C=C/c1ccccc1)c1cccc(C(/C=C/c2ccccc2)=O)c1-c(cc1)ccc1OCc1ccccc1	3
O=C(c1ccccc1)O[C@@H](C/C=C/C=C(/CO[C@@H]1CC=C2)\C1[C@@H]2C(O[C@@H](C1)C2)=O)/C=C/C[C@H]1O[C@]21OCCCC1	3
O=C([C@H]([C@H](CC=C1)c2ccccc2)[C@H]1c1cccc(C(/C=C/c2ccccc2)=O)c1)c1ccccc1	3
C(c(oc1c2cccc1)c2-c(cc1)ccc1-c(cc1)ccc1OCc1ccccc1)c1ccccc1	3
C(C1)CO[C@H](C2)C1OC(C1)[C@H]2O[C@H](C2)[C@H]1O[C@H](CC1)[C@H]2OC(C2)[C@H]1O[C@H]1C2O[C@@H]2C=CCCO[C@H]2C1	3
O=C(CC(CC1)OC1CCOC(CC(CC1)OC1CCOC(CC(CC1)OC1CCO1)=O)=O)OCCC(CC2)OC2CC1=O	3
C=C(C1)[C@H](CC[C@@H](CC2)O[C@H](C[C@@H]3OCC[C@H]3O3)C2=C)O[C@H]1CC[C@](C[C@@H]1O[C@@H]24)(O[C@@H]1C4O[C@H]1CC4)O[C@H]2[C@H]1O[C@H]4CC3=O	3
O=C1OCC(C(CC2)C(CC3)C2C(CC2)C3C(CC3)C2CC3OC(CC2)OCC2OC(CC2)OCC2OC2OCCCC2)=C1	3
O=C(/C=C/c1ccccc1)O[C@@H]1CC2=CCC(C(CCC3)C3CC3)[C@H]3C2CC1	3
C(c(oc1c2cccc1)c2-c(cc1)ccc1-c1ccccc1)c1ccccc1	3
O=C(C(C1[C@H](C2(Cc3c4cccc3)C4=O)c3ccccc3)[C@H]2c2ccccc2)c2c1cccc2	3
O=C([C@H]([C@@H]([C@H]1C(OC2CCCCC2)=O)c2ccccc2)[C@@H]1c1ccccc1)OC1CCCCC1	3
O=C(/C=C/c1ccccc1)O[C@H]([C@@H](CO[C@@H]1OCCCC1)O[C@H](C1)OCCc2ccccc2)[C@@H]1OC[C@@H]1OCCCC1	3
O=C(c1ccccc1)O[C@H](CO[C@@H]([C@@H]1OC(c2ccccc2)=O)OC(c2ccccc2)=O)[C@@H]1OC(c1ccccc1)=O	3
O=C(c1ccccc1)O[C@@H](CCO[C@H]1OC2=C(c3ccccc3)Oc(cccc3)c3C2=O)[C@H]1OC(c1ccccc1)=O	3
O=C(/C=C/c1ccccc1)OCC(C1)CO[C@H]1O[C@H]1[C@H](Oc(cc2)cc(OC(c3ccccc3)=C3)c2C3=O)OCCC1	3
O=C(/C=C/c1ccccc1)c(cc1)ccc1OCCCCOc(cc1)ccc1C(/C=C/c1ccccc1)=O	3
O=C([C@@H](C12)C=CC[C@H]2OC/C1=C/C=C/C1)O[C@@H](C2)C[C@@]3(OCCCC3)O[C@@H]2C/C=C/[C@H]1O[C@@H]1OCCCC1	3
C(/C=C\c(cccc1)c1OCc1ccccc1)c1ccccc1.C(/C=C/c1ccccc1)c(cccc1)c1OCc1ccccc1	3
C(/C=C/c(cccc1)c1OCc1ccccc1)c1ccccc1.C(/C=C/c1ccccc1)c(cccc1)c1OCc1ccccc1	3
C(/C=C/C#Cc(cc1)ccc1C#C/C=C/COc1ccccc1)Oc1ccccc1	3
C=C([C@H](CC1)OC(/C=C/c2ccccc2)=O)[C@@H]2C1CCC1C(C(C3)=O)OCC1[C@@H]3C2	3
C=C(C1OOC(CC2)(CC(CC3)C2[C@@H]2[C@@H]3[C@H](CCC3)C3CC2)OC1)c1ccccc1	3
C=C(C[C@H](COC(c(cc1)ccc1C#Cc(cc1)ccc1C#Cc1ccccc1)=O)O1)C1=O	3
O=C(C[C@@]1(CCC2[C@H]3CCCC2)C3=CC[C@H]2C1CC[C@@H]1C2CCCC1)/C=C\c1ccccc1	3
O=C([C@@](CCCC1)(CCC2C3CC4)[C@@H]1C2=CC[C@@H]3C(C1)[C@@H]4CCC1=O)OCc1ccccc1	3
O=C(c1ccccc1)O[C@@H](CCCC1CCC2C(CC3)=O)C1C2[C@@H]3OC(c1ccccc1)=O	3
O=C(/C=C/c(cc1)ccc1OCCCOc1ccc(/C=C/C(c2ccccc2)=O)cc1)c1ccccc1	3
O=C(/C=C/c1ccccc1)c(cc1)ccc1OCCCOc(cc1)ccc1C(/C=C/c1ccccc1)=O	3
O=C1OCC([C@@H](CC2)C(CC3)C2[C@H](CC2)[C@H]3C(CC3)[C@@H]2C[C@H]3O[C@@H](CC2)OC[C@@H]2O[C@@H]2OCCCC2)=C1	3
O=C1OC(CC([C@H](C2)[C@H]2C2C[C@H]3C4[C@@H](CC5=C6COC(CCC(OC/C=C/C(OC7)=O)=O)=O)C7[C@@H]7[C@H]4C7)C2=C2[C@@]35OC6=O)C2=C1	3
C(CCO[C@@H]1O[C@@H](CO[C@@H]2OCCCC2)CC1)C[C@@H](CC1)C(CC2)[C@@H]1C1[C@H]2C(CCCC2)C2CC1	3
C([C@@H](c1cc(cc(cc2)-c3ccccc3)c2o1)c(cc1)ccc1-c1ccccc1)c1ccccc1	3
O=C1c(ccc(Oc(cc2)cc3c2OC(c2ccccc2)=CC3=O)c2)c2OC(c2ccccc2)=C1	3
O=C(C1([C@@H](CC(C2)=O)c3ccccc3)[C@H]2c(cc2)ccc2-c2ccccc2)c(cccc2)c2C1=O	3
C(CC1CC2)C[C@@H]1[C@@H](CC1)C2C(CC2)[C@H]1C(CC1)[C@@H]2C[C@H]1O[C@@H]1OCCC[C@H]1O[C@@H]1OCCCC1	3
O=C(c1ccccc1)Oc(cc1)cc(CC(CCC2)[C@H]3C2C=CCC3)c1OC(c1ccccc1)=O	3
C(COc1ccc([C@H](CC2)O[C@@H]2c(cc2)ccc2OCCc2ccccc2)cc1)c1ccccc1	3
O=C(c1ccccc1)OC[C@H](CC[C@H]1OC(c2ccccc2)=O)O[C@H]1OC1=C(c2ccccc2)Oc(cccc2)c2C1=O	3
O=C(/C=C/c1ccccc1)OC[C@H](C[C@@H]1OC(/C=C/c2ccccc2)=O)O[C@@]1(COCO[C@@H]1C2)O[C@H]1O[C@H]1[C@H]2OCOC1	3
O=C(c1ccccc1)OC[C@H]([C@H]([C@@H]1OC(c2ccccc2)=O)OC(c2ccccc2)=O)OC[C@@H]1OC(c1ccccc1)=O	3
O=C1O[C@@H]([C@@](CCC2)(CC3)[C@H]2[C@@H](CC2)C3C3[C@H]2C(CCCC2)[C@H]2CC3)C=C1	3
O=C(CC1)O[C@H]1[C@@](CCC1)(CC2)[C@H]1[C@@H](CC1)C2C2[C@H]1C(CCCC1)[C@H]1CC2	3
O=C1c(cccc2)c2OC(c(cc2)ccc2O[C@@H]2O[C@H](CO[C@@H]3OCCC[C@H]3O[C@@H]3OCCCC3)CCC2)=C1	3
O=C1c(ccc(OCCCOc(cc2)cc(OC(c3ccccc3)=C3)c2C3=O)c2)c2OC(c2ccccc2)=C1	3
O=C(c1ccccc1)O[C@@H](CC[C@@](C1)(C23)OC[C@@H]1C[C@@H]3OC(c1ccccc1)=O)[C@@H]2OC(c1ccccc1)=O	3
O=C(c1ccccc1)O[C@@H](CCC1)C([C@H]2OC(c3ccccc3)=O)[C@@]1(C1)OC[C@@H]1[C@@H]2OC(c1ccccc1)=O	3
O=C(CC(/C=C/c(cc1)ccc1OC(c1ccccc1)=O)=O)/C=C/c(cc1)ccc1OC(c1ccccc1)=O	3
C([C@H](C(CC1)[C@H]2C3)[C@H]4[C@H]1C(CC[C@@H](C1)O[C@@H](CC5)OC[C@H]5O[C@@H]5OCCCC5)C1=CC4)[C@@H]2O[C@]31OCCCC1	3
C([C@H](C(CC1)[C@H]2C3)[C@H](CC4)[C@H]1C(CC1)[C@H]4C[C@H]1O[C@@H](CC1)OC[C@H]1O[C@@H]1OCCCC1)[C@@H]2O[C@]31OCCCC1	3
C([C@H](C(CC1)[C@H]2C3)[C@H]4[C@H]1C([C@@H](CCC1)O[C@@H]5OCCC[C@H]5O[C@@H]5OCCCC5)C1=CC4)[C@@H]2O[C@]31OCCCC1	3
O=C(c1ccccc1)O[C@@H](CC(CCC1)[C@H]1[C@H]1C2)C1C(CC[C@@H]1C3CCCC1)[C@@H]3[C@@H]2OC(c1ccccc1)=O	3
C(CC1CC2)CC1C(CC1)=C2C(CC2)[C@@H]1C[C@H]2O[C@@H]1OCCC[C@H]1O[C@@H]1OCCCC1	3
C=C(C[C@]1(C2)[C@@H](CC3)C(CCCC4)[C@@H]4CC1)[C@]23O[C@@H]1OCCC[C@@H]1O[C@@H]1OCCCC1	3
O=C(c1ccccc1)O[C@@H](CC1)C[C@H](CC2)C1[C@@H]1C2C2=CCC(CCCC3)[C@H]3C2CC1	3
O=C1C(O[C@@H]2OCCC[C@H]2O[C@@H]2OCCCC2)=C(c2ccccc2)Oc2c1cccc2	3
C(CC1)CC=C1/C=C/C#Cc1ccccc1	3
C(CCc1ccccc1)Cc1ccccc1	3
O=C(Cc1ccccc1)Oc1ccccc1	3
O=C(CCc1ccccc1)c1ccccc1	3
C1C[C@H](CC2)[C@]34OOC2O[C@H]3OCC[C@@H]4C1	3
O=C1C=C[C@H]2C(CC[C@@H]3[C@H]4C3)[C@H]4C=CCC12	3
O=C1c(ccc(O[C@@H]2OCCCC2)c2)c2OC(c2ccccc2)=C1	3
O=C(/C1=C\c2ccccc2)c(cccc2)c2O[C@@H]1c1ccccc1	3
C1Cc2c(CC(C3)(Cc4c3cccc4)C3)c3ccc2C1	3
O=C(/C=C/c1ccccc1)c1cc2ccccc2cc1	3
O=C(/C(/CC1)=C/c2ccccc2)/C1=C/c1ccccc1	3
O=C(CC/C=C/c1ccccc1)CCc1ccccc1	3
C(CC1)Cc(cc2)c1cc2-c1cc2ccccc2cc1	3
C(CC1C2)C2CC1=C(c1ccccc1)c1ccccc1	3
C1C=CC[C@H]2c(ccc(-c3ccccc3)c3)c3OC[C@H]12	3
C(C1=CC=C2C1=CC=CC=C2)=C/c1ccccc1	3
C(CC1)CCC1(c1ccccc1)c1ccccc1	3
c(cc1)ccc1-c(cccc1)c1-c1ccccc1	3
C(c1ccccc1)=C\c1cc2ccccc2cc1	3
C=C(CCCC1)/C1=C/C=C1/C(CCC2)C2CCC1	3
C=C(CCCC1)/C1=C\C=C1\[C@@H](CCC2)C2CCC1	3
C=C(CCCC[C@@H]1O[C@H]1C1)C[C@@H](CCC2)C2C1=O	3
O=C(CCc1c2cccc1)/C2=C/c1ccccc1	3
O=C([C@@H](CC1)C2CCCC2)/C1=C/c1ccccc1	3
C1C23C1(CCCC1)C1CCC2C(CCC1)C1CC3	3
C1C23C1(CCCC1)[C@H]1CC[C@H]2C(CCC1)C1CC3	3
C(CC1CC2)C[C@H]1[C@H]1[C@H]2C(CCCC2)[C@]22O[C@H]2C1	3
C(CC1CC2)C[C@H]1[C@H]1C2C[C@@H](CCC2)[C@@H]2/C=C\C1	3
C(CC1CC2)C[C@H]1[C@H]1[C@H]2C(CCCCC2)C2=CC1	3
C(CC(C1)C2)C1CC2c1cc2ccccc2cc1	3
C=C(CCC1)C(CC2)C1[C@@H]1C2=C(CCC2)C2CC1	3
C(C(C1)C2=CCc3c2cccc3)c2c1cccc2	3
O=C(C[C@@H]1CC2)C=CC1[C@@H]1[C@@H]2[C@H](CCC2)C2CC1	3
O=C1CC2=CCC(C(CCC3)C3CC3)C3C2CC1	3
O=C(CC1)C=C(CC2)[C@@H]1[C@H]1[C@@H]2CC(CCC2)[C@@H]2C1	3
O=C(CC1)C[C@H]2C1C1=CCC(CCC3)C3[C@@H]1CC2	3
C1Oc(cc(cc2)-c3cc(cccc4)c4o3)c2O1	3
O=C(CCc1ccccc1)CCc1ccccc1	3
O=C1OCC=C1CCCCCCC[C@H]1OCCC1	3
C(C1)C([C@@H](CC2)O[C@H]2[C@H]2OCCCC2)O[C@H]1C(CC1)O[C@@]11OCCCC1	3
O=C1OCC=C1CCCCCCCCCCCCCCC[C@H]1OCCC1	3
C(c1ccccc1)=C/c1cccc(/C=C/c2ccccc2)c1	3
C(CC1)CC(CC2)C1C1C2C(CCC2C3CCCC2)C3=CC1	3
C(C1)COC1[C@@H](CC1)[C@@H](CC2)C1C1[C@H]2C(CCCC2)[C@H]2CC1	3
C(CC1)Cc(cc2)c1cc2-c1cc(-c2ccccc2)ccc1	3
C([C@H]1c2ccccc2)[C@@H](c2ccccc2)Oc2c1cccc2	3
C(CCCCCc1ccccc1)CCCCc1ccccc1	3
C1C[C@@H]2[C@H]3C=CCCCC3CCC2C1	3
C(CC1)CC2C1OOC1C2CCCC1	3
C(CC=C1)[C@@H]2[C@@H]1c(cccc1)c1OC2	3
C1C=CCC2c(cccc3)c3OC[C@H]12	3
C(C1)CO[C@]11C=CC[C@@H]2C1CCCC2	3
O=C(C=C1)Oc2c1cc(cco1)c1c2	3
C(CC1)CC=C1/C=C/C=C/C=C/C=C/C=C/C=C/C=C/C=C/C=C/C1C=CCCC1	3
C(CC1CC2)C[C@H]1[C@H]1[C@H]2[C@@H](CCCC2)C2=CC1	3
C(CC1CC2)CC1C1=C2C(CCCC2)C2CC1	3
C1CC2C3=CC=C(CCCC4)C4C3CCC2C1	3
C1C=CC(CC2)[C@@H]1[C@H](CC1)[C@H]2c2c1cccc2	3
C(CC1CC2)C[C@H]1c1c2c2ccccc2cc1	3
O=C([C@]1(CCCC2)[C@H]2CC2)Oc3c1c2ccc3	3
C(C1)C1c1cc(OC[C@H]2[C@H]3CC=CC2)c3cc1	3
C(c1ccccc1)c1cc(CCCC2)c2cc1	3
C(c1ccccc1)c(cc1)cc2c1OCCC2	3
O=C(c1ccccc1)O[C@@H](C(CCC1)[C@H]1C1)[C@@H]2OC[C@]11[C@H]2CC=CC1	3
c(oc1c2cccc1)c2-c(cc1)ccc1-c1ccccc1	3
C(CC1CC2)C[C@@H]1[C@@H](CC1)C2C(CC2)[C@H]1C1[C@@H]2CC=CC1	3
C(C[C@@H]1CC2)CC1[C@@H](CC1)C2C2[C@H]1C(CCCC1)[C@H]1CC2	3
O=C(CC1)c2c1cc(CC(C1)(Cc3c1cccc3)C1)c1c2	3
O=C1c2c(CCC3)c3ccc2CC1(C1)Cc2c1cccc2	3
C(COc(cc1)ccc1-c1ccccc1)c1ccccc1	3
O=C1OCCC1CCCCCCCCCCCCC[C@@H](CC1)O[C@H]1[C@@H]1OCCC1	3
C(C(C1)Cc2c1cc(CCC1)c1c2)c1ccccc1	3
C1C=C[C@H](C2)[C@H]1C=CC2/C=C/C=C/c1ccccc1	3
C(c1ccccc1)c(cc1)ccc1-c1ccccc1	3
O=C(C[C@@H](C1)c2ccccc2)C=C1c1ccccc1	3
O=C(c1c(CCC2)cccc1)/C2=C/c1ccccc1	3
O=C(/C=C/C=C/C[C@@H](CCC1)O[C@@H]1/C=C\C=C\C/C=C1)O[C@@H]2C[C@@H]1OCC2	3
c1ccc(C(c2cccc3ccccc23)c2cccc3ccccc23)cc1	3
O=C([C@@H](CC1)C(CC2)[C@@H]1[C@H]1[C@H]2C(CCCC2)C2=CC1)/C=C/c1ccccc1	3
O=C(CCCC1=O)C1=C/C=C/C=C/C=C/C=C/C1=CCCCC1	3
O=C(CC(C1C2)c3ccccc3)C2C=C1C=Cc1ccccc1	3
O=C(CC(C1C2)c3ccccc3)C2C=C1/C=C/c1ccccc1	3
O=C(C[C@@H]1CC2)C=CC1[C@@H]1C2C(CCC2C3CCCC2)C3=CC1	3
C=C(CCCC1)/C1=C\C=C\C1CCCC1	3
O=C(CCC1)C=C1C#Cc1ccccc1	3
O=C(CCCCC1)/C1=C/c1ccccc1	3
C(C1)C[C@H](C2)C1CC[C@@H]2c1ccccc1	3
C(C1)C[C@@H](C2)C1CC[C@@H]2c1ccccc1	3
C(CC1)CC1C(CC1)Cc2c1cccc2	3
C(CC1)CC2=C1c(cccc1)c1OCC2	3
C=C1C[C@H]2c(cccc3)c3OC[C@@H]2CC1	3
C1[C@@H]2C=CC[C@H]1CO[C@H]2c1ccccc1	3
O=C1OC2OCOO[C@]2(CCCC2)C2C1	3
C1OCCOC1	3
C1OC=CC=C1	3
O=C1OCCCC1	3
C=C1CCCCCC1	2
O=C(C=CC=C1)C1=O	2
C=C(CCCO1)C1=O	2
O=C(CC1)C=CC1=O	2
C=C1[C@@H](CC2)C[C@@H]2C1	2
C1C2OCCC2OC1	2
C(C1)C2OOC1C=C2	2
C(C1)[C@H]2OO[C@@H]1C=C2	2
C(C1)C2OC1OCC2	2
C1OC11CCCCC1	2
C(C1)C2C1C(CCC1)CC1CC2	2
C(C1)[C@H]2[C@H]1C(CCC1)CC1CC2	2
C(C1)C[C@]2(CCC3)C1CC[C@@H]3C2	2
C(C1)C[C@]2(CCC3)[C@H]1CC[C@@H]3C2	2
C=C1[C@@H](CCC2)[C@H]2[C@@H](C2)[C@@H]2CC1	2
C=C1[C@H](CCC2)[C@@H]2[C@H](C2)[C@H]2CC1	2
C1O[C@H]2[C@@H]3OCO[C@@H]3CC[C@H]2O1	2
C(C1)C2C1CCC1OC1CCC2	2
C(C1)[C@H]2[C@H]1CCC1O[C@@H]1CCC2	2
C1[C@@]23OC[C@@H]1CCC2CCCC3	2
C(O[C@@H]12)OC1O[C@@H]1[C@H]2OCOC1	2
O=C1OC[C@@H]2[C@@H](CC3)[C@H]1C3OC2	2
C1C=CC=C[C@H]1c1ccccc1	2
C(C1)CC=CC1c1ccccc1	2
C(C1)CC=C[C@H]1c1ccccc1	2
C(CC1)CCC1C1CCCCC1	2
C=C1[C@@H](CC2)[C@H]2CCCCCC1	2
O=C(CCC1)C(CC2)C1=CC2=O	2
O=C(CC1)c(cccc2)c2C1=O	2
O=C(C=C1)C(CCCC2)=C2C1=O	2
C(C1)CO[C@@H]1Oc1ccccc1	2
C(C1)CO[C@H]1Oc1ccccc1	2
C(C[C@@H]1OC1)Cc1ccccc1	2
O=C(CCC1=O)C1=C1OCCC1	2
C1C[C@H]2[C@H](CCC3)C3[C@H]2C1	2
C([C@H]1C2)C1[C@@H]1C2CCCC1	2
C1[C@H]2C=CCC[C@H]2C=CC1	2
C(CC1)C[C@@H]2[C@@H]1C=CCC2	2
C(CC1)CC2[C@@H]1C=CCC2	2
C1CC2C=CCCCC2C1	2
C1C[C@@H]2C=CCCC[C@@H]2C1	2
C1C[C@@H]2C=CCCCC2C1	2
C1[C@@H](CCCCC2)C2=CC1	2
C1[C@H](CCCCC2)C2=CC1	2
C(C1)C=Cc2c1cccc2	2
C(C1)C[C@@H]2[C@H]1CCCCC2	2
C=C(C=C1)c2c1cccc2	2
C=C1C(CCC2)C2CCC1	2
O=C(C1)O[C@H](C2)[C@@H]1OC2=O	2
C1OCOC2C1OCOC2	2
O=C1OC[C@H](CCC2)[C@H]2C1	2
O=C1OCC[C@@H]2[C@H]1CCC2	2
O=C1C=C2OCCC2CC1	2
C(C1)CO[C@H]1C1OCCC1	2
O=C(C1)CC(C2)C1CC2=O	2
O=C(C1)C=CC2[C@@H]1OCC2	2
O=C(CCC1)c2c1occ2	2
O=C(CCC1)C2=C1OCC2	2
O=C1C=CC2[C@H]1CC=CC2	2
C=C(C=CC1(CC1)C1)C1=O	2
C(CC1)CC11OOCCO1	2
C(CC1)CCC1/C=C/c1ccccc1	2
C(Cc1ccccc1)C1CCCCC1	2
C1COC(/C=C\c2ccccc2)OC1	2
C(CC[C@@H]1OC1)CCc1ccccc1	2
O=C1C(CC2COCOC2)=CCCC1	2
C1C[C@H]2C=CCCC2C1	2
C1CC2C=COC[C@@H]2C1	2
C(C1)C1[C@@H]1C=COCC1	2
C(C1)C1[C@H]1C=COCC1	2
C(CC1)Cc2c1occ2	2
C1C2C=CCC[C@H]2OC1	2
C1C2C(CC3)C=CC3C12	2
C(CC1)CC1/C=C/C1CCCCC1	2
C(C1CCCCC1)C1CCCCC1	2
C(CCC1)CCC1c1ccccc1	2
C=C(C1CC1)/C=C/C1=CCCCC1	2
C=C(C1CC1)/C=C/[C@H]1C=CCCC1	2
O=C1C(O[C@@H]2OCCCC2)=COC1	2
O=C1O[C@@H](Cc2ccccc2)CC1	2
C1C[C@@H](Oc2ccccc2)OCC1	2
C(c1ccccc1)O[C@@H]1OCCC1	2
O=C(C1)C=CC[C@H]1c1ccccc1	2
C=C(CC/C=C1)[C@@H](CC2)[C@H]2CC1=O	2
C([C@H]1OCCCC1)c1ccccc1	2
C(CC1C2)C2CC1C1CCCCC1	2
C(CC1)C[C@H](CC2)[C@]11OOC2C=C1	2
C(C1)CC(C2)C1CC21OCCCO1	2
C(CC1)C[C@@H]2[C@]11COC[C@H]2CCC1	2
c(cc1)cc2c1oc1c2cccc1	2
C1CC2c(cccc3)c3OC2CC1	2
O=C(C1OC11)c(cccc2)c2C1=O	2
O=C(CC[C@H]1CC2)[C@@H]1C21OCCO1	2
C(CC=C1)C1c1ccccc1	2
C(C1)CC2=C1CCCC/C=C2	2
C(CC1)CC11CCCCCC1	2
C=C1C[C@@H](CCCC2)C2CC1	2
O=C([C@H](CCC1)C=C2)[C@H]1C2=O	2
C([C@@H]1OC1)Oc1ccccc1	2
O=C(CC1)Oc2c1cccc2	2
C(CC1)C[C@H]2C1OOCCC2	2
C(c1ccco1)c1ccco1	2
O=C(C1)C=C2[C@@H]1CCCCC2	2
O=C1C=CCC2(CCCC2)C1	2
O=C(CC1)Cc2c1cccc2	2
O=C1C=CCC2C1CCCC2	2
O=C1C=CCC2[C@@H]1CCCC2	2
O=C1C2=CCCCC2CC=C1	2
O=C1C(CCCC2)=C2CCC1	2
O=C1OC(CCOC2)=C2C=C1	2
C(CC1)CCC11OOCCO1	2
C1[C@H]2[C@H](CCC3)[C@H]3CCC[C@H]12	2
C1[C@@H]2[C@@H](CCC3)[C@H]3CCC[C@@H]12	2
C1C(CC2)C3C2CCCC3C1	2
C1C[C@@]2(CCC3)C3CC[C@H]2C1	2
C(C1)C[C@]2(C3)[C@@H]1C[C@@H]3CCC2	2
C=C(CC1)[C@@H]2C3[C@H]1[C@@H]2CCC3	2
C=C1C2CC(C3)CC1CC3C2	2
C(C1)CC2[C@H]1CCC1O[C@H]1C2	2
C(C1)C2[C@H](CC3)[C@@H]1COC3C2	2
C1C2C=CCC1C2	2
C(C1)C2C=CC1C2	2
O=C1OCC2C1C2	2
C1CC2OC2CC1	2
C1C(C2)CC3C2C13	2
O=C(c1ccccc1)O[C@@H](CC1)CO[C@@H]2C1[C@H](CC[C@@H]1C=CC[C@@H]3C=CC[C@@H]3C1)CCC2	2
O=C(c1ccccc1)O[C@@H](CC1)CO[C@@H]2C1[C@H](CC[C@@H]1C=CC[C@H](CCC3)[C@H]3C1)CCC2	2
O=C(c(cc1)ccc1O[C@@H]1OCCCC1)O[C@H](CC[C@H]12)[C@@H]2C=CO[C@H]1O[C@@H]1OCCCC1	2
C1[C@@]2([C@@H](CC3)C(CCC4)C4CC2)[C@@]1(CC1)[C@@H]3C[C@H]1O[C@@H]1OCCC[C@H]1O[C@@H]1OCCCC1	2
C(CC1)C[C@@H](CC2)C1C(CC1)[C@H]2C(CC2)[C@@H]1C[C@H]2OC1OCCCC1OC1OCCCC1	2
O=C(/C=C\c1ccccc1)O[C@@H](CC1)C[C@H](CC2)C1[C@@H](CC1)C2C2[C@H]1[C@@H](CCC1)C1CC2	2
O=C([C@@](CCCC1)(CC2)[C@@H]1[C@@H](CC1)C2C2[C@H]1C(CCCC1)[C@H]1CC2)OCc1ccccc1	2
O=C1C=CC2[C@H]1C1=CC[C@@H](C[C@H](CC3)O[C@@H](C4)OCC[C@@H]4O[C@@H]4OCCCC4)C3[C@H]1CC2	2
O=C1C=CC(CC2)[C@H]1[C@H](CC1)[C@H]2C(CC2)[C@@H]1C[C@H]2O[C@@H](C1)OCC[C@@H]1O[C@@H]1OCCCC1	2
O=C1C=CC(CC2)[C@H]1[C@H](CC1)[C@H]2C(CC2)[C@@H]1C[C@H]2O[C@@H](CC1)OC[C@H]1O[C@H]1OCCCC1	2
O=C1C2[C@H](CC[C@@H](C3)O[C@@H]4OCCC[C@H]4O[C@@H]4OCCCC4)C3=CC[C@H]2C(CCC2)C2C1	2
O=C(c1ccccc1)OC(CC1)CC(CC2)C1C(CCC13)C2C1=CC[C@H]3[C@H]1COCCC1	2
O=C(c1ccccc1)O[C@H](CCC1)C2[C@@H]1C1=CC[C@H](C(CC3)[C@@H](CC4)CC3=O)C4C1CC2	2
O=C([C@@](C1)(CCC2C3CCC4C2CCC2C4CCCC2)C3=CC1=O)OCc1ccccc1	2
C(/C=C/c(cc1)ccc1-c1ccc(/C=C/COc2ccccc2)cc1)Oc1ccccc1	2
C=C(C1)C[C@H](/C=C/CC(O[C@@H](C2)CCO3)=CC2=C)O[C@@H]1CC(CCC1)O[C@@H]1CCCC3=O	2
O=C(CCC(Oc1cccc2c1OC=C(c1ccccc1)C2=O)=O)O[C@H](CC1)C[C@H]2C1[C@@H](CC[C@@H]1C(CCCC3)[C@H]3CCC1C1)C1=CC2	2
C([C@H](C[C@@H]1CCC2)O[C@@H]3OC4OO[C@@]13[C@H]2CC4)c1c(C[C@H](C[C@@H]2CCC3)O[C@@H]4OC5OO[C@@]24[C@H]3CC5)cccc1	2
O=C(/C=C\C=C/C[C@@H](CC1)C[C@H]1CCC1[C@H](C2)O3)O[C@@H](CC4)C5[C@@H]4[C@]22OC3(c3ccccc3)O[C@@H]1[C@@H]2[C@@H]1OC1C5	2
O=C(/C=C/c1ccccc1)OC[C@H](C[C@@H]([C@H]1O[C@@H]2OCCC2)O[C@@H]2OCCCC2)O[C@H]1OCCc1ccccc1	2
O=C(c1ccccc1)OC[C@H](CCC1)O[C@H]1Oc(cc1)ccc1C(OC[C@H](CCC1)O[C@H]1Oc1ccccc1)=O	2
O=C(/C=C/c1ccccc1)O[C@H]([C@@H](CO[C@H]1OCCC1)O[C@H](C1)OCCc2ccccc2)[C@@H]1O[C@H]1OCCCC1	2
O=C(CC1CCCC1)OC[C@@](CCC1)(CC2)[C@H]1[C@@H](CC1)C2C(CC2)[C@H]1C(CC1)[C@@H]2C[C@H]1OC(CC1CCCC1)=O	2
O=C(c1ccccc1)OC(C1=O)=Cc2c3c1cccc3c(cccc1C3=O)c1c2C=C3OC(c1ccccc1)=O	2
O=C(c1ccccc1)O[C@@H](CC[C@@](C1)(C2[C@@H]3OC(c4ccccc4)=O)OC[C@@H]1C3=O)[C@@H]2OC(c1ccccc1)=O	2
O=C(C=C1C(C(c2c3c(CCc4ccccc4)ccc2)=O)=CC3=O)c(c(CCc2ccccc2)ccc2)c2C1=O	2
O=C([C@@H](CCC1C2=O)C[C@H]1O[C@]2(C1)OCC[C@H]1OC(c1ccccc1)=O)O[C@@H]1OCCC[C@H]1O[C@@H]1OCCCC1	2
O=C(/C=C/c1cc2ccccc2cc1)O[C@@H](CC(C1)[C@H]([C@H](C2COC2)/C=C2)OC(c3ccccc3)=O)C=C1C2=O	2
C=C(CC1)[C@@H](C/C=C(\CCO2)/C2=O)C2[C@H]1C(COC(c1ccccc1)(c1ccccc1)c1ccccc1)CCC2	2
O=C(/C=C/c1ccccc1)c(cc1)ccc1OCCCCCCOc(cc1)ccc1C(/C=C/c1ccccc1)=O	2
C([C@H](CCC1)O[C@H]1O[C@@H]1CC2=CC[C@@H]([C@H](C3)C(CC4)[C@@H](C5)[C@H]3O[C@@]53OCCCC3)[C@H]4C2CC1)O[C@@H]1OCCCC1	2
C(c1ccccc1)Oc(cc1)ccc1C(c(cc1)ccc1OCc1ccccc1)=Cc1ccccc1	2
C(C(c(cc1)ccc1OCc1ccccc1)c(cc1)ccc1OCc1ccccc1)c1ccccc1	2
C([C@H](CC[C@H]1O[C@@H]2OCCCC2)O[C@H]1Oc1cc(/C=C/c2ccccc2)ccc1)O[C@@H]1OCCCC1	2
O=C(/C(/CC1)=C/c(cc2)ccc2OCc2ccccc2)/C1=C/c(cc1)ccc1OCc1ccccc1	2
O=C(/C=C/c1ccccc1)OC[C@H](CCC1)O[C@H]1OC[C@H](CCC1)O[C@H]1O[C@@H]1OC=C[C@@H]2[C@H]1C=CC2	2
C(CC1)CC2C1=C1C=CC(C(CC3)C(CC4)CC3O[C@@H](C3)OCC[C@@H]3O[C@@H]3OCCCC3)C4C1CC2	2
C(CC1)CC2C1C1=CCC(C(CC3)C(CC4)C[C@H]3O[C@@H](C3)OCC[C@@H]3O[C@@H]3OCCCC3)C4C1CC2	2
C(CC1)CC2C1C1=CCC(C(CC3)C(CC4)CC3OC3OCCCC3OC3OCCCC3)C4C1CC2	2
C(CC1)CC2[C@@H]1C1=CC[C@H](C(CC3)[C@@H](CC4)C[C@H]3O[C@@H]3OCCC[C@H]3O[C@@H]3OCCCC3)[C@@H]4C1CC2	2
C(CC1)CC2[C@@H]1C1=CC[C@H](C(CC3)[C@@H](CC4)C[C@H]3OC3OCCCC3OC3OCCCC3)C4C1CC2	2
C(CC1)CC2[C@H]1C1=CC[C@H](C(CC3)[C@@H](CC4)C[C@H]3O[C@@H]3OCCC[C@H]3O[C@@H]3OCCCC3)C4C1CC2	2
C(CC1)CC2[C@@H]1C1=CC[C@H](C(CC3)[C@@H](CC4)C[C@H]3O[C@@H]3OCCC[C@H]3O[C@H]3OCCCC3)C4C1CC2	2
C(C1)COC1[C@@H](CC1)[C@@H](CC2)C1C(C1)[C@H]2C(CCCC2)[C@H]2[C@H]1O[C@@H]1OCCC[C@H]1O[C@@H]1OCCCC1	2
O=C(CC1)C(CC2)[C@@H]1[C@H]1[C@H]2[C@@H](CCC(O[C@@H](CC2)C(CC3)[C@@H]2[C@H](CC2)[C@H]3c3c2cccc3)=C2)C2=CC1	2
O=C(/C(/C(/C(OCC1CCCCC1)=O)=C\c1ccccc1)=C/c1ccccc1)OCC1CCCCC1	2
C=C(C1)[C@H](CC[C@@H](CC2)O[C@H](C[C@@H]([C@@H](C3)O4)O[C@@H](C5)[C@H]3O[C@H]3[C@@H]5OCC3)C2=C)O[C@H]1CC[C@](C[C@@H]1O[C@@H]23)(O[C@@H]1[C@@H]3O[C@H]1CC3)O[C@H]2[C@H]1O[C@H]3CC4=O	2
O=C(c1ccccc1)OC[C@H]([C@H]([C@@H]([C@H]1OC(c2ccccc2)=O)OC(c2ccccc2)=O)OC(c2ccccc2)=O)O[C@H]1OC(c1ccccc1)=O	2
O=C(c1ccccc1)OC[C@H]([C@H]([C@@H]([C@H]1OC(c2ccccc2)=O)OC(c2ccccc2)=O)OC(c2ccccc2)=O)O[C@@H]1OC(c1ccccc1)=O	2
C=C(C1)[C@H](CC[C@@H](CC2)OC(C[C@@H]3OCC[C@H]3O3)C2=C)O[C@H]1CC[C@](C[C@@H]1O[C@@H]24)(O[C@@H]1C4O[C@H]1CC4)OC2[C@H]1O[C@H]4CC3=O	2
C=C(C1)[C@H](CC[C@@H](CC2)O[C@H](C[C@@H]3OCC[C@H]3O3)C2=C)O[C@H]1CC[C@](C[C@H]1O[C@@H]24)(O[C@@H]1C4O[C@H]1CC4)O[C@H]2[C@H]1O[C@H]4CC3=O	2
C=C(C1)[C@H](CC[C@@H](CC2)O[C@H](C[C@@H]3OCC[C@H]3C3)C2=C)O[C@H]1CC[C@](C[C@@H]1O[C@@H]24)(O[C@@H]1C4O[C@H]1CC4)O[C@H]2[C@H]1O[C@H]4CC3=O	2
C(C(C[C@H](C[C@@H]1CCC2)O[C@@H]3OC4OO[C@@]13[C@H]2CC4)COCc1ccccc1)[C@H](C[C@@H]1CCC2)O[C@@H]3OC4OO[C@@]13[C@H]2CC4	2
O=C1Oc2cc(occ3)c3c(OC/C=C/CCCCOCCC/C=C/COc3c(cco4)c4cc(O4)c3C=CC4=O)c2C=C1	2
O=C1OCC([C@@H](CC2)C(CC3)C2[C@H](CC2)[C@H]3C(CC3)[C@H]2C[C@H]3O[C@H](CC2)OC[C@H]2O[C@@H](CC2)OC[C@H]2O[C@@H]2OCCCC2)=C1	2
O=C1OCC(C(CC2)C(CC3)C2C(CC2)C3C(CC3)[C@H]2CC3O[C@H](CC2)OC[C@@H]2O[C@@H](CC2)OC[C@@H]2O[C@@H]2OCCCC2)=C1	2
O=C(/C=C/c(cc1)ccc1OCCCCCCCCCCOc1ccc(/C=C/C(c2ccccc2)=O)cc1)c1ccccc1	2
C(c1ccccc1)=C(/[C@H]([C@@H]1c2ccccc2)c2ccccc2)\c2c1cccc2	2
C(C([C@H]([C@@H]1c2ccccc2)c2ccccc2)c2c1cccc2)c1ccccc1	2
C(C(c1c(C2c3ccccc3)cccc1)=C2c1ccccc1)c1ccccc1	2
C(Cc1cc(-c2cccc(CC3)c2)ccc1)c(cc1)ccc1-c1c3cccc1	2
O=C(c(oc(cc1)c2c(O3)c1C=CC3=O)c2-c1ccccc1)c1ccccc1	2
O=C(CC1)C=C2C1[C@@H](CCC1[C@H]3CCC1)[C@H]3[C@H](CCCCc1ccccc1)C2	2
C=C(CC(C1CC2)C=CCC1C1C2C2C=CCOCC2CC1)c1ccccc1	2
C(CC1=CCOOC1)C(CC[C@@H]1OC2OCCCC2)[C@H]2[C@]1(COC1)C1=CCC2	2
c1ccc([C@@H]([C@@H]([C@@H]2[C@@H]3c4ccccc4)c4c3cccc4)c3c2cccc3)cc1	2
c1cc2ccc3c(-c4cccc5c(cccc6)c6ccc45)cccc3c2cc1	2
C(C=C1)Oc2c1c(-c1cc3ccccc3c3c1C=CCO3)cc1ccccc12	2
c1ccc(C2c(c3ccccc3cc3)c3Oc3c2c2ccccc2cc3)cc1	2
C(C1)CO[C@@]1(CC1)[C@@H](CC[C@@H]2C(CCCC3)[C@H]3C3)C1C2[C@@H]3O[C@@H]1OCCCC1	2
C(C1)CO[C@@]1(CC1)[C@@H](CC[C@@H]2C(CCCC3)[C@H]3C3)C1C2[C@@H]3OC1OCCCC1	2
O=C([C@@H]1OCC(CCC2)[C@H]1[C@@]21[C@H]2COC1)C2[C@@]12OC2[C@@H]2C(CCO3)[C@@H]3O[C@H]1C2	2
O=C(c1c(-c2ccccc2)oc2c1cccc2)c(cc1)cc2c1O[C@H]1c(cccc3)c3OC[C@@H]12	2
O=C1C=C2OC(c3ccccc3)=CC(c(c(O[C@@H](CC3)c4ccccc4)c3cc3)c3O3)=C2C3=C1	2
O=C1CC(O[C@@H](CCCC(/C=C/C=C/[C@H](COC2OCCCC2)CO2)=O)CCCC2=O)OCC1	2
O=C(CCCCC[C@@H](CCC1)O[C@@]11OCCCC1)CCCCOC(CCC(C(O1)=O)=CC1=O)=O	2
O=C(/C=C/c1ccccc1)O[C@@H]1O[C@H](COC(c2cccc3c2[C@H](COC2=O)C2O3)=O)CCC1	2
O=C1OCC[C@H]1[C@H]1[C@]2(C3)C=C[C@H](C4[C@@H](CC5)C(CO[C@@H](C6)c7ccccc7)C6=CC4)C5[C@]23CC1	2
O=C1OCC[C@H]1[C@H](CC1)[C@](C2)(CC3)[C@@]12C(CC1)[C@H]3C2[C@@H]1C(CO[C@@H](C1)c3ccccc3)C1=CC2	2
O=C(c1ccccc1)OCC(CO[C@@H]1COC(c2ccccc2)=O)[C@@H]1OC(c1ccccc1)=O	2
C=C(CC1)CCC1=C/C=C(\CCC1)/[C@H]2C1[C@@H](CCC#CCCC1(CC(C3)C4)CC4CC3C1)CC2	2
C=C(CC1)CCC1=C/C=C(\CCC1)/[C@H]2C1[C@@H](C/C=C/CCCC1(CC(C3)C4)CC4CC3C1)CC2	2
O=C(/C=C\c1ccccc1)O[C@H](CC(C1)C(C2CCC34)C=CC1=O)C2C3=CC[C@H]4c1cocc1	2
O=C(c1cc2c3)OCc1c(-c1ccccc1)c2ccc3OCc1cc(C2CCOCC2)ccc1	2
C(CCO[C@@H]1OCC[C@H]1O[C@@H]1OCCCC1)C[C@@H](CC1)C(CC2)[C@@H]1[C@H]1[C@H]2C(CCCC2)[C@H]2CC1	2
C([C@@H]1[C@@H](c(cc2)ccc2O[C@@H]2OCCCC2)OC[C@H]11)O[C@@H]1c(cc1)ccc1O[C@H]1OCCCC1	2
C([C@H]1[C@H](c(cc2)ccc2O[C@@H]2OCCCC2)OC[C@H]11)O[C@H]1c(cc1)ccc1O[C@@H]1OCCCC1	2
O=C(c1c(C2)cccc1-c1c3cccc1)O[C@@H]2[C@H]([C@@H](CCOC(c(cccc1)c1-c1c2cccc1)=O)OC2=O)OC3=O	2
O=C(C(CCC1CCC2C3[C@H]4C(CCCC5)[C@H]5CC3)C[C@H]1C2=CC4=O)Oc1c(/C=C/C(c2ccccc2)=O)cccc1	2
O=C(/C=C/c1ccccc1)O[C@H](C1C(CC2)C3=CCC(C(CCCC4)C4CC4)C4C3CC1)[C@@H]2OC(c1ccccc1)=O	2
C(COc(cc1)c(C2CCCC2)cc1-c(cc1)ccc1-c1c(Cc2ccccc2)oc2c1cccc2)c1ccccc1	2
O=C(c1ccccc1)O[C@H](CO[C@H]([C@@H]1OC(c2ccccc2)=O)OC(c2ccccc2)=O)[C@@H]1OC(c1ccccc1)=O	2
O=C(CCCC1CC2)[C@@H]1C(C[C@@H](C1=CC(C34)OC1C4C1OC3C(c3c4cccc3)=C1c(cccc1)c1C4=O)O1)[C@@H]2C1=O	2
O=C(/C=C/c1ccccc1)O[C@H]1[C@H](OC2=C(c(cc3)ccc3O[C@@H]3OCCCC3)Oc(cccc3)c3C2=O)OCCC1	2
O=C(/C=C/c1ccccc1)O[C@H]1[C@H](OC2=C(c3ccccc3)Oc(cc(cc3)O[C@@H]4OCCCC4)c3C2=O)OCCC1	2
O=C(c1ccccc1)O[C@@H](CCO[C@H]1Oc2cccc(C(Oc3c4cccc3)=CC4=O)c2)[C@H]1OC(c1ccccc1)=O	2
O=C(C=C1C(C(c2c3c(CCCc4ccccc4)ccc2)=O)=CC3=O)c(c(CCCc2ccccc2)ccc2)c2C1=O	2
O=C([C@H]1[C@H](c2ccccc2)c2c3cc4OCOc4c2)OC[C@@H]1[C@H]3O[C@@H]1O[C@H](CO[C@@H]2OCCCC2)CCC1	2
O=C([C@H]([C@H](CC=C1)c2ccccc2)[C@H]1c(cc1)cc2c1OC1c(cccc3)c3OC1C2=O)c1ccccc1	2
O=C(CCC1)C(C2c3ccc(C4C(C(CCC5)=O)=C5OC(CCC5)=C4C5=O)cc3)=C1OC(CCC1)=C2C1=O	2
O=C(CCC1)C(C2c3cccc(C4C(C(CCC5)=O)=C5OC(CCC5)=C4C5=O)c3)=C1OC(CCC1)=C2C1=O	2
C([C@@](CCC1)(CC2)[C@H]1[C@@H]1C2C(CCCC2)[C@@H]2CC1)OC(c1ccccc1)(c1ccccc1)c1ccccc1	2
O=C([C@@]1(CCC2C3=CC[C@H]4C2CC[C@@H](C2)C4CC[C@@H]2O[C@@H]2OCCCC2)C3=CCCC1)O[C@@H]1OCCCC1	2
O=C([C@]1(CCCC2)[C@@H]2C2=CC[C@H](C(CC3)[C@@H](CC4)C[C@H]3O[C@H]3OCCCC3)C4C2CC1)O[C@@H]1OCCCC1	2
O=C([C@@]1(CCC2[C@H]3CCCC2)C3=CC[C@H]2C1CC[C@@H](C1)C2CC[C@@H]1O[C@@H]1OCCCC1)O[C@@H]1OCCCC1	2
O=C1C=COC1[C@@H](CC1)C(C2)C1[C@H](CC=C(C1)[C@H]3CC[C@H]1O[C@@H]1OCCC[C@H]1O[C@@H]1OCCCC1)C3C2=O	2
C=C([C@H](CC1)OC(/C=C/c2ccccc2)=O)[C@@H](C[C@H](C2)C3)C1CCC3=C[C@H]2OC(/C=C/c1ccccc1)=O	2
C([C@@H](C[C@H]1OCc2ccccc2)O[C@H](COCc2ccccc2)[C@H]1OCc1ccccc1)c1ccccc1	2
C([C@H](C[C@H]1OCc2ccccc2)O[C@H](COCc2ccccc2)[C@H]1OCc1ccccc1)c1ccccc1	2
C(CC(COCc1ccccc1)OCc1ccccc1)C(COCc1ccccc1)OCc1ccccc1	2
C1Oc(cc(cc2)-c3cc(-c4cc5ccccc5c(-c(cc5)cc6c5OCO6)c4)cc4ccccc34)c2O1	2
C1O[C@@]23C=CC(C(CC4)C(CC5)C[C@H]4O[C@@H](C4)OCC[C@@H]4O[C@@H]4OCCCC4)C5C2CC[C@]11C3CCCC1	2
O=C1C(O[C@@H]2OCCCC2)=C(c(cc2)ccc2O[C@@H]2OCCCC2)Oc2c1ccc(O[C@@H]1OCCCC1)c2	2
O=C1C(O[C@@H]2OCCC[C@H]2O[C@@H]2OCCCC2)=C(c2cc(O[C@@H]3OCCCC3)ccc2)Oc2c1cccc2	2
O=C(c1ccccc1)OCCC[C@@H](CC1)C(CC2)C1[C@H]1C2[C@H](CC[C@@H](C2)OC(c3ccccc3)=O)C2=CC1	2
C(Cc1ccccc1)COc(cc1)ccc1-c(cc1)ccc1-c1c(Cc2ccccc2)oc2c1cccc2	2
O=C(/C=C/c1ccccc1)OCC(CC([C@H]1C=C2)C2=O)=C[C@@H]([C@H]2OCOC2CC2)[C@@]12OCc1ccccc1	2
O=C(CCc1ccccc1)OCC(CC([C@H]1C=C2)C2=O)=C[C@@H]([C@H]2OCOC2CC2)[C@@]12OCc1ccccc1	2
O=C(c(oc1c2cccc1)c2-c(cc1)ccc1-c(cc1)ccc1OCCc1ccccc1)c1ccccc1	2
O=C(CCc1ccccc1)O[C@@H](CCO[C@H]1OC2=C(c3ccccc3)Oc(cccc3)c3C2=O)[C@H]1OC(CCc1ccccc1)=O	2
O=C(CCc1ccccc1)O[C@@H](CCO[C@H]1Oc2cccc(C(Oc3c4cccc3)=CC4=O)c2)[C@H]1OC(CCc1ccccc1)=O	2
O=C(CC1)c2coc3c2C1c1cc2cccc(OOc4cccc5cc(C(c6c(C7CCC8=O)c8co6)=O)c7cc45)c2cc1C3=O	2
O=C(C=C1C2=C3C4[C@H](C5)[C@H]5C3C[C@@H](C3[C@@H](CC5=C6COC(CCC(OC/C=C/C(OC7)=O)=O)=O)C7[C@@H]7[C@H]3C7)[C@]25OC6=O)OC1C4=O	2
C(/C=C/c1ccccc1)c1ccccc1.C(/C=C/c1ccccc1)c1ccccc1	2
O=C(c1ccccc1)OCC(COC(c1ccccc1)=O)OC(c1ccccc1)=O	2
O=C1CC=C[C@@H](CC/C=C/CC/C=C/CC[C@H](CCC2)C[C@H]2O[C@@H]2OCCCC2)C1	2
C([C@H](C1CC2)C(CC3)[C@H]2C(CC2)[C@@H]3C3[C@H]2OC(CCCC2)[C@H]2CC3)c2c1cccc2	2
C(Cc1cccc(Oc2c(CCc(cc3)ccc3O3)cccc2)c1)c1cc3ccc1	2
C(Cc1cccc(Oc2c(CC3)cccc2)c1)c(cc1)ccc1Oc1cccc3c1	2
O=C(C(c1ccccc1)=C1c2ccccc2)C(c2ccccc2)=C1c1ccccc1	2
O=C(c1ccccc1)O[C@@H]([C@H](C1)CO[C@]11C2CCCC1)[C@@H]2OC(c1ccccc1)=O	2
C(c1ccccc1)O[C@@H](C[C@H]1OCc2ccccc2)CO[C@@H]1OCc1ccccc1	2
O=C1C(CCCOC(c2ccccc2)(c2ccccc2)c2ccccc2)=CCCC1	2
O=C(CC1C2=C3CC4C2C(CCCC2)[C@H]2CC4)c2c1c3cc1c2CC2C1=CCOC2	2
O=C(C12)C=CC2C2(CCC3O4)OC4(c4ccccc4)OC3[C@@H]2[C@@H]2O[C@]22[C@H]1OCOC2	2
O=C1c2cccc(-c(cc3)cc(C4=O)c3OC3C4=CCCC3)c2OC2C1=CCCC2	2
O=C1c(cc(cc2)-c(cc3)cc(C4=O)c3OC3C4=CCCC3)c2OC2C1=CCCC2	2
O=C1OCC([C@@H](CC2)C(CC3)C2[C@H](CC2)[C@H]3C(CC3)C2C[C@H]3O[C@@H]2OCCCC2)=C1	2
O=C(c1ccccc1)O[C@@H](CC1)CC(CC2)C1C(CC1)C2C2C1C(CCC1)C1CC2	2
O=C(c1ccccc1)O[C@@H](CC1)C[C@H](CC2)C1[C@@H](CC1)C2C2[C@H]1[C@@H](CCC1)C1CC2	2
O=C(C[C@H](CC1)C(C2)[C@@H]3C1C(CCC1[C@H]4CCCC1)C4=CC3)/C2=C/c1ccccc1	2
C(c1ccccc1)O[C@@H](CC1)C[C@H](CC2)C1[C@@H]1C2C(CCC2[C@H]3CCCC2)C3=CC1	2
O=C(C(CCC1)[C@H]2C1[C@@H](CCC([C@@H]1C3)C4C[C@@H]1OC3=O)C4=CC2)O[C@@H]1OCCCC1	2
O=C(c1ccccc1)OCC(C1)CO[C@H]1OC[C@H](CCC1)O[C@H]1OC/C=C/C1CCCCC1	2
C=C(CC1)CCC1=C/C=C(\CCC1)/[C@H]2C1[C@@H](CCC#CCC1(CC(C3)C4)CC4CC3C1)CC2	2
C=C(CC1)CCC1=C/C=C(\CCC1)/[C@H]2C1[C@@H](C/C=C/CCC1(CC(C3)C4)CC4CC3C1)CC2	2
O=C(/C=C/c1ccccc1)OC[C@@](CCC1)(CC2)[C@H]1[C@@H](CC1)C2C2[C@H]1C(CCCC1)[C@H]1CC2	2
O=C(/C=C\c1ccccc1)O[C@H](CC1)C[C@H](CC2)C1[C@@H]1C2C2=CCC(CCCC3)[C@@H]3C2CC1	2
O=C(/C=C/c1ccccc1)O[C@H](CC1)C[C@H](CC2)C1[C@@H]1C2C2=CCC(CCCC3)[C@@H]3C2CC1	2
O=C(/C=C\c1ccccc1)O[C@@H](CC1)C[C@H](CC2)C1[C@@H]1C2C(CCC2[C@H]3CCCC2)C3=CC1	2
O=C(/C=C/c1ccccc1)O[C@H](CC1)C[C@H](CC2)C1[C@@H]1C2C(CC[C@@H]2[C@H]3CCCC2)C3=CC1	2
O=C(/C=C/c1ccccc1)O[C@@H](CCC1)C2C1C1=CCC(C(CCCC3)C3CC3)C3C1CC2	2
C([C@H]1OCCCC1)C(CCC1)O[C@]1(CC1)OC1[C@@H](CC1)OC1[C@@H](CC1)O[C@H]1[C@H]1OCCCC1	2
O=C([C@@](CCCC1)(CCC2C3[C@H](C4)C(CCCC5)[C@H]5CC3)[C@@H]1[C@H]2C4=O)OCc1ccccc1	2
O=C([C@@](CCCC1)(CCC2C3CC[C@H]4C5)[C@@H]1C2=CC[C@@H]3C4C=CC5=O)OCc1ccccc1	2
O=C(CCCC1OCCCC1)CC(CCC1)OC1(C=CC1)O[C@@]1(CC1)OC1C1OCCCC1	2
O=C(c1ccccc1)O[C@H](CC1[C@H]2CCC1)C[C@@H]1[C@@]2(C2)OC3(c4ccccc4)O[C@H]1C[C@H]2O3	2
O=C(c1ccccc1)O[C@@H](CC1[C@H]2CCC1)C[C@@H]1[C@@]2(CC2)OC3(c4ccccc4)O[C@H]1C2O3	2
O=C(CC(C=C1)C=CC1=O)OC[C@H](C[C@@H]([C@H]1OC(Cc2ccccc2)=O)OC(Cc2ccccc2)=O)O[C@H]1OC(CC(C=C1)C=CC1=O)=O	2
C([C@@](CCC1)(CC2)[C@H]1[C@@H](CC1)C2C2[C@H]1C(CCC1)[C@H]1CC2)OC(c1ccccc1)(c1ccccc1)c1ccccc1	2
O=C(/C=C/c1ccccc1)OC[C@H](C[C@@H](C1)O[C@@H]2OCCC[C@H]2O[C@@H]2OCCCC2)O[C@H]1OCCc1ccccc1	2
O=C(c(cc1)ccc1OC(c(ccc(OCc1ccccc1)c1)c1OCc1ccccc1)=O)OCc1ccccc1	2
O=C(c1ccccc1)OCC(CCC1CC2)C[C@H]1C(CC1)C2C(CC2)=C1C(CC1)[C@@H]2C[C@H]1OC(c1ccccc1)=O	2
O=C([C@]1(CCCC2)[C@@H]2C2=CC[C@@H]3C(C[C@H](CC4)OC(c5ccccc5)=O)[C@H]4CCC3C2CC1)OCc1ccccc1	2
C([C@@H]1OCCCC1)O[C@H]1O[C@@H](CO[C@H]2O[C@@H](CO[C@@H](CC3)C[C@H](CC4)C3[C@@H]3[C@@H]4C(CCC4)C4CC3)CCC2)CCC1	2
C1[C@](CC[C@@H](C2)O[C@@H]3OCCCC3)([C@H]2[C@H](C2)O[C@@H]3OCCCC3)[C@]1(CC1)[C@@H]2C(CC2)C1[C@H]2C1OCCC1	2
C(CC1CC2)C[C@H]1[C@H](CC1)[C@H]2c2c1cccc2.C(c1ccccc1)=C(c1ccccc1)c1ccccc1	2
O=C([C@@H]([C@@H](CC=C1)c2ccccc2)[C@H]1c1cccc2c1OC(c1ccccc1)=CC2=O)c1ccccc1	2
C=C([C@@H](CC(C[C@H]1O[C@@H]1CC(C1[C@@H]2CCC1)=O)=O)OC(c1ccccc1)=O)[C@@H]2OC(c1ccccc1)=O	2
O=C(c1c(C2[C@@H](c3c4cccc3)c(cc(cc3)O[C@@H]5OCCCC5)c3C4=O)cccc1)c1c2cccc1	2
O=C(c1c(C2[C@H](c3c4cccc3)c(cc(cc3)O[C@@H]5OCCCC5)c3C4=O)cccc1)c1c2cccc1	2
O=C1OCC([C@@H](CC2)C(CC3)C2[C@H](CC2)[C@H]3C(CC3)C2C[C@H]3O[C@@H](CC2)OC[C@@H]2O[C@@H]2OCCCC2)=C1	2
O=C(Cc1ccccc1)OCC(CC([C@H]1C=C2)C2=O)=C[C@@H]2C1(CC1)OC3(Cc4ccccc4)OC2C1O3	2
C([C@H](CCC1)O[C@H]1O[C@@H](CC1)C[C@H]2C1[C@@H](CCC1C3CC[C@H]1[C@H]1COCC1)C3=CC2)O[C@@H]1OCCCC1	2
O=C([C@]1(CC2CC1)OC2=O)O[C@@H](COc(cc1)c2c(O3)c1C=CC3=O)[C@@H]2OC([C@]1(CC2CC1)OC2=O)=O	2
O=C(C1(CC2CC1)OC2=O)O[C@@H](COc(cc1)c2c(O3)c1C=CC3=O)[C@@H]2OC(C1(CC2CC1)OC2=O)=O	2
C=C(C1)[C@H](CC[C@@H](CC2)O[C@H](C[C@@H]3OCCC[C@H]3O3)C2=C)O[C@H]1CC[C@](C[C@@H]1O[C@@H]24)(O[C@@H]1C4O[C@H]1CC4)O[C@H]2[C@H]1O[C@H]4CC3=O	2
C(COC1C[C@H](O[C@H](CCOC2)[C@@H]2O[C@@H]2OCCCC2)OCC1)C1CCCCC1	2
C(CO[C@@H]1C[C@H](O[C@H](CCOC2)[C@@H]2O[C@@H]2OCCCC2)OCC1)C1CCCCC1	2
C(CO[C@@H]1C[C@H](O[C@H](CCCC2)[C@@H]2O[C@@H]2OCCCC2)OCC1)c1ccccc1	2
C([C@@H](CC1)C[C@H](CC2)C1[C@@H]1C2C(CCC2[C@H]3CCCC2)C3=CC1)c1ccccc1	2
C(CC1C=CCCC1)C(CCC1)[C@H](CC2)C1[C@@H](CC1)C2[C@H](C2)C1c1c2cccc1	2
C(C1)CO[C@H]1O[C@H](C1)CO[C@H]1O[C@@H](CC1CC2)CC1=C1[C@H]2C(CCCC2)[C@H]2CC1	2
C(CC1)CC2[C@@H]1C1=CC[C@H](C(CC3)[C@@H](CC4)C[C@H]3O[C@@H]3OCCCC3)C4C1CC2	2
C(CC1)CC(CCC2C3CC[C@H]4CCC5)[C@H]1C2=CC[C@@H]3C4[C@H]5O[C@@H]1OCCCC1	2
C([C@@](CCC1)(CC2)[C@H]1[C@@H](CC1)C2C2[C@H]1C(CCCC1)[C@H]1CC2)OC1OCCCC1	2
C(CCC#Cc1ccccc1)C[C@H](C1)[C@@H]([C@H](CCC2)C2CC2)[C@H]2c2c1cccc2	2
C(C(c1ccccc1)=C1c2ccccc2)C(c2ccccc2)=C1c1ccccc1	2
O=C(c(oc1c2cccc1)c2-c(cc1)ccc1-c1ccccc1)c1ccccc1	2
C(c1ccccc1)=C/c1cccc(O[C@@H]2c3ccccc3)c1[C@@H]2c1ccccc1	2
O=C(C1([C@@H](CC(C2)=O)c3ccccc3)[C@H]2c2ccccc2)c(cccc2)c2C1=O	2
O=C(C1([C@H](CC(C2)=O)c3ccccc3)[C@H]2c2ccccc2)c(cccc2)c2C1=O	2
c1ccc(C(C(c2ccccc2)=C2c3ccccc3)C(c3ccccc3)=C2c2ccccc2)cc1	2
C(CC(C[C@@H]1CCC2)OC3OC4OOC13[C@H]2CC4)CC(C[C@@H]1CCC2)OC3OC4OOC13C2CC4	2
O=C(C1(CC(C2)C3)CC3CC2C1)OC[C@@](CCC1)(CC2)[C@H]1[C@@H](CC1)C2C2[C@H]1C(CCCC1)[C@H]1CC2	2
C(CC1CC2)C[C@H]1[C@H]1[C@H]2C(CCC(O[C@@H](CC2)C(CC3)[C@@H]2[C@H](CC2)[C@H]3c3c2cccc3)=C2)C2=CC1	2
O=C1c(cc(cc2-c3cccc4ccccc34)-c3cccc4ccccc34)c2Oc2c1cccc2	2
C=C(C1OOC2(C3CC(C4)CC2CC4C3)OC1)c(cc1)ccc1OCCCOc(cc1)ccc1C(C1OOC2(C3CC(C4)CC2CC4C3)OC1)=C	2
O=C(/C=C/c1ccccc1)O[C@H](CC1)[C@@H](CO[C@@H]2OCCCC2)O[C@H]1OC1=C(c2ccccc2)Oc(cccc2)c2C1=O	2
O=C(C[C@@H](C[C@@H]([C@@H]1C=C([C@@H]2CC3)[C@H](C4)C3[C@H](c3cocc3)OC4=O)C(Oc3ccccc3)=O)[C@@H]2C1=O)Oc1ccccc1	2
C([C@H]([C@H]1OCc2cc3ccccc3cc2)OCC[C@H]1OCc1cc2ccccc2cc1)OCc1cc2ccccc2cc1	2
C(COc(ccc(-c(cc1)ccc1-c1c(Cc2ccccc2)oc2c1cccc2)c1)c1-c1ccccc1)c1ccccc1	2
O=C(c1ccccc1)OC[C@H]([C@H]([C@@H](C1)OC(c2ccccc2)=O)OC(c2ccccc2)=O)O[C@H]1OC(c1ccccc1)=O	2
O=C(c1ccccc1)OC[C@H]([C@H](C[C@H]1OC(c2ccccc2)=O)OC(c2ccccc2)=O)O[C@H]1OC(c1ccccc1)=O	2
O=C(c1ccccc1)OC[C@H](C[C@@H]([C@H]1OC(c2ccccc2)=O)OC(c2ccccc2)=O)O[C@H]1OC(c1ccccc1)=O	2
O=C(c1ccccc1)OC[C@H](C[C@@H]([C@H]1OC(c2ccccc2)=O)OC(c2ccccc2)=O)O[C@@H]1OC(c1ccccc1)=O	2
C1C[C@H]2OC(C3)[C@@]4(C(C5)[C@H](COC6)[C@]66[C@H]7[C@H]5OCC7CCC6)OC4C3C2C1	2
O=C(C1OC[C@@H](C2)[C@]11Oc3c4cc(C(CCC5)C[C@@H]5O5)c5c3)[C@@H]2C=C1C4=O	2
O=C1C(O[C@@H]2O[C@H](CO[C@@H]3OCCCC3)CCC2)=C(c2ccccc2)Oc2c1ccc(O[C@@H]1OCCCC1)c2	2
O=C1C(OC2OC(COC3OCCCC3)CCC2OC2OCCCC2)=C(c2ccccc2)Oc2c1cccc2	2
O=C1c(ccc(O[C@@H]2O[C@H](CO[C@@H]3OCCCC3)CC[C@H]2O[C@@H]2OCCCC2)c2)c2OC(c2ccccc2)=C1	2
C=C1[C@H](CCc(cc23)ccc3c(OCc3ccccc3)ccc2OCc2ccccc2)C(CCCC2)[C@H]2CC1	2
C([C@H](C(CC1)[C@H]2C3)[C@H]4[C@H]1C(CC[C@@H](C1)O[C@@H](C5)OCC[C@@H]5O[C@@H]5OCCCC5)C1=CC4)[C@@H]2O[C@]31OCCCC1	2
C([C@H](C(CC1)C2C3)[C@H]4[C@H]1C(CC[C@@H](C1)O[C@@H](C5)OCC[C@@H]5O[C@@H]5OCCCC5)C1=CC4)[C@@H]2O[C@]31OCCCC1	2
C([C@H](C(CC1)[C@H]2C3)[C@H]4[C@H]1C(CC[C@@H](C1)O[C@@H]5OCCC[C@H]5O[C@H]5OCCCC5)C1=CC4)[C@@H]2O[C@]31OCCCC1	2
C([C@H](C(CC1)C2C3)[C@H]4[C@H]1C(CC[C@@H](C1)O[C@@H]5OCCC[C@H]5O[C@@H]5OCCCC5)C1=CC4)[C@@H]2O[C@]31OCCCC1	2
C([C@H](C(CC1)[C@H]2C3)[C@H](CC4)[C@H]1C(CC1)[C@H]4C[C@H]1O[C@@H]1OCCC[C@@H]1O[C@@H]1OCCCC1)[C@@H]2O[C@]31OCCCC1	2
C([C@H](C[C@]1(C2)OCCCC1)[C@H]2C1CC2)[C@H]1[C@H](CC1)[C@H]2C(CC2)[C@@H]1C[C@H]2O[C@@H](CC1)OC[C@H]1O[C@@H]1OCCCC1	2
C([C@H](C[C@]1(C2)OCCCC1)[C@H]2C1CC2)[C@H]1[C@H](CC1)[C@H]2C(CC2)[C@@H]1C[C@H]2O[C@@H](CC1)OC[C@H]1O[C@H]1OCCCC1	2
C([C@H](C[C@]1(C2)OCCCC1)[C@H]2C1CC2)[C@H]1[C@H](CC1)[C@H]2C(CC2)[C@@H]1C[C@H]2O[C@H](CC1)OC[C@H]1O[C@H]1OCCCC1	2
C=C(CC1)C[C@H]2C3=CC[C@H](C(CC4)[C@@H](CC5)C[C@H]4O[C@@H]4OCCCC4)C5C3CC[C@]12C(O[C@@H]1OCCCC1)=O	2
C([C@H]([C@H]([C@@H]1OCc2ccccc2)OCc2ccccc2)OC[C@@H]1OCc1ccccc1)OCc1ccccc1	2
O=C(c1ccccc1)Oc1ccc(/C=C(\CCC/C2=C\c(cc3)ccc3OC(c3ccccc3)=O)/C2=O)cc1	2
O=C(CCc1ccccc1)OC[C@H](CC[C@H]1OC(CCc2ccccc2)=O)O[C@H]1OC1=C(c2ccccc2)Oc(cccc2)c2C1=O	2
O=C(C1CCCC1)/C=C/C=C/C=C/C=C/C=C/C=C/C=C/C=C/C=C/C1=CCCCC1	2
C(CC1CC2)C[C@H]1[C@H](CC1)[C@H]2C(CC2)[C@@H]1C[C@H]2O[C@H](CC1)OC[C@H]1O[C@H]1OCCCC1	2
C(CC1CC2)C[C@H]1[C@H](CC1)[C@H]2C(CC2)[C@@H]1C[C@H]2O[C@@H](CC1)OC[C@H]1O[C@H]1OCCCC1	2
C([C@H](C1)O[C@@H]2OCCCC2)C(CC2)[C@@H]1[C@H]1[C@H]2C(CC[C@@H](C2)O[C@@H]3OCCCC3)C2=CC1	2
C(C[C@H]1CC2)CC1C(C1)[C@H]2C(CCCC2)[C@H]2[C@H]1O[C@@H]1OCCC[C@H]1O[C@@H]1OCCCC1	2
C(C[C@H]1CC2)CC1C(C1)[C@H]2C(CCCC2)[C@H]2[C@H]1O[C@@H]1OCCC[C@H]1O[C@H]1OCCCC1	2
O=C(Cc1ccccc1)O[C@@H](CC1)C[C@H](CC2)C1[C@@H](CC1)C2C2[C@H]1[C@@H](CCC1)C1CC2	2
O=C(c1ccccc1)O[C@@H](CC1)C[C@H](CC2)C1C(CC1)=C2C2C1[C@H](CCCC1)C1CC2	2
O=C(c1ccccc1)O[C@@H](CC[C@@H]1CC2)CC1[C@@H]1C2C(CCC2[C@H]3CCCC2)C3=CC1	2
O=C([C@]1(CCCC2)[C@@H]2C2=CC[C@H](C(CCCC3)[C@H]3CC3)C3C2CC1)Oc1ccccc1	2
O=C([C@]1(CCCC2)[C@@H]2C2=CC[C@H](C(CCCC3)[C@H]3CC3)C3C2CC1)O[C@@H]1OCCCC1	2
O=C1C=C([C@@H](CCC2)C2C[C@@H]2OC(C3)C(C=C4)=CC(C5CCCC5)=CC4=O)C2=C3C=C1	2
C=C(C1)CC(C/C=C/[C@@H](OCC2)O[C@H]2C[C@@H](CCC2)O[C@@H]2CCC2)OC1CCOC2=O	2
C=C(C1)CC(C/C=C/[C@@H](OCC2)O[C@@H]2C[C@@H](CCC2)O[C@@H]2CCC2)OC1CCOC2=O	2
O=C(C1)C2Oc3cc4ccc(cccc5)c5c4cc3O[C@@H]2c2c1ccc1ccccc12	2
O=C(/C=C/c(cc1)cc2c1oc(C(c1ccccc1)=O)c2)c(cc1)cc2c1OCC=C2	2
O=C1C(O[C@@H]2OCCCC2)=C(c2ccccc2)Oc2c1ccc(O[C@@H]1OCCCC1)c2	2
O=C(c1ccccc1)c1cccc(Cc(cc2)cc(C(c3c4cccc3)=O)c2C4=O)c1	2
C(C(C1)Cc2c1cccc2)c1ccccc1	2
C=C(CC1)C[C@@H]1c1cc(CCCC2)c2cc1	2
C([C@H](C1)c2ccccc2)[C@H]1c1ccccc1	2
C(C1)c(cccc2)c2C=C1c1ccccc1	2
C(CC1)CCC1c1cccc2ccccc12	2
O=C(C=C1)c(ccc2c3CCCC2)c3C1=O	2
O=C(CC1)c(cc2)c1cc2-c1ccccc1	2
C(c1coc2c1cccc2)c1ccccc1	2
O=C([C@H]1C[C@@H]2C1)C=C2/C=C/c1ccccc1	2
O=C1c(cccc2)c2C=Cc2c1cccc2	2
C(CC1)CCC11OOC2(CCCCC2)OC1	2
C(CC1)CC=C1/C=C/C=C/c1ccccc1	2
O=C(c1ccccc1)OCc1ccccc1	2
O=C(C(c1ccccc1)=O)c1ccccc1	2
O=C(/C=C/C1CCCCC1)c1ccccc1	2
O=C(CCC1)[C@H](CCCCCO2)[C@H]1CC2=O	2
C(COC1OCCCC1)OC1CCCCC1	2
c1cc2ccc(cccc3cc4)c3c2c4c1	2
C=C([C@H](CCC12)C(CC3)CCOC3=O)[C@]11O[C@@H]1C[C@@H]2c1cocc1	2
C([C@H](C1)O[C@@H]2OCCCC2)C(CC2)[C@@H]1[C@H]1[C@H]2C(CCCC2)C2=CC1	2
C(CC1CC2)CC1[C@H]1C2[C@@H](C[C@@H](CC2)O[C@@H]3OCCCC3)C2=CC1	2
C1C(C([C@H](CC2)C(CCCC3)[C@H]3C3)[C@@H]3O[C@@H]3OCCCC3)C2=CC1	2
C1C(C([C@H](CC2)C(CCCC3)[C@H]3C3)[C@@H]3OC3OCCCC3)C2=CC1	2
O=C(CC1)O[C@H]1c1ccccc1.O=C(CC1)O[C@H]1c1ccccc1	2
O=C(c1ccccc1)O[C@@H](CC1)[C@H]2C1C/C=C/CCCC/C=C\C2	2
O=C1O[C@H](CCCCCCCCCCCCC[C@@H]2OCCC2)CC1	2
O=C(C(C1)(Cc2c1cc(CCC1)c1c2)C1)c2c1cc(CCC1)c1c2	2
O=C1c2c(CCC3)c3ccc2CC1(C1)Cc2c1cc(CCC1)c1c2	2
O=C(C1OCC(C2)C11Oc3c4cc(C=CCO5)c5c3)C2C=C1C4=O	2
O=C(C1OC[C@H](C2)[C@]11Oc3c4cc(C=CCO5)c5c3)C2C=C1C4=O	2
C=C(C(C(CC1)C(C2)c3cocc3)C2=O)C1C(CC1)CCOC1=O	2
O=C(/C1=C/c2ccccc2)c(cccc2)c2O[C@@H]1c1ccccc1	2
O=C(/C=C/c1cccc2ccccc12)c1cc2ccccc2cc1	2
O=C([C@@H](Cc(cccc1)c1-c1ccccc1)CC1)c2c1cccc2	2
O=C(C(C1(CCCC1)OC1=O)=C1c1ccccc1)c1ccccc1	2
C(C1)c2cccc3cc4c(cccc5)c5ccc4c1c23	2
C(c1ccccc1)c1ccc(Cc2ccccc2)cc1	2
C1C[C@H](O[C@@H](CC2)CO[C@H]2Oc2ccccc2)OCC1	2
O=C(/C=C/C(C1)=CCc2c1cccc2)c1ccccc1	2
O=C(/C=C/c1cc2ccccc2cc1)c1ccccc1	2
O=C(/C(/CC1)=C/C=C/c2ccccc2)c2c1cccc2	2
C1C[C@@H](O[C@H](CC2)CO[C@@H]2O[C@H]2COCCC2)OCC1	2
C1C[C@H](O[C@H]2C[C@H](OC3CCOCC3)OCC2)OCC1	2
C1C[C@H](O[C@H](C2)COC[C@@H]2O[C@@H]2OCCCC2)OCC1	2
C1C[C@H](O[C@H]2C[C@H](O[C@H]3COCCC3)OCC2)OCC1	2
O=C(CCCc1ccccc1)CCCc1ccccc1	2
O=C(CCc1ccccc1)/C=C/C=C/c1ccccc1	2
O=C(CCc1ccccc1)/C=C/CCc1ccccc1	2
O=C(C=CC=Cc1ccccc1)C=Cc1ccccc1	2
O=C(CCCCc1ccccc1)/C=C/c1ccccc1	2
C(C1c(cccc2)c2-c2c1cccc2)c1ccccc1	2
c1ccc2c(-c3cccc4ccccc34)cccc2c1	2
C=C(CC(C(CC1)C(CC2)C1=O)C2C1C=C2)C1=CC2=O	2
C(c1coc2c1cccc2)c1cc2ccccc2cc1	2
O=C(C=Cc1c2c(cc3)ccc1)c2c3-c1ccccc1	2
O=C(/C=C/C1=CCCCC1)/C(/C(/C=C/c1ccccc1)=O)=C\c1ccccc1	2
O=C(CCc1ccccc1)c1cc([C@H]2C=CCCC2)cc([C@H]2C=CCCC2)c1	2
C(/C=C/c1cc(-c2ccccc2)cc(-c2ccccc2)c1)Oc1ccccc1	2
C(C1)C=CC=C1c(cc1)ccc1-c1ccccc1	2
C(CC1)CC=C1c(cc1)ccc1-c1ccccc1	2
C(C1)CC=C[C@H]1c(cc1)ccc1-c1ccccc1	2
C(CC1)CCC1c(cc1)ccc1-c1ccccc1	2
O=C(CCCC1CC1)c(cc1)cc2c1OCCC2	2
O=C(CC1[C@@H](CCCC2)C2=CCC1)c1cocc1	2
O=C(c1ccccc1)c1cc(CCCC2)c2cc1	2
C=C(CC[C@H](CC1)C2)CC/C=C/Cc3c2c1co3	2
C(C1CC1)c(cc1)ccc1OCc1ccccc1	2
C1[C@]2(CC3)[C@@]1(CCCC1)[C@H]1CC[C@H]2C1C3C=CC1	2
C(CC1CC2)C[C@H]1[C@H]1[C@H]2C(CCCC2)[C@@]22O[C@@H]2C1	2
c1ccc2c3ccc(cccc4)c4c3ccc2c1	2
C=C(CC1)C=C(CC2)C1[C@@H]1[C@@H]2[C@H](CCC2)C2CC1	2
C([C@@H]1[C@@H](CCCC2)[C@H]3[C@@H]2[C@@H]1CC3)c1ccccc1	2
C=C(CC(CCC1)[C@@H]1[C@@H]1CC2)C1C1C2=CCCC1	2
C=C(CC1CC2)C[C@H]1[C@H](CC1)[C@H]2c2c1cccc2	2
C=C(CCC1)[C@H](CC=C23)C1C2=CCC1C3=CCC1	2
C(CC1)Cc2c1c1ccc(cccc3)c3c1cc2	2
C=C(CCC1)[C@H](CC2)C1[C@@H]1C2=C(CCC2)C2CC1	2
C=C(CC[C@H](C1)[C@H]1[C@H]1C2)[C@H]1C(C(CC1)=O)=C1C2=O	2
O=C(CC1CC2)C[C@H]1[C@H]1[C@H]2C(CCCC2)[C@H]2CC1	2
O=C1C=C2C=C[C@@H]([C@H](CCC3)C3CC3)[C@H]3C2CC1	2
O=C(CC1)C=C2C1=C1C=CC(CCC3)[C@@H]3[C@@H]1CC2	2
O=C1C=C(CCC2C3CCC4C2CCC4)C3C=C1	2
O=C(CC1)CC(CC2)=C1C1C2C(CCC2)C2CC1	2
O=C(CC1)CC(CC2)=C1[C@@H]1[C@@H]2[C@H](CCC2)C2CC1	2
O=C(CC1)C[C@@H](CC2)C1[C@@H]1[C@@H]2[C@H](CCC2)C2CC1	2
O=C(CC1)CC(CC2)[C@H]1[C@@H]1[C@@H]2[C@H](CCC2)C2CC1	2
O=C(CC1)C[C@H](CC2)[C@H]1[C@@H]1[C@@H]2[C@H](CCC2)C2CC1	2
O=C(CC1)CC(CC2)C1[C@@H]1[C@@H]2[C@H](CCC2)C2CC1	2
O=C1C=C(CCCC2)C2C2C1C(CCC1)C1CC2	2
O=C1C=C(CCCC2)C2[C@@H]2[C@@H]1[C@H](CCC1)C1CC2	2
O=C(CC1)C(CC2)C1C1C2C(CCCC2)[C@@H]2CC1	2
O=C(CC1)C(CC2)C1C1C2C(CCCC2)[C@H]2CC1	2
O=C(C(C1)(Cc2c1cccc2)C1)c2c1cccc2	2
C(CCc1c2)Cc1cc1c2OC[C@H]2[C@H]1CC=CC2	2
C(C1)CC1c1cc(OC[C@H]2[C@H]3CC=CC2)c3cc1	2
C(CC1)CC=C1/C=C/C=C/C=C/c1ccccc1	2
O=C(/C=C/C=C/c1ccccc1)c1ccccc1	2
C(CCCc1ccc(CCCCCCC2)cc1)CCCc1ccc2cc1	2
C1c(cc(C(c2ccccc2)c2ccccc2)cc2)c2-c2c1cccc2	2
c(cc1)ccc1-c1c(cccc2)c2c(-c2ccccc2)c2ccccc12	2
O=C1C2[C@H](C=C(C(C3)=O)O[C@@H]4OCCCC4)C3=CC[C@H]2C(CCC2)C2C1	2
O=C1C2[C@H](C[C@@H](C(C3)=O)O[C@@H]4OCCCC4)C3=CC[C@H]2C(CCC2)C2C1	2
O=C(CC1)C(CC2)C1C([C@H](Cc1ccccc1)C1)C2C(CC2)C1=CC2=O	2
C(c1cc2ccccc2cc1)Oc1cc(C(CCCC2)[C@H]2CC2)c2cc1	2
O=C(c1ccccc1)O[C@@H](CC1)[C@H](CC(C2)C3)C1CC3[C@@H](CC1)[C@@H]2C1=O	2
C(c1ccccc1)c1ccc(C(c2ccccc2)c2ccccc2)cc1	2
C(CC1CC/C=C\CC[C@H](C2)Oc3ccccc3)C[C@H]1c1ccc2cc1	2
O=C(/C=C/c1ccccc1)c(cc1)cc2c1C(c1ccccc1)=CCC2	2
O=C1O[C@H](CCCC2OCCCC2)C/C=C/C=C/CCCC/C=C/C=C1	2
C(C1C2)c(c3ccccc3cc3)c3OC1Oc1c2c2ccccc2cc1	2
C(C[C@H]1C2C=COC2)C(CC2)[C@H]1[C@@H](CC1)C2C2[C@H]1C(CCCC1)[C@H]1CC2	2
C1C=C(/C=C/C#Cc2ccccc2)C(c2ccccc2)=CC1	2
C=C(CCc(cc1)ccc1-c1ccccc1)c1ccccc1	2
C([C@@H](CCC1)O[C@H]1OCc1ccccc1)O[C@@H]1OCCCC1	2
C=C(CCCC1CCC2)[C@@H]1[C@H]2OC(/C=C/c1ccccc1)=O	2
O=C(C(CC=CC1)C1C(c1ccccc1)=O)c1ccccc1	2
C(CCC/C=C/c1ccccc1)CC[C@]1(CC2)OCCC2O1	2
C=C1c(cccc2)c2OCC1.C=C1c(cccc2)c2OCC1	2
O=C(/C=C/c(cc1)ccc1-c1ccccc1)c1ccccc1	2
O=C(CC(c1ccccc1)c1ccccc1)c1ccccc1	2
C(CC1)C[C@H](CC2)C1[C@@H]1C2C(CC[C@@H]2[C@H]3CCCC2)C3=CC1	2
C(CC1)CC(CC2)C1C1C2C(CCC2[C@H]3CCCC2)C3=CC1	2
C(CC1)C[C@H](CC2)C1[C@@H]1C2C2=CCC(CCCC3)[C@@H]3C2CC1	2
O=C([C@](C1)(Cc2c3cc(CCC4)c4c2)C3=O)c2c1cccc2	2
O=C(CCC1)c2c1ccc1c2CC(C2)(Cc3c2cccc3)C1	2
c(cc1)ccc1-c1cccc(-c2cc3ccccc3cc2)c1	2
C(CC1)CCC1c1cccc(-c2cc3ccccc3cc2)c1	2
C(Cc1c([C@H]2c3ccccc3)cccc1)[C@@H]2c1ccccc1	2
c(cc1)ccc1-c1ccc2c(-c3ccccc3)cccc2c1	2
C(C(C1c2ccccc2)c2ccccc2)Oc2c1cccc2	2
C([C@@H]([C@@H]1c2ccccc2)c2ccccc2)Oc2c1cccc2	2
C([C@@H]([C@H]1c2ccccc2)c2ccccc2)Oc2c1cccc2	2
C([C@H]1c2ccccc2)[C@H](c2ccccc2)Oc2c1cccc2	2
O=C(/C=C/c1ccccc1)c1ccc(CC2)c3c2cccc13	2
C(C1CC2)C=C[C@H]1C1C2CC=CCC1	2
c1cc2cc3ccccc3cc2cc1	2
C(CC1)C[C@H]2C1[C@@H](CCC=C1)C1=CC2	2
C(CC1)C[C@@H](CC2)C1[C@H]1C2=CCCC1	2
C(CCC12)C[C@H]2C=Cc2c1cccc2	2
C(CCC12)C[C@@H]2C=Cc2c1cccc2	2
C(CC1)Cc2c1c1ccccc1cc2	2
C(CC1)CC2C1C(CCCC1)=C1CC2	2
C(CC1)C[C@@H]2C1C(CCCC1)=C1CC2	2
C(CC1)C[C@H]2C1[C@@H](CCCC1)C1CC2	2
C(CC1)C[C@H]2C1C(CCCC1)C1CC2	2
C(C1C2OOC1OO2)c1ccccc1	2
O=C(C1)OC2[C@H]1C(CCCC1)[C@H]1CC2	2
O=C(CC1)[C@@H]2C(CCC=C3)[C@@]13OCC2	2
C(c1ccccc1)O[C@H]1C2O[C@H]2CC1	2
C(c1ccccc1)O[C@H]1C2O[C@@H]2CC1	2
C1OC2(CC(CCCC3)C3CC2)OC1	2
C(CO1)[C@@H](C2)[C@H]1OC2C1CCCCC1	2
O=C1C=C2C=CC(CCC3)C3C2CC1	2
O=C(CC1)C2[C@@H]1C[C@@H](CCCC1)[C@H]1C2	2
O=C(CC1)C2[C@@H]1C[C@H](CCCC1)[C@H]1C2	2
O=C(CC1)C2C1C(CCCC1)C1CC2	2
O=C(CC1)C2[C@@H]1[C@H](CCCC1)[C@@H]1CC2	2
C(CC1)CC=C1/C=C/C=C/C=C/C=C/C=C/C=C/C=C/C=C/C=C/[C@H]1C=CCCC1	2
C1C=CC(CC2)C1C1C2C(CCCC2)[C@H]2CC1	2
C1CC2C3=CC[C@@H](CCCC4)C4C3=CCC2C1	2
C=C(C1)[C@@H](C2)CC[C@@H]3[C@]12CC[C@H]1C3CCCC1	2
C([C@@H]1C(CCCC2)[C@H]2CCC11)c2c1cccc2	2
C(C(C1)c2c(C3)cccc2)C3c2c1cccc2	2
C(C1)C[C@@H](C2)C1C[C@H](CC1)[C@@H]2c2c1cccc2	2
C(CC1CC2)C[C@@H]1[C@H](CC1)[C@H]2c2c1cccc2	2
C1C(CCC2=C3CC[C@@H]4C2CCCC4)C3=CC1	2
C(C1)Cc2c1ccc-1c2CCc2c1cccc2	2
C(CC1CC2)CC1[C@H]1[C@H]2C(CCCC2)C2CC1	2
C(CC1CC2)CC1[C@H]1[C@H]2C(CCCC2)[C@H]2CC1	2
C1O[C@]11[C@@H]2[C@@H](CCCCCC3)O[C@@H]3[C@@H]2CCC1	2
C=C(CC[C@@H](C1)[C@@H]1c1ccc2CC3)c1c2C3=O	2
O=C(CC1CCC2)OC3OC4OOC13[C@H]2CC4	2
O=C(/C=C/c1ccccc1)Oc1ccccc1	2
C(COC1OCCCC1)OCC1CCCCC1	2
C([C@@H]1CC2)[C@]1(CC1)C2[C@@H]2[C@@H]1[C@H](CCC1)C1CC2	2
C(C1=CCCC2C1CCCC2)c1ccccc1	2
C1C=C[C@H](C2)[C@H]1C=CC2/C=C/c1ccccc1	2
C(c1ccccc1)c1cc2ccccc2cc1	2
C(C1=CCCCC1)c1cc2ccccc2cc1	2
C1C[C@H](O[C@@H]2OC=C[C@@H]3[C@H]2COCC3)OCC1	2
O=C(C1)c(cccc2)c2O[C@@H]1c1ccccc1	2
O=C(CCC1)C=C1c1cc2ccccc2cc1	2
O=C(Cc1c(CC2)cccc1)c1c2cccc1	2
C(C(CC1)(Cc2c1cccc2)/C=C/c1ccccc1)c1ccccc1	2
c1ccc(C(c2ccccc2)(c2ccccc2)c2ccccc2)cc1	2
C(c(cc1)ccc1-c1ccccc1)c1cccc(-c2ccccc2)c1	2
C(/C=C/c(cc1)cc(C2)c1O[C@H]2c1ccccc1)O[C@@H]1OCCCC1	2
O=C(/C=C/c1ccccc1)O[C@H](C1)[C@@H]2OCO[C@@H]2C[C@@]11OCOC1=O	2
O=C(CC1)C(CC2)[C@@H]1[C@H](CC1)[C@H]2C2C1CC(Cc1ccccc1)CC2	2
C(C1OC2C(c3ccccc3)=C1c1ccccc1)=C2c1ccccc1	2
O=C(CC(CCC1)C1[C@@H]1CC2)C1c1c2ccc(OC2OCCCC2)c1	2
C=C(CCCC/C=C/CCC1CC2)C[C@H]1[C@H]2OC(c1ccccc1)=O	2
O=C(CC(CC(c1ccccc1)=O)c1ccccc1)c1ccccc1	2
O=C(CCCCCc1ccccc1)C[C@H](CC1)OC1[C@@H]1OCCCC1	2
C(Cc1cc(CCC2)c2cc1)Cc1cc(CCC2)c2cc1	2
C(c1cccc2ccccc12)c1cccc2ccccc12	2
O=C(/C(/C1)=C/c2cccc3ccccc23)c2c1cccc2	2
C(Cc1cocc1)[C@@H](CCC1)C2[C@H]1C(CCCC1)[C@H]1CC2	2
C(c1ccccc1)=C/c1cccc2c1c(cccc1)c1o2	2
O=C1C=C(CCCC/C=C/CC(OC=C2)=CC2=O)OC=C1	2
C1C([C@@H](CC2)C(CC3)C4[C@H]2C(CCCC2)[C@H]2CC4)C3=CC1	2
O=C(C(C1)(C2)Cc3c2cc(CCC2)c2c3)c2c1cccc2	2
O=C(C(C1)(Cc2c1cccc2)C1)c2c1cc(CCC1)c1c2	2
C(CC1)C[C@H](CC2)C1[C@@H](CC1)C2[C@H]2C1c1cocc1CC2	2
O=C1c2c(CC(C3)(Cc4c3cccc4)C3)c3ccc2CC1	2
C(C1)C1O[C@@H](CC1)C(CC2)C1C1C2C(CCCC2)C2=CC1	2
C(CCC#C1)CC#CC/C1=C/c1cc2ccccc2cc1	2
C(CCC#C1)CC#CC/C1=C/c1cccc2ccccc12	2
C(COc1ccccc1)c1cc(-c2ccccc2)ccc1	2
C(COc1ccccc1)c(cc1)ccc1-c1ccccc1	2
C(COc1ccccc1)c(cccc1)c1-c1ccccc1	2
C([C@H](CC1)OC[C@@H]1O[C@@H]1OCCCC1)O[C@@H]1OCCCC1	2
O=C1OCC=C1CCCCCCCCCCCCC[C@@H](CC1)O[C@@H]1[C@H]1OCCC1	2
O=C1OCCC1CCCCCCCCCCCCC[C@@H](CC1)O[C@@H]1[C@H]1OCCC1	2
O=C(CC(CC1=O)c2ccccc2)C1=C/C=C/C=C/C=C/C=C/C1=CCCCC1	2
C(C/C=C/C=C/c1ccccc1)Cc1ccccc1	2
O=C(/C=C/c1ccccc1)OCCc1ccccc1	2
O=C(CCCCc1ccccc1)Cc1ccccc1	2
C(C1)C1(c1ccccc1)c1cc(CCCC2)c2cc1	2
O=C(CC1)C(CC2)[C@@H]1[C@H](CC1)[C@H]2C(CC2)C1=CC2=O	2
O=C(/C(/C1)=C(/CC2)\c3c2cccc3)c2c1cccc2	2
C(C1)C(C2)OCC12c(cc1)ccc1-c1ccccc1	2
C=C(C[C@H](C1CC2)[C@H](CC3)[C@H]2c2c3cccc2)C1=O	2
C(C[C@H]12)C[C@H]2c(cccc2)c2O[C@H]1c1ccccc1	2
O=C(C1=C(c2c3c(CCCC4)c4cc2)OCC1)C3=O	2
C(C[C@H](CC1)[C@]2(C3)OOC1OC2)C3c1ccccc1	2
C(CC1)CCC1C(c1ccccc1)c1ccccc1	2
C(CC1)CCC1=C(c1ccccc1)c1ccccc1	2
C(C1)[C@@H](CC2CC3)C[C@@]12[C@H](CC1)[C@H]3c2c1cccc2	2
C(C1)C(C2)CCC(C3C=C4)[C@@]12CCC3c1c4occ1	2
C(C1)C(C2)CCC(C3CC4)[C@@]12CCC3c1c4occ1	2
C(CC1)CCC11OOC2(C3CC(C4)CC2CC4C3)O1	2
C(c1ccccc1)Oc1ccc(C(c2ccccc2)c2ccccc2)cc1	2
C=C(C/C(/C(c1ccccc1)=O)=C\c1ccccc1)C(c1ccccc1)=O	2
O=C(/C=C/C=C/C=C/C=C/C1=CCCCC1)Oc(cc1)cc2c1OCCC2	2
O=C(C1)c(cccc2)c2O[C@@H]1c(cc1)cc2c1OCC(c1ccccc1)O2	2
O=C(C(CC1)C=C1c1cc2ccccc2cc1)c1cc2ccccc2cc1	2
O=C(c1ccccc1)C(C([C@H]1CCC2)=O)=C3OCC=C[C@@]23C1=O	2
O=C1Oc(ccc(-c2ccccc2)c2)c2C(c2ccccc2)=C1	2
O=C1Oc(cccc2)c2C(c2cc(-c3ccccc3)ccc2)=C1	2
O=C1Oc(cccc2)c2C(c(cc2)ccc2-c2ccccc2)=C1	2
O=C([C@H]1O[C@@H]1c1ccccc1)c(cc1)ccc1-c1ccccc1	2
O=C(C[C@H](C1C2)c3ccccc3)C2C=C1/C=C/c1ccccc1	2
c(oc(-c1ccccc1)c1-c2ccccc2)c1-c1ccccc1	2
O=C(/C(/CCC1)=C/C=C/c2ccccc2)/C1=C/c1ccccc1	2
O=C(CCc1ccccc1)c(cccc1)c1O[C@@H]1OCCCC1	2
C(C[C@H](C1CC2)c3ccccc3)[C@H]1[C@H](CC1)[C@H]2c2c1cccc2	2
C(CC(C1CC2)C3=C2C(CCCC2)[C@H]2CC3)[C@@H]1[C@@H]1COCCC1	2
O=C1c2c(CCC3)c3ccc2C[C@@H]1Cc1cc(CCC2)c2cc1	2
C(CC1)CC1OC1=CC2=CC[C@@H]([C@H](CCC3)C3CC3)[C@H]3C2CC1	2
C(CC1)CC1Oc1cc(CC[C@@H]2[C@@H]3CCC4[C@H]2CCC4)c3cc1	2
C(/C=C\c1ccccc1)c1ccccc1	2
C=C(CC1)[C@@H]2C1C/C=C/CC/C=C/CC2	2
C(C[C@H]1OCCOC1)C[C@H]1OCCOC1	2
O=C(c1ccccc1)Oc1ccccc1	2
O=C(Cc1ccccc1)c1ccccc1	2
O=C(CC1)C2[C@H]1CC/C=C/CC/C=C/C2	2
C(COc1ccccc1)c1ccccc1	2
C=C([C@H](C1)C[C@H]1[C@@H]12)[C@H]2Oc2c1cccc2	2
C(C(C1)c2ccccc2)c2c1cccc2	2
C(C1)C[C@H](C2)C1CC[C@H]2c1ccccc1	2
C(CC1CCC2)CC2C1c1ccccc1	2
C=C(CC1)CC2=C1C(CCCC1)[C@H]1CC2	2
C1CC(c2cc(CCCC3)c3cc2)=CC1	2
O=C(CC[C@]1(CCC2)C3)[C@H]3OOC1C2=O	2
C1C2(CCCCC2)OOC11CCCCC1	2
C(c1ccccc1)O[C@H]1C(CC2)OC2C1	2
O=C(CC1)C=C(CC2)C1c1c2cccc1	2
O=C(CC1)C[C@H](CC2)C1[C@@H]1C2=CCCC1	2
c1ccc(C2OC2c2ccccc2)cc1	2
O=C1C2=CC[C@@H](CCCC3)C3C2=CC=C1	2
O=C(CCC1)[C@H](CC2)C1c1c2cccc1	2
C1C2C=CCC1COC2c1ccccc1	2
O=C(C=C1OC=Cc2cccc3c12)C3=O	2
C(CC1)CCC11OOC2(CCCCC2)O1	2
C(CO1)C(C2)[C@H]1OO[C@H]2c1ccccc1	2
C1C=CCC=C1	2
C1COCOC1	2
C1C2CCC1C2	2
C1C=CC=C1	2
O=C1C=CC1	2
O=C(CCO1)C1=O	2
O=C(C1)OCOC1=O	1
O=C1OCCOC1=O	1
O=C1OCCCCC1	1
C=C(CO1)C=CC1=O	1
O=C(CC=C1)CC1=O	1
O=C(CC1)CCC1=O	1
C=C(C(C=C1)=O)C1=O	1
O=C1CCCCCC1	1
C=C(CC1)C=CC1=O	1
C=C(CCCC1)C1=O	1
C(C1)C1[C@H]1C2[C@@H]1CC2	1
C1C2C(CC3)CC3C12	1
C1[C@H]2O[C@H]2[C@H]2O[C@H]2C1	1
C(C1)[C@H]2O[C@H]1[C@H]1O[C@@H]12	1
C1C2C=CCCC[C@H]12	1
C(C1)C1/C=C\C1CC1	1
C=C1C(CC2)CC2C1	1
C1O[C@H]1/C=C/[C@@H]1OC1	1
C1C=CC11OCCO1	1
C1O[C@]11OCCCC1	1
O=C1C(CC2)CC2C1	1
C1C[C@H]2OCC[C@H]2C1	1
C1[C@H]2OCC1CCC2	1
C1OC2OOC1C=C2	1
C1[C@H]2OCO[C@H]2OC1	1
O=C1OCCC1.O=C1OCCC1	1
O=C1CCCC1.O=C1CCCC1	1
C1CCOCC1.C1CCOCC1	1
C([C@H]1CC2)C1C2c1ccccc1	1
C(C1)[C@@H]2[C@H]1C(C1)=CCCC1CC2	1
C(C1)C2C1=CC[C@@H]1C2CCCC1	1
c(cc1)cc-2c1-c1c2cccc1	1
C1[C@H](CCC2)C3[C@H]2CCCC3C1	1
C(C1)[C@@H]2[C@@H]1C(CCC1)CC1CC2	1
C(C1)[C@H]2[C@@H]1C(CCC1)CC1CC2	1
C(C1)C2[C@@H]1C(CCC1)CC1CC2	1
C1Cc2cc(CCC3)c3cc2C1	1
C(C1)C1c1c(CCC2)c2ccc1	1
C(CC1)CC2C1C1CCC2CC1	1
C(C1)[C@@H](C2)CCC3[C@]12CCCC3	1
C=C1[C@H](CCC2)[C@H]2[C@H](C2)[C@H]2CC1	1
C=C1C2[C@@H](CCC3)C3C[C@@H]2CC1	1
C=C1[C@@H](CCC2)[C@@]2(CC2)C[C@@H]2C1	1
C(C1)[C@H](C2)C3[C@H]1C2CCCCC3	1
C=C(CC1)[C@H]2C3[C@@H]1[C@@H]2CCCC3	1
O=C(CC1)CC2[C@@]11O[C@H]1CCC2	1
C(C1OC11)OC1c1ccccc1	1
O=C1O[C@@]2(CCCC3)C3[C@@H]1CC2	1
C=C([C@@H](C[C@@H](C1)[C@@H]1C1)[C@@H]1O1)C1=O	1
O=C1OCC2=C1C(C1)[C@H]1CCC2	1
C(CC1)CC2C1(CC1)OOC1C2	1
C(CC1)CC(C2)[C@]11OOC2C=C1	1
O=C1C=C([C@H]2O[C@H]2CC2)C2CC1	1
C1[C@@H]2c(cccc3)c3O[C@@H]2OC1	1
C(CC1C2)C2CCC11OCCO1	1
C1OC2(C(C3)C=CC3CC2)OC1	1
C(C[C@H]1CC2)C[C@@H]1C21OCCO1	1
O=C(C1)C(CCC2)[C@]22O[C@H]1C=C2	1
O=C(C1)C=C2[C@H]1CCC[C@@H]1C2C1	1
O=C(C1)C[C@]2(CC3)[C@@H]1[C@@H]3CCC2	1
O=C(C1)C[C@H]2C3[C@@H]1[C@@H]2CCCC3	1
O=C(CC1)C=C2C1[C@H](C1)[C@H]1CC2	1
O=C1C=CC2C3C1C2CCCC3	1
O=C1C(CC2)C[C@]2(CCC2)[C@@H]2C1	1
O=C1C2=CCCC2=CC2(CC2)C1	1
O=C(CC1)C(C2)[C@]11CCC[C@@H]2C1	1
O=C(CCC1)[C@H]2C1[C@H]1[C@@H]2CCC1	1
C=C1[C@@H](CC2)C2CCC2OC2C1	1
C=C1[C@@H](CC2)[C@H]2CCC2O[C@@H]2C1	1
C1C(COC2)c3c2cccc3C1	1
C1[C@H](CCC2)C3[C@H]2COCC3C1	1
C=C1C(CCC2)C2[C@@H]2OC2CC1	1
C(C1)C2C1C(CCC1)OC1CC2	1
C(C1)[C@H]2C1C(CCC1)OC1CC2	1
C(C1)C[C@@]23O[C@@H]1C2CCCCC3	1
C(CC1CCC2)C[C@]11O[C@@H]2C=C1	1
O=C1C=C(CCCC2)C2[C@H]2[C@@H]1C2	1
O=C1C=C(CCCC2)C2[C@@H]2[C@H]1C2	1
O=C1[C@@H](C[C@@H](CC2)C3)[C@@]23CCC1	1
C=C1C(CCC2)C2(CC2)OC2C1	1
C(OC12)OC1OC1C2OCOC1	1
C(O[C@H]12)O[C@H]1O[C@H]1[C@@H]2OCOC1	1
C1O[C@@H]2[C@H]3OCO[C@H]3OC[C@@H]2O1	1
C1OC2C3OCOC3OC[C@H]2O1	1
C1OC2[C@@H]3OCO[C@@H]3OC[C@H]2O1	1
O=C1OC(C2)O[C@H]3[C@]12CCCC3	1
C(CC1)CC2OC3OO[C@]12CC3	1
C(CC1)C[C@@H]2OC3OO[C@]12C=C3	1
C(CC1)CC2OC3OO[C@]12C=C3	1
C1COC2(C=CC[C@@H]3O[C@H]23)OC1	1
C(C1CCCC1)C1CCCCC1	1
C=C(CCC1)C1c1ccccc1	1
C(CC1)CC=C1c1ccccc1	1
C=C(CC1)C2CCC/C=C\C1C2	1
C=C1[C@H](CCC2)[C@@H]2/C=C\CCC1	1
C=C1C(CCCC2)C2C=CCC1	1
C=C1[C@@H](CC2)[C@H]2CC/C=C\CC1	1
C=C1[C@@H](CC2)[C@H]2CC/C=C/CC1	1
C=C1[C@H](CC2)C2C/C=C/CCC1	1
C=C1[C@@H](C2)[C@H]2CCC/C=C/CC1	1
C=C1C(CC2C=CCC2)CCC1	1
O=C(CCC1)O[C@H]1[C@@H]1OCOC1	1
O=C(COC1)C(CCO2)=C1C2=O	1
O=C(CCO1)C2=C1OCCC2=O	1
O=C(C=CC1=C2CCCC1)C2=O	1
C([C@@H]1OC1)OCc1ccccc1	1
C=C([C@H](CCCCC1)[C@H]1O1)C1=O	1
C=C(CC1(CCCCC1)O1)C1=O	1
O=C1CCCC2OC2CCCC1	1
O=C(CC1C2CCCC1)CC2=O	1
O=C(C=C1)C(CC=CC2)=C2C1=O	1
C(C1OOCC1)c1ccccc1	1
C=C(C(CC1)[C@@H](C2)CC1=O)C2=O	1
O=C(CC1)CC(CCC2)C1C2=O	1
O=C1CCCC(C2)C2CCCC1	1
O=C1C/C=C(/CCC2)\[C@H]2CCC1	1
O=C1CC2=CCCCCC2CC1	1
C=C(CC1)[C@@H](CCCC2)C2C1=O	1
O=C1C(CC2)C2CC/C=C/CC1	1
C=C(C=C(CCC1)[C@@H]1CC1)C1=O	1
C=C(CCC1C2CCCC1)C2=O	1
C=C(CC(CCCC1)[C@H]1C1)C1=O	1
C=C([C@H](CCCC1)C1C=C1)C1=O	1
C1[C@@H]2OC2C/C=C/CC/C=C/C1	1
C1[C@H]2OC2C/C=C/CC/C=C/C1	1
C1[C@H]2OC2CC/C=C/C/C=C/C1	1
C1OCC=C[C@H]1c1ccccc1	1
C(COCC1)C1c1ccccc1	1
C(CC1)C[C@H]2C1OC/C=C\CC2	1
C1C=CC(c2ccccc2)OC1	1
C([C@H]1OC1)/C=C/C1CCCCC1	1
C=C(CCCC1CCC2)[C@@H]1C2=O	1
C1C(c2ccccc2)OC=CC1	1
O=C(CC([C@@H]1CCC2)=O)[C@@H]2C1=O	1
O=C(CC([C@H]1CCC2)=O)[C@@H]2C1=O	1
O=C(CCC1)C(CC2)=C1OC2=O	1
O=C1OCCCC/C=C/[C@@H]2O[C@H]12	1
O=C1OCC(C2OCC=CC2)=C1	1
C([C@H]1OCCC1)O[C@H]1OCCC1	1
C1[C@](C2)(CCCC3)[C@H]3C[C@H]3C2[C@H]13	1
C1CC2C3C=CC[C@@H]2[C@H]3C1	1
C1CC2[C@H]3C=CC[C@@H]2[C@@H]3C1	1
C1C2C=CC1C1C2C=CC1	1
C1CC2[C@H](CCC3)[C@H]3C2C1	1
C(C1)CC2C1C1CC2CC1	1
C1O[C@H]2[C@H]3OCO[C@H]3O[C@@H]12	1
C1O[C@@H]2[C@H]3OCO[C@H]3O[C@@H]12	1
C1OCC2=C1C[C@H]1O[C@H]1C2	1
C(C1CC2)C1C21OCCO1	1
O=C1C2(CC2)C2OC1C=C2	1
O1C2C3OC3OC3OC3C12	1
C(CC1)CC2C1CC=CC2	1
C(CC1)C[C@@H]2[C@@H]1CC=CC2	1
C(CC1)C[C@@H]2C1CC=CC2	1
C1C[C@@H]2C=CC=CC2CC1	1
C(C1)C[C@H]2C1CCC=CC2	1
C1C[C@H]2C=CC=CC[C@H]2C1	1
C(CC1)CC2C1C=CCC2	1
C(CC1)C[C@H]2[C@@H]1C=CCC2	1
C1C=C[C@@H]2[C@@H]1C=CCCC2	1
C1C[C@@H]2C=CCCC[C@H]2C1	1
C1C[C@H]2C=CCCC[C@@H]2C1	1
C(CC1)CC11C=CCCC1	1
C(C1CC1)c1ccccc1	1
C(C1)CC=C2C1C=CCC2	1
C(CC1)CC2C1=CCC=C2	1
C(CC1)C[C@H]2C1=CCCC2	1
C(CC1)CC2=C1CC=CC2	1
C(C1)C[C@H]2[C@H]1CCCCC2	1
C(C1)CC2[C@H]1CCCCC2	1
C=C1CC(CCC2)C2CC1	1
C=C1[C@@H](CCC2)[C@@H]2CCC1	1
C=C1[C@@H](CCC2)C2CCC1	1
C=C(CC1)C1C1CCCC1	1
O=C1OCC2=C1OCCO2	1
O=C(C1)O[C@@H](C2)[C@H]1OC2=O	1
O=C(CC1)C=CC1[C@H]1OC1	1
O=C1OC(CCCC2)C2=C1	1
O=C1OC[C@@H](CCC2)[C@H]2C1	1
O=C1OCC2=C1CCCC2	1
O=C1OC[C@H]2[C@@H]1CCCC2	1
O=C1OC[C@H]2[C@H]1CCCC2	1
O=C1OC[C@@H]2[C@H]1CCCC2	1
C=C(C=C1)O[C@@]11OCCC1	1
C1OC2(CCCCC2)OC1	1
C=C(CCC1)C11OCCO1	1
O=C1C=C(CCC2)C2CC1	1
O=C1C=CCC2C1CCC2	1
O=C1C=C[C@H]2[C@@H]1CCCC2	1
O=C(CC1)C2=C1C=CCC2	1
O=C(CC1)C2C1CCCC2	1
O=C1C(CCC2)=C2CCC1	1
O=C1C(CCC2)[C@@H]2CCC1	1
O=C1C(CCC2)[C@H]2CCC1	1
O=C1[C@H](CCC2)C2CCC1	1
C(C1)COC2[C@@H]1C=CCC2	1
O=C(CCCC1=O)C11OC1	1
C1[C@H]2OCCOC2COC1	1
C1[C@H]2[C@H](C3)[C@H]3[C@H]12	1
C(C1)CC2[C@@H]1CC/C=C/CC/C=C/C2	1
C1C=C[C@@H]2C1C/C=C/CC/C=C/CC2	1
C(c1ccccc1)=Cc1ccccc1	1
C(CC1)CC=C1/C=C/c1ccccc1	1
C(Cc1ccccc1)[C@@H]1CC=CCC1	1
C(CCC1)CCCC1c1ccccc1	1
C1C(CC/C=C/CC/C=C/C2)C2=CC1	1
C1C(C/C=C/CC/C=C/CC2)C2=CC1	1
C1CC2/C=C/CCC/C=C/CC[C@H]2C1	1
C(CC1)CC=C1/C=C/C1=CC=CCC1	1
O=C1O[C@H](COC2OCCCC2)C=C1	1
O=C1OC[C@@H]1CCO[C@@H]1OCCCC1	1
O=C1OCC=C1COC1OCCCC1	1
O=C(Cc1ccccc1)c1ccco1	1
O=C(C=C1)C=C(c2ccccc2)C1=O	1
O=C1O[C@@H]2/C=C/CC/C=C/CC[C@H]2C1	1
O=C1OC(/C=C/c2ccccc2)C=C1	1
O=C1OCC(Cc2ccccc2)CC1	1
C=C(C(CCO1)C2CCCCC2)C1=O	1
O=C1OCC(CCC2CCCCC2)=C1	1
O=C1OCC(CCc2ccccc2)C1	1
O=C1OCC(CCC2CCCCC2)C1	1
O=C(C=C1)C=C(C2CCCCC2)C1=O	1
O=C1C=C[C@@H](CC2=CCCCC2)OC1	1
O=C1C=CCO[C@@H]1CC1=CCCCC1	1
C(c1ccccc1)OC1OCCCC1	1
C(C1CCCCC1)O[C@H]1OCCCC1	1
C1COC(/C=C/c2ccccc2)OC1	1
O=C(C=CC1=O)C1=Cc1ccccc1	1
O=C(C1CCCC1)C1=CCCCC1=O	1
O=C(C1CCCCC1)c1ccccc1	1
C=C1C(CCc2cocc2)CCCC1	1
C(CC1OC1)C/C=C/c1ccccc1	1
O=C1C(CC2CCCCC2)=CCCC1	1
O=C1C(Cc2ccccc2)CCCC1	1
O=C1OCC/C1=C/C[C@@H]1OCCCC1	1
O=C1OCC/C1=C\C[C@@H]1OCCCC1	1
C1C=C[C@@H]2[C@H]1CC=CC2	1
C1C=C[C@H]2C1CCCC2	1
C(C1)C1c1ccccc1	1
O=C(C1)C=C2C1COC2	1
O=C(C1CC2CC1)C2=O	1
O=C1O[C@H]2C=CC[C@H]2C1	1
O=C1O[C@@H](CCC2)[C@H]2C1	1
O=C1O[C@@H](CCC2)C2C1	1
O=C1O[C@@H]2C=CC[C@H]1C2	1
O=C1OC2CCCC1C2	1
O=C1OC2CCC1CC2	1
O=C1CC(C2)OCC2C1	1
C1C(CCOC2)[C@H]2OC1	1
C1O[C@@H](CCCC2)[C@@H]2O1	1
O=C1CC(CCC2)C2C1	1
O=C1C(CC2)C=CC2C1	1
C=C(C1CC2CC1)C2=O	1
C1C=CC2[C@@H]1C=COC2	1
C1C[C@@H]2C=COC[C@@H]2C1	1
C1OC[C@@H]2[C@@H]1CCCC2	1
C1[C@@H](C2)C=CC[C@@H]2OC1	1
O=C1OC2CCOC1C2	1
O=C1OCCC[C@]11OC1	1
O=C(C1)OC2C1OCC2	1
O=C1OC([C@@H]2OC2)C=C1	1
C1OC(COCC2)C2O1	1
C=C(C(CCC1)=O)C1=O	1
C=C(CCCCC1)C1=O	1
O=C1C(C2CC3)C2C3C1	1
C1[C@@H]2C=C[C@H]3OCC2[C@H]13	1
C1=CC2OC2OC2OC12	1
C(CC1)CC1/C=C/c1ccccc1	1
C(Cc1ccccc1)C1CCCC1	1
C(CC1CCCCC1)C1CCCC1	1
C=C(CC1)CCC1c1ccccc1	1
O=C(C=CC1=O)C2=C1OCCCO2	1
C(COCC1OC1)COCC1OC1	1
O=C(C[C@@H](c1ccco1)O1)CC1=O	1
C(CC1)CCC11OOCCCOO1	1
C(C1OCOCC1)C1OCOCC1	1
O=C(CC1)C=CC1(CC1)C=CC1=O	1
O=C1OC=CC(c2ccccc2)=C1	1
O=C1OC[C@@H](Cc2ccccc2)C1	1
O=C1O[C@H](CCc2ccccc2)C1	1
O=C1C=CC(C2C=CCCC2)OC1	1
O=C1C=C[C@@H](C2C=CCCC2)OC1	1
O=C1C=CCO[C@@H]1C1C=CCCC1	1
C1C[C@H](O[C@@H]2C=CCCC2)OCC1	1
C(C1CCCC1)O[C@@H]1OCCCC1	1
C([C@H]1OCCCC1)OC1CCCC1	1
C=C(CC1)C(CC2)C2CCCC1=O	1
O=C(CCC1)C=C1c1ccccc1	1
O=C(C=C1)C=CC1c1ccccc1	1
O=C(CC1)C=C[C@H]1c1ccccc1	1
C(C1CCOCC1)c1ccccc1	1
C(c1cocc1)=C\c1ccccc1	1
C(c1cocc1)=C/c1ccccc1	1
C(Cc1ccccc1)C1COCC1	1
C(C/C=C/C1)/C=C/Cc2c1occ2	1
C(C1)CC=C[C@@H]1O[C@H]1C=CCCC1	1
C(C1)CC=C[C@@H]1O[C@@H]1CC=CCC1	1
C(CC1)CCC1OC1CCCCC1	1
C(c1ccco1)=C/c1ccccc1	1
C=C(CC/C=C1)[C@@H](CC2)[C@H]2CC1=O	1
O=C(CCC1)/C1=C/c1ccccc1	1
C([C@@H]1OCCCC1)c1ccccc1	1
O=C1OC=CC=C1[C@@H]1OCCCC1	1
O=C(C1)OC[C@@H]1OC1C=CCCC1	1
O=C1OCOC1Cc1ccccc1	1
O=C(C1CC1)OC(CCC1)=CC1=O	1
C1C[C@@H](OC2=CC=CCO2)OCC1	1
C1C[C@@H](O[C@H]2OCCCC2)OCC1	1
C1C[C@H](OC2CCOCC2)OCC1	1
C1CC(OC2COCCC2)OCC1	1
C1C[C@H](O[C@@H]2COCCC2)OCC1	1
C=C1CCCCC1.C1CC=CCC1	1
C1CC2C=CC3=CCCCC3C2C1	1
C(C1C2)C2C=C[C@H]1c1ccccc1	1
C1CC2C(CCCC3)C3=CCC2C1	1
C(C1)CC2[C@@H]1C[C@H](CCCC1)[C@H]1C2	1
C(C1)CC2[C@@H]1C[C@@H](CCCC1)[C@H]1C2	1
C(CC1C2)C2C=C1c1ccccc1	1
C(CC1CC2)CC1c1c2cccc1	1
C1C[C@@H]2C(CCCC3)[C@H]3CCC2C1	1
C1CC2C(CCCC3)[C@H]3CCC2C1	1
C(CC1)CC2C1C(CCC1)CC1C2	1
C(C1)Cc2cccc3c2C1CCC3	1
C(CC1)CCC11C(CC2)CCC2C1	1
C(C1)C1/C=C\C1(CC1)/C=C\C1CC1	1
C(C[C@@H]1C2)[C@@H]2CC1c1ccccc1	1
C1C(CC[C@@H]2C3CCCC2)C3=CC1	1
C1c(cccc2)c2-c2c1cccc2	1
O=C1CC2[C@H]3OCO[C@H]3OC2CC1	1
O=C1OCC2C1CC1OCOC1C2	1
O=C1OCC[C@@H]2O[C@@H]2[C@H]2O[C@@H]2CC1	1
O=C(C(CCC1)C1C1)c2c1occ2	1
O=C(CC1)C2OC1C(CC1)C1CC2	1
O=C(c1ccc2)Oc3c1c2ccc3	1
O=C(C1)C[C@]23O[C@@H]1C=C2CCCC3	1
C(CC1)C[C@H]2[C@@]1(CC1)OOC1CC2	1
C(CC1)C[C@H]2C1OC[C@H]1OC1CC2	1
C(CO1)C(C2)C1Oc1c2cccc1	1
C([C@H]1[C@@H](C2)C=CC1)C21OCCCO1	1
C(C1)C[C@@H](C2)[C@H]1CC21OCCCO1	1
C(C[C@H]1CC2)C[C@@H]1C21OCCCO1	1
O=C1[C@@H](CC2)[C@H]2CCC2O[C@@H]2CC1	1
O=C(CC1)C2CCC(CC3)[C@@H]3C1C2	1
O=C(CC1)[C@@H]2C[C@]1(CCC1)[C@H]1CC2	1
C=C([C@]1(CC2)[C@@H](C3)[C@@H]2CCC1)C3=O	1
C=C([C@H]1C2[C@@H](C3)[C@@H]1CCCC2)C3=O	1
C=C1[C@@H](CC2)[C@H]2CCC2O[C@H]2CC1	1
C=C1[C@H](CC2)[C@H]2CCC2O[C@H]2CC1	1
C=C1[C@H](CC2)[C@@H]2CCC2O[C@H]2CC1	1
C1OC=C2[C@H]1C(CCCC1)[C@H]1CC2	1
C1OCC2=CC[C@@H](CCCC3)C3[C@@H]12	1
C(CC1)C[C@@H]2C1c1cocc1CC2	1
C1OC[C@@H]2C(CCCC3)[C@H]3CC[C@H]12	1
C1Cc2cc(COCC3)c3cc2C1	1
C([C@H]1[C@@H](C2)C=CCC1)[C@]21C=COC1	1
C(C1)[C@H]2C1C(CCC1)COC1CC2	1
C(C[C@H]1C=C2)[C@H]2/C=C\c2c1occ2	1
C(C1)C(CC2)C=CC1c1c2cco1	1
C(C1)C(CC2)C=C[C@H]1c1c2cco1	1
C=C(CC1C2CCC1)C1=C2OCC1	1
C1C=Cc2cc(occ3)c3cc2C1	1
C([C@@H]1C=CC=C[C@@H]1C1)c2c1occ2	1
C1[C@@H](Cc2c(C3)occ2)[C@@H]3C=CC1	1
C1[C@H](Cc2c(C3)occ2)[C@H]3C=CC1	1
C1[C@@H](Cc2c(C3)occ2)[C@H]3C=CC1	1
C1[C@H](Cc2c(C3)cco2)[C@H]3C=CC1	1
C(CO[C@H]1CC2)[C@@H]1C1C2=CCCC1	1
C(CO[C@@H]1CC2)[C@@H]1C1C2=CCCC1	1
C1[C@H](CCCC2[C@H]3OCC2)C3=CC1	1
C1Cc2ccc(cco3)c3c2CC1	1
O=C1[C@H]2OCO[C@H]2[C@@H]2OCO[C@@H]2C1	1
C1OC2C3OCOCC3OCC2O1	1
C1C2OCOC2OC1C1OCOC1	1
O=C(C1C(CC2)C=CC2C11)OC1=O	1
O=C([C@@H]1CC2)C=C[C@H]1C21OCCO1	1
C1C2[C@H]1CCC/C=C/CCC2	1
C1[C@H]2/C=C/CC/C=C/CC[C@H]12	1
C(C1CCC1)c1ccccc1	1
C(CC=C1)C1C1=CCC=CC1	1
C1CC(c2ccccc2)=CC1	1
C=C1C=C(CCCC2)[C@H]2CC1	1
C(CC1)CCC11CCCCC1	1
C=C1CC(CCCC2)C2CC1	1
C=C1CC(CCCC2)[C@@H]2CC1	1
C=C1C(CCC2)C2C=CCC1	1
C=C(CCCC1)[C@H]2[C@H]1C=CC2	1
C(C1)C1C#Cc1ccccc1	1
C=C1C(CCCC2)[C@@H]2CCC1	1
C=C1C(CCCC2)[C@H]2CCC1	1
O=C(OC1)O[C@@]11OCCCC1	1
O=C1O[C@H]([C@H]2OCOC2)C=C1	1
C1OCOC1C1OCOCC1	1
C(C1OCOC1)C1OCOC1	1
O=C1C=CO[C@@H]1[C@H]1OCOC1	1
C1OCOCC11COCOC1	1
C=C(C1=C2CCC=C1)OC2=O	1
O=C1OC=Cc2c1cccc2	1
C=C([C@H](CCCC1)[C@@H]1O1)C1=O	1
O=C1OCCC11CCCCC1	1
O=C(CC1)C[C@@]1(CC=C1)C1=O	1
O=C(CC1)C(CC2)CC1C2=O	1
O=C1C=COC1C1=CCCC1	1
C1OC(c2ccccc2)OC1	1
C=C(CC1)CCC11OCCO1	1
C(C1)CC=CC11OCCCO1	1
O=C1C(CCCC2)=C2OC=C1	1
O=C(C1)C=C2[C@H]1CCCCC2	1
O=C1C=CC(CCC2)C2CC1	1
O=C1C=C[C@@H](CCC2)C2CC1	1
O=C1C=CC(CCC2)[C@@H]2CC1	1
O=C(C1)C=CC2C1C=CCC2	1
O=C1C=C[C@@H](CCCC2)[C@H]2C1	1
O=C1C=C[C@@H](CCCC2)[C@@H]2C1	1
O=C1C=C[C@H](CCCC2)[C@@H]2C1	1
O=C1C=C[C@H](CCCC2)C2C1	1
O=C1C=CC(CCCC2)[C@H]2C1	1
O=C1C=CC(CCCC2)[C@@H]2C1	1
O=C1C[C@H](CCCC2)C2CC1	1
O=C1CC(CCCC2)[C@@H]2CC1	1
O=C1CC(CCCC2)[C@H]2CC1	1
O=C1C=C2C=CCCC2C=C1	1
O=C1C=C2C=CCCC2CC1	1
O=C1C=CC2(CCCC2)CC1	1
O=C1C(CCC2)=C2CCCC1	1
O=C(CCC1)[C@H]2[C@@H]1CC=CC2	1
C1C[C@@H]2O[C@H]2CC/C=C\CC1	1
O=C1C(CCCC2)C2=CCC1	1
O=C1[C@H](CCCC2)[C@@H]2CCC1	1
O=C(C1CC1)c1ccccc1	1
C(C1)COC1c1ccccc1	1
O=C(CC1)O[C@@H]2C1OCCC2	1
O=C1OC=CC2=C1C=CCO2	1
C=C(CCO1)[C@@]1(C=C1)OC1=O	1
O=C1OCO[C@]11C=CCCC1	1
O=C(C1C2CC=CC1)OC2=O	1
O=C1OCOc2c1cccc2	1
O=C1C[C@H]2OCOC[C@@H]2CC1	1
C1OCO[C@H]1[C@H]1OCCCC1	1
O=C1C=CC[C@@H]2OCCO[C@@H]12	1
C(C1)CO[C@@H]1O[C@@H]1COCC1	1
C(C1)CO[C@H]1O[C@@H]1OCCC1	1
C1COC(c2ccco2)OC1	1
C(C12)C3C4C1C2C3CC=CC4	1
C(C1)C[C@]2(C3)[C@@H]1C[C@@H]3C=CC2	1
C(C[C@H]1CC2)C[C@]11C2C=CC1	1
C1CC2C(CCCC3)C3C2C1	1
C1CC2[C@H](CCCC3)C3[C@@H]2C1	1
C(C1)[C@H]2C(CCC3)C1[C@H]3CC2	1
C(C1)CC2C(CC3)C1CC3C2	1
C1[C@@H]2[C@@H](CCC3)[C@@H]3CCC[C@@H]12	1
C1[C@@H]2[C@@H](CC3)[C@H]3CCCCC12	1
C(C1CC1)C1C(CC2CC2)C1	1
C(C1)C[C@@]2(CC3)C1CC[C@H]3C2	1
C1CC2(CCC3)C3CC[C@H]2C1	1
C(C1)C2C1C=C(CCC1)[C@@H]1C2	1
C(C1)C(C2)C3C1C2CCCC3	1
C(C1)CC2(C3)C1CC3CCC2	1
C(C1)C[C@@]2(C3)C1CC3CCC2	1
C(C1)C[C@]2(C3)[C@@H]1C[C@H]3CCC2	1
C(OC12)OC2C2OCC1OC2	1
C(C1)C2OC1C1C2CCOC1	1
C(C1CCC2)C1C21OCCO1	1
C1C(CO2)[C@H]3[C@@H]2OCC[C@H]3C1	1
C(CC1C2)C2CC11OCCO1	1
O=C(CC1)CC2[C@H]1C(C1)[C@@H]1C2	1
O=C1C=C[C@@H]2C3[C@H]1[C@@H]2CCC3	1
C1CCC2=C[C@H]3O[C@H]3C2CC1	1
C(CC1)C[C@@H]2[C@@H]1[C@H]1O[C@H]1CC2	1
C(C1)C[C@@H]2C1CCCC1O[C@@H]12	1
C1C(CC2)C3C=CC2OC3C1	1
O=C1[C@H](CC=CC2)[C@H]2C2C1C2	1
C(C1)C[C@H]2OC3CC1C2CC3	1
C1C[C@@H]2C(CC3)O[C@@H]3C[C@H]2C1	1
C1OC2OC3OCOC3C2O1	1
O=C1O[C@H]2OC(CC3)[C@@H]1[C@H]3C2	1
C(C1)[C@@H]2C=C[C@@H]1C2	1
C1C2C=CC1C=C2	1
C(C1)[C@H]2C[C@@H]1CC2	1
C(C1)CC11CCC1	1
C(C1CC1)C1CC1	1
C1C(C2)CC3[C@H]2[C@H]13	1
O=C1C=CC=CC=C1.O=C1C=CC=CC=C1.O=C1C=CC=CC=C1.O=C1C=CC=CC=C1	1
c1ccc(C(c2ccccc2)c2cccc(C(c3ccccc3)c3ccccc3)c2)cc1	1
c1ccc(C(c2ccccc2)c2ccc(C(c3ccccc3)c3ccccc3)cc2)cc1	1
C(c1ccccc1)c1cccc(-c(cc2)c(Cc3ccccc3)cc2-c2ccccc2)c1	1
O=C1Oc(cc(cc2)OCc3cc(Oc4ccccc4)ccc3)c2C(c2ccccc2)=C1	1
C(COc(cccc1)c1C#Cc1c2)COc1cc1c2OCCCOc(cccc2)c2C#C1	1
O=C1c(cccc2)c2OC(CCc2ccccc2)=C1Cc(cc1)ccc1-c1ccccc1	1
C(c1ccc(/C=C/c2cccc(-c3ccco3)c2)cc1)=C/c1cc(-c2ccco2)ccc1	1
C(/C=C/c1ccccc1)Oc1c(Cc(oc2c3cccc2)c3-c2ccccc2)cccc1	1
O=C1C(Cc(oc2c3cccc2)c3-c2ccccc2)=CC(C/C=C/c2ccccc2)C=C1	1
C(c1ccccc1)Oc(ccc(C1=CCC(CCCC2)C2C1)c1)c1OCc1ccccc1	1
O=C1C(OC2OC(COC3OCCCC3)CCC2)=C(c2ccccc2)Oc2c1cccc2	1
C([C@@H](C1)CO[C@H]1c(cc1)ccc1O[C@H]1OCCCC1)c(cc1)ccc1O[C@H]1OCCCC1	1
C([C@H](C1)CO[C@H]1c(cc1)ccc1O[C@@H]1OCCCC1)c(cc1)ccc1O[C@@H]1OCCCC1	1
O=C1c(c(OCC2CCCCC2)ccc2)c2OC=C1CCCc1cc2ccccc2cc1	1
O=C(/C(/Cc(cc1)ccc1-c1ccccc1)=C/c(cc1)cc2c1OCO2)c1ccccc1	1
C(C=C(c(cc1)ccc1-c1ccco1)c(cc1)ccc1-c1ccco1)Oc1ccccc1	1
O=C(C[C@@]12O[C@@H]1CCCC2)/C=C/C=C/C=C/C=C/C=C/C=C/C=C/C=C=C1CCCCC1	1
O=C(C[C@@]12O[C@@H]1CCCC2)/C=C/C=C/C=C/C=C/C=C/C=C/C=C/C#CC1=CCCCC1	1
O=C(c1ccccc1)OCCC(COC(c1ccccc1)=O)COC(c1ccccc1)=O	1
O=C(/C=C/c1ccccc1)OC[C@@H](COC(c1ccccc1)=O)OC(c1ccccc1)=O	1
C([C@@H]([C@@H]1[C@@H](C2(C3)Cc4c3cccc4)c3ccccc3)[C@H]2c2ccccc2)c2c1cccc2	1
C1c(cc(C(C2)C=CC=C2c(cc2)cc(C3)c2-c2c3cccc2)cc2)c2-c2c1cccc2	1
O=C1c(c2c(cc3)oc4c2cccc4)c3OC/C1=C\c(cc1)cc2c1oc1c2cccc1	1
C1[C@@]2([C@@H](CC3)C(C[C@@H](C4)OC5OCCCC5)C4CC2)[C@@]1(CC1)C3C[C@H]1OC1OCCCC1	1
O=C(C=C1)C=C2C1=C[C@H]1Oc(c(C(CCCC3)C3=C3)c(cc4)C3=O)c4O[C@@]11C2CCCC1	1
C(CC1CC2)C[C@]11O[C@@]1(CC1)[C@H]2C(CC2)[C@@H]1C[C@H]2O[C@@H](CC1)OC[C@H]1O[C@@H]1OCCCC1	1
O=C(C=C1)C(CC2C3CCC4C2CCC4C(CC2)C4C2OC(CCCC2)C2CC4)=C3C1=O	1
O=C(/C=C/C=C/C=C/C=C/C1=CCCCC1)OC/C=C/C=C/C=C/C=C/C1=CCCCC1	1
O=C(CCC1)C[C@@H]1/C=C/C=C\C=C\C=C\C=C\C=C\C=C\C=C/C=C/[C@H](CCC1)CC1=O	1
O=C(CC(CC1)C=CC1=O)/C=C/C=C/C=C/C=C/C=C/C=C/C=C/C=C=C1CCCCC1	1
O=C(CC(CC1)C=CC1=O)/C=C/C=C/C=C/C=C/C=C/C=C/C=C/C#CC1=CCCCC1	1
O=C(CC1)C=CC1/C=C/C=C/C=C/C=C/C=C/C=C/C=C/C=C/C=C/C(CC1)C=CC1=O	1
O=C(CC1)CC=C1/C=C\C=C\C=C/C=C/C=C\C=C\C=C/C=C/C=C\C(CC1)=CCC1=O	1
O=C(CC1)CC=C1/C=C/C=C/C=C/C=C\C=C\C=C/C=C/C=C/C=C/C(CC1)=CCC1=O	1
C(CCCCCCCCCCC1CCOCC1)CCCCCCCCCC1CCOCC1	1
C1Cc2cc(-c3ccccc3)cc(-c3c(CCCC4)c4cc(-c4ccccc4)c3)c2CC1	1
C=C(CC1)CCC1=C/C=C(\CCC1)/[C@H]2C1[C@@H](C/C=C/CC1(CC(C3)C4)CC4CC3C1)CC2	1
C(C/C=C/CC(CC1)C(CCC2)C1/C2=C/C=C1CCCCC1)C1(CC(C2)C3)CC3CC2C1	1
O=C(c1cc(CC[C@@H]([C@@H]2CC3)[C@@H]4CCC2[C@@]3(CCC2)OC2=O)c4cc1)Oc1ccccc1	1
O=C(c(oc(cc1)c2c(O3)c1C(CCCC1)=C1C3=O)c2-c1ccccc1)c1ccccc1	1
C([C@@H](CC1)[C@@H](CC2)C1C1[C@H]2C(CCCC2)[C@H]2CC1)O[C@@H]1O[C@H](CO[C@H]2OCCC2)CCC1	1
C([C@H](CCC1)O[C@H]1O[C@@H]1CC2=CC[C@@H](C(CCC3)C3CC3)C3[C@@H]2CC1)O[C@@H]1OCCCC1	1
C(C(CCC1)OC1O[C@@H](CC1)C[C@H]2C1C1=CCC(CCC3)C3[C@@H]1CC2)OC1OCCCC1	1
C([C@H](CCC1)O[C@H]1O[C@@H](CC1)C[C@H](CC2)C1[C@@H]1[C@@H]2[C@H](CCC2)C2CC1)O[C@@H]1OCCCC1	1
C([C@@H](CC1)C(CC2)C1[C@H](CC1)[C@H]2C(CC2)C1C[C@H]2OC1OCCCC1)OC1OCCCC1	1
C([C@@H](CC1)[C@@H](CC2)C1C(CC1)[C@H]2C(CC2)[C@@H]1C[C@H]2O[C@@H]1OCCCC1)O[C@@H]1OCCCC1	1
C(C(CC1)C(CC2)C1C(C1)C2C(CCCC2)C2C1OC1OCCCC1)OC1OCCCC1	1
C([C@@H](CC1)[C@@H](CC2)C1C(C1)[C@H]2C(CCCC2)[C@H]2[C@H]1O[C@@H]1OCCCC1)O[C@@H]1OCCCC1	1
C([C@@H](CC1)[C@@H](CC2)C1C1[C@H]2C(CCCC2)[C@H]2CC1)OC1OCCCC1OC1OCCCC1	1
O=C(C=CC(c1ccc2)(O3)Oc4cccc5cccc3c45)c1c2OCCc1ccccc1	1
O=C(C1)c(cc([C@@H](CCO2)C[C@]2(/C=C/c2ccccc2)O2)c2c2)c2O[C@@H]1c1ccccc1	1
O=C(C1)c(cc([C@@H](CCO2)C[C@]2(/C=C/c2ccccc2)O2)c2c2)c2O[C@H]1c1ccccc1	1
C(C1OC1)Oc1ccc(C(c2ccccc2)c2cc3ccccc3c3ccccc23)cc1	1
O=C([C@H]([C@@H]([C@H](C1)[C@@H]1CC/C=C/CC1)C1[C@H]12)C=C2/C=C/CC2C3=CCCCC[C@H]3CC2)C1=O	1
O=C(Cc1ccccc1)O[C@@H](CC1)C[C@H](CC2)C1[C@@H]1C2C(CCC2[C@H]3CCCC2)C3=CC1	1
O=C(/C=C/c1ccccc1)O[C@@H](CC1)C[C@H](CC2)C1[C@@H](CC1)C2C2[C@@H]1[C@@H](CCC1)C1CC2	1
O=C(/C=C/c1ccccc1)O[C@@H](CC1)C[C@H](CC2)C1[C@@H](CC1)C2C2[C@@H]1[C@H](CCC1)C1CC2	1
O=C(c1ccccc1)OCC(CCC1CC2)C[C@H]1C1C2C2=CC[C@@H](CCCC3)C3C2=CC1	1
O=C([C@@](CCCC1)(CCC2C3CC4)[C@@H]1C2=CCC3C1C4CC=CC1)OCc1ccccc1	1
O=C([C@]1(CCCC2)[C@@H]2C2=CCC(C(CCCC3)C3CC3)C3C2CC1)OCc1ccccc1	1
O=C([C@]1(CCCC2)[C@@H]2C2=CC[C@H](C(CCCC3)[C@H]3CC3)C3C2CC1)OCC1CCCCC1	1
O=C1OCC(c2cc(-c3cc4ccccc4cc3)ccc2)=C1c1cc2ccccc2cc1	1
O=C(CC1)CC2C1C(CCC1)C1CC2.O=C(CC1)C=C(CC2)C1[C@@H]1[C@@H]2[C@H](CCC2)C2CC1	1
O=C(c1c2cccc1)C(c1cc3ccccc3cc1)=C(c1cc3ccccc3cc1)C2=O	1
O=C(c1ccccc1)O[C@H]1[C@@H](c2ccccc2)Oc2c(C(C(CO3)O4)C3=O)c4ccc2C1	1
O=C(C[C@H](CC1)C(C2)[C@@H]3C1C(CCC1[C@H]4CCCC1)C4=CC3)/C2=C/C=C/c1ccccc1	1
C(C(CC1)C(CC2)[C@@H]1[C@H](CC1)[C@H]2c2c1cccc2)c1cccc(OCc2ccccc2)c1	1
C(C(CC1)C(CC2)[C@@H]1[C@H](CC1)[C@H]2c2c1cccc2)c(cc1)ccc1OCc1ccccc1	1
O=C([C@@H](CC1)C[C@H](CC2)C1[C@@H]1C2C(CCC2[C@H]3CCCC2)C3=CC1)/C=C/c1ccccc1	1
O=C(C(CC1)(C(c2ccccc2)=C2c3ccccc3)c3ccccc3)C12c1ccccc1	1
C([C@H](CCC1)C(CC2)C1[C@@H]1[C@@H]2[C@H](CCC2)C2CC1)c(cc1)ccc1OCc1ccccc1	1
O=C1C2[C@H](CC[C@@H](C3)OC4OCCCC4OC4OCCCC4)C3=CC[C@H]2C(CCC2)C2C1	1
C1Oc(cc(cc2)-c(cc3)cc4c3oc(-c3ccccc3)c4/C=C/c3ccccc3)c2O1	1
C1Oc(cc(cc2)-c(cc3)cc4c3oc(-c3ccccc3)c4C#Cc3ccccc3)c2O1	1
O=C(c1ccccc1)O[C@@H](CC1)C[C@H](CCC2C(CCC3[C@H]4CCCC3)C4=C3)C1[C@H]2C3=O	1
C([C@H](CO[C@@H]1OCCCC1)[C@H](Cc1ccccc1)CO[C@@H]1OCCCC1)c1ccccc1	1
C([C@@H](CO[C@@H]1OCCCC1)[C@@H](Cc1ccccc1)CO[C@@H]1OCCCC1)c1ccccc1	1
C=C1[C@@H](C[C@@H](/C=C/CC[C@@H]2C(CCCC3)[C@H]3CCC2)OC(c2ccccc2)=O)CCCC1	1
C=C1[C@@H](C[C@H](/C=C/CC[C@@H]2C(CCCC3)[C@H]3CCC2)OC(c2ccccc2)=O)CCCC1	1
O=C(/C=C/c1cccc(-c2cccc(C(/C=C/c3ccccc3)=O)c2)c1)c1ccccc1	1
O=C(C(CCCCc1ccccc1)=C1CCCCc2ccccc2)c(cccc2)c2C1=O	1
C(/C=C/c1cc(C#Cc2ccccc2)cc(C#Cc2ccccc2)c1)Oc1ccccc1	1
C(/C=C/c1cc(/C=C/c2ccccc2)cc(/C=C/c2ccccc2)c1)Oc1ccccc1	1
C(Cc1cc(/C=C/COc2ccccc2)cc(CCc2ccccc2)c1)c1ccccc1	1
C=C([C@H]1[C@H](CC/C=C/[C@H]2OC(c3ccccc3)=O)C=COC1)[C@@H]2OC(c1ccccc1)=O	1
O=C(C(/C=C/[C@@]12O[C@@H]1CCCC2)=C1)O/C1=C\C=C\C=C\C=C\C=C\C=C=C1CCCCC1	1
C=C1[C@H](O[C@@H]2OCCCC2)OC=C[C@H]1CC(OC[C@H](CCC1)O[C@H]1Oc1ccccc1)=O	1
C=C(CC[C@H](C1)Oc2c3CC4OC4)C1c2cc(C1=O)c3O[C@]2(C3OC[C@H]2C2)C1=C[C@H]2C3=O	1
O=C(c(cc1)ccc1C(OCC[C@H](C[C@@H]1CCC2)O[C@@H]3OC4OO[C@@]13[C@H]2CC4)=O)OCC[C@H](C[C@@H]1CCC2)O[C@@H]3OC4OO[C@@]13[C@H]2CC4	1
O=C(c(cccc1)c1C(OCC[C@H](C[C@@H]1CCC2)O[C@@H]3OC4OO[C@@]13[C@H]2CC4)=O)OCC[C@H](C[C@@H]1CCC2)O[C@@H]3OC4OO[C@@]13[C@H]2CC4	1
O=C(c1cccc(C(OCC[C@H](C[C@@H]2CCC3)O[C@@H]4OC5OO[C@@]24[C@H]3CC5)=O)c1)OCC[C@H](C[C@@H]1CCC2)O[C@@H]3OC4OO[C@@]13[C@H]2CC4	1
C(COC(C[C@@H]1CCC2)O[C@@H]3OC4OO[C@@]13[C@H]2CC4)C#Cc1cccc(C#CCCOC(C[C@@H]2CCC3)O[C@@H]4OC5OO[C@@]24[C@H]3CC5)c1	1
C(COC(C[C@@H]1CCC2)O[C@@H]3OC4OO[C@@]13[C@H]2CC4)C#Cc(cc1)ccc1C#CCCOC(C[C@@H]1CCC2)O[C@@H]3OC4OO[C@@]13[C@H]2CC4	1
O=C(C=C1C(C(c(cc2)c3c4c2OCCC4)=O)=C(C(C(c(cc2)c4c5c2OCC=C5)=O)=CC4=O)C3=O)c(c2c(cc3)OCC=C2)c3C1=O	1
O=C(C=C1C(C(c(cc2)c3c4c2OCCC4)=O)=C(C(C(c(cc2)c4c5c2OCCC5)=O)=CC4=O)C3=O)c(c2c(cc3)OCCC2)c3C1=O	1
O=C(C=C1C(C(c2ccc3OCC=Cc3c22)=O)=C(C(C(c(cc3)c4c5c3OCC=C5)=O)=CC4=O)C2=O)c(c2c(cc3)OCC=C2)c3C1=O	1
O=C(/C=C/c1ccccc1)O[C@H]([C@@H](c1ccccc1)OC(/C=C/c1ccccc1)=O)[C@@H]([C@H](C=C1)OC(/C=C/c2ccccc2)=O)OC1=O	1
O=C([C@](C[C@H]1CC2)([C@@H]2[C@@]2([C@@H](C(CO3)CC4)[C@@H]3OC2)[C@H]4O2)C2=O)[C@@]1(CC1)OC2=C1[C@@H](C1)CC[C@@H]([C@@]3([C@@H](C(CO4)CC5)[C@@H]4OC3)[C@H]5O3)[C@]12C3=O	1
O=C(C(C=C1Cc2ccccc2)=C2C=C(Cc3ccccc3)C1=O)C(C=C(Cc1ccccc1)C(C(Cc1ccccc1)=C1)=O)=C1C2=O	1
O=C(/C=C/c1ccccc1)c(cc(cco1)c1c1)c1OCc1ccc(COc(cc2occc2c2)c2C(/C=C/c2ccccc2)=O)cc1	1
O=C(c1ccccc1)O[C@@H](CC[C@@](C1)(C2[C@@H]3OC(c4ccccc4)=O)OC[C@@H]1[C@H]3OC(c1ccccc1)=O)[C@@H]2OC(c1ccccc1)=O	1
O=C(Cc(cc1OCc2ccccc2)cc(OCc2ccccc2)c1OCc1ccccc1)C(c1c2cccc1)c(cccc1)c1C2=O	1
O=C([C@H](C1)[C@@H]2OC[C@H]3[C@H](c4ccccc4)OC[C@@H]23)C=C2OCOC12Oc1ccc([C@H]2OC[C@H]3[C@H](c(cc4)cc5c4OCO5)OC[C@@H]23)cc1	1
O=C(/C=C/c(cc1)ccc1OCc1ccccc1)c1cccc(C(/C=C/c(cc2)ccc2OCc2ccccc2)=O)c1-c1ccccc1	1
O=C(/C=C/c(cccc1)c1-c1c(/C=C/C(c(cc2)ccc2OCc2ccccc2)=O)cccc1)c(cc1)ccc1OCc1ccccc1	1
O=C(CCCCC(OC[C@H](c1cccc(OCc2ccccc2)c11)OC1=O)=O)CC[C@H](c1c2c(OCc3ccccc3)ccc1)OC2=O	1
O=C1OCC=C1CCCCCCCCCCCCC[C@H](CC1)O[C@@H]1[C@H]1O[C@H](CCCCCCCCCCCCCC2=CCOC2=O)CC1	1
C=C(C1OOC2(CCCC2)OC1)c(cc1)ccc1Oc1c(cccc2Oc(cc3)ccc3C(C3OOC4(CCCC4)OC3)=C)c2ccc1	1
C=C(C1OOC2(CCCC2)OC1)c(cc1)ccc1Oc1ccc(ccc(Oc(cc2)ccc2C(C2OOC3(CCCC3)OC2)=C)c2)c2c1	1
C(CCCOCCCC(CC1)C(CC2)[C@@H]1[C@H](CC1)[C@H]2c2c1cccc2)CCOCCCC(CC1)C(CC2)[C@@H]1[C@H](CC1)[C@H]2c2c1cccc2	1
O=C(/C(/C1c2ccccc2)=C(\C(C(c2ccccc2)=C2c3ccccc3)c3ccccc3)/C2=O)C(c2ccccc2)=C1c1ccccc1	1
C(CC(c1cc(cccc2)c2o1)=C([C@H]12)Oc3c1cccc3)C2(c1cc(cccc2)c2o1)c1cc(cccc2)c2o1	1
C([C@@H]1[C@H]23)C=C[C@@H]3c(ccc(-c3cc(cccc4)c4o3)c3)c3O[C@]2(c2c3OCC=Cc3ccc2)Oc2c1cccc2	1
O=C(C1=C(C2=C3[C@@H]4c(c5ccccc5cc5)c5OC[C@@H]4CO2)OC[C@@H]2[C@H]1c(c1ccccc1cc1)c1OC2)C3=O	1
O=C([C@@]1(CC2)[C@H]3CCCC1)O[C@]3([C@H]1O[C@H]11)C2C(CC2)[C@H]1C(CC1)[C@@H]2C[C@H]1O[C@@H]1OCCC[C@H]1O[C@@H]1OCCCC1	1
O=C(/C=C/c1ccccc1)O[C@H](CO[C@H]([C@@H]1O[C@@H]2OCCCC2)OCCc2ccccc2)[C@@H]1O[C@@H]1OCCCC1	1
O=C(CCc1ccccc1)Oc(c(-c1ccccc1)c1)cc(-c2ccccc2)c1OC(CCc1ccccc1)=O	1
C(CCOc1ccc(Cc(cc2)ccc2OCCCCCOc2ccc(C3)cc2)cc1)CCOc1ccc3cc1	1
O=C1C=C(C(c2ccc(C(C(C=CC=C3)=CC3=O)C(C=CC=C3)=CC3=O)cc2)C(C=CC=C2)=CC2=O)C=CC=C1	1
C=C(CC1)[C@@H](C/C=C(\[C@@H](CO2)OC(/C=C/c3ccccc3)=O)/C2=O)C(CCC2)[C@H]1C2C(OCc1ccccc1)=O	1
C1C[C@H](O[C@@H](CC2)CO[C@H]2O[C@H]2[C@@H]3OCCOCCOc(cccc4)c4OCCOCCO[C@@H]3COC2)OCC1	1
O=C(CCc1ccccc1)C[C@@H](CCc1ccccc1)O[C@@H]1O[C@H](CO[C@@H]2OCCC2)CC[C@H]1O[C@H]1OCCC1	1
O=C(CCCCCCC[C@@H](C1)C=CC1=O)OC[C@H](CO[C@@H]1OCCCC1)OC(CCCCC[C@@H](C1)C=CC1=O)=O	1
C(c1cc(C(c2ccccc2)c2cccc(Cc3cccc(C4c5ccccc5)c3)c2)ccc1)c1cccc4c1	1
O=C(c1ccccc1)O[C@H](C[C@H](CC1)C(C2)[C@@H]3C1C1=CCC(CCCC4)[C@H]4C1CC3)[C@@H]2OC(c1ccccc1)=O	1
O=C(c1ccccc1)O[C@H](C[C@H](CC1)C(C2)[C@@H]3C1C1=CCC(CCCC4)[C@@H]4C1CC3)[C@@H]2OC(c1ccccc1)=O	1
O=C(c1ccccc1)O[C@H](C[C@H](CC1)C(C2)[C@@H]3C1C(CCC1[C@H]4CCCC1)C4=CC3)[C@@H]2OC(c1ccccc1)=O	1
C(C(CC1)C(CC2)[C@@H]1[C@H](CC1)[C@H]2c2c1cccc2)c1cc(OCc2ccccc2)cc(OCc2ccccc2)c1	1
O=C1Oc(c2ccccc2cc2)c2C(COc2cccc(OCC(c(ccc3ccccc33)c3O3)=CC3=O)c2)=C1	1
O=C1OC(CC(CC2)C(CC3)C2C2C3C(CCC(C3)OC4OC(COC5OCCCC5)CCC4)C3=CC2)CC=C1	1
O=C(C=C1COc2cccc(OCC(c(c3ccccc3cc3)c3O3)=CC3=O)c2)Oc2c1c1ccccc1cc2	1
O=C(c1cc2ccccc2cc1)O[C@@H](C[C@H]1OCC1[C@H]1[C@@H](C2CC(C3)=CCC2)OC(c2ccccc2)=O)C1C3=O	1
O=C1C(c2cccc(/C=C/C(CC3)Oc(cc4)c3cc4C3=COc(cccc4)c4C3=O)c2)=COc2c1cccc2	1
O=C(c1ccco1)O[C@@H](C1)C(C[C@H](CC2)OC(c3ccccc3)=O)C22OCC1[C@H]2Oc1cccc2ccccc12	1
O=C(c1cc2ccc3OCOc3c2c(-c(cc2)cc(OCc3ccccc3)c2OCc2ccccc2)c11)OC1=O	1
C=C(C[C@@](C1)(CC2)[C@@H](CC3)C(CCC4)[C@H]2C4C(O[C@@H]2OCCCC2)=O)[C@@]13O[C@@H]1OCCC[C@@H]1O[C@@H]1OCCCC1	1
O=C(C=C1)c(c(C(c2c(C34)cccc2)c2c4cccc2)c3c(C2c3c4cccc3)c3C4c4c2cccc4)c3C1=O	1
C=C([C@H]1CC(C=CC2=O)C2=CCC1)C(O[C@H](CC1)CO[C@@H]1OCC(CC[C@H](C[C@@]1(C=C2)OC3=O)C3=C)=C1C2=O)=O	1
O=C(Cc(cc1)cc(OCc2ccccc2)c1OCc1ccccc1)C(c1c2cccc1)c(cccc1)c1C2=O	1
C(c1ccccc1)O[C@@H](C[C@@H](c1cc2cccc(OCc3ccccc3)c2cc1)OC1)[C@H]1OCc1ccccc1	1
O=C(C=C1C(C(c2c3c(CCC4CCCCC4)ccc2)=O)=CC3=O)c(c(CCC2CCCCC2)ccc2)c2C1=O	1
C(Cc(cc1)cc(-c2ccccc2)c1O[C@H]1OCCCC1)c1cc(-c(cccc2)c2O[C@H]2OCCCC2)ccc1	1
C(Cc1ccccc1)[C@@H](C[C@H]1/C=C/c2ccccc2)O[C@H]2[C@H]1[C@@H](c1ccccc1)O[C@@H](CCc1ccccc1)C2	1
O=C(/C=C/c1cc2ccccc2cc1)c1cccc(C(/C=C/c2cc3ccccc3cc2)=O)c1-c1ccccc1	1
O=C(/C=C/c1cccc2ccccc12)c1cccc(C(/C=C/c2cccc3ccccc23)=O)c1-c1ccccc1	1
O=C(CCCC(OCc1ccccc1)=O)OC[C@]1(CCCC2)[C@@H]2C2=CC[C@H](C(CC3)[C@@H](CC4)CC3=O)C4C2CC1	1
C=C([C@H](CCc(ccc1c(cc2)OCc3ccccc3)cc1c2OCc1ccccc1)C(CCCC1)[C@H]1C1)C1=O	1
O=C(c1ccccc1)OC[C@](CCCC1)([C@H](C2)OC(c3ccccc3)=O)[C@]11OC[C@H]2[C@H]1OC(c1ccccc1)=O	1
O=C(c1ccccc1)OC[C@@]1(C[C@H](CC2)OC(c3ccccc3)=O)[C@@]2(C2)OC[C@@H]2C[C@@H]1OC(c1ccccc1)=O	1
O=C(c1ccccc1)OC[C@](CCCC1)([C@H]2OC(c3ccccc3)=O)[C@@]1(C1)OC[C@@H]1[C@@H]2OC(c1ccccc1)=O	1
O=C(c1ccccc1)OC[C@H](CCCC1[C@H](C2)OC(c3ccccc3)=O)[C@]11OC[C@H]2[C@H]1OC(c1ccccc1)=O	1
C=C([C@H](CCC1[C@H]2OCO[C@@H]2C(C[C@H]2C3)=CC3=O)OC(/C=C/c3ccccc3)=O)[C@H]1[C@@H]2OC(c1ccccc1)=O	1
O=C(/C=C\c1ccccc1)OC[C@H](Cc1ccccc1)[C@@H](Cc1ccccc1)COC(/C=C\c1ccccc1)=O	1
O=C(/C=C/c1ccccc1)OC[C@H](Cc1ccccc1)[C@@H](Cc1ccccc1)COC(/C=C/c1ccccc1)=O	1
O=C(CCc1ccccc1)OC[C@H](Cc1ccccc1)[C@@H](Cc1ccccc1)COC(CCc1ccccc1)=O	1
C=C(CCCc1ccccc1)CCC1(C[C@H]2OC(CCCCCCCCCCc3ccccc3)=O)OCCC2O1	1
C=C(CCCc1ccccc1)CCC1(C[C@H]2OCCCCCCCCCCCOc3ccccc3)OCCC2O1	1
C=C(CCCc1ccccc1)CCC1(OC2CC1)OCC2OCCCCCCCCCCCOc1ccccc1	1
O=C(/C=C/c1ccccc1)O[C@@H](CC1)[C@@H](COC(CC2)=O)O[C@H]1O[C@H](CCCO1)[C@@H]1OCCCCCCCC2=O	1
O=C(CC1)C=C(CC2)C1[C@H](CC1)[C@H]2[C@@H](CC2)C1C2C#CC#CC(CC1)C(CC2)[C@H]1[C@@H](CC1)[C@@H]2C(CC2)C1=CC2=O	1
O=C(CC1)C=C2C1[C@@H](CCC1[C@H]3CCC1)[C@H]3[C@@H](C/C=C\C[C@@H](C1)[C@@H]([C@H](CCC3)C3CC3)[C@H]3C(CC3)C1=CC3=O)C2	1
O=C(CC1)C=C2C1[C@@H](CCC1[C@H]3CCC1)[C@H]3[C@@H](C/C=C/C[C@@H](C1)[C@@H]([C@H](CCC3)C3CC3)[C@H]3C(CC3)C1=CC3=O)C2	1
O=C(C[C@H]([C@@H](C1)[C@H](C2)C[C@@]11OCCCC1)[C@@H]2[C@@H]1CC2)[C@@H]1C(CC1)[C@@H]2C[C@H]1O[C@@H](CC1)OC[C@H]1O[C@@H]1OCCCC1	1
C=C(CC1)CO[C@@]1(C1)O[C@@H](C2)[C@H]1C(CC1)[C@@H]2[C@H](CC2)[C@H]1C(CC1)[C@H]2C[C@H]1O[C@@H]1OCCC[C@H]1O[C@@H]1OCCCC1	1
C([C@H](CCC1)O[C@H]1O[C@@H](CC1)C[C@@H](CC2)C1[C@@H](CC1)[C@@H]2[C@H](C2)C1[C@@H](C1)[C@H]2O[C@@]11OCCCC1)O[C@@H]1OCCCC1	1
O=C(C1)C(C[C@H](CC2)O[C@@H]3OCCC[C@H]3O[C@@H]3OCCCC3)C2[C@@H](CC2)[C@@H]1[C@H](C1)C2[C@@H](C2)[C@H]1O[C@@]21OCCCC1	1
O=C(C1)C([C@@H](C2)[C@H](C3)O[C@@]22OCCCC2)[C@@H]3[C@H](CC2)[C@H]1C(CC1)[C@H]2C[C@H]1O[C@@H](C1)OCC[C@@H]1O[C@@H]1OCCCC1	1
O=C(C1)C([C@@H](C2)[C@H](C3)O[C@@]22OCCCC2)[C@@H]3[C@H]2[C@H]1C(CC[C@@H](C1)O[C@@H](CC3)OC[C@@H]3O[C@@H]3OCCCC3)C1=CC2	1
O=C(C1)C(C(C2)C(C3)O[C@@]22OCCCC2)[C@@H]3[C@H](CC2)[C@H]1C(CC1)[C@@H]2C[C@H]1O[C@@H](CC1)OC[C@H]1O[C@@H]1OCCCC1	1
O=C(C1)C([C@@H](C2)[C@H](C3)O[C@@]22OCCCC2)[C@@H]3[C@H](CC2)[C@H]1C(CC1)[C@H]2C[C@H]1O[C@@H](CC1)OC[C@H]1O[C@@H]1OCCCC1	1
O=C(C1)C([C@@H](C2)[C@H](C3)O[C@@]22OCCCC2)[C@@H]3[C@H](CC2)[C@H]1C(CC1)[C@@H]2C[C@H]1O[C@@H]1OCCC[C@H]1O[C@@H]1OCCCC1	1
O=C(CC([C@@H](C1)C(C2)O[C@@]11OCCCC1)[C@@H]2[C@@H]1CC2)[C@@H]1C(CC1)[C@@H]2C[C@H]1O[C@@H](CC1)OC[C@H]1O[C@H]1OCCCC1	1
O=C(CC([C@@H](C1)C(C2)O[C@@]11OCCCC1)[C@@H]2[C@@H]1CC2)[C@@H]1C(CC1)[C@@H]2C[C@H]1O[C@@H](CC1)OC[C@@H]1O[C@H]1OCCCC1	1
O=C(CC(C(C1)C(C2)O[C@@]11OCCCC1)[C@@H]2[C@@H]1CC2)[C@@H]1C(CC1)[C@@H]2C[C@H]1OC(CC1)OCC1OC1OCCCC1	1
O=C(CC(C(C1)C(C2)O[C@@]11OCCCC1)[C@@H]2[C@@H]1CC2)[C@@H]1C(CC1)[C@@H]2C[C@H]1O[C@@H](CC1)OC[C@H]1O[C@@H]1OCCCC1	1
O=C(CC([C@@H](C1)[C@H](C2)O[C@@]11OCCCC1)[C@@H]2[C@@H]1CC2)[C@@H]1C(CC1)[C@@H]2C[C@H]1O[C@@H](CC1)OC[C@H]1O[C@@H]1OCCCC1	1
O=C(/C=C/c(cc1)ccc1OCc1ccccc1)c1cccc(C(/C=C/c(cc2)ccc2OCc2ccccc2)=O)c1-c(cc1)ccc1OCc1ccccc1	1
O=C1c(cccc2)c2OC(c(cc2)ccc2OCCOCCOCCOCCOCCOCCOCCOc(cc2)ccc2C(Oc2c3cccc2)=CC3=O)=C1	1
C(CCCCCC[C@H](CC1CC2)C[C@H]1[C@H](CC1)[C@H]2c2c1cccc2)CCCCCCc1ccccc1	1
O=C([C@H]([C@@H]([C@H]1C(OCC2=CCCCC2)=O)c2ccccc2)[C@@H]1c1ccccc1)OCC1=CCCCC1	1
O=C(CCc1ccccc1)C[C@H](C[C@H]1c2ccccc2)OC(C=C(/C=C/c2ccccc2)O2)=C1C2=O	1
C1Oc(cccc2)c2C#Cc(cccc2)c2OCCOc(cccc2)c2C#Cc(cccc2)c2OC1	1
O=C([C@H](C[C@H](C=C1)c2ccccc2)[C@@H]1c1cccc(C(/C=C/c2ccccc2)=O)c1)c1ccccc1	1
C(C(c1ccccc1)c1ccccc1)[C@H](CCC1)O[C@H]1/C=C/[C@@H](C1)[C@H]1/C=C/C/C=C/[C@@H]1OCC=CC1	1
C=C(C[C@@H](CCC1)C1C(C[C@H]1O[C@@H]1C[C@@H]1OC(c2ccccc2)=O)=O)C[C@H]1OC(c1ccccc1)=O	1
C([C@H](CC[C@H]1O[C@@H]2OCCCC2)O[C@H]1Oc1cc(/C=C\c2ccccc2)ccc1)O[C@@H]1OCCCC1	1
O=C(/C=C/C=C/C(CCCC1)C1O[C@@H]1OCCCC1)O[C@H](CC[C@H]12)[C@@H]2C=CO[C@H]1O[C@@H]1OCCCC1	1
O=C(c(cccc1)c1-c(cc1)c23)c3ccc(-c3ccc45)c2c1-c(cc1)c3c5c1-c(cccc1)c1C4=O	1
O=C(c1cc2c3)OCc1c(-c1ccccc1)c2ccc3OCc1cc(C(C2)CC3OC2C=C3)ccc1	1
O=C(c1cc2c3)OCc1c(-c1ccccc1)c2ccc3OCc1cc(C2CC(CC3)OC3C2)ccc1	1
C=C([C@H]1OOC2(C3CC(C4)CC2CC4C3)OC1)c(cc1)ccc1Oc(cc1)ccc1-c1ccccc1	1
C(CC1)CC2[C@@H]1C1=CC[C@H](C(CC3)[C@@H](CC4)C[C@H]3O[C@@H](CC3)OC[C@@H]3O[C@@H]3OCCCC3)C4C1CC2	1
C(CC1)CC2C1=C1C=CC(C(CC3)C(CC4)C[C@H]3O[C@@H](C3)OCC[C@@H]3O[C@@H]3OCCCC3)C4C1CC2	1
C1C[C@H](O[C@@H]2C[C@H](O[C@@H](CC3)CC(CC4)C3C(CC3)C4C4C3C3=CCCCC3CC4)OCC2)OCC1	1
C(CC1)CC2[C@@H]1C1=CCC(C(CC3)[C@H](CC4)C[C@H]3O[C@@H]3OCCC[C@H]3O[C@@H]3OCCCC3)C4C1CC2	1
C(CC1)CC2C1C1=CCC(C(CC3)C(CC4)C[C@H]3OC3OCCCC3OC3OCCCC3)C4C1CC2	1
C(CC1)CC2[C@@H]1C1=CC[C@H](C(CC3)[C@@H](CC4)C[C@H]3O[C@H]3OCCC[C@H]3O[C@@H]3OCCCC3)C4C1CC2	1
C(CC1)CC2[C@@H]1C1=CC[C@H](C(CC3)[C@@H](CC4)C[C@H]3O[C@H]3OCCC[C@@H]3O[C@H]3OCCCC3)C4C1CC2	1
C(CC1)CC(CC2)[C@H]1C(CC1)C2C(CC2)[C@H]1C(CC1)[C@@H]2C[C@H]1O[C@@H]1OCCC[C@H]1O[C@@H]1OCCCC1	1
O=C(C(Oc1c2cccc1)=CC2=O)O[C@@H](CC1)C[C@H](CC2)C1[C@@H]1C2C(CCC2[C@H]3CCCC2)C3=CC1	1
O=C(c1c2cccc1)OC(c1ccccc1)=C2C#CC(CC1)C(CC2)[C@@H]1[C@H](CC1)[C@H]2c2c1cccc2	1
O=C(CC1)C=C(CC2)[C@H]1C1C2C(CCC2)C2CC1.O=C(CC1)C=C(CC2)[C@H]1C1C2C(CCC2)C2CC1	1
O=C(CC1)C[C@H](CC2)C1[C@@H]1[C@@H]2[C@H](CCC2)C2CC1.O=C(CC1)CC(CC2)C1[C@@H]1[C@@H]2[C@H](CCC2)C2CC1	1
O=C1[C@@H]2C(CCCC3)[C@H]3CC[C@H]2[C@H](CCC2)C2C1.O=C1[C@@H]2C(CCCC3)[C@H]3CC[C@H]2[C@H](CCC2)C2C1	1
O=C1C(C#CC(CC2)C(CC3)[C@@H]2[C@H](CC2)[C@H]3c3c2cccc3)=C(c2ccccc2)Oc2c1cccc2	1
c1ccc([C@H]2c(c(C3c(cccc4)c4O[C@H]3c3ccccc3)ccc3)c3O[C@@H]2c2ccccc2)cc1	1
O=C1c(cccc2C#CC(CC3)C(CC4)[C@@H]3[C@H](CC3)[C@H]4c4c3cccc4)c2OC(c2ccccc2)=C1	1
O=C(c1ccccc1)OCC(CC([C@H]1C=C2)C2=O)=C[C@@H]2[C@@]1(CC1)O[C@]3(Cc4ccccc4)O[C@H]2C1O3	1
O=C(C(C1C2CCC1)=CO[C@H]2OC1OCCCC1)O[C@H]([C@@H]1OC1C12)C2C=CO[C@H]1OC1OCCCC1	1
O=C(C(C1C2CCC1)=CO[C@H]2OC1OCCCC1)O[C@H]([C@@H]1OC11)C2C1[C@H](OC1OCCCC1)OCC2	1
C(C[C@@H](CC1)C(CC2)C1[C@@H]1C=C[C@@]3(C4)OC[C@@]12[C@@H]3CC[C@@H]4O[C@@H]1OCCCC1)CO[C@@H]1OCCCC1	1
C(C1)COC1[C@@H](CC1)[C@@H](CC2)C1C(CC1)[C@H]2C(CC2)[C@@H]1C[C@H]2O[C@@H]1OCCC[C@H]1O[C@@H]1OCCCC1	1
C(C1)[C@@H]([C@H]2COCC2)C2C1C1=CC[C@@H](C[C@H](CC3)O[C@@H]4OCCC[C@H]4O[C@@H]4OCCCC4)C3[C@H]1CC2	1
C(C1)COC1C(CC1)C(CC2)C1C(C1)C2C(CCCC2)C2[C@H]1O[C@@H]1OCCC[C@H]1O[C@@H]1OCCCC1	1
C(C1)COC1[C@@H](CC1)C(CC2)C1C(C1)C2C(CCCC2)C2C1O[C@@H]1OCCCC1O[C@@H]1OCCCC1	1
C(C1)COC1[C@H](CC1)[C@H](CC2)C1C(C1)C2C(CCCC2)C2C1OC1OCCCC1O[C@@H]1OCCCC1	1
O=C([C@@H]1CC(CCC[C@H](C/C=C/C=C/CCC(C/C=C/C=C2)=O)OC2=O)OCC1)Oc1ccccc1	1
C(Cc1c(ccc(-c2ccc(c(CCc3ccccc3)ccc3)c3c2)c2)c2ccc1)c1ccccc1	1
O=C(/C=C/c1ccccc1)OC[C@]1(C2[C@H](OC3OCCCC3)OC=CC22)O[C@H]1[C@H]2OC1OCCCC1	1
O=C1OC[C@H](C2)[C@H]1[C@H](c1ccccc1)c(cc1OCc3ccccc3)c2cc1OCc1ccccc1	1
C(COc1ccc([C@H]2O[C@@]3(c(cc4)ccc4OCCc4ccccc4)OC3C2)cc1)c1ccccc1	1
C(C/C=C/C[C@@H](CC1)C(CC2)[C@@H]1[C@H]1[C@H]2C(CCCC2)[C@H]2CC1)CO[C@@H]1OCC[C@H]1O[C@@H]1OCCCC1	1
C(CCCO[C@@H]1OCC[C@H]1O[C@@H]1OCCCC1)CC[C@@H](CC1)C(CC2)[C@@H]1[C@H]1[C@H]2C(CCCC2)[C@H]2CC1	1
C(CC[C@@H](CC1)C(CC2)C1[C@H]1C2[C@H](CC[C@@H](C2)O[C@@H]3OCCCC3)C2=CC1)CCO[C@@H]1OCCCC1	1
O=C(CC1C(CC([C@@H]2C3CCCC2)=O)C3/C=C/c2cocc2)[C@@H](CCCC2)C2[C@H]1/C=C/c1cocc1	1
C(C([CH+]1)C(C2)[CH+]C(c3ccccc3)OC2c2ccccc2)C(c2ccccc2)OC1c1ccccc1	1
O=C(c1ccccc1)O[C@H](CC1)C[C@H](CC2)C1[C@@H](CCC1[C@@H]3C(CC4=O)COCC4=O)C2C1=CC3=O	1
O=C(c1c2cccc1)c(cccc1-c(cc3)ccc3O[C@@H](C3)OCC[C@@H]3O[C@@H]3OCCCC3)c1C2=O	1
O=C(c1ccccc1)c1ccc(CCCC/C=C(/CC2)\[C@H](CC3)C2C2[C@@H]3C(CCCC3)C3CC2)cc1	1
C=C([C@H](C1CC2)C(CC3=O)COCC3=O)C=C1C(CC1)[C@H]2C(CC2)[C@@H]1C[C@@H]2OC(c1ccccc1)=O	1
C=C([C@H](CCC[C@]1(C2C3=O)OC(/C=C/c4ccccc4)O[C@H]1/C3=C/C=C/c1ccccc1)[C@H]2O1)C1=O	1
O=C(C(c(cc1)cc2c1OCO2)=C1Cc2ccccc2)OC1c(cc1)ccc1OCc1ccccc1	1
O=C(c1ccccc1)O[C@@H](CC1C2)CC1[C@H](CC=C(CC1)[C@H]3C[C@@H]1OC(c1ccccc1)=O)C3C2=O	1
C=C([C@H](C[C@@H]([C@@]1(C(C=C2)=O)C(Oc3c4cccc3)=CC4=O)C=CC[C@H]1C2=O)C(CCCC1)[C@H]1C1)C1=O	1
O=C(C(C1)C1c(cc1)ccc1OCc1ccccc1)C(C1)C1c(cc1)ccc1OCc1ccccc1	1
O=C(CCCC(O[C@@H](CC1)C[C@H](CC2)C1[C@@H]1C2C(CCC2[C@H]3CCCC2)C3=CC1)=O)c1ccccc1	1
O=C(CCCCCCCCCCOc1ccccc1)OCC(OCCCCCCc1ccccc1)=O	1
O=C(CCCCCCCCCCOc1ccccc1)OCCC(OCCCCCc1ccccc1)=O	1
O=C(CC1)CC(CC2)C1C(CCC1c3c4cc5O[C@@](CC=C6)(CCCCC7)[C@@]67Oc5c3)C2C1=CC4=O	1
O=C(CC1)C(CC2)[C@@H]1[C@H]1[C@H]2C(CCC(O[C@@H](CC2)C(CC3)[C@@H]2[C@H](CC2)[C@H]3c3c2cccc3)=C2)C2=CC1	1
O=C(C(CCC([C@H](C1)CC[C@@H]2[C@]11CC[C@H]3C2CCCC3)C1=O)[C@H](C1)CC2)[C@]11[C@@H]2C(CCCC2)[C@@H]2CC1	1
O=C(c1ccccc1)O[C@@H](C[C@@H]1CCCCCCCC2)C3[C@@H]1[C@]1(CCC4O5)O[C@]25O[C@@H]4[C@@H]1[C@@H]1OC1C3	1
O=C(c1ccccc1)O[C@H]([C@@H](CCC1)[C@@H]2CCC3[C@@]4(C5C6)O[C@@H]4C[C@H]5c4cocc4)OC[C@@]12[C@H]3C6=O	1
O=C(C1)C2[C@](C3)(CC[C@H]4CCc5ccco5)[C@@]34C=C[C@@H]2C2[C@@H]1C(CO[C@@H](C1)c3ccccc3)C1=CC2	1
O=C(C1)C2[C@](C3)(CC[C@H]4CCC5OCCC5)[C@@]34C=C[C@@H]2C2[C@@H]1C(CO[C@@H](C1)c3ccccc3)C1=CC2	1
C([C@@H]1[C@H]23)C=C[C@H]3c(ccc(-c3cc(cccc4)c4o3)c3)c3O[C@@]2(c2ccccc2)Oc2c1cccc2	1
C(C[C@@H](COc1ccccc1)OCc1ccccc1)[C@@H](COc1ccccc1)OCc1ccccc1	1
C=C(CCCc1ccccc1)CC[C@]1(C[C@H]2OC(CCCCCCc3ccccc3)=O)OCCC2O1	1
O=C(c1ccccc1)Oc1ccc(CC/C=C/CCc(cc2)ccc2OC(c2ccccc2)=O)cc1	1
C(CC#CCCOc1ccccc1)[C@@H](CC1)O[C@H]1[C@@H]1O[C@@H](CCC#CCCOc2ccccc2)CC1	1
C(/C=C/C#Cc(cc1)ccc1-c(cc1)ccc1C#C/C=C\COc1ccccc1)Oc1ccccc1	1
O=C(COC(c(cccc1)c1-c(cccc1)c1C(COC(c1ccccc1)=O)=O)=O)c1ccccc1	1
C(Cc1cccc(OCCOCCOC2)c1OCCOCCOCc1cc2ccc1)c1ccccc1	1
O=C(C(c1cc(C(C(c2ccccc2)=O)=O)cc(C(C(c2ccccc2)=O)=O)c1)=O)c1ccccc1	1
[truncated: 2,586 more rows]

## Sheet: HS samples scaffolds ViralChEMBL
Smiles	frequency
O=C1c(cccc2)c2OC(c2ccccc2)=C1	224
c1ccccc1	191
O=C(/C=C/c1ccccc1)c1ccccc1	92
O=C1Oc(cccc2)c2C=C1	88
C(CC1CC2)C[C@@H]1[C@@H](CC1)C2C2[C@H]1C(CCCC1)[C@H]1CC2	76
C(CC1)C[C@H](CC2)C1[C@@H]1C2C(CCC2[C@H]3CCCC2)C3=CC1	64
O/C1c(cccc2)c2O/C1=C/c1ccccc1	47
C(c1ccccc1)c1ccccc1	41
O=C1C(c2ccccc2)=COc2c1cccc2	38
O=C(C1)c(cccc2)c2O[C@@H]1c1ccccc1	38
c(cc1)ccc1-c1ccccc1	37
O=C(c1ccccc1)c1ccccc1	37
c1ccc(cccc2)c2c1	34
O=C(C=C1)Oc2c1c(OCC=C1)c1c1c2CCCO1	33
O=C(C=C1)c(cccc2)c2C1=O	32
O=C(c1ccccc1)Oc1ccccc1	32
C(CC1)C[C@H](CC2)C1c1c2cccc1	31
O=C(C=C1)Oc2c1cc(cco1)c1c2	31
C1Oc(cc(c(CCCC2)c3)-c4c2cccc4)c3O1	31
O=C1c(cccc2)c2Oc2c1cccc2	31
O=C1Oc(c2c(cc3)OCCC2)c3C=C1	31
C(CC1)Cc(cccc2)c2-c2c1cccc2	30
O=C1Oc(cccc2)c2C(c2ccccc2)=C1	30
O=C(C1(CC2CC1)OC2=O)O[C@@H](COc(cc1)c2c(O3)c1C=CC3=O)[C@@H]2OC(C1(CC2CC1)OC2=O)=O	29
O=C(C1)c(cccc2)c2O[C@@H]1c1ccccc1	27
O=C1Oc(cccc2)c2C2=C1CCCC2	27
C(c1ccccc1)Oc1ccccc1	26
C(CCc1ccccc1)Cc1ccccc1	26
c(cc1)ccc1Oc1ccccc1	24
O=C(CCOc1c(C=CCO2)c2c2C=C3)c1c2OC3=O	24
O=C(c(oc(cc1)c2c(O3)c1C=CC3=O)c2-c1ccccc1)c1ccccc1	22
O=C(c1c2cccc1)c(cccc1)c1C2=O	22
C1Oc(c(c(cc2)ccc3)c3-c3ccccc3)c2O1	20
C1Oc(cccc2)c2O1	19
c1coc2c1cccc2	19
c1coc(-c2ccccc2)c1	19
C1Oc(cc(cc2)-c3c(c4c(cc5)OCO4)c5ccc3)c2O1	19
O=C(C[C@H]1c2ccccc2)Oc2c1cccc2	19
O=C1Oc(cccc2)c2C=C1c1ccccc1	19
O=C1c(cccc2)c2O[C@@]1(c1c2cccc1)OC2=O	19
C=C(c1ccccc1)c1ccccc1	18
O=C(/C=C/c1ccccc1)OCCOC(/C=C/c1ccccc1)=O	18
O=C(C[C@@H](C1)c2ccccc2)C=C1c1ccccc1	18
C(Cc1ccccc1)c1ccccc1	17
C(C1)[C@@H](c2ccccc2)Oc2c1cccc2	17
C(CC1)C[C@H](CC2)C1[C@@H](CC1)C2C2[C@H]1C1=CCCCC1CC2	17
O=C1C=C([C@H](CCCC2)C2CC2)C2C2[C@H]1C(CCCC1)[C@H]1CC2	17
O=C(Cc1ccccc1)c1ccccc1	17
C(c1ccccc1)=C/c1ccccc1	16
O=C1c(cccc2)c2OC=C1	16
C(C1)[C@H](C2)CC[C@@H]3[C@@]12CC[C@H]1C3CCCC1	16
c1c(-c2ccccc2)oc2c1cccc2	16
c(cc1)ccc1-c1cc2ccccc2cc1	15
C(COc1ccccc1)Oc1ccccc1	15
O=C(CC1)C=C(CC2)C1[C@@H]1[C@@H]2[C@H](CCC2)C2CC1	15
O=C(c1ccccc1)O[C@@H](C1)COc2c1cccc2	15
O=C(/C=C/c1ccccc1)O[C@@H]1CC2=CCC(C(CCC3)C3CC3)[C@H]3C2CC1	14
O=C(c1coc2c1cccc2)c1ccccc1	14
O=C(/C=C/c1ccccc1)OCCc1ccccc1	14
c1ccc(C(c2ccccc2)c2ccccc2)cc1	14
O=C1OC[C@H](C2)[C@H]1[C@H](c1ccccc1)c1c2cc2OCOc2c1	14
C(c1ccco1)Oc1ccccc1	13
O=C1C(Oc2ccccc2)=COc2c1cccc2	13
O=C(CC1)C[C@H](CC2)C1[C@H](CC1)C2C2C1=CCC2	13
O=C1C(O[C@@H]2OCCCC2)=C(c2ccccc2)Oc2c1cccc2	12
O=C(CC1)C=C(CC2)C1C1C2C(CCC2)C2CC1	12
O=C1C2[C@H](CCCC3)C3=CC[C@H]2C(CCC2)C2C1	12
C(C1)[C@@H]2O[C@H](c3ccccc3)OC[C@H]2O[C@H]1c1ccccc1	12
c1cc2ccc(cccc3)c3c2cc1	12
O=C1c(cccc2)c2-c2c1cccc2	12
O=C(C1c2ccccc2)c(cccc2)c2C1=O	12
O=C(CCc1ccccc1)c1ccccc1	11
C1C[C@H](CC2)[C@]34OOC2O[C@H]3OCC[C@@H]4C1	11
C(COc1ccccc1)COc1ccccc1	11
O=C(C1(CC2CC1)OC2=O)O[C@@H](COc(cc1)c2c(OC=C3)c1C3=O)[C@@H]2OC(C1(CC2CC1)OC2=O)=O	10
O=C(COc1ccccc1)c1ccccc1	10
C(C1)CO[C@]1(C1)O[C@@H](C2)[C@H]1C(CC1)[C@@H]2[C@H]2[C@H]1C(CCCC1)[C@H]1CC2	10
C(C1)CO[C@@]1(C1)O[C@@H](C2)[C@H]1C(CC1)[C@@H]2[C@H]2[C@H]1C(CCCC1)[C@H]1CC2	10
O=C1OC[C@H](Cc2ccccc2)[C@H]1Cc1ccccc1	10
O=C(/C(/CC1)=C/c2ccccc2)c2c1cccc2	10
O=C(/C=C/c1ccccc1)/C=C/c1ccccc1	10
C(CC1CC2)CC1[C@@H]1C=C[C@@]3(C4)OC[C@@]12[C@@H]3CC[C@@H]4O[C@@H]1OCCCC1	10
O=C(C[C@@H](C1)c(cc2)cc3c2OCO3)C=C1c1ccccc1	10
C(CC1CC2)CC1C1[C@H]2C(CCCC2)C2=CC1	10
C1C(CCC2=C3CC[C@@H]4C2CCCC4)C3=CC1	10
O=C(CC(c1ccccc1)=O)c1ccccc1	10
O=C1C2=CC=C(c3ccccc3)OC2=CC=C1	10
C(C1)[C@H](c2ccccc2)O[C@@H]1c1ccccc1	10
O=C1c(cccc2)c2OC(/C=C/c2ccccc2)=C1	10
C1CCOCC1	10
C(C1)COc2c1cccc2	9
C1Oc(cccc2)c2C=C1	9
O=C([C@]1(CC2CC1)OC2=O)O[C@@H](COc(cc1)c2c(OC=C3)c1C3=O)[C@@H]2OC([C@]1(CC2CC1)OC2=O)=O	9
O=C([C@]1(CCCC2)[C@@H]2C2=CC[C@H](C(CCCC3)[C@H]3CC3)C3C2CC1)O[C@@H]1OCCCC1	9
C=C([C@H](CCCC(CC1)C2C1=O)[C@H]2O1)C1=O	9
O/C1c(cccc2)c2O/C1=C/c1ccco1	9
O=C(/C(/C/C1)=C/c2ccccc2)/C1=C/c1ccccc1	9
c(cc1)ccc1-c(cc1)ccc1-c1ccccc1	9
O=C1Oc(cccc2)c2C=C1Cc1ccccc1	9
C(CC1)C[C@H](CC2)C1[C@@H]1C2C(CCC2[C@@H]3CCCC2)C3=CC1	9
C1Oc2cc(-c(c(CCCC3)c4)cc5c4OCO5)c3cc2O1	9
C(C1)[C@@H]2O[C@H](c3ccccc3)OC[C@H]2O[C@@H]1c1ccccc1	9
C(CC1CC2)CC1C(CC1)C2c2c1cccc2	9
C(CC1CC2)CC1C1C2C(CCCC2)[C@H]2CC1	9
O=C(/C=C/c1ccccc1)OC1CCCCC1	9
O=C(/C(/CC/C1)=C/c2ccccc2)/C1=C/c1ccccc1	9
O=C(C[C@@](CCc1ccccc1)(C1CCCC1)O1)CC1=O	9
O=C1Oc(cccc2)c2C(c2cc(-c3ccccc3)ccc2)=C1	9
C([C@@H](CC1)O[C@H]2[C@H]1O[C@H](c1ccccc1)OC2)c1ccccc1	9
C(COc1ccccc1)c1ccccc1	9
O=C1OCC=C1	9
c1cocc1	9
O=C(C1)COC1=O	9
O=C1Oc(cccc2)c2Oc2c1cccc2	8
O=C1Oc(cccc2)c2C(c2cc(cccc3)c3o2)=C1	8
O=C(C1=Cc2ccccc2)c(cccc2)c2C1=O	8
O=C(c1ccccc1)O[C@H](C1)[C@@H](c2ccccc2)Oc2c1cccc2	8
O=C1c(ccc(OCc2ccccc2)c2)c2OC(c2ccccc2)=C1	8
O=C(C=C1c2ccccc2)Oc2c1c(OCC=C1)c1c1c2CCCO1	8
C=C(CC[C@H]1C2CCCC1)[C@H]2/C=C/C1=CCOC1=O	8
O=C(/C=C/c(cc1)cc2c1OCO2)c1ccccc1	8
O=C1Oc(ccc(-c2ccccc2)c2)c2C(c2ccccc2)=C1	8
O=C(CCC1)C(C(C(C(CCC2)=O)C2=O)c2ccccc2)C1=O	8
O=C(CC1)CC(CC2)[C@@H]1C(CC1)[C@H]2C2C1[C@H](CCCC1)C1CC2	8
C1c(cccc2)c2OC1	7
C1C[C@H](Oc2ccccc2)OCC1	7
c1coc2c1ccc1ccccc12	7
O=C1C=C(CC=CC2)C2C=C1	7
C(CC(COCc1ccccc1)OCc1ccccc1)C(COCc1ccccc1)OCc1ccccc1	7
C(C[C@H]1c2ccccc2)Cc2c1cccc2	7
C([C@@H](C1)CCC2)[C@H]3[C@@]12C(CCCC1)[C@H]1CC3	7
O=C1C=C[C@H]2C(CC[C@@H]3[C@H]4C3)[C@H]4C=CCC12	7
O=C1OC(CCCCCC2)=C2C=C1Cc1ccccc1	7
O=C(C=CC=Cc1ccccc1)/C=C/c1ccccc1	7
O/C1c(cccc2)c2OC/C1=C\c1ccccc1	7
O=C([C@@H](C/C1)C2CCCC2)/C1=C/c1ccccc1	7
O=C(/C=C/c1ccccc1)O[C@@H](CCC1)C[C@@]11OCOC1=O	7
C(CC1)C[C@H](CC2)C1[C@@H](CC1)C2C2[C@H]1[C@H](CCCC1)C1CC2	7
O=C(CC1)C[C@H](CC2)C1[C@@H](CC1)C2C2[C@H]1[C@@H](CCC1)C1CC2	7
C(CC1CC2)C[C@H]1[C@H]1[C@H]2C(CCCC2)[C@@H]2CC1	7
C(C1c(cccc2)c2OC11)Oc2c1cccc2	7
O=C1OC(c2ccccc2)=Cc2c1cccc2	7
C=C1[C@@H](C/C=C(\C=CO2)/C2=O)C(CCCC2)[C@@H]2CC1	7
O=C1Oc(cc(cc2)OCc3ccccc3)c2C=C1	7
O=C1OC[C@H](C2)[C@@H]1[C@H](c1ccccc1)c1c2cc2OCOc2c1	7
O=C(C=C1)Oc(cc2)c1c1c2C=CCO1	7
O=C1C=CCC1	7
O=C1C=COC=C1	7
O=C1C=C(CCCC2)C2CC1	6
O=C(/C=C/c1ccccc1)O[C@@H]1C([C@H](CCC2)OC(c3ccccc3)=O)[C@@]2(C2)OC[C@@H]2C1	6
O=C(C=C1C(C(c2c3cccc2)=O)=C(C(C(c2c4cccc2)=O)=CC4=O)C3=O)c(cccc2)c2C1=O	6
O=C1c(cc(cccc2-c3c(cc(c4c5)OCCC4=O)c5ccc3)c2c2)c2OCC1	6
O=C([C@]1(CC2CC1)OC2=O)O[C@@H](COc(cc1)c2c(O3)c1C=CC3=O)[C@@H]2OC([C@]1(CC2CC1)OC2=O)=O	6
O=C1Oc(cccc2)c2C=C1C(c1ccccc1)C1=Cc(cccc2)c2OC1=O	6
C(COc1ccc([C@@H]2OC[C@H]3[C@H](c4ccccc4)OC[C@@H]23)cc1)c1ccccc1	6
C(c1ccccc1)=C1C=C(C=CC=C2)C2=C1	6
C(C[C@@H]12)C[C@@H]2C=CO[C@H]1O[C@@H]1OCCCC1	6
O=C(C(c1ccccc1)=O)c1ccccc1	6
O=C(/C=C\c1ccccc1)c1ccccc1	6
O=C(c1ccccc1)Oc(cc1)cc(O2)c1C=CC2=O	6
O=C(c1ccccc1)OCCOC(c1ccccc1)=O	6
O=C(COC(/C=C/c1ccccc1)=O)c1ccccc1	6
c1ccc(cc(cc2)-c3cc4ccccc4cc3)c2c1	6
O=C(C[C@H]1c(cc2)cc3c2OCO3)Oc2c1cccc2	6
O=C(C=C1)Oc2c1cc(c(-c1ccccc1)co1)c1c2	6
C([C@@H]1CC2)[C@H]1[C@H](CCC1)[C@H]1[C@@H]2O[C@@H]1OCCCC1	6
O=C(CC1)C[C@H](CC2)C1C1=C2C(CCC2)C2CC1	6
O=C1C(C(CCC2)C2CC2)=C2C(CCCC2)[C@H]2C1	6
C=C([C@@H](C1)CC[C@@H]2[C@]11CC[C@H]3C2CCCC3)C1=O	6
O=C(COC(c1ccccc1)=O)c1ccccc1	6
C(CC1)CC(CC2)C1C1C2C(CCC2[C@H]3CCCC2)C3=CC1	6
O=C(c1cc(c(O2)c(cc3)C=CC2=O)c3o1)c1ccccc1	6
O=C(c1c2cccc1)OC2(c1ccccc1)c1ccccc1	6
c1cc2cc3ccccc3cc2cc1	6
O=C1OCCCC/C=C/[C@H](CCC2)[C@@H]2C/C=C1	6
O=C(c1cc(cccc2)c2o1)c1ccccc1	6
O=C(C[C@@H](C1(C(OCO2)=O)C2=O)c2ccco2)C[C@H]1c1ccccc1	6
O=C1C(OCc2ccccc2)=C(c2ccccc2)Oc2c1cccc2	6
O=C(c1ccccc1)C1=Cc(cccc2)c2OC1=O	6
O=C(/C=C/c1ccccc1)c(cc1)cc2c1OCO2	6
O=C(CC1)C[C@H](CC2)C1[C@H](CC1)C2C2[C@@]11O[C@H]1CC2	6
O=C(C1)c(cccc2)c2O[C@@H]1c(cc1)cc2c1OCC(c1ccccc1)O2	6
O=C1OCc2c(-c3ccccc3)c3c4OCOc4ccc3cc12	6
O=C1OCC(C2)C1C(c1ccccc1)c1c2cc2OCOc2c1	6
O=C(CC1)C[C@H](CC2)C1[C@@H]1C2C(CCC2[C@H]3CCCC2)C3=CC1	6
O=C(CC1)C[C@H](CC2)C1[C@@H](CC1)C2C2[C@H]1C1=CCCCC1CC2	6
O=C(C=C1)C=C(Cc2ccccc2)C1=O	6
C1c(cccc2)c2O[C@@H]1c1ccccc1	6
O=C(C=C1)Oc2c1cc(C=CCO1)c1c2	6
O=C(C=C1)Oc2c1cc(CCCO1)c1c2	6
O=C(c1c2occ1)c(cccc1)c1C2=O	6
O=C(C=C1)C=CC1=O	5
C(C=CC1)c2c1cccc2	5
O=C1c(cccc2)c2OCC1	5
O=C1c(cccc2)c2OC(c2cccc(-c3cccc4c3OC(c3ccccc3)=CC4=O)c2)=C1	5
C1Oc(cccc2)c2C(c2ccccc2)=C1	5
O=C(C1=C(c2c3cccc2)OCCC1)C3=O	5
O=C(C=C1)c2ccc3OCC=Cc3c2C1=O	5
O=C(c1ccccc1)OCc1ccccc1	5
C(C1)C(C2)CC[C@H]3[C@@]12C(CCCC1)[C@H]1CC3	5
O=C1c(ccc(O[C@@H]2OCCCC2)c2)c2OC(c2ccccc2)=C1	5
O=C1OC(CCCCCCC2)=C2C=C1C(C1CC1)c1ccccc1	5
C=C([C@@H](C[C@]123)CC[C@H]3[C@]3(CCCC4)[C@@H]4CC2OC3)C1=O	5
O=C1OC[C@@H](Cc2ccccc2)[C@@H]1Cc1ccccc1	5
O=C(/C=C\C=C\c1ccccc1)/C=C/c1ccccc1	5
O=C(/C=C/c1ccccc1)O[C@H](CCC1)C[C@@H]1OC(/C=C/c1ccccc1)=O	5
C=C(CCC/C1)/C1=C/C=C1/[C@H](CCC2)C2CCC1	5
O=C1Oc(cc(cc2)O[C@@H]3OCCCC3)c2C=C1	5
O=C1c(cccc2)c2OC[C@@H]1Cc1ccccc1	5
O=C(C=C1c2ccccc2)c(cccc2)c2C1=O	5
O=C(C1(CC2CC1)OC2=O)O[C@@H]1c(c(OC=C2)c(cc3)C2=O)c3OCC1	5
O=C(c1ccccc1)c1ccc(COc2ccccc2)cc1	5
C(CC1)C[C@H]2C1[C@H]1C=CC3=C(CCCC4)C4CCC3C1CC2	5
O=C(CCC1)C(C2c3ccccc3)=C1OC(CCC1)=C2C1=O	5
O=C1Oc(cccc2)c2C2=C1CCC2	5
C1Oc(c2ccccc2cc2)c2C=C1	5
O=C(C=C1)Oc2c1c(occ1)c1cc2	5
C(CC1CC2)CC1C1C2C(CCCC2)C2=CC1	5
C(CC1CC2)CC1C1=C2C(CCCC2)[C@H]2CC1	5
C(C1[C@H]2c(cccc3)c3OC1)c1c2cccc1	5
O=C(/C=C/c1ccccc1)Oc1ccccc1	5
O=C(c1ccccc1)OCCc1ccccc1	5
O=C(c1/c2cccc1)O/C2=C/c1ccccc1	5
O=C(C1)c(cccc2)c2OC1c1ccccc1	5
O=C1Oc(cc(cc2)OCc3ccccc3)c2C(c2ccccc2)=C1	5
O=C(c1ccc2)Oc3cc(O[C@@H]4OCCCC4)cc4c3-c1c2OC4=O	5
O=C(c1ccccc1)O[C@H](CC1[C@@H]2C=C3)[C@@H](C4)[C@@H]4[C@@H]1C=CCC2C3=O	5
O=C(C[C@@H]1C(CCCC2)C2CC[C@H]1C1CC2)C1[C@H]2C(C=C1)=COC1=O	5
C(c1ccccc1)Oc1cc(OC2c(cccc3)c3OCC22)c2cc1	5
O=C1C=C2Oc(cccc3)c3C(c3ccccc3)=C2C=C1	5
O=C(C1)c(cc(CCCO2)c2c2)c2O[C@@H]1c1ccccc1	5
O=C1Oc(cccc2)c2C=C1CCCCc1ccccc1	5
O=C1Oc(cccc2)c2C=C1CCCOc1ccccc1	5
O=C(C=C1Cc2ccccc2)c(cccc2)c2C1=O	5
O=C(C=C1)C=C(CC(CCC2)[C@H]3C2C=CCC3)C1=O	5
C([C@@H]1[C@@H](Cc2ccccc2)COC1)c1ccccc1	5
O=C(CCc1ccccc1)C[C@H](CCc1ccccc1)O[C@@H]1OCCCC1	5
O=C(C1)c(cccc2)c2O[C@@H]1c(cc1)cc2c1OC[C@H](c1ccccc1)O2	5
O=C(c1coc(-c(cccc2)c2C2=O)c1C2=O)c1ccccc1	5
O=C([C@]1(CC2CC1)OC2=O)OCc1cccc(C=C2)c1OC2=O	5
O=C(c1ccccc1)OC[C@H](CCC1)O[C@H]1Oc1ccccc1	5
O=C1OCc2cc3ccccc3c(-c(cc3)cc4c3OCO4)c12	5
C(C[C@@H]([C@H]1CC2)C3OCCCC3)C1C1[C@H]2C(CCCC2)[C@H]2CC1	5
O=C1OCC2=C1[C@@H](c1ccccc1)c(cc1OCOc1c1)c1O2	5
O=C(C[C@@H]1C2CCCC1)c1c2cccc1	5
C1CC=CCC1	5
C1CCCC1	5
C1C=CC(C#Cc2ccccc2)OC1	4
O=C(c1ccco1)Oc1ccccc1	4
O=C(CCC1)C=C1c1ccccc1	4
O=C1C(CCCC23CC3)=C2OCC1	4
C=C1CC(CCCC2)C2CC1	4
O=C1OCCc2c1cccc2	4
O=C(CCC1)c2c1cccc2	4
C1O[C@]1(CC1)[C@@H]2[C@H]1C=COC2	4
O=C1c(ccc(O[C@@H]2O[C@H](CO[C@@H]3OCCCC3)CCC2)c2)c2OC(c2ccccc2)=C1	4
C(Cc1cccc(Oc2c(CCc(cc3)ccc3O3)cccc2)c1)c1cc3ccc1	4
O=C(c1c2c(c3cccc(C(c4ccc5)=O)c33)ccc1)c1cccc6c5c4c3c2c16	4
O=C1OCC(C(CC2)C(CC3)C2C(CC2)C3C(CC3)C2CC3OC2OCCCC2)=C1	4
O=C([C@@]1(CC2CC1)OC2=O)O[C@@H](COc(cc1)c2c(O3)c1C=CC3=O)[C@@H]2OC([C@@]1(CC2CC1)OC2=O)=O	4
O=C(C1(CC2CC1)OC2=O)OCc(c(OC=C1)c(cc2)C1=O)c2OCc1ccccc1	4
O=C1Oc(cccc2)c2C2=C1CCCCC2	4
C(C1)C(c2ccccc2)Oc2c1cccc2	4
C(c1cocc1)Oc(cc1)cc2c1occ2	4
O=C1c(cccc2)c2OC(c2ccco2)=C1	4
c1cc2ccc(cccc3cc4)c3c2c4c1	4
C(C[C@@H]1CC2)CC1[C@@H](CC1)C2C2[C@H]1[C@@H](CCC1)C1CC2	4
O=C(C1=Cc(cccc2)c2OC1=O)Oc1ccccc1	4
c(cc1)ccc1Oc(cc1)ccc1Oc1ccccc1	4
O=C(/C=C/c1ccccc1)c1cc2ccccc2cc1	4
O=C(CC1=Cc(cccc2)c2OC1=O)c1ccccc1	4
C(CC([C@H](CC1)C2)c3c1cccc3)[C@@H]2c1ccccc1	4
C1C[C@H](Oc2c(CCC[C@@H]3CCC4)c3c4cc2)OCC1	4
O=C(/C=C/c1ccccc1)OC(CCC1)CC1OC(/C=C/c1ccccc1)=O	4
O=C(C=C1c2ccccc2)O[C@@H]1c1ccccc1	4
C([C@H](C1)CO[C@@H]1c1ccccc1)c1ccccc1	4
c1coc(C(c2ccccc2)c2ccccc2)c1	4
O=C(c1ccccc1)c1cccc2ccccc12	4
O=C(CC1)C=C(CC2)[C@H]1[C@@H]1[C@@H]2[C@H](CCC2)C2CC1	4
O=C(CC1)C[C@H]2C1[C@@H](CCC1C3CCC1)C3=CC2	4
O=C(C1)C(CCCC2)C2[C@@H]2[C@@H]1[C@H](CCC1)C1CC2	4
C=C([C@@H](C1)CCC2[C@]11CCC3C2CCCC3)C1=O	4
C(CCOc1ccccc1)COc1ccccc1	4
O=C(c1ccccc1)O[C@H]([C@@H]1OC1[C@H]12)[C@@H]2C=CO[C@H]1O[C@@H]1OCCCC1	4
O=C(c1ccccc1)OC1=C(c2ccccc2)Oc(cccc2)c2C1=O	4
O=C(c1ccccc1)OC(c1cocc11)=CC(c2ccccc2)=CC1=O	4
O=C1c(cccc2)c2OC(c(cc2)ccc2OCCc2ccccc2)=C1	4
C(CC1)C[C@H](CC2)C1[C@@H]1C2C2=CCC(CCCC3)[C@@H]3C2CC1	4
O=C1Oc(c2c(cc3)occ2)c3C=C1	4
C([C@@H]1CCC2)[C@@]11[C@@H]2C(CCC2)C2CC1	4
C(CC1CC2)C[C@H]1[C@H]1[C@H]2C(CCCC2)C2=CC1	4
C(CC1CC2)C[C@H]1[C@H](CC1)[C@H]2c2c1cccc2	4
C(Cc1c2cccc1)C2(CC1)c2c1cccc2	4
O=C(COC(c1ccco1)=O)c1ccccc1	4
O=C(/C=C/c1ccccc1)C1=CC=COC1=O	4
O=C1c(c2ccccc2cc2)c2OC(c2ccccc2)=C1	4
c1c(-c2ccccc2)oc(cc2)c1cc2-c1ccccc1	4
O=C(COc(cc1)cc(O2)c1C=CC2=O)c1ccccc1	4
O=C(c1ccccc1)OC(C(C=C1C2=COC=C1)=O)C2=O	4
O=C(/C=C/c1ccccc1)c(cccc1C=C2)c1OC2=O	4
c(cc1)ccc1-c(cc1)cc2c1c(cccc1)c1o2	4
O=C(CCCC1)[C@H]1Oc(cc1)cc(O2)c1C=CC2=O	4
O=C(C(c1ccccc1)/C1)O/C1=C/c1ccccc1	4
O=C1O[C@H](CC[C@@H](CC=C2)[C@@H]3C2=CCCC3)CCC1	4
O=C(c1ccccc1)Oc1cccc2ccccc12	4
O=C(c1ccco1)Oc(cc1)cc(O2)c1C=CC2=O	4
O=C(/C(/CC/C1)=C/c2ccco2)/C1=C/c1ccco1	4
O=C(/C=C/c1ccccc1)O[C@@H](CC1)[C@H](CC2C3C[C@@H](C4)[C@@H]4CC2)C1C3=O	4
O=C(C1(CC2CC1)OC2=O)OCc1cccc2c1OC=CC2=O	4
C(CC1)C[C@H](CC2)C1[C@@H]1C2CC2=CC[C@@H](CCCC3)C3[C@H]2CC1	4
O=C1OCC(C(CC2)C(CC3)C2C2C3C(CCCC3)C3CC2)=C1	4
O=C(CCCCC1)OCc2c1cccc2	4
O=C1Oc(c2ccccc2cc2)c2C=C1	4
O=C1c(ccc2c3C=CCO2)c3OC=C1	4
O=C1CCCC1	4
C1C=CCOC1	4
C(CC1)CCC1c1ccccc1	3
O=C1C=C(CCCC2)C2=CC=C1	3
C1CC(c2ccccc2)OCC1	3
C(CC1)C[C@@H]2C1C=CCC2	3
C(CC1)Cc2c1cccc2	3
C=C(CC1)c2c1cccc2	3
O=C1OCc2c1cccc2	3
O=C(CC(C1)c2ccccc2)CC1=O	3
O=C(CCC/C1)/C1=C/c1ccccc1	3
C1C=C[C@@H](C#Cc2ccccc2)OC1	3
C([C@H]1OCCCC1)O[C@H]1OCCCC1	3
C(C1)Cc2c1cccc2	3
C(CC1)CC1c1ccccc1	3
C=C(c1c2cccc1)OC2=O	3
O=C1C=CC[C@H]2[C@H]1CCCC2	3
C1[C@@H](c2ccccc2)Oc2c([C@@H](C3)c(cccc4)c4O[C@@H]3c3ccccc3)cccc2C1	3
C1[C@@H](c2ccccc2)Oc2c([C@H](C3)c(cccc4)c4O[C@@H]3c3ccccc3)cccc2C1	3
O=C1O[C@@H](C[C@@H](CC2)C(CC3)C2C(CC[C@H]2CO4)=C3C=C2C=CC4=O)CC=C1	3
O=C(C1)c2cccc([C@H]([C@@H](c3ccccc3)Oc3c4cccc3)C4=O)c2O[C@@H]1c1ccccc1	3
O=C([C@H]1c2cccc3c2OC(c2ccccc2)=CC3=O)c(cccc2)c2O[C@H]1c1ccccc1	3
O=C1OC=Cc2cc3cccc(O[C@@H]4O[C@H](CO[C@@H]5OCCCC5)CCC4)c3cc12	3
O=C(CCO1)O[C@H](C[C@@H](CCCCc2ccccc2)O2)C[C@@]2(CCC2)O[C@H]2CC1=O	3
O=C1OCC([C@@H](CC2)C(CC3)C2[C@H](CC2)[C@H]3C(CC3)[C@H]2C[C@H]3O[C@@H]2OCCCC2)=C1	3
O=C1OCC(C(CC2)C(CC3)C2C(CC2)C3C(CC3)C2CC3O[C@@H]2OCCCC2)=C1	3
O=C(CCCCOC(/C=C/C=C/C(OC(C1)C23)=O)=O)OCC2(CCC2OC22)C2OC1C13OC1	3
C(C1)[C@@H](c2ccccc2)Oc2c1ccc1c2[C@H](C2)c(cccc3)c3O[C@@]2(c2ccccc2)O1	3
O=C(C1(CC2CC1)OC2=O)O[C@@H](CCc(cc1)c2c(O3)c1C=CC3=O)[C@@H]2OC(C1(CC2CC1)OC2=O)=O	3
O=C(C[C@@H]1CCC2OC3C[C@H]([C@@H]4[C@H]5CCC[C@H]6C7)[C@H]22)O[C@@H]1[C@]23[C@H]4C=C5[C@H]6OC7=O	3
C(CC1)CC2[C@@H]1C1=CC[C@H](C(CC3)[C@@H](CC4)C[C@H]3O[C@@H]3OCCCC3)C4C1CC2	3
C=C(CC1)[C@@H](C/C=C(\CCO2)/C2=O)C(CC2)[C@H]1C1[C@@H]2OC(c2ccccc2)OC1	3
C=C(C1)[C@H](C2)CC[C@@H](C(CC[C@H](C3)OC(c4ccccc4)=O)[C@H]3C3)[C@@]12[C@H]3OC(c1ccccc1)=O	3
C=C(CC[C@H]1C2CCCC1COC(/C=C/c1ccccc1)=O)[C@H]2/C=C/C1=CCOC1=O	3
O=C(C=C1C(c2ccccc2)C(C(c2c3cccc2)=O)=CC3=O)c(cccc2)c2C1=O	3
O=C1C(O[C@@H](CC2)OC[C@H]2O[C@@H]2OCCCC2)=C(c2ccccc2)Oc2c1cccc2	3
C(CC1c2ccccc2)Cc2c1cccc2	3
O=C(CCOc1c2)c1cc(C=C1)c2OC1=O	3
O=C1c(cccc2)c2OCc2c1cccc2	3
O=C(c(cccc1)c1-c1c2cccc1)C2=O	3
O=C(C=C1)C(CC[C@@H]2C3CCCC2)=C3C1=O	3
O=C1c(cccc2)c2OC2(CCCCC2)C1	3
C1C=C[C@H]2[C@H](O[C@@H]3OCCCC3)OC=C[C@@H]12	3
O=C(C1=C2COCC1)c(cccc1)c1C2=O	3
C=C([C@H](CC/C=C/CC[C@H]1O[C@@H]11)[C@@H]1O1)C1=O	3
C(CC1c2c3cccc2)C3c2c1cccc2	3
C([C@@H](C1)CCC2)C3[C@@]12C(CCCC1)[C@H]1CC3	3
O=C(C=C1)Oc2c1cc(C1OC1CO1)c1c2	3
O=C(CC1)OC[C@H](CC2)C1[C@@H](CCC13)C2C1=CC[C@H]3c1cocc1	3
O=C1C(OC2OCCCC2)=C(c2ccccc2)Oc2c1cccc2	3
O=C1C(c2ccccc2)=COc2c1ccc(OC1OCCCC1)c2	3
O=C1C(c2ccccc2)=COc2c1ccc(O[C@@H]1OCCCC1)c2	3
C1C[C@H](O[C@H](CC2)CO[C@H]2O[C@@H]2C3C=CCC[C@@H]3CCC2)OCC1	3
O=C1C2=CC=C(c3ccccc3)OC2=CC(O[C@@H]2OCCCC2)=C1	3
O=C1c(ccc(OC2OCCCC2)c2)c2OC(c2ccccc2)=C1	3
O=C1c(ccc(O[C@H]2OCCCC2)c2)c2OC(c2ccccc2)=C1	3
O=C([C@H](CC1)[C@H]23)OC3OC[C@@]22[C@H]1C(CCCC1)[C@H]1CC2	3
C(c1ccccc1)O[C@@H](C1)OC=C[C@@H]1c1ccccc1	3
O=C(C1=C/C=C/c2ccccc2)c(cccc2)c2C1=O	3
C=C([C@@H](C[C@H]1O[C@@H]1CC/C=C/CC/C=C/C1)[C@H]1O1)C1=O	3
O=C(/C=C/c1ccccc1)c(cc1)cc2c1OCCO2	3
O=C(/C=C/c(cc1)cc2c1OCCO2)c1ccccc1	3
O=C(C=C/C=C/c1ccccc1)C=Cc1ccccc1	3
O=C(CCCCc1ccccc1)CCc1ccccc1	3
c1ccc2c(-c3cccc4ccccc34)cccc2c1	3
O=C1C(c(cc2)cc3c2OCO3)=COc2c1cccc2	3
O=C1OC[C@H](C2)[C@H]1[C@H](c1ccccc1)c1c2cccc1	3
C1c(ccc2c3C=CCO2)c3OC[C@H]1c1ccccc1	3
O=C(/C=C/c1ccccc1)O[C@H](CCCC1)[C@@H]1OC(/C=C/c1ccccc1)=O	3
O/C1OCc(cccc2)c2/C1=C\c1ccccc1	3
C(C1/C=C/c2ccccc2)OCc2c1cccc2	3
C(c1cc2ccccc2cc1)Oc1ccccc1	3
C1[C@]23[C@@]1(CCCC1)[C@H]1CC[C@H]2C(CCC1)C1CC3	3
O=C1C=C2C=CC(C(CCC3)C3CC3)C3C2CC1	3
O=C(CC1)C[C@H]2C1C1=CCC(CCC3)C3C1=CC2	3
O=C1[C@@H]2C(CCCC3)[C@H]3CC[C@H]2[C@H](CCC2)C2C1	3
O=C1Oc(cccc2)c2-c2c1c(cccc1)c1o2	3
O=C(/C=C/c1ccccc1)C(C=CC=C1)=CC1=O	3
C=C(C1)[C@H](C2)CC[C@@H]3[C@@]12CC[C@@H](C1)C3CC[C@H]1OC(c1ccccc1)=O	3
O=C1c(c(OC(C=C2c3ccccc3)=O)c2c2c3C=CCO2)c3OCC1	3
O=C(c1ccccc1)Oc(cc1)ccc1C(C=Cc1cocc11)=CC1=O	3
O=C1Oc(cc(cc2)OCc3ccccc3)c2C=C1Cc1ccccc1	3
C(c1ccccc1)Oc1cccc(OCc2ccccc2)c1	3
C(CC1)CC(CC2)C1C1C2C(CCC2C3CCCC2)C3=CC1	3
C(CC1)CC(CC2)C1C(CCC13)C2C3=CCc2c1cccc2	3
O=C1c(ccc2c3CCO2)c3OC2C1c(cccc1)c1OC2	3
O=C1C(c(cc2)cc3c2OCCCO3)=COc2c1cccc2	3
C(C1c2ccccc2)C(c2ccccc2)Oc2c1cccc2	3
O=C1Oc(c(C2)c(cc3)OCC2OC2OCCCC2)c3C=C1	3
O=C1OC2(COCc3cccc4c3OC=CC4=O)CC1CC2	3
O=C(c1ccccc1)OCCCCOC(c1ccccc1)=O	3
C(CCC12)C[C@H]2C=Cc2c1cccc2	3
C(CC1)CC(CC2)C1c1c2cccc1	3
C(CC1)C[C@@H](CC2)C1c1c2cccc1	3
C1CC2C3=CC[C@@H](CCCC4)C4C3=CCC2C1	3
C=C(C1)[C@H](C2)CC[C@@H]3[C@@]12CC[C@@H]1C3CCCC1	3
C1CC2C3=CC[C@@H](CCCC4)C4[C@H]3CCC2C1	3
C(C[C@H]1CC2)CC1C1[C@H]2C(CCCC2)[C@H]2CC1	3
C(CC1CC2)C[C@H]1[C@H]1[C@H]2C(CCCC2)C2CC1	3
C(CC1CC2)C[C@H]1[C@H]1C2C(CCCC2)[C@@H]2CC1	3
O=C1O[C@H](C2)[C@@H](CCCC3)[C@]13c1c2cccc1	3
O=C1/C=C/[C@H](C2)[C@@H]2CCC2O[C@@H]2[C@@H]2C1CCC2	3
C([C@H]1c(cccc2)c2O[C@@H]11)Oc2c1cccc2	3
C(C1C2c(cccc3)c3OC1)c1c2cccc1	3
O=C1OCCCC/C=C/C(CCC2)C2C/C=C1	3
O=C(COc1ccccc1)Oc1ccccc1	3
C(C(CCC1)[C@H]2C1C=CCC2)c1ccccc1	3
C(c1ccccc1)Oc(cc1)cc2c1occ2	3
O=C(C1)c(cccc2)c2O[C@H]1c1ccccc1	3
O=C(C1=Cc2ccco2)c(cccc2)c2C1=O	3
O=C(/C=C/c1ccccc1)OCCCOC(/C=C/c1ccccc1)=O	3
O=C(C1O[C@]11C2CCC3C1CCC1C3CCCC1)OC2c1cocc1	3
O=C1O[C@@H]2CC[C@H]3C4=CC[C@H](C(CCCC5)[C@H]5CC5)C5C4CC[C@]13C2	3
O=C(C1)OCC1[C@H]1C(CC[C@H]2C3C[C@@H]4OCC5[C@H]4C2CCC5)C3=CC1	3
O=C(CC(CC(c1ccccc1)=O)c1ccccc1)c1ccccc1	3
C(c1ccccc1)c1cccc-2c1CCc1c2cccc1	3
c(cc1)ccc1-c1c(-c2ccccc2)oc2c1cccc2	3
O=C(COC(C(C1)C2C=CC1C1C2C1)=O)c1ccccc1	3
O=C1C(c(cc2)cc3c2OCC=C3)=COc2c1cccc2	3
O=C1c(ccc2c3C=CCO2)c3OC(c2ccccc2)=C1	3
O=C(c1ccccc1)OCCCOC(c1ccccc1)=O	3
C(C[C@@H]1CC2)CC1[C@@H](CC1)C2C2[C@H]1C(CCCC1)[C@H]1CC2	3
O=C(C1)C=C[C@H](C2)C1[C@@H](CCC([C@@H]1C3)OC4)[C@]14[C@@H]2OC3=O	3
O=C(/C(/CO/C1)=C/c2ccccc2)/C1=C/c1ccccc1	3
O=C(c1ccccc1)OC(C(C(COC=C1)C1=C1)=O)C1=O	3
O=C(CCCC(c1ccccc1)=O)c1ccccc1	3
C=C([C@@H](CCCCC/C=C/CC/C=C/C1)[C@H]1O1)C1=O	3
O=C(CC1)C(CCC2C(CCCC3)C3=C3)C1C2C3=O	3
O=C(CCC12)CC1=CCC(C(CCC1)C1C1)C2C1=O	3
O=C(CC[C@@H]12)CC1=CC[C@@H](C(CCC1)C1C1)C2C1=O	3
C=C(CCC1)CC2OC3C1OCCC1[C@H]3[C@H]2CCC1	3
O=C(c1c(-c2c3c(CCCC4)c4cc2)occ1)C3=O	3
O=C(C/C1=C\c2ccccc2)c(cccc2)c2/C1=O	3
O=C1OC=Cc(cc2)c1cc2C#Cc1ccccc1	3
O=C([C@@H](CCC1)C(/C2=C/c3ccccc3)=O)[C@H]1/C2=O	3
O=C(CC1)[C@H]2O[C@@]2(CC2)C1[C@@H]1[C@@H]2[C@H](CCC2)C2CC1	3
C=C([C@@H]([C@@H](C1)[C@@]11[C@@H](C2)C(CCC3)C3CC1)[C@@H]2O1)C1=O	3
C(CC1CC2)CC1[C@@H]1C=C[C@@]34OC[C@]12[C@@H]3CCCC4	3
O=C(CC1)C[C@H](CC2)[C@@]1(C1)[C@@]11[C@@H]2C(CCC2)C2CC1	3
O=C(Cc1ccccc1)O[C@@H](CC1)[C@]2(/C=C/CC[C@H](C3)[C@H]3CC3)O[C@@]12C3=O	3
O=C(C1)c(cccc2)c2O[C@@H]1c(cc1)cc(OC2)c1O[C@@H]2c1ccccc1	3
O=C1OC[C@H](Cc(cc2)cc3c2OCO3)[C@H]1Cc1ccccc1	3
O=C1Oc(cccc2)c2C=C1CC1=Cc(cccc2)c2OC1=O	3
O=C1Oc(cccc2)c2C(c(cc2)ccc2-c2ccccc2)=C1	3
O=C1OC(c2ccccc2)=C(c2ccccc2)c2c1cccc2	3
O=C1c(cc(C2OCCCC2)cc2)c2OC(c2ccccc2)=C1	3
O=C(C1=CCCCC1)OC[C@H](CCC1)O[C@H]1Oc1ccccc1	3
O=C1OCc2cc3ccc4OCOc4c3c(-c3ccccc3)c12	3
O=C1OCC([C@@H](CC2)C(CC3)C2[C@H]2[C@H]3C(CCCC3)[C@@H]3CC2)=C1	3
O=C1OCC([C@@H](CC2)C(CC3)C2[C@H]2[C@H]3C(CCCC3)C3CC2)=C1	3
O=C(C=C1)C=C2C1=CC=C1C2CCC2C1CCC1[C@H]2CCCC1	3
C(Cc1ccccc1)Cc1ccccc1	3
O=C1OC(/C=C/c2ccccc2)=CC=C1	3
O=C(CCC1)C=C1C#Cc1ccccc1	3
O=C(CCO1)C(Cc2ccccc2)C1=O	3
C(C1)C1(c1ccccc1)c1ccccc1	3
O=C(C=C1)Oc2c1c1ccccc1cc2	3
O=C1Oc(cccc2)c2-c2c1cccc2	3
c(oc1c2cccc1)c2-c1ccccc1	3
O=C1OC=CC(OC2)=C1c1c2cccc1	3
O=C1c(cc(CCCO2)c2c2)c2OC=C1	3
O=C1C=CC=CC=C1	2
C(C1)C2CC=C[C@H]1C2	2
C1COC(c2ccccc2)OC1	2
O=C1/C=C(/CCC2)\[C@@H]2CC/C=C1	2
O=C(CC1)C=C2C1CC=CCC2	2
O=C(CC1)C=C1c1ccccc1	2
O=C1c(cccc2)c2C=CC=C1	2
O=C1C2=CC=CC=CC2=CC=C1	2
C(COC=C1)[C@@H]1c1ccccc1	2
C(COC=C1)[C@H]1c1ccccc1	2
C(COCC1)C1c1ccccc1	2
C1C=CC(c2ccccc2)OC1	2
C1C=C[C@@H](c2ccccc2)OC1	2
O=C(CC1=O)C=C2C1=COC=C2	2
C1Oc(cccc2)c2OC1	2
O=C(Cc1ccco1)c1ccccc1	2
C([C@@H]1CC=CCC1)O[C@@H]1OCCCC1	2
O=C(C1=CCCCC1)c1ccccc1	2
O=C(C1CC=CCC1)c1ccccc1	2
O=C(COC1=O)C1O[C@H]1OCCCC1	2
O=C(COCc1ccccc1)[C@H]1OC1	2
C(C=C1)c2c1cccc2	2
C(C1CCCCC1)c1ccccc1	2
O/C1OCC/C1=C\c1ccccc1	2
C(c1cocc1)Oc1ccccc1	2
C(COCc1ccccc1)[C@H]1OC1	2
C1C[C@H](O[C@@H]2OC=CCC2)OCC1	2
O=C1OC=CC=C1[C@@H]1OCCCC1	2
C1c(cccc2)c2-c2c1cccc2	2
C1[C@H](CC(CCCC2)[C@@H]2C2)C2OC1	2
c(cc1)cc2c1oc1c2cccc1	2
C=C1CC(CCCC2)[C@H]2CC1	2
O=C1OC=Cc2c1cccc2	2
O=C(C1)C=Cc2c1cccc2	2
C=C1c(cccc2)c2OCC1	2
C1[C@H]2C=CC[C@@H]1C2	2
C(C1)[C@H]2C=CC1C2	2
O=C(CCCCOC(/C=C/C=C/C(OC(C1)C23)=O)=O)OCC2(CCC=C2)C2OC1C13OC1	2
C(C(COc1cc2ccccc2cc1)Oc1cc2ccccc2cc1)O[C@H]1OCCCC1	2
O=C1C(O[C@@H]2O[C@H](CO[C@@H]3OCCCC3)CCC2)=C(c2ccccc2)Oc2c1cccc2	2
O=C(C[C@@H]1[C@H](C=C2)OC2=O)C(CC2)[C@H]1[C@@H]1O[C@@]2(C[C@@]2([C@@H](C3)OC[C@@H]2CC2)OC3=O)[C@@H]2C1=O	2
c(cc1)ccc1-c1cc(-c2cc3ccccc3c(-c3ccccc3)c2)cc2ccccc12	2
O=C(c1ccccc1)O[C@H](CC1)C[C@H]2C1[C@@H](CC[C@@H]1C(CCCC3)[C@H]3CCC1C1)C1=CC2	2
C(C1)[C@@H](c2ccccc2)Oc2c1cc([C@@H](C1)c(cccc3)c3O[C@@H]1c1ccccc1)cc2	2
O=C([C@]1(CC2CC1)OC2=O)O[C@@H](COc1c2cccc1)[C@@H]2OC([C@]1(CC2CC1)OC2=O)=O	2
O=C(C1(CC2CC1)OC2=O)O[C@@H]1c(c(OC(c2ccccc2)=C2)c(cc3)C2=O)c3OCC1	2
O=C(c1ccccc1)OC[C@H](CC[C@H]1OC(c2ccccc2)=O)O[C@H]1Oc1ccccc1	2
C(c1cccc(Cc2cccc(Cc3cc(C4)ccc3)c2)c1)c1cccc4c1	2
O=C(c1ccccc1)O[C@H](CCC1)c(cc2OCOc2c2)c2-c2c1cccc2	2
O=C(c1ccccc1)O[C@H](CCC1)c(cccc2)c2-c2c1cc1OCOc1c2	2
O=C1O[C@@H](C[C@@H](CC2)C(CC3)C2[C@H](CC[C@H]2CO4)[C@]3(C3)[C@]23C=CC4=O)CC=C1	2
O=C1Oc(cccc2)c2C2=C1C(c1c(C3)cccc1)OC3(c1ccccc1)O2	2
O=C(C1)c(cccc2)c2O[C@@H]1C([C@@H]1C2OC[C@@H]1[C@H]1c3ccccc3)=C[C@H]1C2=O	2
C(COCc1cc2ccccc22)c1c2-c1c(CCOC2)c2cc2ccccc12	2
O=C(C[C@@H]1C2)C(O[C@@H]3OCCCC3)=CC1[C@@H](CCC([C@@H]1C3)OC4)[C@]14[C@@H]2OC3=O	2
O=C(C1(CC(C2)C3)CC3CC2C1)O[C@@H]1c(c(O2)c(cc3)C=CC2=O)c3OCC1	2
O=C(/C=C/c1ccccc1)O[C@H](CO[C@H]1OC[C@H](c2ccccc2)O[C@H]11)[C@@H]1O[C@@H]1OCCCC1	2
O=C([C@@H]1[C@H]([C@H](c2ccccc2)Oc2c3cccc2)C3=O)c(cccc2)c2O[C@H]1c1ccccc1	2
C(C[C@@H](COCc1ccccc1)OCc1ccccc1)[C@@H](COCc1ccccc1)OCc1ccccc1	2
O=C(CCc1ccccc1)C[C@H](CCc1ccccc1)O[C@@H]1OCCC[C@H]1OC(/C=C/c1ccccc1)=O	2
O=C(CCC(OC1=COC=CC1=O)=O)O[C@H](CC1)C[C@@H]2C1[C@H](CC[C@@H]1C(CCCC3)[C@@H]3CCC1C1)C1=CC2	2
O=C(C[C@@H]12)C(CC[C@](CC3=C4COC3)(C(C3=O)=CC4=O)O4)[C@H]2[C@@]34O[C@H](C2)[C@@H]1OC2=O	2
C=C(CC1)[C@@H](C/C=C(\C=CO2)/C2=O)C(CC2)[C@H]1C[C@@H]2OC(/C=C/c1ccccc1)=O	2
O=C(CCO1)O[C@H](C[C@@H](CCCCc2ccccc2)O2)C[C@@]2(CCC2)OC2CC1=O	2
O=C1c(cc(cc(cc2)-c3cccc4c3CCOC4=O)c2c2)c2Oc2c1cccc2	2
O=C1OCC([C@@H](CC2)C(CC3)C2[C@H](CC2)[C@H]3C(CC3)[C@H]2C[C@H]3O[C@H]2OCCCC2)=C1	2
O=C1OCC([C@@H](CC2)C(CC3)C2[C@H](CC2)[C@H]3C(CC3)C2C[C@H]3O[C@@H]2OCCCC2)=C1	2
O=C1OCC([C@@H](CC2)C(CC3)C2[C@H](CC2)[C@H]3C(CC3)C2C[C@@H]3O[C@H]2OCCCC2)=C1	2
O=C(C[C@@H]12)C(CC[C@](C[C@@]3(C(C4)OC[C@@H]3CC3)OC4=O)([C@@H]3C3=O)O4)C2[C@@]34O[C@H](C2)[C@@H]1OC2=O	2
O=C(/C=C/c1ccccc1)OCC(C1)CO[C@H]1OC[C@H](CCC1)O[C@H]1OC1=COC=CC1=O	2
O=C(/C=C/c1ccccc1)O[C@H](C[C@]1(C=C2)OCOC1=O)[C@@H]2OC(/C=C/c1ccccc1)=O	2
O=C(C(C=CCC1)C1=O)OCc(cccc1)c1O[C@@H]1OCCC[C@H]1OC(c1ccccc1)=O	2
O=C1Oc(cccc2)c2C=C1C(c1cc2ccccc2cc1)C1=Cc(cccc2)c2OC1=O	2
O=C1Oc(cccc2)c2C=C1C(c1cc(CC=CC2)c2cc1)C1=Cc(cccc2)c2OC1=O	2
O=C(/C=C/c1ccccc1)O[C@@H](CC1)C[C@H](CC2)C1[C@@H]1C2C(CCC2[C@H]3CCCC2)C3=CC1	2
O=C(/C=C/c1ccccc1)OC(C(CC[C@@H](CCC1)C2[C@H]1C(CCCC1)[C@H]1CC2)=C1)OC1=O	2
O=C(c1ccccc1)O[C@H]1[C@H](OC2=C(c3ccccc3)Oc(cccc3)c3C2=O)OCCC1	2
O=C1OCC([C@@H](CC2)C(CC3)C2[C@H](CC2)[C@H]3C(CC3)[C@H]2C[C@H]3O[C@@H](CC2)OC[C@@H]2O[C@@H]2OCCCC2)=C1	2
O=C1OCC([C@@H](CC2)C(CC3)C2[C@H](CC2)[C@H]3C(CC3)[C@H]2C[C@H]3O[C@H](CC2)OC[C@H]2O[C@H]2OCCCC2)=C1	2
C=C(CC1)[C@@H](C/C=C(\C=CO2)/C2=O)C2[C@H]1C(COC(c1ccccc1)=O)CCC2	2
O=C(c1ccccc1)c1cccc([C@@H]2OCCC[C@H]2OC(c2ccccc2)=O)c1	2
O=C(COc(cc1)cc(OC=C2c3ccccc3)c1C2=O)OCc1ccccc1	2
C(CC1)CC2[C@@H]1C1=CC[C@H](C(CC3)[C@@H](CC4)C[C@H]3OC3OCCCC3)C4C1CC2	2
O=C(c1ccccc1)OC(c1cocc11)=CC(c(cc2)cc3c2OCO3)=CC1=O	2
O=C(c1ccco1)Oc(cc1)cc(OC=C2c(cc3)cc4c3OCCO4)c1C2=O	2
O=C(/C=C/c1ccccc1)c(cc1)ccc1O[C@@H]1O[C@H](COC(/C=C/c2ccccc2)=O)CCC1	2
O=C(c1ccccc1)Oc1cc(O[C@@H](CC2)c(cc3)ccc3OC(Oc3ccccc3)=O)c2cc1	2
O=C(c1ccccc1)O[C@H](CCC1)c(cc2OCOc2c2)c2-c2c1cc1OCOc1c2	2
C=C(CC1)[C@@H](C/C=C(\C=CO2)/C2=O)C2[C@H]1C(COC(/C=C/c1ccccc1)=O)CCC2	2
O=C(C[C@H]1O[C@@H](c2ccccc2)OC[C@@H]1C(Oc1ccccc1)=O)Oc1ccccc1	2
O=C1C(O[C@@H]2OCCC[C@H]2O[C@@H]2OCCCC2)=C(c2ccccc2)Oc2c1cccc2	2
O=C1c(ccc(O[C@@H]2OCCCC2)c2)c2OC(c(cc2)ccc2O[C@@H]2OCCCC2)=C1	2
c(cc1)ccc1-c1cccc2ccccc12	2
O=C(c1c2cccc1)OC2c1ccccc1	2
O=C(c1c2cccc1)O[C@@H]2c1ccccc1	2
C(c1ccccc1)c(cc1)cc2c1OCO2	2
O=C(C[C@@H]1c2ccccc2)c2c1cccc2	2
C1Oc(cccc2)c2C=C1c1ccccc1	2
C1c(cccc2)c2OC[C@H]1c1ccccc1	2
O=C1OC=CC2=C1CC(C(OC=C1)=O)=C1O2	2
C=C(C(CC(C12)Oc3c2cccc3)=O)C1=O	2
O=C(C1)C=CC[C@H]1c(cc1)cc2c1OCO2	2
C=C(C(CCCC(C12)C=CC1=O)C2O1)C1=O	2
C=C([C@@H](CC([C@H](CC1)C=C2)C2=O)[C@@H]1O1)C1=O	2
O=C1C(c2cocc2)=COc2c1cccc2	2
C=C(C(C(c(cccc1)c1O1)C1=C1)=O)C1=O	2
O=C(Cc1ccccc1)Oc1ccccc1	2
C(/C=C/c1ccccc1)O[C@@H]1OCCCC1	2
O=C(C1CCCCC1)/C=C/c1ccccc1	2
O=C(CC(CCc1ccccc1)O1)CC1=O	2
O=C(Oc1ccccc1)Oc1ccccc1	2
C=C([C@H](CC/C=C/C(/C=C/C1)=O)[C@H]1O1)C1=O	2
C(C1)[C@@H](C2)CC[C@@H]3[C@@]12CC[C@H]1C3CCCC1	2
O=C1C=C[C@H]2C(CC[C@@H]3[C@H]4C3)[C@H]4C=CC[C@@H]12	2
C=C([C@H](CCC12)C(CCO3)C=CC3=O)[C@]11O[C@@H]1C[C@@H]2c1cocc1	2
O=C(CC1)CC(CC2)C1C(CC1)C2C2C1=C(CCC[C@H]1OC1)CC2	2
C(CC1CC2)CC1[C@H]1C2[C@H](CC[C@@H](C2)O[C@@H]3OCCCC3)C2=CC1	2
O=C(CC1)CC(CC2)[C@@H]1C(CCC13)C2C3=CC=C(C=C2)C1=CC2=O	2
O=C([C@@H]1[C@H](c2ccccc2)c2c3cc4OCOc4c2)OC[C@@H]1C3=O	2
O=C1C(c(cc2)cc3c2OCO3)=COc2c1cc(C=CCO1)c1c2	2
O=C1C=C[C@H]2C(CC[C@@H]3[C@H]4C3)[C@H]4C=C(CO[C@@H]3OCCCC3)CC12	2
O=C(c1ccccc1)Oc(cccc1)c1OC(c1ccccc1)=O	2
O=C(c1ccccc1)Oc(cc1)ccc1C(Oc1ccccc1)=O	2
C(C(COc1ccccc1)O[C@H]1OCCCC1)Oc1ccccc1	2
C(C(COc1ccccc1)Oc1ccccc1)O[C@H]1OCCCC1	2
O=C(/C=C/c(cc1)ccc1OCc1ccccc1)c1ccccc1	2
O=C(c1ccccc1)c(cc1)ccc1OCCOc1ccccc1	2
O=C(C/C1)O/C1=C/CCCC/C=C/CC/C=C/CCc1cocc1	2
O=C(C/C1)O/C1=C/CCCC/C=C/CCCCCCc1cocc1	2
C([C@H](C1CC2)c3cocc3)C=C1C(C1)[C@H]2C2[C@H]3[C@H]1OCC3CCC2	2
C(C(CC1)OC2)[C@@]2(CC2)[C@@H]1C(CC1)[C@H]2C2C1[C@H](CCCC1)C1CC2	2
O=C1C(OC2COCCC2)=C(c2ccccc2)Oc2c1cccc2	2
O=C1C(c2ccccc2)=COc(cc2)c1cc2OC1OCCCC1	2
O=C1C(c(cc2)ccc2O[C@@H]2OCCCC2)=COc2c1cccc2	2
O=C1c(cccc2)c2OC(c2cc(O[C@@H]3OCCCC3)ccc2)=C1	2
O=C(C1)c(ccc(O[C@@H]2OCCCC2)c2)c2O[C@@H]1c1ccccc1	2
O=C1c(cccc2)c2OC(c(cc2)ccc2O[C@@H]2OCCCC2)=C1	2
O=C(c1ccccc1)O[C@H]1C[C@@]2(O[C@H](CCCC3)C3C2=O)OCC1	2
O=C(c(cc1)cc(-c2c3cccc2)c1C3=O)OCc1ccccc1	2
C1Oc2cc(OC3c(cccc4)c4OCC33)c3cc2O1	2
C1C2OCOC2C(CC2)C1C1C2C(CCCC2)C2=CC1	2
O=C(CC1C(CC2)OC3)O[C@H](C4)[C@@]13[C@H]2C1[C@@H]4C=CCC1	2
C(c1ccccc1)c1cccc(Cc2ccccc2)c1	2
C([C@@H]1C[C@@H](Cc2ccccc2)CCC1)c1ccccc1	2
O=C(c1ccccc1)O[C@H](C1)[C@H](COC=C2)C2=CC1=O	2
C(c1ccccc1)O[C@H](C1)OC=C[C@H]1c1ccccc1	2
O=C(Cc1cccc2ccccc12)Oc1ccccc1	2
C(c1c(C2OC=CCC2)cccc1)Oc1ccccc1	2
O=C(C=C1)C=CC1=C(c1ccccc1)c1ccccc1	2
O=C1[C@H](Cc2ccccc2)[C@@H](Cc2ccccc2)CC1	2
O=C([C@H](CC=CC1)[C@@H]1c1ccccc1)c1ccccc1	2
O=C(CCC1(C(OCO2)=O)C2=O)C[C@@H]1c1ccccc1	2
O=C(C1CCCC1)OC(C(C=C1C2=COC=C1)=O)C2=O	2
O=C(C1)[C@H](CC(CCCCC2=C3)=O)OC1C[C@H]3OC2=O	2
C=C([C@@H](C1)C(C/C=C/CC/C=C/CC2)OC2[C@H]1O1)C1=O	2
C=C1CC(COc(cc2)cc(O3)c2C=CC3=O)CCC1	2
C=C(CCC(c1ccccc1)=O)C(c1ccccc1)=O	2
O=C(CCc1ccccc1)/C=C\CCc1ccccc1	2
O=C(CCCCCc1c2cccc1)CCCCOC2=O	2
O=C(Cc1c2cccc1)/C=C\CCC=CCCOC2=O	2
O=C(c1/c2cccc1)O/C2=C/c(cc1)cc2c1OCO2	2
O=C(C[C@H](C1)C2[C@@H](C[C@H]3CCC4)OC1=O)C[C@@H]2C3C4=O	2
C([C@H]1[C@H](c2ccccc2)OC[C@@H]11)O[C@H]1c1ccccc1	2
O=C(CCOc1c2C[C@@H]3OC3)c1cc(C=C1)c2OC1=O	2
O=C1OCc2c1ccc(O1)c2Oc(cccc2)c2C1=O	2
O=C(C=COc1c(C=CCO2)c2c2C=C3)c1c2OC3=O	2
O=C1Oc(c2c(cc3)occ2-c2ccccc2)c3C=C1	2
O=C(C=C1)Oc(cc2)c1c1c2c(-c2ccccc2)co1	2
O=C([C@@]1(C2)C(CCCC3)=C3CCC1)O[C@@H]2c1cocc1	2
O=C1Oc(c2c(cc3)OCC2)c3C(c2ccccc2)=C1	2
C(C1)[C@@H](c2ccccc2)O[C@@H]1c(cc1)cc2c1OCO2	2
O=C(/C=C/c1ccccc1)OC(CC1)CCC1OC(/C=C/c1ccccc1)=O	2
O=C(/C=C/c1ccccc1)OC(CCCC1)C1OC(/C=C/c1ccccc1)=O	2
O=C(/C=C/c1ccccc1)O[C@H](CCCC1)[C@H]1OC(/C=C/c1ccccc1)=O	2
O=C(/C=C/c1ccccc1)O[C@@H](CCCC1)[C@H]1OC(/C=C/c1ccccc1)=O	2
O=C(/C=C/c1ccccc1)O[C@@H](CCOC1)[C@H]1OC(/C=C/c1ccccc1)=O	2
O=C(/C=C/c(cccc1)c1OC(c1ccccc1)=O)c1cc(cccc2)c2o1	2
O=C(COc(cc1)cc(O2)c1C=C(Cc1ccccc1)C2=O)c1ccccc1	2
c(cc1)ccc1-c1cccc(-c2ccccc2)c1	2
O=C(/C=C/c(cc1)cc2c1OCO2)c1ccco1	2
O=C(c1ccccc1)Oc(cc1)cc2c1OCO2	2
O=C1Oc(cc(cc2)OCc3ccco3)c2C=C1	2
O=C1OC=Cc2c1ccc(O[C@@H]1OCCCC1)c2	2
O=C1c(ccc(O[C@@H]2OCCCC2)c2)c2OC=C1	2
O=C(/C=C/c1ccccc1)OC1C(CC2)CC2C1	2
C(CC1OOCCC1)C1C(CCCC2)C2CCC1	2
O=C(CC(C1)c2ccco2)C=C1c1ccccc1	2
O=C(CC1c2ccccc2)C=C1c1ccccc1	2
C=C1[C@@H](CCc2cocc2)C(CCCC2)[C@@H]2CC1	2
C(c1cccc2ccccc12)Oc1ccccc1	2
O/C1OC=C/C1=C\c1ccc(-c2ccccc2)o1	2
O=C1Oc(cccc2)c2C=C1Oc1ccccc1	2
O=C(CCC1)C([C@@H](C2)c3ccccc3)=C1OC2=O	2
C(COc1ccccc1)c(cc1)cc2c1OCO2	2
O=C(C[C@@H](C1)c2ccccc2)C2=C1OC=CC2=O	2
C1O[C@]1(C1)[C@H](C2)CC[C@@H]3[C@@]12CC[C@@H]1C3CCCC1	2
C(CC1)C[C@@H]2C1C(CCC1[C@@H]3CCCC1)C3=CC2	2
O=C(C1CCC2)O[C@H](CC3=CO4)C1C2C3=CC4=O	2
O=C(c1ccc2)Oc3cccc4c3-c1c2OC4=O	2
C(Oc1ccc2)Oc1c2-c1c2OCOc2ccc1	2
O=C1O[C@H](C[C@@H](C(CCCC2)[C@@H]2CC2)C2=C2)C2=C1	2
O=C([C@H](CC1)C2)OC[C@]22[C@H]1C(CCCC1)[C@H]1CC2	2
O=C([C@@H]1CC2)OC[C@H]1C1[C@H]2C(CCCC2)[C@H]2CC1	2
O=C(C1CC2)OC[C@H]1C1[C@H]2C(CCCC2)[C@H]2CC1	2
O=C(C1OCC2)C(CCCC3)=C3c3c1c2ccc3	2
O=C(C=C1)C=C2C1=C1c(cccc3)c3OCC1C2	2
O=C(CC[C@@H]1CC2)CC1[C@@H]1C2c2cocc2CC1	2
O=C(CC1CC2)C=CC1C1C2C(CCC2)C2CC1	2
O=C(C[C@@H]1CC2)C=CC1[C@@H]1[C@@H]2[C@H](CCC2)C2CC1	2
O=C(CC1)C=C2C1=C1C=CC(CCC3)C3C1CC2	2
O=C(CC1)C[C@H]2C1C1=CCC(CCC3)C3[C@@H]1CC2	2
O=C1C=C(CCC2C3CCC4C2CCC4)C3C=C1	2
O=C1C=C(CC[C@@H]2[C@@H]3CCC4[C@H]2CCC4)C3C=C1	2
O=C(CC1)C=C(CC2)C1C1[C@@H]2[C@H](CCC2)C2CC1	2
O=C(CC1)CC(CC2)C1C1C2C(CCC2)C2CC1	2
O=C(CC1)C[C@H](CC2)C1[C@@H]1[C@@H]2[C@H](CCC2)C2CC1	2
O=C1C=C(CCCC2)C2C2C1C(CCC1)C1CC2	2
O=C1C2C(CCCC3)C3=CCC2C(CCC2)C2C1	2
O=C(C1)C(CCC2)C2C2C1C(CCCC1)C1CC2	2
C(C1)COC1[C@@H](CC1)[C@@H]2C1C(CCCC1)[C@@H]1CC2	2
C(CC1)C[C@H](CCCC2C3)[C@]12Oc1c3cccc1	2
O=C(C1)O[C@@H](C[C@@H]2O[C@H]2CCC2=C3)[C@@H]1[C@@H]3OC2=O	2
C=C(C(C(C([C@]1(OC1C=C1)O2)C1=O)C2=C1)=O)C1=O	2
O=C(C=C1)Oc2c1cc(c(CCCC1)c1o1)c1c2	2
O=C1Oc(cc2occc2c2)c2C2=C1CCCC2	2
O=C(/C=C/c1ccccc1)OCc1ccccc1	2
O=C(/C=C/c1cc(O[C@@H]2OCCCC2)ccc1)OCCc1ccccc1	2
O=C(/C=C/c1ccccc1)c1cccc(C(/C=C/c2ccccc2)=O)c1	2
C1Oc(cc(cc2)-c(c3ccccc33)ccc3O[C@@H]3OCCCC3)c2O1	2
O=C(C[C@@H](c1ccccc1)Oc1c(C=CCO2)c2c2C=C3)c1c2OC3=O	2
O=C(CCOc1c(C=CC(c2ccccc2)O2)c2c2C=C3)c1c2OC3=O	2
C(C1)[C@@H]2O[C@H](c3cc4ccccc4cc3)OC[C@H]2O[C@H]1c1ccccc1	2
O=C(C1)c(cccc2)c2O[C@@H]1c(cc1)cc(C2)c1O[C@H]2c1ccccc1	2
O=C(C1)c(cccc2)c2O[C@@H]1c1c(C[C@H](c2ccccc2)O2)c2ccc1	2
O=C(C1(CC2CC1)OC2=O)O[C@@H]1c(c(O2)c(cc3)C=CC2=O)c3OCC1	2
O=C(C1CCCCC1)Oc(cc1)cc(O2)c1C(c1ccccc1)=CC2=O	2
O=C(C1)c(cc(C/C=C/c2ccccc2)cc2)c2O[C@@H]1c1ccccc1	2
O=C(C1)c(cc(C/C=C/c2ccccc2)cc2)c2O[C@H]1c1ccccc1	2
O=C(c1ccco1)Oc(cc1)cc(OC=C2Oc3ccccc3)c1C2=O	2
O=C([C@@H]1OCCCC1)Oc(cc1)cc(OC(c2ccccc2)=C2)c1C2=O	2
O=C(Cc1ccccc1)O[C@H](C1)[C@@H](c2ccccc2)Oc2c1cccc2	2
O=C(/C=C/c1ccccc1)OCCCCOC(/C=C/c1ccccc1)=O	2
O=C1OCc2cc3ccc4OCOc4c3c(-c(cc3)cc4c3OCO4)c12	2
C([C@@H]1[C@@H](c(cc2)cc3c2OCO3)OC[C@@H]11)O[C@@H]1c(cc1)cc2c1OCO2	2
O=C(CC1CC2)C=CC1C(CCC1C(c3cocc3)O3)C2[C@]11OC1C3=O	2
O=C(C[C@@H]1CC2)C=CC1[C@@H](CCC1[C@H](c3cocc3)O3)C2[C@@]11O[C@@H]1C3=O	2
O=C(c1ccccc1)OCCC(O1)=Cc(cccc2)c2C1=O	2
O=C(c1ccccc1)O[C@H]1[C@H](Oc2ccccc2)OCCC1	2
O=C1OC(CCc2ccccc2)=CC=C1Cc1ccccc1	2
O=C1C(Cc2ccccc2)=COC(CCc2ccccc2)C1	2
O=C(c1ccccc1)c(cc1)ccc1C(c1ccccc1)=O	2
O=C(COC(c(cc1)cc2c1OCCO2)=O)c1ccccc1	2
O=C(COC(c1ccccc1)=O)c(cc1)cc2c1OCCO2	2
O=C(/C=C/c1ccccc1)O[C@H](C1)CC=C[C@@]11OCOC1=O	2
O=C(/C=C/c1ccccc1)O[C@@H](CC1)C=C[C@@]11OCOC1=O	2
O=C(CCC1)C(C(C(C(CCC2)=O)C2=O)c2ccco2)C1=O	2
C(CC1)C[C@H](CC2)C1[C@@H]1C2C2=CCC(CCCC3)[C@H]3C2CC1	2
O=C1c(ccc2c3CCO2)c3O[C@H]2[C@@H]1c(cccc1)c1OC2	2
O=C(CC1)C[C@H](CC2)C1[C@H](CC1)C2C(C2)C1=C1[C@H]2OCCC1	2
O=C(C[C@@H]1CC2)C=CC1[C@@H](CC1)C2C2[C@@H]1[C@H](CCC1)C1CC2	2
C(C[C@@H]1CC2)CC1[C@@H](CC1)C2C(CC2)[C@H]1[C@H]2C1OCCCC1	2
O=C1c(ccc(OC(C2)=O)c3[C@@H]2c2ccccc2)c3OCC1	2
O=C1Oc(cc(cc2)O[C@@H]3OCCCC3)c2-c2c1cccc2	2
C1O[C@@H](c2ccccc2)O[C@@H]2[C@@H]1O[C@@H](c1ccccc1)OC2	2
O=C1OCC(CC[C@@H](CCC2)C3[C@H]2C(CCCC2)[C@H]2CC3)=C1	2
O=C(c1c2cccc1)c(cccc1)c1C2=Cc1ccccc1	2
O=C1c(cc(C[C@@H](CO2)O[C@@H]3OCCCC3)c2c2)c2OC=C1	2
O=C(COC(c1ccccc1)=O)C1(CC(C2)C3)CC3CC2C1	2
O=C(C1)O[C@H](CC2([C@@H](CC3)OC4=O)C33C5)C1C24O[C@H]3OC5=O	2
C(CC1)C[C@H]2C1[C@@H](CCCC1)C1=CC2	2
C(CC1)C[C@H]2C1[C@@H](CCC=C1)C1=CC2	2
O=C1O[C@H]2C3=CCC[C@@H]3CCCC2C1	2
C(C1)COc2c1ccc1ccccc12	2
O=C1Oc(c2c(cc3)OCC2)c3C=C1	2
O=C1c(cc(cco2)c2c2)c2OC=C1	2
C(CC1CC2)CC1[C@H]1C2[C@H](CCCC2)C2=CC1	2
C(C1)Cc2c1ccc1c2CC[C@@H]2C1CCCC2	2
C=C([C@H](CC[C@H]1O[C@@H]1CC[C@H]1O[C@@H]11)[C@@H]1O1)C1=O	2
O=C([C@]1(CCCC2)[C@H]2C2)O[C@@H]2c2c1cccc2	2
C(CC1)CC(CC2)C1[C@@H](C1)[C@@H]2Cc2c1occ2	2
O=C1Oc(cc2occc2c2)c2C2=C1CCC2	2
O=C(CCC1)C(CC(C(CCC2)=O)C2=O)C1=O	2
C=C(C(Oc1ccccc1)=O)c1ccccc1	2
O=C1c(cccc2)c2OC=C1C1OCCCO1	2
O=C1C2=CC=CC[C@@H]2OC(c2ccccc2)=C1	2
O=C(c1c(C2)cccc1)O[C@@H]2c1ccccc1	2
O=C(C1)O[C@@H](c2ccccc2)c2c1cccc2	2
O=C1c2cocc2C=CC(c2ccccc2)=C1	2
C(Cc(cc1)cc2c1OCO2)c1ccccc1	2
O=C(/C(/CC1)=C/c2ccco2)c2c1cccc2	2
O=C(C1)c(cccc2)c2OC11CCCCCC1	2
O=C(C(C1)C1c1ccccc1)c1ccccc1	2
C(c1ccccc1)Oc1cc(CCC2)c2cc1	2
O=C(c1ccccc1)c(cc1)cc2c1OCO2	2
O=C1OCc(cccc2)c2Oc2c1cccc2	2
C(c(cc1)cc2c1OCO2)Oc1ccccc1	2
O=C(C=C1CC(C(c2c3cccc2)=O)=CC3=O)c(cccc2)c2C1=O	2
O=C1OC(c2ccccc2)=C(/C=C/c2ccccc2)c2c1cccc2	2
O=C(c1ccccc1)O[C@H](CCC1)c(cccc2)c2-c2c1cccc2	2
O=C(COC(c1cc(cccc2)c2o1)=O)c(cc1)cc2c1OCCO2	2
O=C(C1)C=CC(C(CCC23)C4[C@@]22O[C@@H]2CC3c2cocc2)C1=CC4=O	2
O=C(C=C1)c2ccc(CCCc3ccc4C(C=C5)=O)c6c3c4c5c1c26	2
O=C1O[C@]23C=C[C@H](C(CCCC4)[C@H]4CC4)C4C2CC[C@@]11[C@H]3CCCC1	2
O=C1OC=C([C@@H]2C(CC[C@H]3[C@H]4CC[C@H]5C3CCCC5)[C@@]34O[C@@H]3C2)C=C1	2
O=C1OC=CC2=C1C[C@@](C1CC[C@H]3C=C4)(C=CC[C@@H]1C3C=CC4=O)O2	2
O=C(c1ccccc1)O[C@H](C1)[C@@H](C2)[C@@H]2[C@H](CC=CC23)C1[C@@H]3C=CC2=O	2
O=C(c1ccccc1)O[C@@H](CC1)[C@H](CC2C3C[C@@H](C4)[C@@H]4CC2)C1C3=O	2
O=C1Oc(c2c(C3OCCCC3)cccc2cc2)c2-c2c1cccc2	2
O=C(CCC1)C(C(C(C(CCC2)=O)C2=O)C#Cc2ccccc2)C1=O	2
C(CCc(cc1)ccc1OCCc1ccccc1)Cc1ccccc1	2
O=C1C(c(cc2)cc3c2OCCO3)=COc2c1cccc2	2
O=C([C@](C[C@H](CC12)CC3C2=O)(C1=O)C3=O)c1ccccc1	2
O=C(C1)c(cccc2)c2O[C@@H]1c(cc1)cc2c1OCCO2	2
O=C1Oc(cccc2)c2C=C1[C@@H](C1CC1)c1ccccc1	2
O=C1O[C@]([C@@H]23)(C=C[C@@H]3C=CO[C@H]2O[C@@H]2OCCCC2)C=C1	2
O=C1Oc2c(C=CCO3)c3ccc2C(c2ccccc2)=C1	2
O=C1C(c2ccccc2)=COc2c1ccc1c2C=CCO1	2
O=C1c(cc(C=CCO2)c2c2)c2OC(c2ccccc2)=C1	2
O=C(C1)C=CC(C2)C1C(CCC(C1C3)OC4)C14C2OC3=O	2
O=C(C1)C=C[C@H](C2)C1[C@@H](CCC(C1C3)OC4)[C@]14[C@@H]2OC3=O	2
O=C(CC[C@@H]1C2)CC1[C@@H](CCC([C@@H]1C3)OC4)[C@]14[C@@H]2OC3=O	2
O=C1C=C(CCC2C3CCC4C5OCOC5CC24)C3C=C1	2
O=C(COc1ccccc1)C1=Cc(cccc2)c2OC1=O	2
O=C(c1ccccc1)OCC(c(cccc1)c1O1)=CC1=O	2
C=C([C@@H](C[C@H]1O[C@@H]1CCC=CCC/C=C\C1=O)[C@H]1O1)C1=O	2
O=C(c1cc2ccccc2cc1)OCCc1ccccc1	2
O=C1OC(CCCCCCC2)=C2C=C1Cc1ccccc1	2
O=C(c1ccccc1)c(cc1)ccc1Oc1ccccc1	2
O=C(/C=C/c1ccc(-c2ccccc2)o1)c1ccccc1	2
O=C(C1Cc2ccccc2)C(CCCCCC2)C2OC1=O	2
O=C(/C=C/c1ccccc1)C1=Cc(cccc2)c2OC1=O	2
O=C(CC(c1ccccc1)O1)C(Cc2ccccc2)C1=O	2
O=C(c1ccccc1)C1=CC=C(c2ccccc2)OC1=O	2
O=C(/C=C/c(cc1)cc2c1OCCCO2)c1ccccc1	2
O=C(/C=C/c1ccccc1)OC[C@H](CC1)OC[C@@H]1OC(/C=C/c1ccccc1)=O	2
O=C(/C=C/c1ccccc1)OC[C@H](C1)OCC[C@H]1OC(/C=C/c1ccccc1)=O	2
O=C1OCC(CC/C=C/CC/C=C(\CCO2)/C2=O)=C1	2
O=C(/C(/C1)=C/CCCC(CC2)=O)O[C@@H]1C/C=C/C2=O	2
O=C1OCCCCCCCC/C=C/c2c1cccc2	2
O=C1OCCCCCCCCCCc2c1cccc2	2
C=C(C(C1)CC/C=C/CC/C=C/CCCC1O1)C1=O	2
C(COc1ccccc1)OCCOc1ccccc1	2
O=C(COC(Cc1ccccc1)=O)c1ccccc1	2
O=C(C=C1)Oc2c1c(OCCC1)c1c1c2C=CCO1	2
O=C(C=C1)Oc2c1c(OCCC1)c1c1c2CCCO1	2
O=C(C=CC1C2)C=C1O[C@H]2c(cc1)cc2c1OCO2	2
O=C1C2[C@H](C=CC(C3)=O)C3=CC[C@H]2C(CCC2)C2C1	2
O=C(CC(CCC1)C1C1CC2)C1C(CC1)C2=CC1=O	2
O=C(C1(CC(C2)C3)CC3CC2C1)Oc1ccccc1	2
O=C(CC1)C(CC2)[C@@H]1[C@H](CC1)[C@H]2C(CC2)C1=CC2=O	2
O=C(CCC1C2)C1[C@H](CC=C1[C@H]3CCCC1)C3C2=O	2
O=C(CC1)C[C@H](C2)C1C(CCC1C3CCC1)=C3C2=O	2
C(C=C1)Oc2c1cc(cc(-c1ccccc1)o1)c1c2	2
O=C(C1=C(c2c3c4ccccc4cc2)OCC1)C3=O	2
O=C(C=C1)C=C(CC(CC2)C[C@H]3C2C=CCC3)C1=O	2
C(CCc(cc1)cc2c1OCO2)Cc1ccccc1	2
O=C(/C=C/c1cc(cccc2)c2o1)c1ccccc1	2
O=C(CC(C1)c2ccccc2)C=C1c1ccccc1	2
O=C(C[C@@H](C1)c2ccccc2)C=C1c1ccccc1	2
O=C(c1c(CC/C2)cccc1)/C2=C/c1ccccc1	2
O=C(C1CCCCC1)C1=Cc(cccc2)c2OC1=O	2
O=C(c1ccccc1)c(cccc1C=C2)c1OC2=O	2
O=C(C(c1ccccc1)=C1c2ccccc2)OC1=O	2
O=C(Cc(cc1)cc2c1OCCO2)c1ccccc1	2
O=C1c(ccc(OCc2ccccc2)c2)c2OCC1	2
O=C1OC[C@H](Cc2ccccc2)[C@H]1Cc(cc1)ccc1O[C@@H]1OCCCC1	2
O=C(/C=C/c1ccccc1)O[C@@H](CCC1)c(cccc2)c2-c2c1cccc2	2
O=C(c1ccccc1)O[C@H](C1CC(C2)=CCC1)C(C1[C@@H](CC3)OC1)C3C2=O	2
O=C(C1)c(cccc2)c2O[C@@H]1c(cc1)cc2c1OC[C@@H](c1ccccc1)O2	2
C=C(C1)C[C@H](C/C=C/CC/C=C2)OC1C/C=C/CCCOC2=O	2
C(c1ccccc1)O[C@H](C1)OC=C[C@H]1c(cc1)cc2c1OCO2	2
O=C1Oc(c(C2)c(cc3)OCC2OCc2ccccc2)c3C=C1	2
O=C(CCC1)C([C@@H]2C(C(CCC3)=O)=C3Oc3c2cccc3)C1=O	2
O=C1c(ccc(C#CC2CCCCC2)c2)c2Oc2c1cccc2	2
O=C1OC(CCCCCC2)=C2C=C1C(C1CC1)c1ccccc1	2
O=C(c(oc1c2cccc1)c2-c1ccccc1)c1ccccc1	2
O/C1c(cccc2)c2O/C1=C/c1ccc(C2CCCCC2)cc1	2
O=C(C1c(cccc2)c2Oc2c1cccc2)Oc1ccccc1	2
C=C(c1ccccc1)c(c1c2C=CCO1)cc1c2OCCC1=O	2
O=C1c(cc([C@@H]2OCCCC2)cc2)c2OC(c2ccccc2)=C1	2
O=C(CCc1ccccc1)OC(C(C=C1C2=COC=C1)=O)C2=O	2
O=C(/C=C/c1ccccc1)c(cc1)ccc1O[C@@H]1OCCCC1	2
C(CC1)C[C@@H](CC2)C1[C@@H]1C2CC2=CC[C@H](CCCC3)C3[C@@H]2CC1	2
O=C1c(ccc2c3C=CCO2)c3OC2C1c(cccc1)c1OC2	2
O=C1OC[C@H](C2)C1C(c1ccccc1)c1c2cc2OCOc2c1	2
O=C(C1)[C@@H](CCC2)C2[C@@H](CC2)C1C(CC1)[C@H]2[C@H]1C1OCCCC1	2
O=C(C=C1)C=C2C1=CC=C1C2CCC2C1CCC1C2CCCC1	2
C([C@@H](CC1)C(CC2)C1C1=C2C(CCCC2)[C@H]2CC1)[C@@H]1OCCC1	2
O=C(CC[C@@H]1CC2)CC1[C@@H]1C2C(CCC2[C@H]3CCCC2)C3=CC1	2
O=C(C1)[C@H]([C@H](CCCC2)C2CC2)C2C2[C@H]1C(CCCC1)[C@H]1CC2	2
O=C(c1c2cccc1)OC12c(cccc2)c2Oc2c1cccc2	2
O=C(c1ccccc1)O[C@@H](CCO1)C1=O	2
O=C(/C=C/c1ccccc1)c1ccco1	2
O=C(CC/C=C/C1)OCc2c1cccc2	2
O=C(c1ccccc1)OC1CCCCC1	2
O=C(/C=C/c1ccccc1)c1cocc1	2
O=C1C(OCc2ccccc2)=COC=C1	2
C=C(CC1)CC2=C1C(CCCC1)[C@H]1CC2	2
O=C(C=C1)Oc2c1cc1OCCOc1c2	2
O=C1OC[C@H]2C=C[C@@H](CCCC3)[C@H]3C2C1	2
C=C(C=CC(CCO1)=C2C1=C1)C2=CC1=O	2
O=C(COC1)C2[C@@H]1C=C[C@@H]1[C@@H]2CCCC1	2
C1Oc(cc(cc2)-c3ccccc3)c2O1	2
C(CCO1)C[C@@]11OCCc2c1cccc2	2
O=C1c(ccc2ccccc22)c2OC=C1	2
O=C1c(c2ccccc2cc2)c2OC=C1	2
O=C1C(C(CCCC2)C2CC2)C2OCC1	2
O=C1C(C(CCCC2)[C@H]2CC2)C2OCC1	2
O=C(CCC12)C[C@H]2C=Cc2c1cccc2	2
O=C(CCC1)c2c1c1ccccc1cc2	2
O=C(C(C1)C=CC2)C2C1c1ccccc1	2
O=C(c1c(C2)cccc1)c1c2cccc1	2
O=C(CC1)Oc(cc2)c1c1c2C=CCO1	2
O=C1Oc2c(C=CCO3)c3ccc2C=C1	2
O=C(c1c2cccc1)O[C@@H]1[C@@H]2OCCC1	2
O=C(c1c2cccc1)O[C@H]1[C@H]2OCCC1	2
C1Oc(cc([C@@H]2C=COCC2)cc2)c2O1	2
C1CCCCC1	2
C1COOCC1	2
O=C1C=COC1	2
C=C1C=CCCC1	2
C=C(CC=C1)C1=O	2
C(C1)C2CCC1CC2	1
C(C1)CC2C1CCC2	1
O=C1C(CC2)CC2C1	1
C(Cc1ccc2)c3c1c2ccc3	1
C=C1[C@H](CCC2)[C@@H]2[C@H](C2)[C@H]2CC1	1
O=C(C1)C=C2C1CCC[C@H]1[C@@H]2C1	1
O=C1C2=CCCC2=CC2(CC2)C1	1
C1Cc2cc(occ3)c3cc2C1	1
C(C[C@H]12)C[C@@H]2Oc2c1cccc2	1
O=C1C(CC[C@@H]2O[C@H]22)=C2OCC1	1
O=C1C(C(OC=C2)=O)=C2OCC1	1
O=C(C1)C=CCC1c1ccco1	1
C=C(COc1c2cccc1)C2=O	1
O=C(C=C1)O[C@@H]1c1ccccc1	1
O=C1OCC(c2ccccc2)=C1	1
C=C(C=CC=C1C=C2)C1=CC2=O	1
O=C(CCCC1)c2c1cccc2	1
O=C(CCC1)[C@@H]2[C@@H]1CCC=CC2	1
C=C(CC(CCCC1)C1=C1)C1=O	1
O=C(C1CC1)OC(C1)C=CC1=O	1
O=C(CCC1)C2=C1OC=CC2=O	1
C1[C@H]2C=C[C@H](CCC3)[C@H]3[C@H]12	1
C(C(C1)C2)C3CC2CC1C3	1
C(CC1)C[C@H]2C1CC=CC2	1
C1[C@H]2C=CCC[C@H]2C=CC1	1
C1CC=C2C=CCC[C@H]2C1	1
C(CC1)CC2C1=CC=CC2	1
C(CC1)CC2C1=CCCC2	1
C(CC1)CC2C1CCCC2	1
C(C1)C[C@@H]2[C@H]1CCCCC2	1
O=C(CCC1)c2c1occ2	1
O=C(CC1)c2c1cccc2	1
C1OC=Cc2c1cccc2	1
C=C1OCc2c1cccc2	1
O=C(CO1)C2=C1OCCC2	1
O=C(C=C1)C=C(c2ccccc2)C1=O	1
O=C1OC=CC=C1Cc1ccccc1	1
O=C(C1CCCC1)Oc1ccccc1	1
C(c1ccccc1)O[C@@H]1OCCCC1	1
O=C(C=CC1=O)C1=Cc1ccccc1	1
O=C(CC1)C[C@H]1/C=C/CCC1CCC1	1
O=C(C=C1)C=CC1=Cc1ccccc1	1
C(CC1)CC=C1C#CC1OCCC=C1	1
C(CC1)CC=C1C#C[C@H]1OCCC=C1	1
C(CC1)CCC1C#CC1OCCC=C1	1
C(C1)C[C@@H]2O[C@H]1CC/C=C\C=C\CC2	1
O=C(/C=C/c1ccco1)c1cocc1	1
C=C1C[C@H](CCC2)[C@H]2C1	1
C=C(CC[C@@H]1O[C@H]11)C1=O	1
C1C=C[C@@H]2[C@H]1C=COC2	1
C1OC1c1ccccc1	1
O=C1OCCC1(CCC(C1)=O)C1=O	1
C=C1OC(c2ccccc2)=CC1=O	1
O=C(C=CC1)O[C@@H]1c1ccccc1	1
O=C(C/C1)O/C1=C\c1ccccc1	1
O=C(C/C1)O/C1=C/c1ccccc1	1
C1OCC=CC1Oc1ccccc1	1
C([C@@H]1OCCC1)Oc1ccccc1	1
C(COCc1ccccc1)[C@@H]1OC1	1
O=C(C1C2=CCCC=C1)C=CC2=O	1
O=C(CCC1)CC1c1ccccc1	1
O=C(CCCC1)C1c1ccccc1	1
O=C1C(Cc2ccccc2)=CCC1	1
O=C1C(Cc2ccccc2)CCC1	1
C(c1ccco1)=C/c1ccccc1	1
O=C(CCc1ccccc1)C1CC1	1
c1coc(C#Cc2ccccc2)c1	1
C1C=CC[C@H](c2ccccc2)OC1	1
C=C(C(C(CCCC12)C2=O)=O)C1=O	1
C=C(C([C@H](CCC[C@H]12)C2=O)=O)C1=O	1
O=C(c1ccccc1)OC[C@@H]1OC1	1
C1CC2C3=CCCCC3=CCC2C1	1
C1CC2C(CCCC3)=C3CCC2C1	1
C1CC2C(CCCC3)[C@@H]3CC[C@@H]2C1	1
C(C1)C=C2C1=CC[C@@H]1C2CCCC1	1
C(COC1)c2c1oc1c2cccc1	1
C=C(CC1)c(cc2)c1c1c2OCO1	1
C1Oc(cc(CCCC2)c2c2)c2O1	1
C(C1OC=C2)=COc3c1c2ccc3	1
C=C([C@H](CC1)C2)[C@]1(C1)C2CCC1=O	1
C1OC[C@H]2C=C[C@@H](CCCC3)[C@H]3C12	1
C1C(CC(CCCC2)C2=C2)C2OC1	1
c1coc2c1c1ccccc1cc2	1
c1cc(C=CO2)c3c2cccc3c1	1
C1Oc(ccc2c3occ2)c3OC1	1
O=C(C1OC11)c(cccc2)c2C1=O	1
C=C1CC(CCCC2)[C@@H]2CC1	1
O=C(CC1)Oc2c1cccc2	1
C=C(C=C1)C2=C1C=COC2=O	1
O=C(C1)O[C@H]1c1ccccc1	1
O=C(CC1)C=C2C1=COC=C2	1
O=C(C1)c(cccc2)c2C1=O	1
O=C1C(CCCC2)=C2OCC1	1
O=C(C1)C=C2[C@@H]1CCCCC2	1
O=C1C=CCC2[C@@H]1CCCC2	1
C(C1)COC1c1ccccc1	1
O=C1OC=CC2=C1CCCO2	1
O=C1OCOc2c1cccc2	1
C1[C@]2(CCCC3)C3CC=C[C@@H]12	1
C(C1)CC2C(CC3)C1CC3C2	1
C(C1)[C@@H]2CC3=CC=CC[C@@]13C2	1
C1O[C@@]11[C@@H](COC=C2)C2=CC1	1
C1OC1[C@@H](CCCC1)[C@]11OC1	1
C=C1C[C@@H]2OCC[C@@]22O[C@H]2C1	1
C1CC2[C@@H](CCC3)O[C@@H]3[C@@H]2C1	1
O=C1OCC2=C1C[C@H]1O[C@H]1C2	1
O=C1OCC2C1C1OC2CC1	1
C(C1)[C@@H]2C=CC1C2	1
O=C1[C@@H](C2)[C@@H]2CC1	1
C(C1)C2OC1CC2	1
C1C(C2)CC3C2C13	1
C1OC1	1
C(C(COc1cc2ccccc2cc1)O[C@H]1OCCCC1)Oc1cc2ccccc2cc1	1
C(C(COc1cccc2ccccc12)O[C@H]1OCCCC1)Oc1cccc2ccccc12	1
C(C(COc1cccc2ccccc12)Oc1cccc2ccccc12)O[C@H]1OCCCC1	1
O=C1C(OC2OC(COC3OCCCC3)CCC2)=C(c2ccccc2)Oc2c1cccc2	1
O=C1C(O[C@@H]2O[C@H](COC3OCCCC3)CCC2)=C(c2ccccc2)Oc2c1cccc2	1
O=C(C1)c(cccc2)c2O[C@@H]1c1cc(O[C@@H]2O[C@H](CO[C@@H]3OCCCC3)CCC2)ccc1	1
O=C1c(ccc(OC2OC(COC3OCCCC3)CCC2)c2)c2OC(c2ccccc2)=C1	1
O=C(C1)c(ccc(O[C@@H]2O[C@H](CO[C@@H]3OCCCC3)CCC2)c2)c2O[C@@H]1c1ccccc1	1
O=C(C1)c(ccc(O[C@@H]2OC(CO[C@@H]3OCCCC3)CCC2)c2)c2O[C@@H]1c1ccccc1	1
O=C(/C=C/[C@@H]1O[C@H](c2ccccc2)O[C@H]2[C@H]1O[C@H](c1ccccc1)OC2)c1ccccc1	1
O=C(C1=Cc(cccc2)c2OC1=O)Oc(cc1)cc(OC=C2Oc3ccccc3)c1C2=O	1
O=C(C[C@@H]1[C@H](C=C2)OC2=O)C(CC2)[C@H]1[C@@H](C1=O)O[C@@]2(C2)C1=CC[C@@H](CO[C@@H]1C3)[C@]12OC3=O	1
O=C(C1(CC2CC1)OC2=O)O[C@@H](CC1)C[C@H](CC2)C1[C@@H](CC1)C2C2[C@H]1[C@@H](CCC1)C1CC2	1
O=C(C=C1)C=C(CCCCCCC/C=C/CCCCCCCC(C(C=C2)=O)=CC2=O)C1=O	1
O=C(CCCCOC/C=C/C=C/C(OC(C1)C23)=O)OCC2(CCC2OC22)C2OC1C13OC1	1
O=C(C1OC1CCOC/C=C/C=C/C(OC(C1)C23)=O)OCC2(CCC=C2)C2OC1C13OC1	1
O=C(c(oc(cc1)c2c(O3)c1C=CC3=O)c2-c1cc2ccccc2cc1)c1ccccc1	1
O=C(c(oc(cc1)c2c(O3)c1C=CC3=O)c2-c1cccc2ccccc12)c1ccccc1	1
O=C(c1c2cccc1)c(ccc(-c1cccc(C(c3c4cccc3)=O)c1C4=O)c1)c1C2=O	1
O=C(C1=C2CCCC1)c(ccc(-c1cccc(C(c3c4cccc3)=O)c1C4=O)c1)c1C2=O	1
O=C1c(cccc2)c2OC(c(cc2)cc3c2OC(c2ccccc2)(c2ccccc2)O3)=C1	1
O=C(/C=C/c1ccccc1)O[C@@H](CC1)C[C@H](CC2)C1[C@@H](CC1)C2C2[C@H]1[C@@H](CCC1)C1CC2	1
C(C1)[C@@H](c2ccccc2)Oc2c1cc([C@H](C1)c(cccc3)c3O[C@@H]1c1ccccc1)cc2	1
C(C1)[C@@H](c(cccc2)c2-c2c([C@H](CC3)Oc4c3cccc4)cccc2)Oc2c1cccc2	1
C(C1)[C@H](c(cccc2)c2-c2c([C@@H](CC3)Oc4c3cccc4)cccc2)Oc2c1cccc2	1
C=C(CC1)[C@@H](C/C=C(\CCO2)/C2=O)C(CC2)[C@H]1C1[C@@H]2OC(c(cc2)cc3c2OCO3)OC1	1
O=C1Oc(cccc2)c2C=C1C(c(cc1)cc2c1OCO2)C1=Cc(cccc2)c2OC1=O	1
O=C(c1ccccc1)Oc1ccc([C@H]([C@H]([C@H](CO2)C3)C2=O)c2c3cc3OCOc3c2)cc1	1
O=C(c1cc2ccc3OCOc3c2c(-c(cc2)ccc2OCc2ccccc2)c11)OC1=O	1
O=C(c1cc2ccc3OCOc3c2c(-c2cc(OCc3ccccc3)ccc2)c11)OC1=O	1
C1Oc(cc(cc2)-c(cc3)cc4c3oc(-c3ccccc3)c4C#CC3CCCCC3)c2O1	1
C=C(CC1)CC2C3=CC[C@H](C(CCCC4)[C@H]4CC4)C4C3CC[C@]12C(O[C@@H]1OCCCC1)=O	1
C=C(CCC1)C2C3=CC[C@H](C(CCCC4)[C@H]4CC4)C4C3CC[C@]12C(O[C@@H]1OCCCC1)=O	1
O=C1C2=CC=CC(C(CC3)Oc4c3cccc4)=CC2=C(C(CC2)Oc3c2cccc3)C=C1	1
O=C1C2=CC=CC([C@H](CC3)Oc4c3cccc4)=CC2=C([C@H](CC2)Oc3c2cccc3)C=C1	1
O=C(CC1CCCC1)OC[C@@](CCC1)(CC2)[C@H]1[C@@H](CC1)C2C(CC2)[C@H]1C(CC1)[C@@H]2CC1=O	1
O=C(C[C@@H]1CO[C@@H]2OCCCC2)C=CC1[C@@H](CCC1[C@H](c2cocc2)O2)C[C@@]11O[C@@H]1C2=O	1
O=C(/C=C/c1ccccc1)OCC(C1)CO[C@H]1OC[C@H](CCC1)O[C@H]1Oc1ccccc1	1
O=C(C1C=CCCC1)OCc(cccc1)c1O[C@@H]1OCCC[C@H]1OC(c1ccccc1)=O	1
O=C(CCc1ccccc1)c1cc([C@@H](CCCc2ccccc2)c2ccccc2)ccc1	1
O=C(CCc1ccccc1)c1cc([C@H](CCCc2ccccc2)c2ccccc2)ccc1	1
O=C(C([C@H](C1)[C@H]2C3)([C@H]3C=C3C(c4c5cccc4)=O)C4=C[C@@H]1C23C5=O)c(cccc1)c1C4=O	1
O=C([C@]([C@@H](C1)[C@@H]2C3)([C@@H]3C=C3C(c4c5cccc4)=O)C4=C[C@H]1[C@@]23C5=O)c(cccc1)c1C4=O	1
O=C(c1ccccc1)OC[C@H](CCC1)O[C@H]1O[C@@H]1C[C@H](Oc2ccccc2)O[C@H](COC(c2ccccc2)=O)C1	1
O=C(C1CC1)OC[C@H](CCC(CC1)=C(C2)C1C(CC[C@@H](C1)C3CCC1=O)[C@H]3[C@H]2OC(C1CC1)=O)OC(C1CC1)=O	1
O=C(c1c2cc([C@@H](C3)OCC[C@@H]3O[C@@H](CC3)OC[C@H]3O[C@@H]3OCCCC3)cc1)c1cc3ccccc3cc1C2=O	1
O=C(C=C1C(C(c(cc2)c3c4c2OCCC4)=O)=C(C(C(c2c4cccc2)=O)=CC4=O)C3=O)c(cccc2)c2C1=O	1
C=C(CC[C@H](C1COC(c2ccco2)=O)C2CC[C@H]1OC(c1ccco1)=O)[C@H]2/C=C/C1=CCOC1=O	1
O=C(/C=C/c1ccccc1)OC[C@H](CCC1)O[C@H]1OC1=C(c2ccccc2)Oc(cccc2)c2C1=O	1
O=C(c1cccc2c1-c(cccc1)c1C2=O)OCCCCO[C@@H]1O[C@H](CO[C@H]2OCCCC2)CCC1	1
O=C(c1ccc2)Oc(c(c(cc34)ccc5)c5OC5OCCCC5OC5OCCCC5)c4-c1c2OC3=O	1
O=C1Oc(cccc2)c2C=C1C(c(cc1)cc(C2)c1-c1c2cccc1)C1=Cc(cccc2)c2OC1=O	1
O=C1c(cc(cc2)-c3cc([C@@H]4OCCCC4)cc4c3Oc(cccc3)c3C4=O)c2Oc2c1cccc2	1
O=C(C=Cc1cc2c3occ2)Oc1c3OCCCOCCOc(c(occ1)c1cc1C=C2)c1OC2=O	1
O=C([C@H](CC[C@H]1OC(c2ccccc2)=O)c(cccc2)c2-c2c1cc1OCOc1c2)c1ccccc1	1
c1ccc([C@@H]([C@@H]2c3ccccc3)c(cccc3)c3C=C2c2ccccc2)cc1	1
O=C1Oc(cccc2)c2C=C1c1cccc(C2=Cc(cccc3)c3OC2=O)c1	1
O=C1Oc(cccc2)c2C=C1c(cccc1)c1C1=Cc(cccc2)c2OC1=O	1
O=C1O[C@H](C[C@@H](CC2)C(CC3)C2C(C=C[C@H]2CO4)=C3C=C2C=CC4=O)CC=C1	1
O=C1O[C@@H](C[C@@H](CC2)C(CC3)C2C(CCC2CO4)=C3C=C2C=CC4=O)CC=C1	1
O=C1O[C@H](C[C@@H](CC2)C(CC3)C2C(CC[C@H]2CO4)=C3C=C2C=CC4=O)CC=C1	1
O=C(c1ccccc1)O[C@@H](CCC1)c(cc2OCOc2c2)c2-c2c1cccc2	1
O=C(/C=C/c1ccccc1)O[C@@H](CC1)[C@H](CC2C3[C@@H]4O[C@H]4CCCC2)C1C3=O	1
O=C(/C=C/c1ccccc1)O[C@](CCC1)([C@H]1[C@H]1OC1CC[C@H](C1)[C@H]1/C=C1)C1=O	1
O=C(/C=C/c1ccccc1)O[C@@H](CC1)[C@H]([C@H]2OC2CC[C@H](C2)[C@@H]2/C=C2)C1C2=O	1
O=C(Cc1ccccc1)O[C@@H](CC1)[C@@H](C[C@]2(CC[C@H](C3)[C@H]3/C=C3)OC2)C1C3=O	1
c(cc1)ccc1Oc(cc1)cc2c1Oc(c(Oc1ccccc1)ccc1)c1O2	1
c(cc1)ccc1Oc1ccc2Oc(cccc3)c3Oc2c1Oc1ccccc1	1
O=C1OC(C(CC2CC2)CCCCCC2)=C2C=C1C(C1CC1)c1ccccc1	1
O=C1OC([C@@H](Cc2ccccc2)CCCCCC2)=C2C=C1C(C1CC1)C1CC1	1
O=C(/C=C/c1ccccc1)O[C@H]([C@@H]1OC1[C@H]12)[C@@H]2C=CO[C@H]1O[C@@H]1OCCCC1	1
O=C1C(c(cc2)cc3c2OCCO3)=COc2c1ccc(OC1OCCCC1)c2	1
O=C1Oc(cccc2)c2C=C1C(c1ccco1)C1=Cc(cccc2)c2OC1=O	1
O=C(COc1ccccc1)O[C@@H]1CC2=CCC(C(CCC3)C3CC3)[C@H]3C2CC1	1
C(C1)[C@@H]2O[C@H](c(cc3)ccc3-c3ccccc3)OC[C@H]2O[C@H]1c1ccccc1	1
O=C(C=C1)O[C@]1(CC1)O[C@H](C2)[C@H]1C(CC1)C2[C@H](CC2)[C@]1(C1)[C@@]1(CC1)[C@@H]2CC1=O	1
O=C(CC1)O[C@]1(CC1)O[C@H](C2)[C@H]1C(CC1)C2[C@H](CC2)[C@]1(C1)[C@@]1(CC1)[C@@H]2CC1=O	1
O=C(C[C@@H]1CCC[C@@H]23)O[C@@H]1[C@]12C=C[C@H]3[C@H]([C@H]2CCC[C@H]3C4)[C@@H]1C=C2[C@H]3OC4=O	1
O=C1OC=CC2=C1[C@@H]1OC[C@@](CC3)([C@@H]4[C@@H](C=C5)O[C@@H](C6)C4[C@@H]3C=CC6=O)[C@]15O2	1
O=C(C[C@@H]1CO2)C(CC3)[C@H]1[C@@]2(C1=O)O[C@@]3(C2)C1=CC[C@@H](CO[C@@H]1C3)[C@]12OC3=O	1
c1ccc([C@@H]([C@@H]([C@@H]2[C@@H]3c4ccccc4)c4c3cccc4)c3c2cccc3)cc1	1
O=C1O[C@H](C[C@@H](CC2)C(CC3)C2[C@H](CC[C@H]2CO4)[C@]3(C3)[C@]23C=CC4=O)CC=C1	1
C(c1ccccc1)Oc1c2OCC(Cc3c4cc5OCOc5c3)[C@H]4c2ccc1	1
C(COC1)c2c1cc(cccc1-c3c(CCOC4)c4cc4ccccc34)c1c2	1
O=C(C1)C(O[C@@H]2OCCCC2)=C[C@H](C2)C1[C@@H](CCC([C@@H]1C3)OC4)[C@]14[C@@H]2OC3=O	1
O=C(CCC1)C2=C1O[C@](C1)(c3ccccc3)O[C@H]2c2c1c1ccccc1cc2	1
O=C(C[C@@H](COC(CC1)=O)C1[C@H]1CCC2[C@@H](c3cocc3)O3)C1[C@]12O[C@@H]1C3=O	1
O=C([C@@H]1[C@H](c2ccccc2)c2c3cc4OCOc4c2)OC[C@@H]1[C@@H]3OC(CC1)OC2C1OCOC2	1
O=C([C@@H]1[C@H](c2ccccc2)c2c3cc4OCOc4c2)OCC1C3OC(CC1)OC2C1OCOC2	1
O=C([C@@H]1[C@H](c2ccccc2)c2c3cc4OCOc4c2)OC[C@@H]1[C@@H]3O[C@@H](CC1)O[C@H]2C1OCOC2	1
O=C(C1C(c2ccccc2)c2c3cc4OCOc4c2)OCC1C3OC(CC1)OC2[C@@H]1OCOC2	1
O=C([C@@H]1[C@H](c2ccccc2)c2c3cc4OCOc4c2)OCC1C3O[C@@H](CC1)O[C@H]2[C@H]1OCOC2	1
O=C([C@@H]1[C@H](c2ccccc2)c2c3cc4OCOc4c2)OC[C@@H]1[C@@H]3O[C@@H](CC1)O[C@H]2[C@H]1OCOC2	1
O=C([C@H]1[C@H](c2ccccc2)c2c3cc4OCOc4c2)OC[C@H]1[C@@H]3O[C@@H](CC1)O[C@@H]2[C@@H]1OCOC2	1
O=C1c(cccc2)c2O[C@@]1([C@@H](c1ccccc1)Oc1ccc2CC3)c1c2O[C@@H]3c1ccccc1	1
O=C(c1ccccc1)O[C@H]1C2C3=CC[C@@H](C(C4)COC4=O)C3CC[C@@H]2C2[C@H]3[C@H]1OCC3CCC2	1
O=C(C[C@@H]1[C@](CC2)(O3)OC2=O)C(CC2)[C@H]1[C@@]3(C1=O)O[C@@]2(C2)[C@]11O[C@H]1C[C@@H](CO[C@@H]1C3)[C@]12OC3=O	1
O=C(C[C@@H]12)C(CC[C@](C3)([C@@]4(C5=O)O[C@H]4C[C@@H](CO[C@@H]4C6)[C@]34OC6=O)O3)[C@H]2[C@@]35O[C@H](C2)[C@@H]1OC2=O	1
O=C([C@@H](C1C[C@H](C2OC(C3CC[C@@H]([C@H]4C[C@H]5O[C@@]55CC=C6)C5C6=O)=O)O5)[C@]23O2)[C@@]24OC[C@H]1C5=O	1
C1[C@@](CC2)([C@@H](CC3)C(C4)C2[C@@H](CC2)[C@H]4O[C@]22OCC4O[C@@H]24)[C@@]1(CC1)[C@@H]3C[C@H]1OC1OCCCC1	1
O=C(C=C1c2ccccc2)O[C@@H]1c(cc1)cc(OCc2ccccc2)c1OCc1ccccc1	1
O=C(C=C1c2ccccc2)O[C@@H]1c1cc(OCc2ccccc2)cc(OCc2ccccc2)c1	1
O=C(c1ccccc1)Oc1ccc(C(CCC2)c3c2ccc(OC(c2ccccc2)=O)c3)cc1	1
O=C(c1ccccc1)OC[C@H](CCC1)O[C@H]1OC1=C(c2ccccc2)Oc(cccc2)c2C1=O	1
C=C(CC[C@H]1C2CCCC1COC(C(Oc1c3cccc1)=CC3=O)=O)[C@H]2/C=C/C1=CCOC1=O	1
O=C(c1ccccc1)O[C@H](C1)[C@@H](c(cc2)ccc2OC(c2ccccc2)=O)Oc2c1cccc2	1
O=C(c1ccccc1)O[C@H](C1)[C@@H](c2cccc(OC(c3ccccc3)=O)c2)Oc2c1cccc2	1
O=C(c1ccccc1)O[C@H]1[C@@H](c2ccccc2)Oc2cccc(OC(c3ccccc3)=O)c2C1	1
O=C(c1ccccc1)OC(COC1C2OC(c3ccccc3)OC1)C2OC(c1ccccc1)=O	1
O=C(/C=C/c1ccccc1)OC[C@H](C[C@@H](C1)O[C@@H]2OCCCC2)O[C@H]1OCCc1ccccc1	1
O=C(C=C1C(C(c2ccc(CCOC3=O)c3c22)=O)=CC2=O)c(c(C(OCC2)=O)c2cc2)c2C1=O	1
O=C1c2cccc(C3=C(c4ccccc4)Oc(cccc4)c4C3=O)c2OC(c2ccccc2)=C1	1
O=C([C@H]1[C@@H]([C@H](c2ccccc2)Oc2c3cccc2)C3=O)c(cccc2)c2O[C@H]1c1ccccc1	1
O=C([C@H]1C([C@@H](c2ccccc2)Oc2c3cccc2)C3=O)c(cccc2)c2O[C@@H]1c1ccccc1	1
O=C(c(oc(cc1)c2c(O3)c1C(c1ccccc1)=CC3=O)c2-c1ccccc1)c1ccccc1	1
O=C1c(cccc2)c2OC(c2cccc(-c(cc3)cc4c3OC(c3ccccc3)=CC4=O)c2)=C1	1
O=C(C1)c(cc(cc2)-c(cc3)cc(C(C4)=O)c3O[C@@H]4c3ccccc3)c2O[C@@H]1c1ccccc1	1
O=C1c2cccc(-c(cc3)cc4c3OC(c3ccccc3)=CC4=O)c2OC(c2ccccc2)=C1	1
O=C(C1)c2cccc(-c(cc3)cc(C(C4)=O)c3O[C@@H]4c3ccccc3)c2O[C@@H]1c1ccccc1	1
O=C([C@@H]1c2cccc3c2OC(c2ccccc2)=CC3=O)c(cccc2)c2O[C@@H]1c1ccccc1	1
O=C(/C=C/c1ccccc1)OCC(CCC1)[C@H](CC2)C1[C@@H]1C2C(CCC2[C@H]3CCCC2)C3=CC1	1
O=C(CCC1)O[C@@H]1[C@@H](CC1)O[C@H]1C(CC1)O[C@H]1C(CC1)OC11O[C@H](C[C@@H]2OCCCC2)CCC1	1
O=C(c1ccccc1)OC[C@H](CC[C@H]1OC(c2ccccc2)=O)O[C@H]1Oc1c(COC(c2ccccc2)=O)cccc1	1
O=C(c1ccccc1)O[C@H](C1)[C@@H](c2cccc(OC34)c2C4C([C@H](CC2)Oc4c2cccc4)=CC3=O)Oc2c1cccc2	1
c(cc1)ccc1Oc1cccc2c1Oc(cc(cc1)-c(cc3)cc4c3Oc(cccc3Oc5ccccc5)c3O4)c1O2	1
c(cc1)ccc1Oc1cccc2c1Oc1cccc(-c3cccc4c3Oc(cccc3Oc5ccccc5)c3O4)c1O2	1
O=C(C[C@]1(C2CC[C@H]3C1[C@H]1C4C3CC3C4)O[C@H]1C3=O)O[C@H]2c1cocc1	1
O=C1C=C[C@H]2[C@]3(CCC4O5)O[C@]5(c5ccccc5)O[C@@H]4[C@@H]3[C@@H]3OC3CC12	1
O=C1C=C[C@H]2C3(CCC4O5)OC5(c5ccccc5)OC4[C@@H]3[C@@H]3OC3CC12	1
C(C1)CO[C@@]1(C1OC2)O[C@@H](C3)[C@H]1[C@@]2(CC1)[C@@H]3[C@H]2[C@H]1C(CCCC1)[C@H]1CC2	1
C1OCCOCCOc(cccc2)c2OCCOCCOCCOc(cccc2)c2OCCOCCOC1	1
O=C1OC=C(C(CC2)C(CC3)C2C(CC2)C3C(CC3)C2=CC3OC(C2)OCCC2OC2OCCCC2)C=C1	1
O=C1c2cc([C@@H]3OCCCC3)cc(-c(cc3)cc4c3Oc(cccc3)c3C4=O)c2OC(c2ccccc2)=C1	1
O=C(C[C@H]([C@H]1C(Oc2ccccc2)=O)O[C@@H](c2ccccc2)O[C@H]1/C=C(\CCO1)/C1=O)Oc1ccccc1	1
O=C(/C=C/c1c([C@H](COCCc2ccccc2)[C@@H](c2ccccc2)O2)c2ccc1)OCCc1ccccc1	1
O=C([C@H]([C@H]1c2ccccc2)C(C(OCCc2ccccc2)=O)=Cc2c1cccc2)OCCc1ccccc1	1
O=C(C([C@@H]1c2ccccc2)C(C(OCCc2ccccc2)=O)=Cc2c1cccc2)OCCc1ccccc1	1
C=C(CC[C@H](C1COC(c2ccccc2)=O)C2CC[C@H]1OC(c1ccccc1)=O)[C@H]2/C=C/C1=CCOC1=O	1
C=C(CC1)[C@@H](C/C=C(\C=CO2)/C2=O)C(CC2)[C@H]1C(COC(c1ccccc1)=O)[C@@H]2OC(c1ccccc1)=O	1
C(C[C@@H](COCc1ccccc1)OCc1ccccc1)[C@H](COCc1ccccc1)OCc1ccccc1	1
C(C[C@H](COCc1ccccc1)OCc1ccccc1)[C@H](COCc1ccccc1)OCc1ccccc1	1
C1Oc(cc(cc2)-c3cc(-c4cc5ccccc5c(-c(cc5)cc6c5OCO6)c4)cc4ccccc34)c2O1	1
O=C(C[C@@H](CO[C@H]1CC(OC2)=O)[C@@]12[C@H]1CCC2[C@H](c3cocc3)O3)C1[C@@]12O[C@@H]1C3=O	1
C=C(C(CCCC(C1)(C23)C=CC2C1(C(CCCC1C2C=CC1)[C@@H]2O1)C1=O)[C@@H]3O1)C1=O	1
O=C(C1)O[C@@]2(CC3CC4)[C@@H]1OC[C@@H]2CC[C@H]3C1=CC[C@H](C2)[C@]14O[C@@H]2[C@@H](C=C1)OC1=O	1
O=C1Oc(cccc2)c2C=C1Cc1ccc(CC2=Cc(cccc3)c3OC2=O)cc1	1
O=C1Oc(cccc2)c2C=C1Cc1cccc(CC2=Cc(cccc3)c3OC2=O)c1	1
O=C1Oc(cccc2)c2C=C1Cc1c(CC2=Cc(cccc3)c3OC2=O)cccc1	1
O=C(/C=C/c1ccccc1)O[C@H](CCC1)c(cccc2)c2-c2c1cc1OCOc1c2	1
O=C(C=Cc1ccccc1)O[C@H](CCC1)c(cc2OCOc2c2)c2-c2c1cccc2	1
O=C(c1ccco1)Oc(cc1)cc(OC=C2Oc3cc4ccccc4cc3)c1C2=O	1
O=C(c(cc([C@@H]1OCCCC1)cc1)c1O1)Oc(ccc([C@@H]2OCCCC2)c2)c2C1=O	1
O=C(C1)c(cccc2)c2O[C@@H]1c(cc1)ccc1O[C@@H]1OCCC[C@H]1O[C@H]1OCCC1	1
C1C[C@H](Oc2cc(O[C@H](CC3)c4ccccc4)c3c(O[C@@H]3OCCCC3)c2)OCC1	1
O=C(c1ccccc1)O[C@@H](CCC1)C2[C@@]1(C1)OC[C@@H]1C[C@@H]2OC(c1ccccc1)=O	1
O=C1c(ccc(O[C@@H]2OCCCC2)c2)c2OC(c2cc([C@@H]3OCCCC3)ccc2)=C1	1
O=C1Oc(cc(cc2)OC3=Cc(ccc(OC4OCCCC4)c4)c4OC3=O)c2C=C1	1
O=C1Oc(cc(cc2)OC3=Cc(ccc(O[C@@H]4OCCCC4)c4)c4OC3=O)c2C=C1	1
O=C(CCOC(C1)=O)O[C@H](C[C@@H](CCCCc2ccccc2)O2)C[C@@]22OC1=CCC2	1
O=C(/C=C/c(cccc1)c1OC(C1=Cc(cccc2)c2OC1=O)=O)c1ccccc1	1
O=C(C[C@@H]12)C(CC[C@](C[C@]34O[C@@H]5C[C@H]3COC4)([C@@H]5C3=O)O4)[C@H]2[C@@]34O[C@H](C2)[C@@H]1OC2=O	1
O=C1c(cc(cccc2-c3cccc4c3C=C3OC=CC=C3C4=O)c2c2)c2OCC1	1
O=C1OC(c2ccccc2)=CC2=C1C(c1c(C3)cccc1)OC3(c1ccccc1)O2	1
O=C1OCC([C@@H](CC2)C(CC3)C2[C@H](CC2)[C@H]3C(CC3)C2C[C@H]3OC2OCCCC2)=C1	1
O=C1OCC(C(CC2)C(CC3)C2C(CC2)C3C(CC3)[C@H]2CC3O[C@@H]2OCCCC2)=C1	1
O=C1OCC(C(CC2)C(CC3)C2C(CC2)C3C(CC3)[C@H]2CC3O[C@H]2OCCCC2)=C1	1
O=C1OCC([C@@H](CC2)C(CC3)C2[C@@H](CC2)[C@H]3C(CC3)C2C[C@H]3O[C@H]2OCCCC2)=C1	1
O=C(C1)OCC1[C@@H](CC1)C(CC2)C1C(CC1)[C@H]2C(CC2)C1C[C@H]2O[C@@H]1OCCCC1	1
O=C(C1)OC[C@H]1[C@@H](CC1)C(CC2)C1[C@H](CC1)[C@H]2C(CC2)C1C[C@H]2O[C@@H]1OCCCC1	1
O=C(C1)OCC1[C@@H](CC1)C(CC2)C1[C@H](CC1)[C@H]2C(CC2)C1C[C@H]2O[C@@H]1OCCCC1	1
O=C(C1)OC[C@H]1[C@@H](CC1)C(CC2)C1C(CC1)[C@H]2C(CC2)C1C[C@H]2O[C@@H]1OCCCC1	1
C(c1ccccc1)Oc1cccc(-c2c(c3c(cc4)OCO3)c4cc3c2COC3)c1	1
O=C(C1CC=CCC1)O[C@@H](CC1)C[C@H](CC2)C1[C@@H](CC1)C2C2[C@H]1[C@@H](CCC1)C1CC2	1
O=C(C1CCCCC1)O[C@@H](CC1)C[C@H](CC2)C1[C@@H](CC1)C2C2[C@H]1[C@@H](CCC1)C1CC2	1
O=C1OC[C@H](C2)[C@H]1[C@H](c1ccccc1)c1c2c(O[C@@H]2OCCCC2)c2OCOc2c1	1
O=C(c1c(-c(cc2)cc3c2OCO3)c2ccccc22)OCc1c2O[C@@H]1OCCCC1	1
O=C([C@H]1[C@H](CC2)C(CC[C@@H](C3)O[C@@H]4OCCCC4)C3=CC1)OC1[C@H]3C2=COC3OC1	1
C(c1ccccc1)O[C@@H](CC1)C[C@H](CC2)C1[C@@H]1C2C(CCC2[C@H]3CCCC2)C3=CC1	1
O=C1Oc(cccc2)c2C=C1[C@@H]1C(C(Oc2c3cccc2)=O)=C3Oc2c1cccc2	1
O=C1Oc(cccc2)c2C=C1[C@H]1C(C(Oc2c3cccc2)=O)=C3Oc2c1cccc2	1
O=C1Oc(cccc2)c2C(OC(c2ccccc2)=C2)=C1[C@@H]2c(cc1)cc2c1OCO2	1
O=C(C(CCC1CCC2C3[C@H]4C(CCCC5)[C@H]5CC3)C[C@H]1C2=CC4=O)OCC1CC1	1
O=C(C(CCC1CCC2C3[C@H]4C(CCCC5)[C@H]5CC3)C[C@H]1C2=CC4=O)OC1CCC1	1
O=C(C[C@@H]12)C(CC[C@](C[C@@]3([C@@H](C4)OC[C@@H]3CC3)OC4=O)([C@@H]3C3=O)O4)[C@H]2[C@@]34O[C@H](C2)[C@@H]1OC2=O	1
O=C(CC12)C(CC[C@](C[C@@]3([C@@H](C4)OC[C@@H]3CC3)OC4=O)([C@@H]3C3=O)O4)[C@H]2[C@@]34O[C@H](C2)[C@@H]1OC2=O	1
O=C(C[C@@H]1[C@@](CC2)(O3)OC2=O)C(CC2)[C@H]1[C@]13O[C@@]2(C[C@@]2([C@@H](C3)OC[C@@H]2CC2)OC3=O)C2C1=O	1
O=C(C[C@@H]1[C@](CC2)(O3)OC2=O)C(CC2)[C@H]1[C@]13O[C@@]2(C[C@@]2([C@@H](C3)OC[C@@H]2CC2)OC3=O)C2C1=O	1
O=C(C[C@@H]1[C@](CC2)(O3)OC2=O)C(CC2)[C@H]1[C@]13O[C@@]2(C[C@@]2([C@@H](C3)OC[C@@H]2CC2)OC3=O)[C@@H]2C1=O	1
O=C(C[C@H]1O[C@@]2([C@@H]3C4CC5)O[C@@]5(C[C@@]5([C@@H](C6)OC[C@@H]5CC5)OC6=O)[C@@H]5C2=O)O[C@@H]1C3=CC4=O	1
O=C(CC12)C(CC[C@](C3)(C(C4=O)=CC[C@@H](CO[C@@H]5C6)[C@]35OC6=O)O3)[C@H]2[C@@]34O[C@H](C2)[C@@H]1OC2=O	1
O=C(C[C@@H]12)C(CC[C@](C3)(C(C4=O)=CC[C@@H](CO[C@@H]5C6)[C@]35OC6=O)O3)[C@H]2[C@@]34O[C@H](C2)[C@@H]1OC2=O	1
O=C(c1ccccc1)c(cc1)ccc1OCCCOc(cc1)ccc1C(c1ccccc1)=O	1
O=C(c1ccccc1)O[C@H](CC=C[C@H]1OC(c2ccccc2)=O)[C@@H]1OC(c1ccccc1)=O	1
O=C(/C=C/c1ccccc1)O[C@H](CO[C@H](C1)OCCc2ccccc2)[C@@H]1O[C@@H]1OCCCC1	1
O=C(/C=C/c1ccccc1)O[C@H](CO[C@H](C1)OCCc2ccccc2)[C@@H]1O[C@H]1OCCCC1	1
O=C(/C=C/c1ccccc1)OC(COC(C1)OCCc2ccccc2)C1O[C@@H]1OCCCC1	1
O=C(c1ccccc1)OC[C@H](CCC1)O[C@H]1Oc1c(COC(c2ccccc2)=O)cccc1	1
O=C(/C=C/c1ccccc1)O[C@H](CCCC([C@]12CO3)=CC=CC1=O)c1c2c3c2OCOc2c1	1
C=C(C1)[C@H](C2)CC[C@@H](C(CC[C@H](C3)OC(c4ccco4)=O)[C@H]3C3)[C@@]12[C@H]3OC(c1ccco1)=O	1
O=C(c1c2cc([C@@H](C3)OCC[C@@H]3O[C@H]3OCCCC3)cc1)c1cc3ccccc3cc1C2=O	1
C(C1)[C@@H](c(cc2)ccc2Oc2cc(O[C@@H](CC3)c4ccccc4)c3cc2)Oc2c1cccc2	1
O=C([C@@H](CCC1C2=O)C[C@H]1O[C@]2(C1)OCC[C@H]1OC(c1ccccc1)=O)O[C@@H]1OCCCC1	1
O=C(C=C1C(CCc2ccccc2)C(C(c2c3cccc2)=O)=CC3=O)c(cccc2)c2C1=O	1
O=C(C=C1C(C(C(c2c3cccc2)=O)=CC3=O)C#Cc2ccccc2)c(cccc2)c2C1=O	1
O=C(c1ccccc1)O[C@@H]1[C@@H](OC2=C(c3ccccc3)Oc(cccc3)c3C2=O)OCCC1	1
O=C(c1ccccc1)O[C@@H]1C[C@@H](OC2=C(c3ccccc3)Oc(cccc3)c3C2=O)OCC1	1
O=C(c1ccccc1)OC(CC1)O[C@H](CC(c(cccc2)c2-c2c3cccc2)=O)[C@H]1OC3=O	1
O=C(C(C1C(c2ccccc2)=O)C(c2ccccc2)OC1c1ccccc1)c1ccccc1	1
O=C(c1ccccc1)OC(COc(cc1)c2c(O3)c1C=CC3=O)C2OC(c1ccccc1)=O	1
O=C(/C=C/c1ccccc1)OCC1=C[C@@]([C@@H]23)(C=C[C@@H]3C=CO[C@H]2O[C@@H]2OCCCC2)OC1=O	1
O=C(CC(CC(OCc1ccccc1)=O)C(OCc1ccccc1)=O)OCc1ccccc1	1
O=C1OCC([C@@H](CC2)C(CC3)C2[C@H](CC2)[C@H]3C(CC3)C2CC3O[C@@H]2OCC3OCOC3C2)=C1	1
O=C(C1OC1CCOC/C=C/C=C/C(OC(C1)C23)=O)OCC2(CCC2OC22)C2OC1C13OC1	1
O=C(CC[C@@H]([C@@H]1CCC2=O)[C@@]3(C(c4c5cccc4)=O)Oc4c1c2cc1ccccc14)C3C5=O	1
O=C([C@@H]1[C@@H]2c3ccccc3)OC[C@@H]1[C@H](C(CC1)O[C@@H]3[C@H]1OCOC3)c1c2cc2OCOc2c1	1
C=C(C1)[C@H](C2)CC[C@@H](C(CC[C@H](C3)OC(c(cc4)cc5c4OCO5)=O)[C@H]3C3)[C@@]12[C@H]3OC(c(cc1)cc2c1OCO2)=O	1
O=C([C@]1(CC2CC1)OC2=O)O[C@@H](COc(cc1)c2c(Oc3c4cccc3)c1C4=O)[C@@H]2OC([C@]1(CC2CC1)OC2=O)=O	1
O=C(C1(CC2CC1)OC2=O)O[C@@H](COc(cc1)c2c(O3)c1C(CCCC1)=C1C3=O)[C@@H]2OC(C1(CC2CC1)OC2=O)=O	1
O=C([C@@H](C1)[C@H](CC2)[C@](C3)(CC4)[C@@]23C(CC2)[C@H]4C3[C@@H]2C(CO[C@@H](C2)c(cc4)cc5c4OCO5)C2=CC3)O[C@@]11OCCC1	1
O=C(C([C@H](CC1)[C@](C2)(CC3)[C@@]12C(CC1)[C@H]3[C@@H]2[C@@H]1C(CO[C@@H](C1)c(cc3)cc4c3OCO4)C1=CC2)=C1)O[C@]11OCCC1	1
O=C(/C=C/c(cc1)ccc1O[C@@H]1OCCC[C@H]1O[C@H]1OCC(COC(/C=C/c2ccccc2)=O)C1)c1ccccc1	1
O=C(C[C@@H](c1ccccc1)Oc1c2[C@H]([C@@H](c3ccccc3)Oc3c4cccc3)C4=O)c1ccc2O[C@@H]1OCCCC1	1
O=C1Oc(cc(cc2)OC3=Cc4cccc(-c(c(OC5OCCCC5)ccc5C=C6)c5OC6=O)c4OC3=O)c2C=C1	1
O=C(c1ccccc1)O[C@H](C1)[C@@H](C(C=CC2=O)=C3C2=CC=CC([C@H](CC2)Oc4c2cccc4)=C3)Oc2c1cccc2	1
O=C(/C=C/c1ccccc1)O[C@H](C1)C2O[C@]3(c4ccccc4)O[C@@]1([C@@H](C1CC4O[C@H]44)C=CC1=O)[C@@H]4[C@H]2O3	1
O=C1Oc(cccc2)c2C=C1C(c1ccc(/C=C/c2ccccc2)cc1)C1=Cc(cccc2)c2OC1=O	1
O=C(c1ccccc1)c1ccc(C(C2=Cc(cccc3)c3OC2=O)C2=Cc(cccc3)c3OC2=O)cc1	1
O=C(Cc1ccccc1)OCC(CC12)=C[C@@H]([C@H](C3)[C@@H]3[C@@H](C3)OC(Cc4ccccc4)=O)C3[C@@H]2C=CC1=O	1
O=C([C@]1(CC2CC1)OC2=O)OC[C@H](COc(cc1)cc(O2)c1C=CC2=O)OC([C@]1(CC2CC1)OC2=O)=O	1
O=C(CCCc1ccccc1)C([C@H](CCCCc1ccccc1)[C@H]1c2ccccc2)=Cc2c1cccc2	1
O=C(Cc1ccccc1)OCC(CC([C@H]1C=C2)C2=O)=C[C@@H]2[C@@]1(CC1)O[C@]3(Cc4ccccc4)O[C@H]2C1O3	1
O=C(C1(CC2CC1)OC2=O)OC(COc(cc1)c2c(O3)c1C=CC3=O)C2OC(C1(CC2CC1)OC2=O)=O	1
O=C([C@@]1(CC2CC1)OC2=O)O[C@H](COc(cc1)c2c(O3)c1C=CC3=O)[C@H]2OC([C@@]1(CC2CC1)OC2=O)=O	1
O=C(C1(CC2CC1)OC2=O)O[C@@H](COc(cc1)c2c(O3)c1C=CC3=O)[C@H]2OC(C1(CC2CC1)OC2=O)=O	1
O=C(C1(CC2CC1)OC2=O)O[C@H](COc(cc1)c2c(O3)c1C=CC3=O)[C@H]2OC(C1(CC2CC1)OC2=O)=O	1
O=C(C1(CC2CC1)OC2=O)O[C@H](COc(cc1)c2c(O3)c1C=CC3=O)[C@@H]2OC(C1(CC2CC1)OC2=O)=O	1
O=C1O[C@@H](CCc2cccc3ccccc23)CCC/C=C/[C@H](CCC2)[C@@H]2C/C=C1	1
O=C(COC(COc(cc1)cc(O2)c1C=CC2=O)=O)c1cc2ccccc2cc1	1
C(Cc(cc1)ccc1Oc1cc(CCc2ccccc2)ccc1)c1ccccc1	1
O=C(/C=C/c(cc1)ccc1O[C@@H]1OCCC[C@H]1O[C@H]1OCCC1)c1ccccc1	1
O=C1Oc(cc(cc2)OCc3ccccc3)c2C=C1CCCCc1ccccc1	1
O=C(CCCCc1ccccc1)O[C@@H](C1)[C@H](c2ccccc2)Oc2c1cccc2	1
O=C1OC2(CCCCC2)CC2=C1C(c1c(C3)cccc1)OC3(c1ccccc1)O2	1
C=C(C1)[C@H](C2)CC[C@@H]3[C@@]12CC[C@@H](C1)C3CC[C@H]1OC(c(cc1)cc2c1OCO2)=O	1
O=C(C1CCCC1)O[C@@H](CC1)C[C@H](CC2)C1[C@@H](CC1)C2C2[C@H]1[C@@H](CCC1)C1CC2	1
C(CC1)CC2[C@@H]1C1=CC[C@H](C(CC3)[C@@H](CC4)C[C@H]3O[C@H]3OCCCC3)C4C1CC2	1
C(CC1)CC2[C@H]1C1=CC[C@H](C(CC3)[C@@H](CC4)C[C@H]3O[C@@H]3OCCCC3)C4C1CC2	1
C([C@H]1c2ccccc2)c2cccc(O[C@H]3c4ccccc4)c2[C@H]3c2c1cccc2	1
O=C(C1)O[C@@]23[C@@H]1OC[C@H]2CC[C@@H](C1C(CC2)[C@H](CC[C@H](C=C4)OC4=O)CC1)C2C3	1
C(c1cc2ccccc2cc1)Oc1cc(OC2c(cccc3)c3OCC22)c2cc1	1
C(c1cccc2ccccc12)Oc1cc(OC2c(cccc3)c3OCC22)c2cc1	1
O=C(C(C1)C(C(Cc(cccc2)c2O2)C2=O)c2ccccc2)Oc2c1cccc2	1
O=C(C[C@@H](C1)c(cc2)cc3c2OCO3)C=C1c(cc1)ccc1Oc1ccccc1	1
O=C(C[C@@H](C1)c(cc2)cc3c2OCO3)C=C1c(cccc1)c1Oc1ccccc1	1
O=C1c(cc([C@@H]2OCCCC2)cc2[C@@H]3OCCCC3)c2OC(c2ccccc2)=C1	1
C(COc1ccc([C@H](CC2)O[C@@H]2c(cc2)cc3c2OCO3)cc1)c1ccccc1	1
O=C(c1c(-c2ccccc2)oc(cc2)c1cc2-c1ccccc1)c1ccccc1	1
O=C(c1ccccc1)c(cc1)cc2c1oc(-c1ccccc1)c2-c1ccccc1	1
O/C1OCC/C1=C\[C@@H]1O[C@H](c2ccccc2)O[C@H]2[C@H]1O[C@H](c1ccccc1)OC2	1
C(c1ccccc1)=C/c(cc1)cc([C@@H]2c3ccccc3)c1O[C@@H]2c1ccccc1	1
C(CC1)CCC1C#Cc1c(-c2ccccc2)oc(cc2)c1cc2-c1ccccc1	1
C(Cc(cccc1)c1-c1c(CC2)cccc1)c(cc1)ccc1Oc1cc2ccc1	1
c1ccc([C@H]([C@@H]2c3ccccc3)[C@@H](c3ccccc3)O[C@@H]2c2ccccc2)cc1	1
c1ccc([C@H]([C@H]2c3ccccc3)[C@H](c3ccccc3)O[C@@H]2c2ccccc2)cc1	1
C=C(C[C@@H]([C@H]1CCC[C@H]2C3)[C@H]([C@H]4CCC[C@H]5C6)[C@@H]7C=C4[C@H]5OC6=O)[C@@]17[C@H]2OC3=O	1
O=C(C[C@@]1([C@@H]2CCC[C@H]3C4)[C@H]3OC4=O)[C@@H]2[C@H]([C@H]2CCC[C@H]3C4)[C@@H]1C=C2[C@H]3OC4=O	1
O=C1O[C@@H]2C(C([C@@H](C3)C4C5=C6CCC[C@@H](C7)[C@@H]5OC7=O)[C@@H]6C4=O)=C3CCC[C@H]2C1	1
O=C(C(CCC1CCC2C3[C@H]4C(CCCC5)[C@H]5CC3)C[C@H]1C2=CC4=O)OCCOc1ccccc1	1
O=C1Oc(cccc2)c2C=C1C(c(cc1)ccc1-c1ccccc1)C1=Cc(cccc2)c2OC1=O	1
O=C([C@]1(CC2CC1)OC2=O)OC[C@@H](c1cccc(C=C2)c1OC2=O)OC([C@]1(CC2CC1)OC2=O)=O	1
O=C(c1ccccc1)O[C@@H](CC1)[C@H]([C@H]2OC2CC[C@H](C2)[C@@H]2/C=C/C2=O)[C@@]12OC(c1ccccc1)=O	1
O=C(c1ccccc1)OCC(CC(C1)[C@]2(CC[C@@H]3[C@H]4C3)C=C1OC(c1ccccc1)=O)=C[C@H]4C2=O	1
O=C1c(cccc2)c2OC(c(cc2)ccc2Oc(cc2)cc3c2OC(c2ccccc2)=CC3=O)=C1	1
O=C(C=C(c(cc1)c2cc1-c1ccccc1)Oc(cc1)ccc1-c1cc3ccccc3cc1)C2=O	1
C(C[C@H](C[C@@H]1CCC2)O[C@@H]3OC4OO[C@@]13[C@H]2CC4)C[C@H](C[C@@H]1CCC2)O[C@@H]3OC4OO[C@@]13[C@H]2CC4	1
O=C([C@]1(CCC=C2)[C@@H]2C2=CC[C@H](C(CC3)[C@@H](CC4)C5[C@H]3OCOC5)C4C2CC1)O[C@@H]1OCCCC1	1
O=C([C@]1(CCCC2)[C@@H]2C2=CC[C@H](C(CC3)[C@@H](CC4)C5[C@H]3OCOC5)C4C2CC1)O[C@@H]1OCCCC1	1
c(cc1)ccc1Oc1cccc2c1oc(cc1)c2c2c1Oc(c(Oc1ccccc1)ccc1)c1O2	1
O=C1Oc(cccc2)c2C=C1C1C(C(Oc2c3cccc2)=O)=C3OC(c(cccc2)c2O2)=C1C2=O	1
C1OCCOCCOc(cccc2)c2OCCOCCOCCOc(cccc2)c2OCCOC1	1
O=C(c1ccccc1)O[C@H]([C@H]1OC(c2ccccc2)=O)[C@H]2O[C@@H]1OCC2OC(c1ccccc1)=O	1
O=C(OC(COc(cc1)c2c(O3)c1C=CC3=O)C2OC(Oc1ccccc1)=O)Oc1ccccc1	1
O=C(OC1CCCCC1)OC(COc(cc1)c2c(O3)c1C=CC3=O)C2OC(OC1CCCCC1)=O	1
O=C(/C=C/c1ccccc1)OC[C@H](C1)O[C@H]2OC[C@H](c3ccccc3)O[C@@H]2[C@H]1O[C@@H]1OCCCC1	1
O=C(C[C@@H]1c2ccccc2)Oc2c1c(O[C@@H](C[C@H]1c(cccc3CC4)c3O[C@@H]4c3ccccc3)c3ccccc3)c1cc2	1
c(cc1)ccc1Oc1cccc2c1Oc(ccc(Oc(cc1)ccc1Oc1c3Oc(cccc4)c4Oc3ccc1)c1)c1O2	1
O=C(C1)c(ccc(O[C@@H](CC2)O[C@H](COC(c(cccc3)c3-c3c4cccc3)=O)[C@H]2OC4=O)c2)c2OC1c1ccccc1	1
O=C(C(CC=C1)CC1=O)OCc(cccc1)c1O[C@@H]1O[C@H](COC(c2ccccc2)=O)CC[C@H]1OC(c1ccccc1)=O	1
O=C(C(CCC1)CC1=O)OCc(cccc1)c1O[C@@H]1O[C@H](COC(c2ccccc2)=O)CC[C@H]1OC(c1ccccc1)=O	1
O=C(C(CC=C1)CC1=O)OCc(cccc1)c1O[C@@H](C1)O[C@H](COC(c2ccccc2)=O)C[C@@H]1OC(c1ccccc1)=O	1
O=C1O[C@]2(C3)C=C[C@@H](C(CCC4)C4CC4)[C@@]14[C@@H]2CC[C@@H]3O[C@@H]1OCCCC1	1
O=C1C=CC[C@]23O[C@@H]3C[C@@H](C3C(CC4)C(C[C@@H](CC=C5)OC5=O)CC3)[C@H]4C12	1
O=C1C=CC[C@]23O[C@@H]3CC([C@H]3C(CC4)C(CC(CC=C5)OC5=O)CC3)C4C12	1
O=C(C1O[C@@H](Cc2c3ccc4ccccc24)OC3=C11)c(cccc2)c2C1=O	1
O=C(CC(C1)C(C2CCC3C(c4cocc4)O4)C=CC1=O)C2[C@]13OC1C4=O	1
C1Oc2cc(O[C@H]3c(ccc(O[C@@H]4OCCCC4)c4)c4OC[C@@H]33)c3cc2O1	1
O=C(CC1C(CC2)OC3)O[C@H](C4)[C@@]13[C@H]2C(C1)[C@@H]4C=C[C@@H]1O[C@@H]1OCCCC1	1
O=C(CC(C(CC1)C2OCCO2)C1C1CC2)C1C(CC1)C2CC11OCCO1	1
C=C(CC(C(CC1)C(CC2)[C@@]11OCOC11OCOC1)C2C1CC2)C1=CC2=O	1
O=C(CC(CC1)C2C(CC3)(COC4)C1C14C3[C@H](CCCC3)C3CC1)CC2=O	1
O=C1C=C(CC[C@@H]2[C@@H]3CCC4C5O[C@H](C6CCCCC6)O[C@@H]5C[C@@H]24)C3C=C1	1
O=C(c1cc2ccc3OCOc3c2c(-c(cc2)cc3c2OCO3)c11)OC1=O	1
C=C(C(C1)=O)C2=C3C1[C@H](C1)[C@H]1C3C[C@@H](C([C@H](C1)[C@H]1C1)[C@H]1CC1=C3)[C@]12OC3=O	1
O=C(CC1CC2)C3OC3C1C(CCC1C(c3cocc3)O3)C2C11OC1C3=O	1
C=C([C@H]([C@@H](CC[C@@H](C12)C=CC1=O)O1)[C@@H]2OC(CC(O[C@H](C([C@H](CC[C@H]2OC3=O)C=C4)C4=O)[C@@H]2C3=C)=O)=O)C1=O	1
C=C([C@@H]([C@@H](C([C@@H](CC1)C=C2)C2=O)O2)[C@@H]1OC(CC(O[C@H](CC[C@@H](C1[C@H]3OC4=O)C=CC1=O)[C@H]3C4=C)=O)=O)C2=O	1
O=C(/C=C/c1ccccc1)OC[C@H](CCC1)O[C@H]1Oc1ccc([C@@H]2OC[C@H]3[C@H](c4ccccc4)OC[C@@H]23)cc1	1
O=C(C1(CC2CC1)OC2=O)O[C@@H](COc(cc1)c2c(O3)c1C=CC3=O)[C@@H]2OC(C1(CC(C2)C3)CC3CC2C1)=O	1
O=C(C1c2c(/C=C/C(OCCc3ccccc3)=O)cccc2OC1c1ccccc1)OCCc1ccccc1	1
O=C1OC=C(C(CC2)C(CC3)C2C(CC2)C3C(CC3)C2=CC3OC2OCCCC2)C=C1	1
O=C1OC=C([C@@H](CC2)C(CC3)C2[C@H](CC2)C3C(CC3)C2=C[C@H]3O[C@@H]2OCCCC2)C=C1	1
O=C1OC=C([C@@H](CC2)C(CC3)C2[C@H](CC2)[C@H]3C(CC3)C2=C[C@H]3O[C@@H]2OCCCC2)C=C1	1
O=C1OC=C([C@@H](CC2)C(CC3)C2C(CC2)C3C(CC3)C2=C[C@H]3O[C@@H]2OCCCC2)C=C1	1
O=C(/C=C/c(cc1)cc2c1OCO2)O[C@@H]1CC2=CCC(C(CCC3)C3CC3)[C@H]3C2CC1	1
O=C(CC1CCCC1)OC[C@@](CCC1)(CC2)[C@H]1[C@@H](CC1)C2C2[C@H]1C(CCCC1)[C@H]1CC2	1
O=C(CC1CCCC1)O[C@@H](CC1)C[C@H](CC2)C1[C@@H]1C2C(CCC2[C@H]3CCCC2)C3=CC1	1
O=C(CC1CCCC1)O[C@@H](CC1)C[C@H](CC2)C1[C@@H](CC1)C2C2[C@H]1[C@H](CCCC1)C1CC2	1
O=C(c1ccccc1)O[C@@H](CC[C@@H]1CC2)CC1[C@@H]1C2C(CCC2[C@H]3CCCC2)C3=CC1	1
O=C([C@@](CCC1)(CC2)[C@H]1[C@@H](CC1)C2C2[C@H]1C(CCCC1)[C@H]1CC2)OCc1ccccc1	1
O=C1OCc2c(-c3cc(OCc4ccccc4)ccc3)c3c4OCOc4ccc3cc12	1
O=C1OCc2c(-c(cc3)ccc3OCc3ccccc3)c3c4OCOc4ccc3cc12	1
O=C1c(cc(cccc2-c3c(cc(c(O4)c5)OCCC4=O)c5ccc3)c2c2)c2OCC1	1
O=C1OCc2cc3ccc4OCOc4c3c(-c(cc3)ccc3OCc3ccccc3)c12	1
C(c1ccccc1)OCc1ccc(ccc2c3OCO2)c3c1-c(cc1)cc2c1OCO2	1
O=C1C=COC1[C@@H](CC1)C(C2)C1[C@H](CC=C(C1)[C@H]3CC[C@H]1O[C@@H]1OCCCC1)C3C2=O	1
O=C([C@@H](CC1c(cccc2)c2O[C@@]11c2ccccc2)[C@H]1c1ccccc1)c1ccco1	1
O=C([C@]1(CCC=C2)[C@@H]2C2=CC[C@H](C(CCCC3)[C@H]3CC3)C3C2CC1)O[C@@H]1OCCCC1	1
O=C([C@@]1(CCC2C3=CC[C@H]4C2CC[C@@H]2C4CCCC2)C3=CCCC1)O[C@@H]1OCCCC1	1
C(C([C@H]1OCC[C@H]1OCc1ccccc1)OCc1ccccc1)OCc1ccccc1	1
O=C(COC(C(C1C=CC2C1)C2C(OCC(c1ccccc1)=O)=O)=O)c1ccccc1	1
O=C(C1C(C2)C=CC2C1)O[C@@H](CC1)C[C@H](CC2)C1[C@@H](CC1)C2C2[C@H]1[C@@H](CCC1)C1CC2	1
O=C(c1ccccc1)O[C@H](C1)[C@@H](C(C=C2)=Cc(cccc3)c3C2=O)Oc2c1cccc2	1
O=C1C(O[C@@H](CC2)OC[C@@H]2O[C@@H]2OCCCC2)=C(c2ccccc2)Oc2c1cccc2	1
O=C1C(O[C@@H]2OCCCC2)=C(c(cc2)ccc2O[C@@H]2OCCCC2)Oc2c1cccc2	1
O=C1C(O[C@@H]2OCCCC2)=C(c2ccccc2)Oc2c1ccc(O[C@@H]1OCCCC1)c2	1
O=C1C(O[C@@H]2OCCCC2)=C(c2ccccc2)Oc2c1cccc2O[C@@H]1OCCCC1	1
O=C1C(OC2OCCCC2OC2OCCCC2)=C(c2ccccc2)Oc2c1cccc2	1
O=C1C(O[C@H]2OCCC[C@@H]2O[C@@H]2OCCCC2)=C(c2ccccc2)Oc2c1cccc2	1
O=C1c(ccc(O[C@@H](C2)OCC[C@H]2O[C@H]2OCCCC2)c2)c2OC(c2ccccc2)=C1	1
O=C(C1)c(ccc(O[C@@H]2OCCC[C@H]2O[C@@H]2OCCCC2)c2)c2O[C@@H]1c1ccccc1	1
O=C(C1)c(ccc(OC2OCCC[C@H]2O[C@@H]2OCCCC2)c2)c2OC1c1ccccc1	1
O=C(C1)c(c(O[C@@H]2OCCCC2)cc(O[C@@H]2OCCCC2)c2)c2O[C@H]1c1ccccc1	1
O=C1c(c(O[C@@H]2OCCC[C@H]2O[C@@H]2OCCCC2)ccc2)c2OC(c2ccccc2)=C1	1
O=C1c(cc(cc2O[C@@H]3OCCCC3)O[C@@H]3OCCCC3)c2OC(c2ccccc2)=C1	1
C=C1c(ccc(O[C@@H]2OCCC[C@H]2O[C@@H]2OCCCC2)c2)c2OC(c2ccccc2)=C1	1
O=C(/C(/CC/C1)=C/c(cc2)ccc2OCC2OC2)/C1=C/c(cc1)ccc1OCC1OC1	1
O=C1OC(C(CC2OCCCC2)CCCCCC2)=C2C=C1C(C1CC1)c1ccccc1	1
O=C(CCCCOC/C=C/C=C/C(OC(C1)C23)=O)OCC2(CCC=C2)C2OC1C13OC1	1
O=C([C@@H](C1)C2C3C45O[C@@H]5C2)O[C@H]1[C@H]3OC4=O	1
C=C(CCC1)[C@@H]2C1CCC(C1)=CCC[C@H]1C2	1
C(C1)CC1(c1ccccc1)c1ccccc1	1
C(C[C@@H]1c2ccccc2)Cc2c1cccc2	1
O/C1OCC/C1=C\c(cc1)cc2c1OCO2	1
O=C1c(ccc(O2)c3C=CC2=O)c3OCC1	1
O=C(C=C1)OC(c2c3cccc2)=C1OC3=O	1
O=C(CC1OC(C2)=O)OC12c1ccccc1	1
O=C(CC1)OC1c1cc2ccccc2cc1	1
O=C(c1ccccc1)OC1C(CC2)CC2C1	1
O=C(c1ccccc1)O[C@H]1C(CC2)CC2C1	1
O=C(C=C1)C(C(CCCC2)[C@H]2C=C2)=C2C1=O	1
O=C(CCC1C2)C=C1O[C@H]2c1ccccc1	1
C(c1ccco1)Oc1cc(CCC2)c2cc1	1
c(cc1)ccc1C1=COc(cccc2)c2O1	1
C(CCO1)C[C@]1(CCC1)Oc2c1cccc2	1
O=C(C1C2CC=CC1)c(cccc1)c1C2=O	1
C(CCO1)C[C@]1(C1)OCCc2c1cccc2	1
C(CCO1)C[C@@]1(CC1)OCc2c1cccc2	1
C(CCO1)C[C@]1(CC1)OCc2c1cccc2	1
O=C(C1)c(cccc2)c2Oc2c1cccc2	1
O=C(CC1)CC1C(CC1)Cc2c1cccc2	1
O=C(C(C1CCCCC1)=C1)c2c1cccc2	1
C1c(cccc2)c2OC(c2ccccc2)=C1	1
O=C1/C=C/[C@@H](C2)[C@@H]2CC/C=C/[C@@H]2C1CCC2	1
O=C1/C=C/[C@H](C2)[C@@H]2CC/C=C/[C@@H]2C1CCC2	1
O=C(Cc1c(C2)cccc1)c1c2cccc1	1
C1c(cccc2)c2OC[C@H]1c1ccccc1	1
C1C(c2ccccc2)c(cccc2)c2OC1	1
C1=Cc(cccc2)c2O[C@@H]1c1ccccc1	1
C1=Cc(cccc2)c2O[C@@H]1c1ccccc1	1
C(C1)[C@H](c2ccccc2)Oc2c1cccc2	1
C(C1)[C@@H](c2ccccc2)Oc2c1cccc2	1
O=C1C(C(c2c(C3=O)occ2)=O)=C3OC=C1	1
O=C1C(c2ccco2)=COc2c1cccc2	1
C1C=C[C@H]2[C@H](OC3OCCCC3)OC=C[C@@H]12	1
C([C@@H]12)C=C[C@@H]2C=CO[C@H]1O[C@@H]1OCCCC1	1
C(C12)C=CC2C=CO[C@H]1O[C@@H]1OCCCC1	1
C(CC12)CC2C=CO[C@H]1O[C@@H]1OCCCC1	1
C(C[C@@H]12)C[C@@H]2C=CO[C@H]1OC1OCCCC1	1
O=C(CCC1)C=C1c(cc1)cc2c1OCO2	1
O=C(CCC1)CC1c(cc1)cc2c1OCO2	1
O=C1C(Cc(cc2)cc3c2OCO3)=CCC1	1
C=C(C(CC(C(CC1)C=C2)C2=O)C1O1)C1=O	1
C=C([C@@H](CC([C@H](CC1)C=C2)C2=O)[C@H]1O1)C1=O	1
C=C([C@H](CC([C@@H](CC1)C=C2)C2=O)[C@@H]1O1)C1=O	1
O=C1Oc(cccc2)c2C=C1c1ccco1	1
C=C(C(CC/C=C/CCC1OC11)C1O1)C1=O	1
C=C([C@H](CC/C=C/CC[C@H]1O[C@H]11)[C@@H]1O1)C1=O	1
C=C(C(C/C=C/CCC1OC1C1)C1O1)C1=O	1
C=C(CC1=O)C2C1=CCCC(C1)[C@H]2OC1=O	1
C=C(CC1=O)[C@H]2C1=CCC[C@@H](C1)[C@@H]2OC1=O	1
C=C([C@H](C[C@H](C1)[C@H](C2)OC1=O)C2C=C1)C1=O	1
C(C1)COC2C1OC(c1ccccc1)OC2	1
C(C1)CO[C@H]2[C@H]1O[C@H](c1ccccc1)OC2	1
O=C1c(cc(CC=CCO2)c2c2)c2OC=C1	1
O=C(CCC1)C(C2)=C1OC(CCC1)=C2C1=O	1
C(/C=C\c1ccccc1)=C\c1ccccc1	1
C=C(C(c1ccccc1)=C)c1ccccc1	1
O=C([C@H](CC(C1)=O)OC1=O)c1ccccc1	1
O=C(C1=COCCO1)OCc1ccccc1	1
O=C(C=CC1=O)C=C1C(C(C=C1)=O)=CC1=O	1
C1OCCOc(cccc2)c2OCCOC1	1
C(CC[C@H]1OCCOC1)C[C@H]1OCCOC1	1
O=C(CCCCCC1)OCc2c1cccc2	1
O=C(CC[C@@H](CCC1)C1=O)c1ccccc1	1
C(/C=C/C1CCCCC1)O[C@@H]1OCCCC1	1
C(Cc1ccccc1)COC1OCCCC1	1
O=C(CCC1)C(CCc2ccccc2)C1=O	1
O=C(Cc1ccccc1)Cc1ccccc1	1
O=C(C=C1)C=CC1=C/C=C/c1ccccc1	1
C=C([C@@H]1C(C2)C/C=C/CCC/C=C/C1)C2=O	1
O=C(C(C(CO1)=O)C1=O)OC1CCCCC1	1
O=C(/C=C/c1ccco1)/C=C/c1ccco1	1
O=C(C(C(CC=C1)=O)C1=O)c1ccccc1	1
O=C(c1ccccc1)O[C@@H](CCCC1)C1=O	1
O=C(C1=CCCCC1)OC[C@H]1OCCCC1	1
O=C(COC(C1CCC1)=O)c1ccccc1	1
O=C(/C=C/c1ccco1)Oc1ccccc1	1
O=C(/C=C/c1ccccc1)C1=CCOC1=O	1
O=C1C=C(COCc2ccccc2)OC=C1	1
O=C1[C@@H](CC(C(CCC2)=O)C2=O)CCCC1	1
C(C(CC(C1)C2)C3)C1CC23c1ccccc1	1
C(CC12)C2c(cccc2)c2-c2c1cccc2	1
C1c(cc2)c3c4c2C=CC=Cc4ccc3C1	1
C1CC2C3C=C4C=CCCC4C3CCC2C1	1
C(C[C@H]1c2c3cccc2)[C@H]3c2c1cccc2	1
C(C1)C2(C=CC3C=CC2C3)c2c1cccc2	1
C(CC1CC2)CC1C(C1)C2C2C1CCCC2	1
C(C1)C(C2)CCC3[C@]12CC[C@H]1C3CCCC1	1
C([C@H](C1)CCC2)[C@H]3[C@]12C(CCCC1)[C@H]1CC3	1
C(C(C1)CCC2)[C@H]3[C@@]12C(CCCC1)[C@H]1CC3	1
C([C@H](C1)CCC2)C3[C@]12C(CCCC1)[C@H]1CC3	1
C=C([C@@H]1O[C@H]([C@H]23)OC=C[C@H]3C=C[C@]12O1)C1=O	1
C(C1)C[C@H]2C=CO[C@@H]3OC4OO[C@@]23[C@H]1CC4	1
C1C[C@H](CC2)[C@@]34OOC2O[C@H]3OCC[C@@H]4C1	1
C1C[C@H](CC2)C34OOC2O[C@H]3OCC[C@@H]4C1	1
C1C[C@H](CC2)[C@]34OOC2O[C@H]3OCCC4C1	1
O=C(C1C2CCCC11)OC12c1ccccc1	1
C(C1)C2COC3c(cccc4)c4OC1C3C2	1
O=C1C=C[C@H]2C(CC[C@H]3[C@H]4C3)[C@@H]4C=CCC12	1
O=C1C=C[C@H]2C(CC[C@H]3[C@H]4C3)[C@H]4C=CCC12	1
O=C1C=C[C@H]2C(CC[C@@H]3[C@H]4C3)[C@H]4C=CC[C@H]12	1
O=C1C=C[C@@H]2C(CC[C@@H]3[C@H]4C3)C4C=CCC12	1
O=C1[C@@]23C=CCC2CC=C[C@H]1[C@H](C1)[C@H]1CC3	1
C(C1)C(C[C@H]2CC3)OC[C@]12c1c3cccc1	1
C(CC1)C[C@@H](C[C@H]2OC3)[C@@]13c1c2cccc1	1
O=C1C(C(C2C3)c4c3cccc4)=CC2C=C1	1
C(COC1C2CC3)C1=CC2c1c3cccc1	1
C(CC1)CC(CC2)C1C1C2(CC2)OCC2C1	1
C=C([C@H](CCC[C@@H]1CC[C@H]2O[C@@H]22)[C@]12O1)C1=O	1
O=C([C@@H]1O[C@]11C2CCCC1)[C@@H]2c1cocc1	1
O=C([C@H]1O[C@@]11C2CCCC1)[C@H]2c1cocc1	1
C=C1[C@@]2(C3)OC(CCCC4)C4C1CCC2C(c1cocc1)OC3=O	1
O=C1OC=CC2=C1C(c1c(C3)cccc1)OC3(c1ccccc1)O2	1
O=C1OC=CC2=C1[C@H](c1c(C3)cccc1)O[C@@]3(c1ccccc1)O2	1
O=C1OC(c2ccccc2)=CC2=C1C(c1c(C3)cccc1)OC3O2	1
O=C1OC(c2ccccc2)=CC2=C1[C@H](c1c(C3)cccc1)O[C@H]3O2	1
O=C(CC(C1CCC2[C@@H]3CCC4)C2=C[C@@H]4C3=O)OC1c1cocc1	1
O=C(CC(C1CC2)=C(CC3CCC4)C2[C@H]4C3=O)OC1c1cocc1	1
O=C(CC1)CC2C1C(CCC1C3CCC1CC1OCCC1)C3=CC2	1
O=C(C[C@H]([C@@H](CCCC1)C1CC1)C1C1CC[C@H]2C3)[C@@H]1C2C=CC3=O	1
O=C(C[C@@H]1C(CCCC2)[C@H]2CCC1C1CC2)[C@@H]1[C@H]2C1OCCCC1	1
O=C1OC=C([C@H]2C(CC[C@H]3C4CCC5C3CCCC5)C4=CC2)C=C1	1
O=C(CC1)CC(CC2)C1[C@H](CC1)[C@H]2C2C1=C(CCCC1OC1)CC2	1
O=C(CC1)CC2C1C(CCC1C3CCC1CCCC1OC1)C3=CC2	1
O=C(c1c2cccc1)c(cc(CCc1c-3cccc1)c3c1)c1C2=O	1
C(CC1CC2)C[C@H]1[C@H]1[C@H]2C(CC[C@@H](C2)O[C@@H]3OCCCC3)C2=CC1	1
O=C(C[C@@H]1CC2)C=CC1[C@@H](CC1)C2C(CC2)[C@H]1[C@H]2C1OCCCC1	1
O=C(CC1)C[C@H](CC2)C1[C@@H](CC1)C2C(CC2)[C@H]1[C@H]2C1OCCCC1	1
O=C(CC1)C[C@H](CC2)C1[C@@H](CC1)C2C(CCC2C3)[C@H]1C2=CCC3=O	1
O=C(CC1)C[C@H](CC2)C1[C@@H]1C2C(CC(C2[C@H]3CCCC2)=O)C3=CC1	1
O=C(CC1)C[C@H](CCC2C(CCC3[C@@H]4CCCC3)C4=C3)C1[C@H]2C3=O	1
O=C(CC1)C[C@H](CCC2C(CCC3[C@H]4CCCC3)C4=C3)C1[C@H]2C3=O	1
O=C(C1)O[C@@]2(C(CO3)C(C4)C3=O)[C@@]14C(CO[C@@H]1OCCCC1)=CC2	1
C(c1ccccc1)c1cccc-2c1CCc1c2ccc2c1CCO2	1
O=C1OCc2cc(OC(CC3)[C@H](C4)C(CC5)C3COC5=O)c4cc12	1
O=C([C@@H](CCCC1)[C@H]1Oc1c(C=CCO2)c2c2C=C3)c1c2OC3=O	1
O=C([C@@H](CCCC1)[C@@H]1Oc1c(C=CCO2)c2c2C=C3)c1c2OC3=O	1
O=C(c1cc2ccc3OCOc3c2c(-c2ccccc2)c11)OC1=O	1
O=C(CCOc1c(C=CCO2)c2c2C3=C4CCCC3)c1c2OC4=O	1
O=C(CC1)c2coc3c2C1c(cc(c(C(C=C1)=O)c2)C1=O)c2C3=O	1
O=C1c(ccc2c3C=CCO2)c3O[C@@H]2[C@H]1[C@](C=CC=C1)(C1=O)OC2	1
C1Oc(cc(cc2)-c3c(-c4ccccc4)oc4c3cccc4)c2O1	1
O=C(C=C1C2CCC3C4C=CCCC4CCC13)OC2c1cocc1	1
O=C(C=C1C2CCC3C1CCC1C3CCCC1)OC2c1cocc1	1
C1c(ccc2c3C=CCO2)c3OC[C@H]1c(cc1)cc2c1OCC=C2	1
O=C(CCC1)C2=C1OC(C1)(c3ccccc3)OC2c2c1cccc2	1
O=C(C=C1)Oc2c1c(OCC=C1)c1c(OCC1)c2C11OCOCO1	1
O=C(c1cccc(OC(c2ccccc2)=O)c1)O[C@@H]1CC=CCC1	1
O=C(c(cccc1)c1OC[C@@H]1OCCCC1)OCc1ccccc1	1
O=C(c1ccccc1)OC[C@H]1O[C@@H](COc2ccccc2)CCC1	1
O=C(c1ccccc1)OC(CC1)CCC1OC(c1ccccc1)=O	1
O=C(c1ccccc1)O[C@@H](C1)CC=C[C@H]1OC(c1ccccc1)=O	1
O=C(CC1=O)C=C2C1=COC(CCCCOCc1ccccc1)=C2	1
O=C(/C=C/c1ccccc1)c(cc1)ccc1OCc1ccccc1	1
O=C(/C=C/c(cccc1)c1OCc1ccccc1)c1ccccc1	1
O=C(/C=C/c1ccccc1)c(cccc1)c1OCc1ccccc1	1
O=C(/C(/C/C1)=C/C=C/c2ccccc2)/C1=C/C=C/c1ccccc1	1
O=C(C[C@H](C=C1)OC1=O)Oc(cc1)ccc1C(c1ccccc1)=O	1
O=C(C[C@H](C=C1)OC1=O)Oc1cc(C(c2ccccc2)=O)ccc1	1
O=C(c1ccccc1)O[C@@H](CCOC1)[C@H]1OC(c1ccccc1)=O	1
O=C(COC(CCOc1ccccc1)=O)c1cc(cccc2)c2o1	1
O=C(COC(c1ccccc1)=O)c1ccc(C2CCCCC2)cc1	1
O=C([C@@H](c1ccccc1)OC(c1ccccc1)=O)c1ccccc1	1
C=C1C(CC/C=C/COc(cc2)cc(O3)c2C=CC3=O)CCCC1	1
O=C1OCC(C2OCC(CC/C=C/CCC3=CCCCC3)C=C2)=C1	1
O=C1OCC([C@@H]2OCC(CC/C=C/CCC3=CCCCC3)=CC2)=C1	1
O=C(CCc1ccccc1)OCCOC(CCc1ccccc1)=O	1
O=C(C/C1)O/C1=C/CCC/C=C/CC/C=C/CCCc1cocc1	1
O=C(C/C1)O/C1=C/CCCC/C=C/CC/C=C/CCC1COCC1	1
O=C(C=C1[C@@]2(CC3CCC4)OC3C4C2CCC11)OC1c1cocc1	1
C1C(CC2)(CCC22OC22C=CC=C2)C=CC11OC1C1CCCCC1	1
O=C1OC[C@@H](Cc2c(c([C@H]34)ccc5)c5ccc2)[C@]14c1c3cccc1	1
O=C1Oc(c(CC2OC2)c2OCC3OC3c2c2)c2C=C1CC1OC1	1
C(CC1)CC(CCC2C3CC4)C1C2=CCC3[C@@]1(CC2)C4CC2OC1	1
C(CC1)C[C@H](CC2)C1[C@@H](CC1)C2C[C@]23O[C@@]12C(CCCC1)[C@@H]1CC3	1
C1OC1[C@H](CCC1CC2)[C@@H]1[C@@H](CC1)C2C2[C@H]1C(CCCC1)[C@H]1CC2	1
O=C1OC[C@]2(CC(C3)O4)C1=CC=C[C@H]2[C@]3(C1)[C@@H]4O[C@H]1c1cocc1	1
O=C(C1O[C@@]1(C1CC2)C3C2C(CCCC2)C2CC3)C1c1cocc1	1
O=C1C(O[C@H]2COCCC2)=C(c2ccccc2)Oc2c1cccc2	1
O=C1C(O[C@H]2OCCCC2)=C(c2ccccc2)Oc2c1cccc2	1
O=C(C(Cc1ccccc1)=C1CC2)OC1=C[C@H]2O[C@@H]1OCCCC1	1
O=C(c(cc1)ccc1-c1ccccc1)O[C@H](C[C@@H]1C2)C[C@H]1OC2=O	1
O=C1Oc(cc(cc2)OC/C=C/CC[C@H]3C(CC4)O[C@H]4C3)c2C=C1	1
O=C1Oc(cc(cc2)OC/C=C/CCC3C(CC4)O[C@H]4C3)c2C=C1	1
O=C1C=C[C@@H](COc(cc2)cc(O3)c2C=CC3=O)C2[C@H]1CCCC2	1
O=C1C(c2ccccc2)=COc2c1ccc(O[C@H]1OCCCC1)c2	1
C(c1ccccc1)OC(COC12)C1OCC2OCc1ccccc1	1
C(c1ccccc1)OC1[C@@H]2OC(c3ccccc3)OCC2OCC1	1
O=C1C2=CC=C(c3ccccc3)OC2=CC(OC2OCCCC2)=C1	1
O=C(C1)c(cccc2)c2O[C@@H]1c(cc1)ccc1O[C@@H]1OCCCC1	1
O=C1c(cccc2O[C@@H]3OCCCC3)c2OC(c2ccccc2)=C1	1
O=C(/C1=C/c2ccccc2)c(cccc2)c2O/[C@@H]1c1ccccc1	1
O=C(c1ccccc1)c1cc(C2=CCOc3c2cccc3)ccc1	1
O=C(c1ccccc1)OCC(CCC1)[C@H](CC2)C1c1c2cccc1	1
O=C1OC(CCCCCCC2)=C2C=C1[C@@H](C1CC1)c1ccccc1	1
C([C@@H](CC1)C(c2ccccc2)c2c1cccc2)O[C@@H]1OCCCC1	1
C([C@H](CC1)[C@H](c2ccccc2)c2c1cccc2)O[C@@H]1OCCCC1	1
O=C(C1)c(cc(Cc2ccccc2)cc2)c2OC1c1ccccc1	1
C(COc1ccc([C@@H](C2)Oc3c2cccc3)cc1)c1ccccc1	1
C(c1ccccc1)O[C@H](CCC1)c(cccc2)c2-c2c1cccc2	1
O=C(c1cocc1C(c(cc1)cc2c1OCO2)=O)c1ccccc1	1
O=C(c(cccc1)c1-c1c2cccc1)O[C@@H](CCOC1)[C@H]1OC2=O	1
C=C1[C@@H](COC(c(cccc2)c2O2)=CC2=O)C(CCCC2)C2CC1	1
O=C(C(COC1=O)C1c1ccccc1)c1cccc2ccccc12	1
C=C1[C@H](COc(cc2)cc(O3)c2C=CC3=O)C(CCCC2)[C@@H]2CC1	1
C=C1[C@@H](COc(cc2)cc(O3)c2C=CC3=O)C(CCCC2)C2CC1	1
C=C(CC(C1)(CC(c2ccccc2)OC1c1ccccc1)O1)C1=O	1
O=C(C[C@@H](C1)c(cc2)cc3c2OCO3)C=C1/C=C/c1ccccc1	1
C1OC(c2ccccc2)OC2C=CC(C#Cc3ccccc3)OC12	1
C1OC(c2ccccc2)O[C@@H]2C=C[C@@H](C#Cc3ccccc3)O[C@@H]12	1
O=C(CCC1)C(C2CCc3ccccc3)=C1OC(CCC1)=C2C1=O	1
O=C(C[C@H](C1(C(OCO2)=O)C2=O)c2ccco2)C[C@@H]1c1ccco1	1
c1ccc(C(C23)(c4c3cccc4)c3c2cccc3)cc1	1
C(CC1CC2)CC1C(CC1)C2C2C1C(CCC1)C1CC2	1
O=C1OC[C@@]23[C@H](CC[C@H](CC4)C5)[C@@]45CC[C@@H]2[C@@H]1CCC3	1
O=C1OC[C@H](CCC2)[C@@H]3[C@@]12[C@H](CC[C@@H](CC1)C2)[C@@]12CC3	1
C=C(C(CC123)CCC3C3(CCCC4)C4CC2OC3)C1=O	1
C=C(C(CC123)CCC3[C@@]3(CCCC4)C4CC2OC3)C1=O	1
C(CC1CC2)C[C@]11OCO[C@@]11[C@H]2C(CCCC2)C2=CC1	1
C1C(CCC2=C3CC[C@@H]4C2C[C@H]2OCO[C@@H]2C4)C3=CC1	1
C1O[C@H]2c(cccc3)c3OC3[C@H]2C1(CCCC1)[C@H]1CC3	1
C(Cc1/c2cccc1)/C2=C\C(C12)C2Oc2c1cccc2	1
O=C(C=C1)Oc2c1cc(C1OC1CO1)c1c2CC1OC1	1
O=C1[C@@](C2)([C@@H]3CCCC2=O)OC(C[C@H]2O4)[C@H]1[C@@H]2[C@H]3C4=O	1
O=C1[C@H]([C@H]([C@@H]2CCC3)C3=O)OC(C[C@H]3O4)[C@H]1[C@@H]3[C@H]2C4=O	1
C(C1)[C@H]2O[C@@H]1c(cc1OCOc1c1)c1-c1c2cccc1	1
O=C(C[C@H]1C(CC2)OC3)O[C@H](C4)[C@@]13[C@H]2C1[C@@H]4C=CCC1	1
O=C([C@@H]1c2c(C3)occ2)O[C@@H]2[C@@H]1[C@H]3C(CCCC1)C1C2	1
O=C([C@@H]1CC2)OC3OC[C@H]1[C@]13[C@H]2C(CCCC2)[C@H]2CC1	1
O=C1OC(CC2C=CCCC2C2C(CC3)OC4)C24C3C1	1
C(C1[C@H]2c(cccc3)c3OC1)c1c2cc2OCOc2c1	1
C(c1ccccc1)c1ccc(Cc2ccccc2)cc1	1
C(c1ccccc1)=C/c(cc1)ccc1-c1ccccc1	1
C(c1ccccc1)=C(c1ccccc1)c1ccccc1	1
C(C1CC(Cc2ccccc2)CCC1)c1ccccc1	1
O=C(c1ccccc1)OC(c(cccc1)c1O1)=CC1=O	1
O=C(c(cc1)cc2c1OCCO2)OCc1ccccc1	1
O=C(CC1(CCOCC1)O1)C(Cc2ccccc2)C1=O	1
O=C(C1=Cc(cccc2)c2OC1=O)OC1CCCCC1	1
O=C(C1CCC1)Oc(cc1)ccc1OC(C1CCC1)=O	1
O=C(c1ccccc1)OC(CCC1=C2COC=C1)C2=O	1
O=C(c1ccccc1)O[C@@H](CC1=C2COC=C1)CC2=O	1
O=C(c1ccccc1)OC(C[C@H](COC=C1)C1=C1)C1=O	1
O=C(CCCC1=O)C1C(C(c1c2cccc1)=O)=CC2=O	1
O=C(C(Oc1c2cccc1)=CC2=O)Oc1ccccc1	1
O=C1c(c(CCO[C@@H]2OCCCC2)ccc2)c2OC=C1	1
O/C1c(cccc2)c2OC/C1=C\C=C\c1ccccc1	1
O/C1c(cccc2)c2OC/C1=C\C#Cc1ccccc1	1
C(C[C@H](C1)Oc2c1cccc2)C/C=C/Cc1ccco1	1
O=C(c1cc2ccccc2cc1)OCc1ccccc1	1
O=C1OCC(Cc2ccccc2)C1Cc1ccccc1	1
O=C1OC[C@H](Cc2ccccc2)C1Cc1ccccc1	1
O/C1OC[C@@H](Cc2ccccc2)/C1=C\c1ccccc1	1
C(c1ccco1)Oc1ccc(Cc2ccccc2)cc1	1
O=C(/C=C/c1ccccc1)c(cc1)cc2c1OCC=C2	1
O=C(/C=C/c(cc1)cc2c1OCC=C2)c1ccccc1	1
C(c1ccccc1)OC1C=CC(c2ccccc2)OC1	1
C=C(CC1)CC2[C@H]1C(CC(C(C=C1)=O)=CC1=O)CCC2	1
O=C(CCC1=O)C=C1c(cccc1)c1-c1ccccc1	1
O=C(/C=C/c1ccccc1)c1c2OCCCc2ccc1	1
O=C(c1ccccc1)c1cc([C@@H]2OCCCC2)ccc1	1
O=C(C=CC(c1ccccc1)=C1)C=C1c1ccccc1	1
O=C(c1ccccc1)c(cc1)ccc1-c1ccccc1	1
C(c(cc1)ccc1-c1ccccc1)Oc1ccccc1	1
O=C(C(CC=CC1)C1c1ccccc1)c1ccccc1	1
O=C(C(CC1)=C/C=C/c2ccccc2)c2c1cccc2	1
O=C(C1)[C@H](CC(CCC/C=C2\C3)=O)OC1C[C@H]3OC2=O	1
O=C(C1)[C@@H](CC(CCC/C=C2\C3)=O)OC1C[C@H]3OC2=O	1
O=C(C1)[C@@H](CC(CCCCC2=C3)=O)OC1C[C@H]3OC2=O	1
O=C(C1)[C@@H](CC(CCCCC2=C3)=O)OC1C[C@@H]3OC2=O	1
C1C[C@H](O[C@H](C2)COC[C@H]2O[C@@H]2OCCCC2)OCC1	1
O=C1Oc(cccc2)c2C=C1CCOc1ccccc1	1
O=C(CC1(CCCCC1)O1)C(Cc2ccccc2)C1=O	1
C=C([C@@H](C1)C(C/C=C/CC/C=C/CC2)OC2[C@@H]1O1)C1=O	1
O=C(c1ccccc1)O[C@H]1C/C=C/CC[C@H]2O[C@@H]2CC1	1
O=C(c1ccccc1)O[C@H]1C/C=C/CC[C@@H]2O[C@@H]2CC1	1
O=C(C[C@@](CCc1ccccc1)(C1CCC1)O1)CC1=O	1
O=C(CC1CCCCC1)C1=Cc(cccc2)c2OC1=O	1
O=C(CCC1CCCC1)C1=Cc(cccc2)c2OC1=O	1
O=C(C1Cc2ccccc2)C(CCCCC2)C2OC1=O	1
O=C([C@H]1OC=C[C@@H]1c1ccccc1)Oc1ccccc1	1
O=C(Cc1coc2c1cccc2)OCc1ccccc1	1
O=C1Oc(cc(cc2)OCCc3ccccc3)c2C=C1	1
O=C(CC(C(c1c2cccc1)=O)C2=O)c1ccccc1	1
O=C(c1ccccc1)O[C@@H](CCc1c2cccc1)C2=O	1
O=C(Cc(cc1)cc2c1OCCCO2)c1ccccc1	1
C=C(C([C@H](CCC[C@]12Cc3ccccc3)C2=O)=O)C1=O	1
C(COc1cc2ccccc2cc1)O[C@H]1OCCCC1	1
O=C1C=C[C@H]2[C@]3(CCC4O5)OC5O[C@@H]4[C@@H]3[C@@H]3OC3CC12	1
C=C(CCCC(CO1)=CC1=O)CC/C=C(\CCO1)/C1=O	1
O=C(COC(COc1ccccc1)=O)c1ccccc1	1
O=C(/C=C/C(OC1CCCCC1)=O)OC1CCCCC1	1
O=C(CCC(Oc1ccccc1)=O)Oc1ccccc1	1
O=C(/C=C/c1ccccc1)OCCCc1ccccc1	1
O=C(CCCCC(c1ccccc1)=O)c1ccccc1	1
O=C(/C=C/C(c1ccccc1)=O)C=Cc1ccccc1	1
O=C(CCc1ccccc1)/C=C/CCc1ccccc1	1
O=C(C=C/C=C/c1ccccc1)/C=C/c1ccccc1	1
O=C(/C=C\CCc1ccccc1)/C=C/c1ccccc1	1
O=C(COC(CCc1ccccc1)=O)c1ccccc1	1
O=C(CCCCO1)CCC/C=C/c(cccc2)c2C1=O	1
O=C(COC(c1ccccc1)=O)/C=C/c1ccccc1	1
O=C(CCCOC(c1ccccc1)=O)c1ccccc1	1
O=C(CCCC(Oc1ccccc1)=O)c1ccccc1	1
C1C[C@H](O[C@@H]2OC=C[C@@H](C3)[C@H]2[C@@H]2OC=C[C@H]3C2)OCC1	1
O=C1Oc(cccc2)c2C=C1c(cc1)cc2c1OCO2	1
O=C(CC[C@@H]1C2)[C@@H](C(C3)C(C4)C=CC3=O)C1[C@@H]4OC2=O	1
O=C1c(cccc2)c2OC(c(cc2)cc3c2OCO3)=C1	1
O=C(C1)c(cccc2)c2OC1c(cc1)cc2c1OCO2	1
O=C(C1)c(cccc2)c2O[C@@H]1c(cc1)cc2c1OCO2	1
O=C(C1)c(cccc2)c2O[C@H]1c(cc1)cc2c1OCO2	1
O=C(c(cccc1)c1-c1c2c3ccccc3cc1)C2=O	1
C=C(CC1)C(C2)C1C(CCC(C1CC3)=CC3=O)C1C2=O	1
O=C(C[C@H](CCCC1)C1C1CC2)[C@@H]1[C@H]2C1OCCCC1	1
C(C1C(c2ccccc2)OCC11)OC1c1ccccc1	1
O=C(c1c2ccc3ccccc13)O[C@@H]2c1ccccc1	1
O=C(c1c2cccc1)OC2c1cccc2ccccc12	1
O=C1OC(CCC2)=C2C=C1[C@@H](C1CC1)c1ccccc1	1
O=C(C1C2)OCC1C(c1ccccc1)c1c2cccc1	1
C(COC1)c(cc2)c1cc2-c1cc(COCC2)c2cc1	1
O=C(CCC1)C=C1c1c2oc(cccc3)c3c2ccc1	1
O=C(c1c2cccc1)c(ccc1ccccc11)c1C2=O	1
C(C1)[C@@H](c(cc2)cc3c2OCC=C3)Oc2c1cccc2	1
C1c(ccc2c3C=CCO2)c3OC[C@@H]1c1ccccc1	1
C1C[C@H](Oc2cc(CCCC3CCC4)c3c4c2)OCC1	1
C=C(C(CC1)C(C2)C(CC3)C1C(CC1)C3=CC1=O)C2=O	1
O=C(CC1)CC(CCC2C(CCCC3)C3C3)C1C2C3=O	1
O=C(C=C1)c(ccc2c(cccc3)c3ccc22)c2C1=O	1
O=C([C@@H](Cc1ccccc1)C1)c2c1cc(CCC1)c1c2	1
C1Oc(cccc2)c2C(c2cccc3ccccc23)=C1	1
O=C(CC1OC2)OC1C(C(c1c3cccc1)=O)=C2C3=O	1
O=C1O[C@H](C(CC(C2[C@H](C3)C4)OC4=O)C2=CC3=O)C=C1	1
O=C1O[C@H](C(C[C@H](C2[C@H](C3)C4)OC4=O)C2=CC3=O)C=C1	1
O=C([C@@H]1C(C2)[C@@H](C3)C=CC2=O)OC[C@@]1(CC1)[C@@H]3OC1=O	1
O=C(CCOc1c(CCCO2)c2c2C=C3)c1c2OC3=O	1
O=C(CC1)OC(CC2)C1[C@H](CC1)C2C(C=C2)C1=CC2=O	1
O=C(C(C1)C1c(cc1)cc2c1OCO2)c1ccccc1	1
O=C(C1=C(c2c3cccc2)OC2(CCCC2)CC1)C3=O	1
O=C(CC1)C(C2)C1C(CCC(C1)C3C=CC1=O)C3C2=O	1
O=C(CC1C2)CC1[C@H](CC=C(C1)[C@H]3C=CC1=O)C3C2=O	1
O=C(CC1)C(C2)[C@H]1[C@H](CCC(C1CC3)=CC3=O)[C@@H]1C2=O	1
C=C([C@@H](CC1)C2[C@@H]1CCCC2)[C@H](CO1)[C@@H](C2)[C@H]1OC2=O	1
O=C1OCC=C1/C=C/[C@@H](C(CCCC1)[C@@H]1CC1)[C@@]11OC1	1
O=C(CC1C2)CC1[C@H](CC=C(C1)[C@H]3CCC1=O)C3C2=O	1
O=C1C(c(cc2)cc3c2occ3)=COc2c1cccc2	1
O=C(CCC1)c(cc2OCOc2c2)c2-c2c1cccc2	1
C=C(CC1OC2C(CC3)OCCC4[C@H]2[C@H]1CCC4)C3=O	1
O=C1c(ccc2ccccc22)c2OC(c2ccco2)=C1	1
O=C1c(ccc2c3cco2)c3OC(c2ccccc2)=C1	1
C(C1)[C@H](c2ccccc2)O[C@@H]1c(cc1)cc2c1OCO2	1
C(C1)[C@@H](c2ccccc2)O[C@H]1c(cc1)cc2c1OCO2	1
O=C(/C=C/c1ccccc1)O[C@H](CCC=C1)[C@@H]1OC(/C=C/c1ccccc1)=O	1
O=C(/C=C/c1ccccc1)O[C@H](CCCC1)C1OC(/C=C/c1ccccc1)=O	1
O=C(/C=C/c1ccccc1)Oc1cccc(OC(/C=C/c2ccccc2)=O)c1	1
O=C(/C=C/c1ccccc1)O[C@H](CCC1)CC1OC(/C=C/c1ccccc1)=O	1
O=C(/C=C/c1ccccc1)O[C@@H](CCC1)CC1OC(/C=C/c1ccccc1)=O	1
O=C(COC(COc1ccccc1)=O)c(cc1)ccc1OCc1ccccc1	1
O=C(C([C@@H](CCC1)CC1=O)C(OCc1ccccc1)=O)OCc1ccccc1	1
O=C(C([C@H](CCC1)CC1=O)C(OCc1ccccc1)=O)OCc1ccccc1	1
C=C1[C@@H](C/C=C(\[C@@H](CO2)OC(c3ccccc3)=O)/C2=O)C(CCCC2)[C@@H]2CC1	1
O=C(c1c2c(C(Oc3ccccc3)=O)cccc2ccc1)Oc1ccccc1	1
C=C(CC1)[C@@H](C/C=C(\C=CO2)/C2=O)C(CC2)[C@H]1C[C@@H]2OC(c1ccccc1)=O	1
O=C(/C=C/c1ccccc1)Oc(cc1)cc(OC=C2c3ccccc3)c1C2=O	1
O=C1OC(C(Cc2ccccc2)CCCCCC2)=C2C=C1Cc1ccccc1	1
O=C(C1=CCCCC1)OC[C@H](CCC1)O[C@H]1Oc(cc1)cc(OC=C2)c1C2=O	1
O=C(C1=CCCCC1)OC[C@H](CCC1)O[C@H]1Oc(cc1)cc(OCC2)c1C2=O	1
O=C(/C=C/c1ccccc1)OC[C@H](CCC1)O[C@H]1O[C@@H]1OC=C[C@@H]2[C@H]1CCC2	1
C=C(CC[C@H]1C2CCCC1COC(c1ccco1)=O)[C@H]2/C=C/C1=CCOC1=O	1
C=C(CC1)[C@@H](C/C=C(\C=CO2)/C2=O)C2[C@H]1C(COC(c1ccco1)=O)CCC2	1
O=C(/C=C/c1ccccc1)OCC([C@@H]12)=CC[C@@H]2C=CO[C@H]1O[C@@H]1OCCCC1	1
O=C(c1cccc2c1-c(cccc1)c1C2=O)OCCCCO[C@@H]1OCCCC1	1
C=C(CC[C@H](C1)[C@@H]1/C=C/C1=O)C[C@@H](CCC2)[C@@]12OC(/C=C/c1ccccc1)=O	1
C(CC1)CCC1c(cc1)ccc1-c1ccccc1	1
C=C(CC1)CC2[C@H]1C(Cc1ccccc1)CCC2	1
O=C(c1ccco1)C1=COc(cccc2)c2C1=O	1
O=C(C[C@@H](c1c2cccc1)OC2=O)c1ccco1	1
O=C(C=CC1)O[C@@H]1/C=C/c(cc1)cc2c1OCO2	1
O=C(C=CC1)O[C@H]1/C=C/c(cc1)cc2c1OCO2	1
O=C1Oc(cc(cc2)OCc3cocc3)c2C=C1	1
O=C(C=C1)Oc(cc2)c1cc2O[C@@H]1OCCCC1	1
O=C(C1)[C@@H](C2)OC1CC[C@@H]1OC1CCCCC2=O	1
O=C1C=CC(CCc2cocc2)C2C1CCCC2	1
O=C(c1ccccc1)C1=C[C@@H](CCC2)C=C2C1=O	1
O=C(/C(/c1c2cccc1)=C/c1ccccc1)C2=O	1
C1O[C@@H](/C=C/CC/C=C\CC[C@H]2O[C@@H]2CC2)C2=C1	1
O=C1OC(CCCC2)=C2C=C1Cc1ccccc1	1
O=C1OCCC1(c1ccccc1)c1ccccc1	1
O=C1OCC(c2ccccc2)=C1c1ccccc1	1
O=C1OCC(c(cc2)ccc2-c2ccccc2)=C1	1
O=C1OC2=C(Cc3ccccc3)CCCC2C=C1	1
O=C(/C=C1/OCc2c1cccc2)c1ccccc1	1
O=C(C=C1C2CCCCC2)c(cccc2)c2C1=O	1
O=C(C1=Cc(cccc2)c2OC1)c1ccccc1	1
C1OC(/C=C/CC[C@@H]2O[C@H]2CC/C=C\CC2)C2=C1	1
C1O[C@@H](/C=C/CC[C@@H]2O[C@@H]2CC/C=C/CC2)C2=C1	1
O=C(c1ccccc1)c1cc2ccccc2cc1	1
O=C(c1ccccc1)c1cc(CCCC2)c2cc1	1
C=C1[C@H](CCc2cocc2)C(CCCC2)[C@H]2CC1	1
C(c1ccccc1)Oc1cc2ccccc2cc1	1
C(c1ccccc1)Oc1cccc2ccccc12	1
C1Oc(cccc2)c2C=C1/C=C/c1ccccc1	1
C([C@H](C1)CO[C@H]1c1ccccc1)c1ccccc1	1
O=C1[C@@H](CCc2ccccc2)[C@H](CCC2)C2CC1	1
C=C(c1ccccc1)c1c2OCC=Cc2ccc1	1
O=C(c1ccccc1)OCC1OC2OCOC2C1	1
O=C(c1ccccc1)Oc(cc1)cc2c1occ2	1
O=C(C/C1)O/C1=C/c1ccc(-c2ccccc2)o1	1
O=C1OC=Cc2cccc(Oc3ccccc3)c12	1
O=C(c1/c2cccc1)O/C2=C/Oc1ccccc1	1
O=C1OC2(CCCCC2)OC(c2ccccc2)=C1	1
O=C(C(CCC1)C1O1)C(Cc2ccccc2)C1=O	1
O=C(c1cc(cccc2)c2o1)Oc1ccccc1	1
O=C(C1OC1c1ccccc1)Oc1ccccc1	1
O=C(c1ccco1)Oc1cc2ccccc2cc1	1
O=C(c1ccco1)Oc1cccc2ccccc12	1
O=C(/C(/C/C1)=C/c2ccco2)/C1=C/c1ccco1	1
O=C(/C(/C/C1)=C/C2OCCC2)/C1=C\C1OCCC1	1
O=C(Cc(cc1)cc2c1OCO2)c1ccccc1	1
O=C(C=C1)C=CC1C(Oc1c2cccc1)=CC2=O	1
O=C(C1)C(C(C=CC2)=O)=C2O[C@@H]1c1ccccc1	1
O=C(CC1C2CC34CC4)CC(CC4)C1C2=C4C3=O	1
C1C(CCC2=C3CC[C@@H]4C2C[C@@H]2O[C@@H]2C4)C3=CC1	1
C(CC1CC2)CC1C1C2C(CCCC2)C22OC2C1	1
C(CC1CC2)CC1C1[C@H]2C(CCCC2)[C@]22O[C@H]2C1	1
O=C1C(C[C@@H]([C@@H](CC2)OC3=O)C33OC3)[C@H]2C2OC12	1
C(CC1)C[C@@H]2C1C(CCC1[C@H]3CCCC1)C3=CC2	1
C=C(CC1)C(CC2)C1C1C2C(CCCC2)C2CC1	1
C=C(CC1)[C@H](CC2)C1C1[C@@H]2C(CCCC2)[C@H]2CC1	1
O=C1c(cc2OCOc2c2)c2Oc2c1cccc2	1
C1Oc(cc(cc2)-c(cc3)cc4c3OCO4)c2O1	1
C1OC1c(cc1)ccc1-c1ccc(C2OC2)cc1	1
O=C1C(CCC2=C3COc4c2cccc4)C3=CC1	1
O=C1O[C@@H](C[C@@H](C(CCCC2)[C@@H]2CC2)C2=C2)C2=C1	1
O=C(C[C@@H]1CC2)OCC1[C@@H]1[C@@H]2[C@H](CCC2)C2CC1	1
O=C1OC[C@@H]2C1=CC[C@@H]1C(CCCC3)[C@H]3CCC12	1
O=C1C=C2OCC(Cc3c4cccc3)C4=C2C=C1	1
C1C[C@@H](CCOC2CC/C=C/C3)[C@@H]4[C@@H]2O[C@@H]3[C@@H]4C1	1
C(C[C@H]12)CC3[C@@H]2C2OC1/C=C/CCCC2OCC3	1
C1CC(CCOC2CCCCC3)[C@@H]4C2OC3[C@@H]4C1	1
O=C(CC1)C[C@H](CC2)C1[C@@H]1C2c2cocc2CC1	1
O=C1C=C2C=C[C@@H]([C@H](CCC3)C3CC3)[C@H]3C2C=C1	1
O=C1C=C2C=C[C@@H]([C@H](CCC3)C3CC3)[C@H]3[C@H]2CC1	1
O=C1C=C2C=C[C@@H]([C@H](CCC3)C3CC3)[C@H]3C2CC1	1
O=C1C=C2C=C[C@@H]([C@H](CCC3)C3CC3)[C@@H]3C2CC1	1
O=C(CC1)C=C2C1=C1C=CC(CCC3)[C@@H]3[C@@H]1CC2	1
O=C(CC1)CC2C1C1=CCC(CCC3)C3C1CC2	1
O=C(CC1)CC2C1C1C=CC(CCC3)C3C1CC2	1
O=C1C=C(CC[C@@H]2C3CCC4C2CCC4)C3C=C1	1
O=C(CC1)C=C(CC2)[C@H]1C1C2C(CCC2)C2CC1	1
O=C(CC1)C[C@H](CC2)C1[C@@H]1C2C(CCC2)[C@@H]2CC1	1
O=C1C=C(C(CCC2)C2CC2)[C@H]2C2[C@H]1CCCC2	1
O=C1C=C(C(CCC2)C2CC2)[C@H]2C2C1CCCC2	1
O=C1C=C2C=CCCC2C2C1C(CCC1)C1CC2	1
O=C(CC1)C(CC2)C1C(CC1)C2c2c1cccc2	1
O=C(CC1)C(CC2)[C@@H]1[C@H](CC1)[C@H]2c2c1cccc2	1
O=C(C[C@@H]1[C@@H]2CCC3[C@H]1CCC3)c1c2cccc1	1
O=C(CC(CCC1)[C@@H]1[C@@H]1CC2)[C@@H]1C1C2=CCCC1	1
O=C(c1c-2cccc1)c1cccc3cccc2c13	1
C=C([C@H]1[C@H](C2)C(CCCC3)C3CC1)c1c2occ1	1
O=C1C=C2C(CCCC3)C3CCC2C2C1CCC2	1
O=C1C(C(CCCC2)[C@H]2CC2)=C2C2=CCCC2C1	1
O=C1C2=C(CC[C@@H]3C4CCCC3)C4=CCC2CC1	1
C=C(C(C1)CCC2C11CCC3C2CCCC3)C1=O	1
C1[C@@H]2c(cccc3)c3OC[C@H]1Cc1c2cccc1	1
C(CC1)C[C@H](CC2)C1[C@@H](C1)C2Oc2c1cccc2	1
O=C1c(cc(CCO2)c2c2)c2Oc2c1cccc2	1
O=C1Oc(cc2occc2c2)c2-c2c1cccc2	1
O=C1c(cccc2)c2Oc2c1oc1c2cccc1	1
O=C([C@]1([C@@H]2CCCC1)C1C3=CCCC1)OC2C3=O	1
C=C(CCCC1)C2c3c1cc1OCOc1c3OC2	1
O=C(C1C(C(CCC2)=O)=C2OC11)c2c1cccc2	1
C=C(Cc1ccccc1)C(Cc1ccccc1)=C	1
O=C(C1)[C@H](CC(CCC/C=C\C2)=O)OC1CC2=O	1
O=C(CCCCC/C=C/C1)OCc2c1cccc2	1
O=C(CCc1ccccc1)OCc1ccccc1	1
C(C/C=C/CCC1=CCCCC1)C1OOCCC1	1
O=C(/C=C/C(c1ccccc1)=O)c1ccccc1	1
O=C(CCc1ccccc1)/C=C/c1ccccc1	1
O=C(C=C/C=C/c1ccccc1)c1ccccc1	1
O=C(/C=C\CCc1ccccc1)c1ccccc1	1
O=C(CCCCOc1ccccc1)c1ccco1	1
O=C(c1ccccc1)OCCOc1ccccc1	1
O=C(Cc1c2cccc1)OCCCC/C=C/C2=O	1
O=C(/C=C/c1cc(O[C@@H]2OCCCC2)ccc1)O/C=C/c1ccccc1	1
O=C(c1ccccc1)OCc1ccc(COC(c2ccccc2)=O)cc1	1
C(COc(cccc1)c1OCCOc1ccccc1)Oc1ccccc1	1
O=C(/C=C/c1ccccc1)c(cc1)ccc1C(/C=C/c1ccccc1)=O	1
C=C(C(CC(c1ccccc1)=O)c1ccccc1)C(c1ccccc1)=O	1
C=C([C@H](CC(c1ccccc1)=O)c1ccccc1)C(c1ccccc1)=O	1
C1OCCOc(cccc2)c2OCCOCCOc(cccc2)c2OC1	1
O=C(/C=C\C[C@@H](/C=C/c1ccccc1)c1ccccc1)c1ccccc1	1
C1C[C@H](O[C@@H]2OC=C[C@@H](C[C@@H]3C4)[C@H]2[C@@H]4OC=C3c2ccccc2)OCC1	1
O=C1C2C(C=C(C(C3)=O)O[C@@H]4OCCCC4)C3=CCC2C(CCC2)C2C1	1
O=C1OC(c2ccccc2)=C(c(cc2)cc3c2OCO3)c2c1cccc2	1
O=C1Oc(cc2OCOc2c2)c2C(c2cc(-c3ccccc3)ccc2)=C1	1
O=C(c1ccccc1)O[C@@H](CC1)[C@H](CC2C3[C@@H]4O[C@H]4CCCC2)C1C3=O	1
O=C(c1ccccc1)O[C@](CCC1)([C@H]1[C@H]1OC1CC[C@H](C1)[C@H]1/C=C1)C1=O	1
O=C(c1ccccc1)O[C@](CCC1)([C@H]1[C@H]1OC1CC[C@H](C1)[C@@H]1/C=C1)C1=O	1
O=C(c1ccccc1)O[C@@H](CC1)[C@H]([C@H]2OC2CC[C@H](C2)[C@@H]2/C=C2)C1C2=O	1
O=C(CCC1[C@@H](C2)C(C3)C(CC[C@@H]4C5OCCCC5)[C@@H]4C2=O)C[C@@H]1C3=O	1
O=C(c1c2cccc1)O[C@@]2(c1ccccc1)c1cc2ccccc2cc1	1
O=C(c1ccccc1)Oc1cc(CC[C@@H]2[C@@H]3CCC4[C@H]2CCC4)c3cc1	1
O=C(c1ccccc1)O[C@@H](CC1)C[C@H](CC2)C1C1=C2C2=CCCC2CC1	1
O=C(c1ccccc1)O[C@@H](CC[C@@H]1CC2)CC1C1=C2C2=CCCC2CC1	1
O=C(C(CC(C1)C2)(CC1C1)CC12C(c1ccccc1)=O)c1ccccc1	1
O/C1OC[C@H](Cc(cc2)cc3c2OCO3)/C1=C\c(cc1)cc2c1OCO2	1
O/C1OC[C@@H](Cc(cc2)cc3c2OCO3)/C1=C\c(cc1)cc2c1OCO2	1
O=C1OC[C@H](Cc(cc2)cc3c2OCO3)[C@H]1Cc(cc1)cc2c1OCO2	1
O=C1O[C@H](CCCc2cc3c4OCO3)c(cccc3)c3-c2c4OCCC1	1
C(C1)C([C@@H](CC2)O[C@H]2[C@H]2OCCCC2)O[C@@H]1C(CC1)OC11OCCCC1	1
C(C1)C([C@@H](CC2)O[C@H]2[C@H]2OCCCC2)OC1C(CC1)O[C@@]11OCCCC1	1
O=C1Oc(c2c(cc3)oc(-c4ccccc4)c2-c2ccccc2)c3C=C1	1
O=C(c1ccccc1)O[C@H](C1)[C@@H](CCCC2)C2[C@@]2(CC3CC2)[C@@H]1CC3=O	1
O=C(C[C@@H](C1)c(cc2)cc3c2OCO3)C=C1c1cc2ccccc2cc1	1
O=C(c1ccccc1)Oc(cc1)cc(O2)c1C(c1ccccc1)=CC2=O	1
O=C1C=C(c(cccc2)c2O[C@@H]2OCCCC2)O[C@@H]1Cc1ccccc1	1
O=C(c1ccccc1)Oc1cccc(C(Oc2c3cccc2)=CC3=O)c1	1
C(COc1ccc([C@H](CC2)O[C@@H]2c2ccccc2)cc1)c1ccccc1	1
C(COc1ccc([C@@H](CC2)O[C@@H]2c2ccccc2)cc1)c1ccccc1	1
O=C(C[C@@H](C1)c2ccccc2)C=C1c(cccc1)c1Oc1ccccc1	1
O=C(C[C@@H](C1)c2ccccc2)C=C1c(cc1)ccc1Oc1ccccc1	1
O=C(c1ccccc1)c1c(cccc2C(c3ccccc3)=O)c2ccc1	1
O=C(C1)c(cc(C/C=C/c2ccccc2)cc2)c2OC1c1ccccc1	1
c(cc1)ccc1-c(cccc1)c1Oc(cccc1)c1Oc1ccccc1	1
O=C(C1)C(Cc2ccccc2)=COC11C(Cc2ccccc2)CCCC1	1
O=C(c(cc1)cc2c1OCO2)OCCCC(O1)=Cc(cccc2)c2C1=O	1
O=C(c1ccccc1)OCC([C@@H]12)=CC[C@@H]2C=CO[C@H]1O[C@@H]1OCCCC1	1
C=C(C[C@@](COC(c(cccc1)c1O1)=CC1=O)(c1ccccc1)O1)C1=O	1
O=C(C[C@H](C1(C(OCO2)=O)C2=O)c2ccccc2)C[C@@H]1c1ccccc1	1
O=C1O[C@H](C[C@@H](C2)C=CO[C@H]2O[C@@H]2OCCCC2)C(c2ccccc2)=C1	1
O=C(C=C1)Oc2c1c(OCCCCOc1ccccc1)c(cco1)c1c2	1
C=C([C@H](C[C@H](C1)C2=CO[C@H]1O[C@@H]1OCCCC1)OC2=O)c1ccccc1	1
C=C([C@@H](C[C@@H](C1)C2=CO[C@H]1O[C@@H]1OCCCC1)OC2=O)c1ccccc1	1
O=C(c(cc1)ccc1Oc1ccccc1)c(cc1)cc(C(O2)=O)c1C2=O	1
O=C(CCc1ccccc1)OC(C(C=C1C2=COC(C3CC3)=C1)=O)C2=O	1
O=C(C=C1c2ccccc2)O[C@@H]1c(cc1)ccc1OCc1ccccc1	1
O=C(C(Cc1ccccc1)=C1)Oc2c1c(OCc1ccccc1)ccc2	1
O=C(C1=Cc(cccc2)c2OCc2ccccc2)c(cccc2)c2C1=O	1
O=C(c1ccccc1)C(C(c1c2cccc1)=O)=C(c1ccccc1)C2=O	1
O=C(COCCOCC(OC1)=O)OCCOCCO[C@@H]1c1ccccc1	1
C=C(CCCC/C=C(\C=C1)/OC1=O)CC/C=C/CCC(c1cocc1)=O	1
O=C1OC(CCCC2OCCCC2)CC=C/C=C/CCCCC=CC=C1	1
O=C1O[C@@H](CCC[C@@H]2OCCCC2)C/C=C/C=C/CCCC/C=C/C=C1	1
O=C1O[C@H](CCCC2OCCCC2)C/C=C/C=C/CCCC/C=C/C=C1	1
O=C1OCC([C@@H](CC2)C(CC[C@@H]3[C@]4(CCCC5)C5CC[C@@H]33)[C@@]23OC4=O)=C1	1
O=C(CC1)C[C@H](CC[C@H]2[C@H](C3)C(C4)[C@@H](C5)[C@H]3O[C@]35OCCC3)C1[C@H]2C4=O	1
O=C(CC1)C[C@H](CC[C@H]2[C@H](C3)C(C4)[C@@H](C5)[C@H]3O[C@@]35OCCC3)C1[C@H]2C4=O	1
O=C1OCc2c(-c(cc3)cc4c3OCO4)c3c4OCOc4ccc3cc12	1
O=C(c1c(-c(cc2)cc3c2OCO3)c2c3)OCc1cc2cc1c3OCO1	1
C(C1C(c(cc2)cc3c2OCO3)OCC11)OC1c(cc1)cc2c1OCO2	1
C([C@@H]1[C@H](c(cc2)cc3c2OCO3)OC[C@H]11)O[C@@H]1c(cc1)cc2c1OCO2	1
C(C1[C@H](c(cc2)cc3c2OCO3)OCC11)O[C@@H]1c(cc1)cc2c1OCO2	1
O=C(C1)C=CC(C2CCC3C(c4cocc4)O4)C1C=CC2C13OC1C4=O	1
O=C(CC1)CC(CC2)C1C(CCC1C(c3cocc3)O3)C2C11OC1C3=O	1
O=C1O[C@@]23C=C[C@H](C(CC4)[C@@H](CC5)CC4=O)C5C2CC[C@]11[C@H]3CCCC1	1
O=C([C@@]1(CC2)[C@H]3CCCC1)O[C@]3(CC1)C2C(CC2)[C@H]1C(CC1)[C@@H]2CC1=O	1
O=C(C(CC1)=C(c2c3cccc2)O[C@@H]1C1(C[C@H](C2)C4)C[C@H]4C[C@H]2C1)C3=O	1
C1O[C@H]2OC(C3=CC[C@@H](CCCC4)C4C3)O[C@]22C1=CC[C@@H]1C2CCCC1	1
O=C1OCC2=C1[C@@H](c(cc1)cc3c1OCO3)c(cc1OCOc1c1)c1O2	1
C(c1ccccc1)=C/c1ccc(/C=C/c2ccccc2)cc1	1
C(Cc1ccc(CCc2ccccc2)cc1)c1ccccc1	1
O=C(c1ccccc1)OC(C[C@@H](c1ccccc1)O1)=CC1=O	1
O=C(c(cccc1)c1O[C@@H]1OCCCC1)Oc1ccccc1	1
O=C(COC(Cc1coc2c1cccc2)=O)c1ccccc1	1
O=C(c1ccccc1)O[C@@H](CC1)CO[C@H]1Oc1ccccc1	1
C([C@H](CCC1)O[C@H]1OCc1ccccc1)O[C@@H]1OCCCC1	1
O=C(C(C(CCCC1)C1=O)c1ccccc1)c1ccccc1	1
O=C(CCC1=O)C=C1c(cc1)ccc1C#Cc1ccccc1	1
O=C(c1ccccc1)OCc(cc1)ccc1-c1ccccc1	1
O=C1OC(CCCCCC2)=C2C=C1CCCc1ccccc1	1
O=C(COc1ccccc1)c(cc1)ccc1-c1ccccc1	1
O=C(COc(cccc1)c1-c1ccccc1)c1ccccc1	1
O=C(c1ccccc1)c(cccc1)c1C(c1ccccc1)=O	1
C(COC1/C=C/C#Cc2ccccc2)C1Oc1ccccc1	1
C(c1ccc(COc2ccccc2)cc1)Oc1ccccc1	1
C(c1cccc(COc2ccccc2)c1)Oc1ccccc1	1
C(c1c(COc2ccccc2)cccc1)Oc1ccccc1	1
O=C(/C=C/c1ccccc1)c1ccc(C2CCCCC2)cc1	1
O=C([C@H](Cc1ccccc1)c1ccccc1)c1ccccc1	1
O=C(COC(C1Oc(cccc2)c2OC1)=O)c1ccccc1	1
O=C(COC([C@H]1Oc(cccc2)c2OC1)=O)c1ccccc1	1
O=C(COC(c1ccccc1)=O)c1cccc2ccccc12	1
O=C(CC1(CCCCCCC1)O1)C(Cc2ccccc2)C1=O	1
O=C1Oc(cccc2)c2C=C1CCCOCc1ccccc1	1
O=C(C[C@@](CCc1ccccc1)(C1CCCCC1)O1)CC1=O	1
O=C(CC(Cc1ccccc1)O1)C(Cc2ccccc2)C1=O	1
O=C1Oc(cccc2)c2C=C1CCCCOc1ccccc1	1
O=C1[C@@H](CC/C=C/CCc(cc2)cc3c2OCO3)CCCC1	1
O=C(/C=C/c1ccccc1)c(cc1)cc2c1OCCCCO2	1
C(CC1)C[C@H]2C1C1=CC=C([C@H](CCCC3)C3CC3)C3C1CC2	1
C(CC1)CC(CCC2C3CC4)[C@@H]1C2=CC[C@@H]3C1[C@@H]4CC=CC1	1
C(CC1)C[C@H](CC2)C1C1C2C(CCC2[C@@H]3CCCC2)C3=CC1	1
C(CC1)CC(CC2)C1[C@@H]1C2C(CCC2[C@@H]3CCCC2)C3=CC1	1
C(CC1)CC(CC2)C1[C@@H]1C2C(CCC2[C@H]3CCCC2)C3=CC1	1
C(CC1)C[C@@H](CC2)C1[C@@H]1C2C(CCC2[C@H]3CCCC2)C3=CC1	1
C(CC1)C[C@H](CC2)C1[C@@H]1C2C(C=CC2[C@H]3CCCC2)C3=CC1	1
C(CC1)CC(CC2)[C@@H]1C(CCC13)C2C3=CCc2c1cccc2	1
C(CC1)C[C@H](CC2)C1[C@@H](CC1)C2C2C1[C@H](CCCC1)C1CC2	1
C(CC1)CC(CC2)[C@@H]1C(CC1)[C@H]2C2C1[C@H](CCCC1)C1CC2	1
O=C1c(ccc2c3cco2)c3OC2[C@@H]1c(cccc1)c1OC2	1
O=C1c(ccc2c3CCO2)c3O[C@@H]2[C@H]1c(cccc1)c1OC2	1
O=C1c(ccc2c3CCO2)c3OC2[C@@H]1c(cccc1)c1OC2	1
O=C1c(ccc2c3CCO2)c3O[C@H]2C1c(cccc1)c1OC2	1
O=C1c(cc(C=CCO2)c2c2)c2Oc2c1cc(CCO1)c1c2	1
O=C1C=CC=C(CCCC2)[C@@]11c3c2cc2OCOc2c3OC1	1
C=C(C[C@@H]([C@@H]1C(C2)[C@@H](C3)C=CC2=O)OC2)[C@H](C4)[C@]12[C@@H]3OC4=O	1
C=C(CC([C@@H]1C(C2)[C@@H](C3)C=CC2=O)OC2)[C@H](C4)[C@]12[C@@H]3OC4=O	1
O=C1OC=CC2=C1C(c1c(C3)c4ccccc4cc1)OC3O2	1
O=C(C(C1)C2c3ccccc3)OC1c1c2cc2OCOc2c1	1
O=C([C@@](C1)(CC2)C3=C4[C@@H]2OCC4CCC3)O[C@H]1c1cocc1	1
O=C1Oc(cc2OCCCc2c2)c2-c2c1c(cccc1)c1o2	1
O=C1c(cc(CCC2)c2c2)c2O[C@@]1(c1c2cccc1)OC2=O	1
O=C1c(cc(C=CCO2)c2c2)c2OC2c(cccc3)c3OC12	1
c(cc1)cc2c1Oc1c3Oc(cccc4)c4Oc3ccc1O2	1
C=C(COC(CC1)=O)[C@H](CC2)[C@@]1(C1)[C@@]11[C@@H]2C(CCC2)C2CC1	1
O=C(CC1)OC1(CC1)C(CC2)C1C1C2C(CCCC2)C2=CC1	1
O=C1OC2(c(cccc3)c3-c3c2cccc3)c2c1cccc2	1
O=C(C=C1)c2cccc3c(cccc4C(C=C5)=O)c4c5c1c23	1
O=C([C@]1(C23CC=CC1)c(cccc1)c1C2=O)c1c3cccc1	1
O=C(C[C@@H]1CC2)C=CC1[C@@H](CC1)C2C2[C@H]1[C@@H](CCC1)C1CC2	1
O=C(C[C@@H]1CC2)CC1[C@@H]1C2C(CCC2[C@@H]3CCCC2)C3=CC1	1
O=C(CC1)C=C(CC2)C1C(CC1)C2C(C2)C1C1C2CC=CC1	1
O=C(CC1)C[C@H](CC2)C1[C@@H](CC1)C2C2[C@@H]1[C@H](CCC1)C1CC2	1
O=C(CC1)C[C@H](CC2)C1[C@@H](CC1)C2C2[C@H]1C(CCC1)C1CC2	1
C(CC1)C[C@H](CC2)C1[C@@H](CC1)C2[C@H](C2)C1Oc1c2cccc1	1
O=C(C1)C=C[C@H](C2)C1[C@@H](C(C[C@@H]1C3)C(OC4)=O)[C@]14[C@@H]2OC3=O	1
O=C(CC1)C(CC2)C1C(C1=O)=C2C(CO2)c3c1occ3C2=O	1
O=C(CC1)C(CC2)[C@H]1C(C1=O)=C2C(CO2)c3c1occ3C2=O	1
O=C(CC1)C(CC2)[C@@H]1C(C1=O)=C2C(CO2)c3c1occ3C2=O	1
C(CC1)CCC11OC2C3OC4(CCCCC4)OC3OCC2O1	1
O=C1C(CC2)(C(CC3)C2C(CC2)C3C(CC3)C2=CC3=O)OC1	1
C1Oc(cc(cc2)-c3c(cco4)c4cc4ccccc34)c2O1	1
O=C(CC1)C=C(CC2)C1C(CC1)C2C(CC2)C1C12OCCO1	1
O=C(CC1)c2coc3c2C1c1cc2ccccc2cc1C3=O	1
C(C12)OCC2Oc2c1c(O[C@H](CC1)c3ccccc3)c1cc2	1
C(C1Cc2c3)OCC1C(c1ccccc1)c2cc1c3OCO1	1
C([C@@H]1Cc2c3)OC[C@@H]1[C@H](c1ccccc1)c2cc1c3OCO1	1
O=C(C1C=CCOC1C1)C2=C1OC=C(c1ccccc1)C2=O	1
O=C1c(cc(cc2)O[C@@H]3OCCCC3)c2Oc2c1cccc2	1
O=C(C=C1)Oc(cc2)c1cc2-c(cccc1C=C2)c1OC2=O	1
[truncated: 770 more rows]

## Sheet: generated HS formulae related scaffolds ViralChEMBL
Smiles	frequency
c1ccccc1	57
O=C(CC1)C[C@H](CC2)C1[C@H](CC1)C2C2C1=CCC2	20
C(CC1CC2)C[C@@H]1[C@@H](CC1)C2C2[C@H]1C(CCCC1)[C@H]1CC2	19
C(CC1)C[C@H](CC2)C1c1c2cccc1	17
C1CCOCC1	14
O=C(C1(CC2CC1)OC2=O)O[C@@H](COc(cc1)c2c(Oc3c4cccc3)c1C4=O)[C@@H]2OC(C1(CC2CC1)OC2=O)=O	11
O=C([C@]1(CC2CC1)OC2=O)O[C@@H](COc(cc1)c2c(Oc3c4cccc3)c1C4=O)[C@@H]2OC([C@]1(CC2CC1)OC2=O)=O	10
O=C(CC1)C[C@H](CC2)C1[C@H](CC1)C2C2[C@@]11O[C@H]1CC2	10
C([C@@H]1OCCCC1)[C@H](CCC1)OC1(CC1)OC1[C@@H](CC1)OC1[C@@H](CC1)O[C@H]1[C@H]1OCCCC1	8
C(CC1CC2)C[C@H]1[C@H]1[C@H]2C(CCCC2)C2CC1	8
O=C(C[C@@H]1C2)C(O[C@@H]3OCCCC3)=CC1[C@@H](CCC([C@@H]1C3)OC4)[C@]14[C@@H]2OC3=O	7
O=C([C@]1(CCCC2)[C@@H]2C2=CC[C@H](C(CC3)[C@@H](CC4)C[C@H]3O[C@@H]3OCCCC3)C4C2CC1)O[C@@H]1OCCCC1	7
C(CCO1)CC11OCCCC1	6
O=C([C@]1(CCCC2)[C@@H]2C2=CC[C@H](C(CCCC3)[C@H]3CC3)C3C2CC1)OCc1ccccc1	5
O=C(C1)C(O[C@@H]2OCCCC2)=C[C@H](C2)C1[C@@H](CCC([C@@H]1C3)OC4)[C@]14[C@@H]2OC3=O	5
C=C(CCC/C1)/C1=C/C=C1/[C@H](CCC2)C2CCC1	5
O=C1C2[C@H](CCCC3)C3=CC[C@H]2C(CCC2)C2C1	5
C(CC1)C[C@@H](CC2)C1c1c2cccc1	5
C(CC1CC2)C[C@H]1[C@H](CC1)[C@H]2c2c1cccc2	5
C1CC=CCC1	5
O=C1C=COC=C1	5
C=C1[C@H](CCCC2)C2CCC1	4
c(cc1)ccc1-c1cc(-c2cc3ccccc3c(-c3ccccc3)c2)cc2ccccc12	4
O=C(C=C1C(C(c2c3cccc2)=O)=C(C(C(c(cc2)c4c5c2OCC=C5)=O)=CC4=O)C3=O)c(c2c(cc3)OCC=C2)c3C1=O	4
C(CC1)C[C@H](CC2)C1[C@@H]1C2C(CCC2[C@H]3CCCC2)C3=CC1	4
C(CC1CC2)CC1C1C2C(CCCC2)C2=CC1	4
C(CC1CC2)CC1C(CC1)C2c2c1cccc2	4
O=C1C2[C@H](CCCC3)[C@]33O[C@@H]3C[C@H]2C(CCC2)C2C1	4
c(cc1)ccc1-c1ccccc1	3
C(C1)C[C@@H]2C1CCC=CC2	3
C(C1)CO[C@@]11OCCCC1	3
C(C1)CO[C@]11OCCCC1	3
C1Oc(cccc2)c2C=C1	3
C(c1ccccc1)=C/c1ccccc1	3
C1C[C@H](O[C@H]2OCCCC2)OCC1	3
C(c1ccccc1)Oc(ccc(-c(cc1)cc(OCc2ccccc2)c1OCc1ccccc1)c1)c1OCc1ccccc1	3
O=C1OCC([C@@H](CC2)C(CC3)C2[C@H](CC2)[C@H]3C(CC3)[C@H]2C[C@H]3O[C@@H](CC2)OC[C@H]2O[C@@H](CC2)OC[C@H]2O[C@@H]2OCCCC2)=C1	3
O=C(/C=C/c1ccccc1)O[C@@H]1CC2=CCC(C(CCC3)C3CC3)[C@H]3C2CC1	3
O=C(C[C@H]1C(CC2)OC3)O[C@H](C[C@H]4CC=C5O[C@@H]6OCCCC6)[C@]13[C@H]2C4C5=O	3
C(COc1ccc([C@H](CC2)O[C@@H]2c(cc2)ccc2OCCc(cc2)cc3c2OCO3)cc1)c1ccccc1	3
C=C([C@H]([C@@]([C@@H](C1)C2[C@@H](C3)C(COC(C=CCOC(CC4)=O)=O)[C@@H]5[C@H]2C5)(C3=C2COC4=O)OC2=O)C2=C1[C@@H](C1)[C@@H]1C2C1)C1=O	3
O=C(c1ccccc1)O[C@@H](CC1)C[C@H](CC2)C1[C@@H]1C2C2=CCC(CCCC3)[C@H]3C2CC1	3
C([C@H](CCC1)C(CC2)C1[C@@H]1[C@@H]2[C@H](CCC2)C2CC1)c1ccccc1	3
O=C([C@@H](C/C1)C2CCCC2)/C1=C/c1ccccc1	3
O=C(CC1)C[C@H]2C1C1=CCC(CCC3)C3[C@@H]1CC2	3
O=C(CC1)C=C(CC2)[C@H]1[C@@H]1[C@@H]2[C@H](CCC2)C2CC1	3
C(CC1)CC(CC2)C1c1c2cccc1	3
C(CC1CC2)C[C@@H]1[C@@H](CC1)C2C(CC2)[C@H]1C1[C@@H]2CC=CC1	3
O=C([C@@H](CCC1)C(/C2=C/c3ccccc3)=O)[C@H]1/C2=O	3
O=C1C=C([C@H](CCCC2)C2CC2)C2C2[C@H]1C(CCCC1)[C@H]1CC2	3
O=C(C[C@@H]1C2CCCC1)c1c2cccc1	3
C=C(CCO1)C1=O	3
C(C(C1)C2)C3CC2CC1C3	2
C(CC1)C[C@H]2[C@H]1C=CCC2	2
C1[C@@H](CCCCC2)C2=CC1	2
C(CC1)CCC1O[C@H]1OCCCC1	2
C=C1[C@@H](CCCC2)C2CCC1	2
C(C1)C2OC1CC2	2
O=C(/C=C/c1ccccc1)O[C@@H](CC1)C[C@H](CC2)C1[C@@H](CC1)C2C2[C@H]1[C@@H](CCC1)C1CC2	2
O=C(CCC(Oc1cccc2c1OC=C(c1ccccc1)C2=O)=O)O[C@H](CC1)C[C@H]2C1[C@@H](CC[C@@H]1C(CCCC3)[C@H]3CCC1C1)C1=CC2	2
O=C(/C=C/c1ccccc1)OC[C@H](C[C@@H]([C@H]1O[C@@H]2OCCC2)O[C@@H]2OCCCC2)O[C@H]1OCCc1ccccc1	2
O=C(CC1CCCC1)OC[C@@](CCC1)(CC2)[C@H]1[C@@H](CC1)C2C(CC2)[C@H]1C(CC1)[C@@H]2C[C@H]1OC(CC1CCCC1)=O	2
O=C([C@@H](CCC1C2=O)C[C@H]1O[C@]2(C1)OCC[C@H]1OC(c1ccccc1)=O)O[C@@H]1OCCC[C@H]1O[C@@H]1OCCCC1	2
C(CC1)CC2[C@@H]1C1=CC[C@H](C(CC3)[C@@H](CC4)C[C@H]3O[C@@H](C3)OCC[C@@H]3O[C@@H]3OCCCC3)C4C1CC2	2
O=C1OCC(C(CC2)C(CC3)C2C(CC2)C3C(CC3)[C@H]2CC3O[C@H](CC2)OC[C@@H]2O[C@@H](CC2)OC[C@@H]2O[C@@H]2OCCCC2)=C1	2
O=C(c(oc(cc1)c2c(O3)c1C=CC3=O)c2-c1ccccc1)c1ccccc1	2
C([C@@H]1[C@@H](c(cc2)ccc2O[C@@H]2OCCCC2)OC[C@H]11)O[C@@H]1c(cc1)ccc1O[C@H]1OCCCC1	2
O=C([C@@]1(CCC2C3=CC[C@H]4C2CC[C@@H](C2)C4CC[C@@H]2O[C@@H]2OCCCC2)C3=CCCC1)O[C@@H]1OCCCC1	2
O=C1C=COC1[C@@H](CC1)C(C2)C1[C@H](CC=C(C1)[C@H]3CC[C@H]1O[C@@H]1OCCC[C@H]1O[C@@H]1OCCCC1)C3C2=O	2
C(CC(COCc1ccccc1)OCc1ccccc1)C(COCc1ccccc1)OCc1ccccc1	2
C1Oc(cc(cc2)-c3cc(-c4cc5ccccc5c(-c(cc5)cc6c5OCO6)c4)cc4ccccc34)c2O1	2
O=C1C(O[C@@H]2OCCC[C@H]2O[C@@H]2OCCCC2)=C(c2cc(O[C@@H]3OCCCC3)ccc2)Oc2c1cccc2	2
C(Cc1cccc(Oc2c(CC3)cccc2)c1)c(cc1)ccc1Oc1cccc3c1	2
C(c1ccccc1)O[C@@H](CC1)C[C@H](CC2)C1[C@@H]1C2C(CCC2[C@H]3CCCC2)C3=CC1	2
O=C(/C=C/c1ccccc1)OC[C@@](CCC1)(CC2)[C@H]1[C@@H](CC1)C2C2[C@H]1C(CCCC1)[C@H]1CC2	2
O=C(CCC[C@@H]1OCCCC1)C[C@H](CCC1)O[C@@]1(C=CC1)O[C@]1(CC1)OC1[C@@H]1OCCCC1	2
O=C([C@]1(CC2CC1)OC2=O)O[C@@H](COc(cc1)c2c(O3)c1C=CC3=O)[C@@H]2OC([C@]1(CC2CC1)OC2=O)=O	2
O=C(C1(CC2CC1)OC2=O)O[C@@H](COc(cc1)c2c(O3)c1C=CC3=O)[C@@H]2OC(C1(CC2CC1)OC2=O)=O	2
O=C(/C=C/c1ccccc1)O[C@@H](CC1)C[C@H](CC2)[C@@]1(C1)[C@@]11[C@@H]2C(CCC2)C2CC1	2
C([C@@](CCC1)(CC2)[C@H]1[C@@H](CC1)C2C2[C@H]1C(CCCC1)[C@H]1CC2)OC1OCCCC1	2
O=C(C1(CC(C2)C3)CC3CC2C1)OC[C@@](CCC1)(CC2)[C@H]1[C@@H](CC1)C2C2[C@H]1C(CCCC1)[C@H]1CC2	2
C(COc1ccc([C@H](CC2)O[C@@H]2c(cc2)ccc2OCCc2ccccc2)cc1)c1ccccc1	2
O=C(/C=C/c1ccccc1)O[C@H](CC1)[C@@H](CO[C@@H]2OCCCC2)O[C@H]1OC1=C(c2ccccc2)Oc(cccc2)c2C1=O	2
O=C(c1ccccc1)OC[C@H]([C@H]([C@@H]1OC(c2ccccc2)=O)OC(c2ccccc2)=O)OC[C@@H]1OC(c1ccccc1)=O	2
C([C@H](C(CC1)[C@H]2C3)[C@H](CC4)[C@H]1C(CC1)[C@H]4C[C@H]1O[C@@H]1OCCC[C@@H]1O[C@@H]1OCCCC1)[C@@H]2O[C@]13OCCCC1	2
O=C([C@@](CCC1)(CC2)[C@H]1[C@@H](CC1)C2C2[C@H]1C(CCCC1)[C@H]1CC2)OCc1ccccc1	2
O=C([C@]1(CCCC2)[C@@H]2C2=CC[C@H](C(CCCC3)[C@H]3CC3)C3C2CC1)O[C@@H]1OCCCC1	2
O=C(C1OCC(C2)C11Oc3c4cc(C=CCO5)c5c3)C2C=C1C4=O	2
O=C(/C=C/C=C/c1ccccc1)/C=C/c1ccccc1	2
c1ccc2c(-c3cccc4ccccc34)cccc2c1	2
C(C1)c(cccc2)c2C(CC2)=C1c1c2cccc1	2
C(c1ccccc1)c1ccc(C(c2ccccc2)c2ccccc2)cc1	2
O=C(/C=C/c1ccccc1)c1ccc(CC2)c3c2cccc13	2
C(CC1)C[C@H]2C1[C@@H](CCC=C1)C1=CC2	2
C(CC1CC2)C[C@H]1[C@H]1[C@H]2C(CCCC2)C2=CC1	2
C(CC1CC2)C[C@H]1[C@H](CC1)[C@H]2[C@@H]2C1=CCCC2	2
C(CC1CC2)C[C@H]1[C@H]1[C@H]2C(CCCC2)[C@H]2CC1	2
C(CC/C=C/c1ccccc1)CCc1ccccc1	2
O=C([C@@H](CCC1)C(/C2=C\c3ccccc3)=O)[C@H]1/C2=O	2
C(c1ccccc1)Oc1ccc(C(c2ccccc2)c2ccccc2)cc1	2
O=C(C1)c(cccc2)c2O[C@@H]1c(cc1)cc2c1OCC(c1ccccc1)O2	2
O=C1Oc(cccc2)c2C(c2cc(-c3ccccc3)ccc2)=C1	2
O=C1Oc(cccc2)c2C(c(cc2)ccc2-c2ccccc2)=C1	2
C(C[C@H]1OCCOC1)C[C@H]1OCCOC1	2
C=C(CC1)CC2=C1C(CCCC1)[C@H]1CC2	2
O=C(CCC1)[C@H](CC2)C1c1c2cccc1	2
C1C2C=CCC1COC2c1ccccc1	2
O=C1OCC=C1	2
C1COCC1	2
O=C(C=CC=C1)C1=O	1
O=C(CCC1)CC1=O	1
O=C1C=CC=CC=C1	1
C=C1[C@@H](CCC2)[C@H]2[C@@H](C2)[C@@H]2CC1	1
C=C1[C@H](CCC2)[C@@H]2[C@H](C2)[C@H]2CC1	1
C=C1[C@@H](CC2)C2CCC2OC2C1	1
O=C(COC1)C(CCO2)=C1C2=O	1
O=C(C=C1)c(cccc2)c2C1=O	1
C1C=CC(c2ccccc2)OC1	1
C1C[C@@H]2C=CC=CC2CC1	1
C(CC1)C[C@@H]2C1C=CCC2	1
C(CC1)CC2[C@H]1C=CCC2	1
C1C[C@@H]2C=CCCC[C@H]2C1	1
C1C[C@@H]2C=CCCCC2C1	1
c1ccc(cccc2)c2c1	1
C(CC1)CC2C1CCCC2	1
C=C1[C@@H](CCC2)C2CCC1	1
C=C1[C@H](CCC2)C2CCC1	1
O=C1OCc2c1cccc2	1
O=C(CCC1)c2c1occ2	1
O=C(CC1)c2c1cccc2	1
C(C1)COc2c1cccc2	1
C1C=C[C@@H]2C1C/C=C/CC/C=C/CC2	1
O=C(Cc1ccccc1)c1ccco1	1
C(c1ccccc1)OC1OCCCC1	1
C(c1ccccc1)Oc1ccccc1	1
O=C1C(CC2COCOC2)=CCCC1	1
O=C1OC2CCCC1C2	1
C1Oc(cccc2)c2O1	1
O=C1C(C2)C=CC2CC1	1
C1C[C@@H]2C=COC[C@@H]2C1	1
C(c1ccccc1)c1ccccc1	1
C(C1CCCCC1)c1ccccc1	1
O=C1OC[C@@H](Cc2ccccc2)C1	1
O=C(C=C1)C=CC1c1ccccc1	1
C(C1CCOCC1)c1ccccc1	1
C1C[C@@H](O[C@H]2OCCCC2)OCC1	1
C(C1)Cc2cccc3c2C1CCC3	1
C(C[C@@H]1C2)[C@@H]2CC1c1ccccc1	1
C(CC1C2)C2CC1C1CCCCC1	1
O=C(c1ccc2)Oc3c1c2ccc3	1
c(cc1)cc2c1oc1c2cccc1	1
C1CC(c2ccccc2)=CC1	1
O=C1O[C@H]([C@H]2OCOC2)C=C1	1
O=C1OCOC2=C1COCC2	1
O=C([C@@H](CCC1)C=C2)[C@H]1C2=O	1
O=C(CC1)Oc2c1cccc2	1
O=C1c(cccc2)c2OCC1	1
O=C1C=CCC2C1CCCC2	1
O=C(CCC1)c2c1cccc2	1
O=C1[C@H](CCCC2)[C@@H]2CCC1	1
O=C1OCO[C@]11C=CCCC1	1
C1COC(c2ccco2)OC1	1
C(C12)C3C4C1C2C3CC=CC4	1
C(C1)CC2C(CC3)C1CC3C2	1
C(C1)C[C@]2(C3)[C@@H]1C[C@@H]3CCC2	1
C(C1)C[C@@H]2C1CCCC1O[C@@H]12	1
C1[C@H]2C=CC[C@@H]1C2	1
C(C1)[C@H]2O[C@@H]1CC2	1
O=C(C[C@@]12O[C@@H]1CCCC2)/C=C/C=C/C=C/C=C/C=C/C=C/C=C/C=C=C1CCCCC1	1
O=C(C[C@@]12O[C@@H]1CCCC2)/C=C/C=C/C=C/C=C/C=CC=CC=CC#CC1=CCCCC1	1
O=C(C=C1)C(CC2C3CCC4C2CCC4C(CC2)C4C2OC(CCCC2)C2CC4)=C3C1=O	1
O=C(CC1)CC=C1/C=C/C=C/C=C/C=CC=CC=CC=CC=CC=CC(CC1)=CCC1=O	1
O=C(c(oc(cc1)c2c(O3)c1C(CCCC1)=C1C3=O)c2-c1ccccc1)c1ccccc1	1
O=C(c1ccccc1)OCC(CCC1CC2)C[C@H]1C1C2C2=CC[C@@H](CCCC3)C3C2=CC1	1
O=C(c1ccccc1)O[C@H]1[C@@H](c2ccccc2)Oc2c(C(C(CO3)O4)C3=O)c4ccc2C1	1
O=C(C=C1C(C(c(cc2)c3c4c2OCCC4)=O)=C(C(C(c(cc2)c4c5c2OCC=C5)=O)=CC4=O)C3=O)c(c2c(cc3)OCC=C2)c3C1=O	1
O=C(C=C1C(C(c(cc2)c3c4c2OCCC4)=O)=C(C(C(c(cc2)c4c5c2OCCC5)=O)=CC4=O)C3=O)c(c2c(cc3)OCCC2)c3C1=O	1
O=C(C=C1C(C(c2ccc3OCC=Cc3c22)=O)=C(C(C(c(cc3)c4c5c3OCC=C5)=O)=CC4=O)C2=O)c(c2c(cc3)OCC=C2)c3C1=O	1
O=C(c1ccccc1)O[C@H](C[C@H](CC1)C(C2)[C@@H]3C1C1=CCC(CCCC4)[C@H]4C1CC3)[C@@H]2OC(c1ccccc1)=O	1
O=C(c1ccccc1)O[C@H](C[C@H](CC1)C(C2)[C@@H]3C1C1=CCC(CCCC4)[C@@H]4C1CC3)[C@@H]2OC(c1ccccc1)=O	1
O=C(c1ccccc1)O[C@H](C[C@H](CC1)C(C2)[C@@H]3C1C(CCC1[C@H]4CCCC1)C4=CC3)[C@@H]2OC(c1ccccc1)=O	1
O=C(c1cc2ccc3OCOc3c2c(-c(cc2)cc(OCc3ccccc3)c2OCc2ccccc2)c11)OC1=O	1
O=C(CC1)C=C(CC2)C1[C@H](CC1)[C@H]2[C@@H](CC2)C1C2C#CC#CC(CC1)C(CC2)[C@H]1[C@@H](CC1)[C@@H]2C(CC2)C1=CC2=O	1
O=C(CCc1ccccc1)C[C@H](C[C@H]1c2ccccc2)OC(C=C(/C=C/c2ccccc2)O2)=C1C2=O	1
C(CC1)CC2C1=C1C=CC(C(CC3)C(CC4)C[C@H]3O[C@@H](C3)OCC[C@@H]3O[C@@H]3OCCCC3)C4C1CC2	1
C(CC1)CC2C1C1=CCC(C(CC3)C(CC4)CC3OC3OCCCC3OC3OCCCC3)C4C1CC2	1
O=C(C(Oc1c2cccc1)=CC2=O)O[C@@H](CC1)C[C@H](CC2)C1[C@@H]1C2C(CCC2[C@H]3CCCC2)C3=CC1	1
C(COc1ccc([C@H]2O[C@@]3(c(cc4)ccc4OCCc4ccccc4)OC3C2)cc1)c1ccccc1	1
O=C(c1ccccc1)O[C@@H](C[C@@H]1CCCCCCCC2)C3[C@@H]1[C@]1(CCC4O5)O[C@]25O[C@@H]4[C@@H]1[C@@H]1OC1C3	1
C(C[C@@H](COc1ccccc1)OCc1ccccc1)[C@@H](COc1ccccc1)OCc1ccccc1	1
O=C1Oc(cccc2)c2C=C1C(c1cccc(C(C2=Cc(cccc3)c3OC2=O)C2=Cc(cccc3)c3OC2=O)c1)C1=Cc(cccc2)c2OC1=O	1
O=C1Oc(cccc2)c2C=C1C(c1ccc(C(C2=Cc(cccc3)c3OC2=O)C2=Cc(cccc3)c3OC2=O)cc1)C1=Cc(cccc2)c2OC1=O	1
O=C(C(CC=CC1=O)[C@H]1OC(c1ccccc1)=O)OCc(cccc1)c1O[C@@H]1O[C@H](COC(c2ccccc2)=O)CC[C@H]1OC(c1ccccc1)=O	1
O=C(CC(CC1)OC1CCOC(CC(CC1)OC1CCOC(CC(CC1)OC1CCO1)=O)=O)OCCC(CC2)OC2CC1=O	1
O=C(C[C@@H](CC1)O[C@@H]1CCOC(C[C@H](CC1)O[C@H]1CCOC(C[C@@H](CC1)O[C@@H]1CCO1)=O)=O)OCC[C@@H](CC2)O[C@@H]2CC1=O	1
O=C(c1cc2ccc3OCOc3c2c(-c(cc2)cc3c2OCO3)c1OCc1ccccc1)OCCCOCc1ccccc1	1
O=C(c1cccc2c1-c(cccc1)c1C2=O)OCCCCO[C@H]1O[C@H](CO[C@H]2O[C@H](CO[C@H]3OCCCC3)CCC2)CCC1	1
O=C1OCC(C(CC2)C(CC3)C2C(CC2)C3C(CC3)C2CC3OC(CC2)OCC2OC(CC2)OCC2OC2OCCCC2)=C1	1
O=C1OCC([C@@H](CC2)C(CC3)C2[C@H](CC2)[C@H]3C(CC3)[C@H]2C[C@H]3O[C@@H](CC2)OC[C@H]2O[C@H](CC2)OC[C@H]2O[C@@H]2OCCCC2)=C1	1
O=C1OCC([C@@H](CC2)C(CC3)C2[C@H](CC2)[C@H]3C(CC3)[C@H]2C[C@H]3O[C@@H](CC2)OC[C@@H]2O[C@@H](CC2)OC[C@@H]2O[C@@H]2OCCCC2)=C1	1
O=C1OCC([C@@H](CC2)C(CC3)C2[C@H](CC2)[C@H]3C(CC3)[C@H]2C[C@H]3O[C@H](CC2)OC[C@H]2O[C@H](CC2)OC[C@H]2O[C@H]2OCCCC2)=C1	1
O=C1OCC([C@@H](CC2)C(CC3)C2[C@H](CC2)[C@@H]3C(CC3)[C@@H]2C[C@H]3O[C@H](CC2)OC[C@H]2O[C@H](CC2)OC[C@H]2O[C@H]2OCCCC2)=C1	1
O=C1OCC(C(CC2)C(CC3)C2[C@@H](CC2)[C@H]3C(CC3)[C@H]2CC3O[C@H](CC2)OC[C@@H]2OC(CC2)OC[C@@H]2OC2OCCCC2)=C1	1
O=C(C=C1C(C(c2c3cccc2)=O)=C(C(C(c(cc2)c4c5c2OCCC5)=O)=CC4=O)C3=O)c(c2c(cc3)OCCC2)c3C1=O	1
C(c1ccccc1)c1cc(-c2c(CC3)c(Cc4ccccc4)ccc2)c3cc1	1
O=C(C1CC1)OC[C@@](CCC1)(CC2)[C@H]1[C@@H](CC1)C2C2[C@H]1C(CCCC1)[C@H]1CC2	1
O=C(c1ccccc1)O[C@@H](C[C@@H](C1)OC(c(cccc2)c2-c2c3cccc2)=O)OC1COC3=O	1
O=C(c1ccccc1)O[C@@H](C[C@H](C1)OC(c(cccc2)c2-c2c3cccc2)=O)O[C@@H]1COC3=O	1
C(C[C@@H](Cc1ccccc1)OCc1ccccc1)[C@@H](Cc1ccccc1)OCc1ccccc1	1
O=C(c1ccccc1)OCC(CO[C@@H]1COC(c2ccccc2)=O)[C@@H]1OC(c1ccccc1)=O	1
O=C(c1ccccc1)OC[C@H](C[C@@H](C1)OC(c2ccccc2)=O)O[C@H]1OC(c1ccccc1)=O	1
O=C(c1ccccc1)OC[C@H](CC[C@H]1OC(c2ccccc2)=O)O[C@H]1OC(c1ccccc1)=O	1
C(CCO[C@@H]1OCC[C@H]1O[C@@H]1OCCCC1)C[C@@H](CC1)C(CC2)[C@@H]1[C@H]1[C@H]2C(CCCC2)[C@H]2CC1	1
C(CCO[C@@H]1OCC[C@H]1O[C@@H]1OCCCC1)C[C@@H](CC1)C(CC2)[C@@H]1C1[C@H]2C(CCCC2)[C@H]2CC1	1
O=C(CCC1)C(C(c2c3ccc(-c(cc4)cc(C(C5=C6CCCC5=O)=O)c4C6=O)c2)=O)=C1C3=O	1
C([C@H]1[C@H](c(cc2)ccc2O[C@@H]2OCCCC2)OC[C@H]11)O[C@H]1c(cc1)ccc1O[C@@H]1OCCCC1	1
O=C(c1c(-c2ccccc2)oc(cc2)c1cc2-c(cc1)cc2c1OCO2)OCc1ccccc1	1
O=C(c1ccccc1)OC[C@H](CCC1)O[C@H]1OCC(CC12)=C[C@@H]([C@H](C3)[C@H]3CC3)C3[C@@H]2C=CC1=O	1
O=C(/C=C/c1ccccc1)O[C@@H](CC1)C[C@H](CCC2C(CCC3[C@H]4CCCC3)C4=C3)C1[C@H]2C3=O	1
O=C(c1ccccc1)OC[C@H](CC[C@@]1(CC2)O[C@]1(C1)C2C(CC[C@@H](C2)C3CCC2=O)[C@H]3[C@H]1OC(c1ccccc1)=O)OC(c1ccccc1)=O	1
O=C(C[C@H]([C@H]([C@@H]1OC(c(cccc2)c2-c2c3cccc2)=O)O2)OC[C@@H]1OC3=O)c(cccc1)c1-c(cccc1)c1C2=O	1
O=C(c1ccccc1)O[C@H](CCC[C@H]1OC(c(cc2)ccc2OC(c2ccccc2)=O)=O)[C@H]1OC(c1ccccc1)=O	1
O=C(c1ccccc1)O[C@H](CCC[C@H]1OC(c(cc2)ccc2OC(c2ccccc2)=O)=O)[C@@H]1OC(c1ccccc1)=O	1
O=C(c1ccccc1)O[C@H](CCC[C@H]1OC(c2ccccc2)=O)C1OC(c(cc1)ccc1OC(c1ccccc1)=O)=O	1
O=C(c1ccccc1)OC(C[C@H](C1OC(c2ccccc2)=O)OC(c2ccccc2)=O)C[C@H]1OC(c1ccccc1)=O	1
C=C(CC1)[C@@H](C/C=C(\C=CO2)/C2=O)C(CC2)[C@H]1C(COC(/C=C/c1ccccc1)=O)[C@@H]2OC(/C=C/c1ccccc1)=O	1
O=C(c1ccccc1)O[C@@H](C1)[C@H](c2ccccc2)Oc2c1ccc1c2[C@H](C2)c(cccc3)c3O[C@@]2(c2ccccc2)O1	1
O=C(COCC(COC(c1ccccc1)=O)[C@H](COC(c1ccccc1)=O)OC(c1ccccc1)=O)c1ccccc1	1
O=C(c1ccccc1)O[C@@H](C[C@H]1OCc(cccc2)c2-c(cccc2)c2C(OC2)=O)O[C@H]2[C@H]1OC(c1ccccc1)=O	1
O=C(CCc1ccccc1)c(cc1)ccc1O[C@@H](CC1)O[C@H](COC(c(cccc2)c2-c2c3cccc2)=O)[C@H]1OC3=O	1
O=C([C@H](C(CC=C1)c2ccccc2)[C@H]1c(cc1)cc2c1OC1c(cccc3)c3OC1C2=O)c1ccccc1	1
C(c1ccccc1)O[C@@H](CC1)C[C@H](CC2)C1[C@@H]1C2C(C[C@H](C2[C@H]3CCCC2)OCc2ccccc2)C3=CC1	1
O=C([C@]1(CCCC2)[C@@H]2C2=CC[C@H](C(CCCC3)[C@H]3CC3)C3C2CC1)O[C@@H](CC1)OC[C@H]1O[C@@H]1OCCCC1	1
O=C([C@]1(CCCC2)[C@@H]2C2=CC[C@H](C(CCCC3)[C@H]3CC3)C3C2CC1)O[C@@H](CC1)OC[C@H]1O[C@H]1OCCCC1	1
O=C([C@]1(CCC=C2)[C@@H]2C2=CC[C@H](C(CC3)[C@@H](CC4)C[C@H]3O[C@@H]3OCCCC3)C4C2CC1)O[C@@H]1OCCCC1	1
O=C([C@]1(CCCC2)[C@@H]2C2=CCC(C(CC3)C(CC4)C[C@H]3O[C@@H]3OCCCC3)C4C2CC1)O[C@@H]1OCCCC1	1
O=C(C([C@H](CC1)[C@](C2)(CC3)[C@@]12C(CC1)[C@H]3[C@@H]2[C@@H]1C(CO[C@@H](C1)c3ccccc3)C1=CC2)=C1)O[C@]11OCCC1	1
O=C(C([C@H](CC1)[C@](C2)(CC3)[C@@]12C(CC1)[C@H]3C2[C@@H]1C(CO[C@@H](C1)c3ccccc3)C1=CC2)=C1)O[C@@]11OCCC1	1
C(C[C@@H](COCc1ccccc1)OCc1ccccc1)[C@@H](COCc1ccccc1)OCc1ccccc1	1
C1O[C@@]23C=CC(C(CC4)C(CC5)C[C@H]4O[C@@H](C4)OCC[C@@H]4O[C@@H]4OCCCC4)C5C2CC[C@]11[C@H]3CCCC1	1
C=C(CCC[C@@H](CC1)C(CC2)[C@@H]1C1[C@H]2C(CCCC2)[C@H]2CC1)CCO[C@@H]1OCCC[C@H]1O[C@@H]1OCCCC1	1
O=C([C@H](CC[C@H]1OC(c2ccccc2)=O)c(cccc2)c2-c2c1cc1OCOc1c2)/C=C/c1ccccc1	1
C(c1ccccc1)O[C@H]([C@H]1OCc2ccccc2)[C@@H]2O[C@H](c3ccccc3)OC[C@H]2O[C@@H]1c1ccccc1	1
C(c1ccccc1)O[C@H]([C@H]1OCc2ccccc2)[C@@H]2O[C@H](c3ccccc3)OC[C@H]2O[C@H]1c1ccccc1	1
O=C(C1CCCC1)OC[C@H](CCC(CC1)=C(C2)C1C(CC[C@@H](C1)C3CCC1=O)[C@H]3[C@H]2OC(C1CCCC1)=O)OC(C1CCCC1)=O	1
C([C@@H](COCc1ccccc1)OCc1ccccc1)[C@@H]([C@H](COCc1ccccc1)OCc1ccccc1)OCc1ccccc1	1
O=C(c1ccccc1)OC[C@H](CC1O2)[C@]34OC22O[C@@H]1[C@@H]3[C@@H]1OC1CC([C@H](C1)OC(c3ccccc3)=O)[C@H]4[C@H]1CCCCCCCC2	1
C(C1)C(C(CC2)C3C2OC(CCCC2)C2CC3)C(CC2)C1C(C1)C2c2c1cccc2	1
C(Cc1cccc(Oc2c(CCc(cc3)ccc3O3)cccc2)c1)c1cc3ccc1	1
C1OC[C@@H](c2cc(-c3ccccc3)ccc2)O[C@@H]1c1cc(-c2ccccc2)ccc1	1
C(CC(CCC1)C2[C@H]1OCCCC2)C(CCC1)[C@@H]2C1C(Cc1ccccc1)=CCC2	1
O=C1C(C(/C=C/c2ccccc2)c2ccccc2)=COC(CCc2ccccc2)C1	1
O=C1C(C(CCc2ccccc2)c2ccccc2)=COC(CCc2ccccc2)C1	1
O=C(c(cccc1)c1O[C@@H]1O[C@H](CO[C@@H]2OCCCC2)CCC1)Oc1ccccc1	1
O=C1OCC([C@@H](CC2)C(CC3)C2[C@@H](CC2)[C@H]3C(CC3)C2C[C@H]3O[C@H]2OCCCC2)=C1	1
O=C1OCC([C@@H](CC2)C(CC3)C2[C@H](CC2)[C@H]3C(CC3)C2C[C@H]3O[C@@H]2OCCCC2)=C1	1
O=C1c(cc(cccc2-c3c(cc(c4c5)OCCC4=O)c5ccc3)c2c2)c2OCC1	1
O=C(c1c2cccc1)OC2(c1cc2ccccc2cc1)c1cc2ccccc2cc1	1
O=C(C1CCCC1)O[C@@H](CC1)C[C@H](CC2)C1[C@@H](CC1)C2C2[C@H]1C1=CCCCC1CC2	1
O=C(c1ccccc1)O[C@@H](CC1)C[C@H](CC2)C1[C@@H](CC1)C2C2[C@H]1[C@@H](CCC1)C1CC2	1
C(c1ccccc1)O[C@H]1C(CCCC2)[C@@H]2C2=CC[C@H](C(CCCC3)[C@H]3CC3)C3C2C1	1
O=C(c1ccccc1)OC(CC[C@H]1OC(c2ccccc2)=O)C[C@H]1OC(c1ccccc1)=O	1
O=C(c1ccccc1)O[C@H](CCC[C@H]1OC(c2ccccc2)=O)C1OC(c1ccccc1)=O	1
O=C(c1ccccc1)O[C@H](C[C@H](OC(c1ccccc1)=O)OC1)[C@@H]1OC(c1ccccc1)=O	1
O=C(C(CCC1CCC2C3[C@H]4C(CCCC5)[C@H]5CC3)C[C@H]1C2=CC4=O)OCC1CCOCC1	1
O=C(/C=C/c1ccccc1)O[C@@H](CC1)C[C@H](CC2)C1[C@@H]1C2C2=CCC(CCCC3)[C@H]3C2CC1	1
O=C(/C=C/c1ccccc1)O[C@@H](CC1)C[C@H](CC2)C1[C@@H]1C2C(CCC2[C@H]3CCCC2)C3=CC1	1
O=C([C@@](CCC1)(CC2)[C@H]1[C@@H](CC1)C2C2[C@H]1C(CCCC1)[C@H]1CC2)OCCCc1ccccc1	1
C([C@@H]1OCCCC1)[C@H](CCC1)O[C@]1(CC1)OC1[C@@H](CC1)OC1C(CC1)OC1[C@H]1OCCCC1	1
C([C@@H]1OCCCC1)[C@H](CCC1)O[C@]1(CC1)OC1[C@@H](CC1)OC1[C@@H](CC1)O[C@H]1[C@H]1OCCCC1	1
O=C(C(CCC1CCC2C3[C@H]4C(CCCC5)[C@H]5CC3)C[C@H]1C2=CC4=O)OCc1ccccc1	1
O=C(COc1ccccc1)OC[C@@](CCC1)(CC2)[C@H]1[C@@H](CC1)C2C2[C@H]1C(CCCC1)[C@H]1CC2	1
O=C(C1)c(cc(Cc2ccccc2)cc2C/C=C/c3ccccc3)c2OC1c1ccccc1	1
O=C(C1)c(cc(C/C=C/c2ccccc2)cc2Cc3ccccc3)c2OC1c1ccccc1	1
O=C(C[C@H]([C@H]1C(Oc2ccccc2)=O)O[C@@H](c2ccccc2)O[C@H]1C=C(C(c1ccccc1)=O)C(c1ccccc1)=O)Oc1ccccc1	1
O=C1C(OCc2ccccc2)=C(c(cc2)cc(OCc3ccccc3)c2OCc2ccccc2)Oc2c1ccc(OCc1ccccc1)c2	1
O=C(c1ccccc1)OC[C@H](CCC(CC1)=C(C2)C1C(CC[C@@H](C1)C3CCC1=O)[C@H]3[C@H]2OC(c1ccccc1)=O)OC(c1ccccc1)=O	1
C([C@@](CCC1)(CC2)[C@H]1[C@@H](CC1)C2C2[C@H]1C(CCC1)[C@H]1CC2)OC(c1ccccc1)(c1ccccc1)c1ccccc1	1
O=C(C([C@H](CC1)[C@](C2)(CC3)[C@@]12C(CC1)[C@H]3C2[C@@H]1C(CO[C@@H](C1)c(cc3)cc4c3OCO4)C1=CC2)=C1)O[C@@]11OCCC1	1
O=C1c(c(OCc2ccccc2)cc(OCc2ccccc2)c2)c2OC(c(cc2)ccc2OCc2ccccc2)=C1	1
O=C(c1ccccc1)OC[C@H]([C@H](C[C@H]1OC(c2ccccc2)=O)OC(c2ccccc2)=O)O[C@H]1Oc1ccccc1	1
O=C(c1ccccc1)OC[C@H](C[C@@H]([C@H]1OC(c2ccccc2)=O)OC(c2ccccc2)=O)O[C@H]1Oc1ccccc1	1
O=C(C[C@H]([C@H]1C(Oc2ccccc2)=O)O[C@@H](c2ccccc2)O[C@H]1/C=C/C(c1ccccc1)=O)Oc1ccccc1	1
O=C(c1ccccc1)OC(C1)C(c(cccc2)c2-c2c(C(CC3)Oc4c3cccc4)cccc2)Oc2c1cccc2	1
O=C(c1ccccc1)O[C@H](C1)[C@@H](c(cccc2)c2-c2c([C@H](CC3)Oc4c3cccc4)cccc2)Oc2c1cccc2	1
O=C(c1ccccc1)O[C@H](C1)[C@@H](c2ccccc2)Oc2c1cccc2[C@@H](C1)c(cccc2)c2O[C@@H]1c1ccccc1	1
O=C(c1ccccc1)O[C@H](C1)[C@@H](c2ccccc2)Oc2c1cccc2[C@H](C1)c(cccc2)c2O[C@@H]1c1ccccc1	1
O=C([C@]1(CCCC2)[C@@H]2C2=CC[C@H](C(CC3)[C@@H](CC4)C[C@H]3OC(c3ccccc3)=O)C4C2CC1)OCc1ccccc1	1
O=C([C@]1(CCCC2)[C@@H]2C2=CC[C@@H]3C(C[C@H](CC4)OC(c5ccccc5)=O)[C@H]4CCC3C2CC1)OCc1ccccc1	1
O=C(c1cc2ccc3OCOc3c2c(-c(cc2)cc3c2OCO3)c1COCc1ccccc1)OCc1ccccc1	1
C1[C@](CC[C@@H](C2)O[C@@H]3OCCCC3)([C@H]2[C@H](C2)O[C@@H]3OCCCC3)[C@]1(CC1)[C@@H]2C(CC2)C1[C@H]2C1OCCC1	1
O=C1Oc(cccc2)c2C=C1C(c1ccc(/C=C/c2ccccc2)cc1)C1=Cc(cccc2)c2OC1=O	1
O=C1Oc(cccc2)c2C=C1C(c1ccc(CCc2ccccc2)cc1)C1=Cc(cccc2)c2OC1=O	1
O=C1Oc(cccc2)c2C=C1C(c(cc1)ccc1OCc1ccccc1)C1=Cc(cccc2)c2OC1=O	1
O=C(c1ccccc1)O[C@H]([C@@H](C(CC[C@@H]1C([C@@H](C2)CC3=O)C=C3O[C@@H]3OCCCC3)OC3)[C@]13[C@@H]2O1)C1=O	1
C([C@H](CCC1)O[C@H]1O[C@@H](CC1)C[C@H](CC2)C1[C@@H]1C2C(CCC2[C@@H]3CCCC2)C3=CC1)O[C@@H]1OCCCC1	1
O=C(C1(CC2CC1)OC2=O)O[C@@H](COc(cc1)c2c(OC=C3)c1C3=O)[C@@H]2OC(C1(CC2CC1)OC2=O)=O	1
O=C(CCCC/C=C/C=C/CCCC(CC(C1)OC(/C=C/CCC2)=O)OC11OCCCC1)CCCC2=O	1
O=C(CCCCC=C/C=C\CCCC(C[C@@H](C1)OC(C=CCCC2)=O)O[C@@]11OCCCC1)CCCC2=O	1
O=C(CCCCC=C/C=C\CCC[C@H](C[C@@H](C1)OC(C=CCCC2)=O)O[C@]11OCCCC1)CCCC2=O	1
O=C(C1(CC2CC1)OC2=O)O[C@@H](COc1c2c(OC(C=C3)=O)c3c(OCc3ccccc3)c1)[C@@H]2OC(C1(CC2CC1)OC2=O)=O	1
O=C1Oc(cccc2)c2C=C1C(c(cc1)cc(OCc2ccccc2)c1OCc1ccccc1)C1=Cc(cccc2)c2OC1=O	1
O=C1Oc(cccc2)c2C=C1C(c1cc(OCc2ccccc2)cc(OCc2ccccc2)c1)C1=Cc(cccc2)c2OC1=O	1
O=C(c1ccccc1)OCCc1ccc(C(C=C2)=O)c3c2c(C=CC(c2ccc4CCOC(Oc5ccccc5)=O)=O)c2c4c13	1
O=C(CC(Cc1ccccc1)(Cc1ccccc1)O1)C(Cc2ccccc2)C1=O	1
O=C(C1CCC1)O[C@@H](CC1)C[C@H](CC2)C1[C@@H](CC1)C2C2[C@H]1C1=CCCCC1CC2	1
C(CC1C2=CCCC(Cc3ccccc3)[C@@H]2CCC1)C1C2=CCCC[C@H]2CCC1	1
O=C(C(C1)C(c2ccccc2)C2=Cc(cccc3)c3OC2=O)Oc2c1cccc2	1
C(CC1)CCC1C#Cc1c(-c2ccccc2)oc(cc2)c1cc2-c1ccccc1	1
C(Cc1cccc(Oc2ccc(CC3)cc2)c1)c(cc1)ccc1-c1c3cccc1	1
O=C1c2cc3ccccc3cc2CCC1O[C@@H](C1)OCC[C@@H]1O[C@@H]1OCCCC1	1
C=C(C1)[C@H](C2)CC[C@@H](C(CC[C@H](C3)OC(c4ccccc4)=O)[C@H]3C3)[C@@]12[C@H]3OC(c1ccccc1)=O	1
O=C(c1ccccc1)O[C@H](C[C@H](CC1)C(C2)C3=C1C1=CCCC1CC3)[C@@H]2OC(c1ccccc1)=O	1
O=C(c1ccccc1)O[C@@H]([C@@H](C1)OC(c2c([C@@H](C(C3)O4)C5=CC3=O)c4ccc2)=O)OC[C@H]1OC5=O	1
O=C(/C=C/c1ccccc1)OC[C@H](C[C@@H]1OC(/C=C/c2ccccc2)=O)O[C@H]1O[C@H]1OCCCC1	1
O=C(CC(C1)c2ccccc2)C(C(C(C(CC(C2)c3ccccc3)=O)C2=O)c2ccccc2)C1=O	1
O=C(C1)c(cc(C/C=C/c2ccccc2)cc2C/C=C/c3ccccc3)c2OC1c1ccccc1	1
O=C(/C=C/c1ccccc1)O[C@@H]1C[C@H](OC2=C(c3ccccc3)Oc(cccc3)c3C2=O)O[C@H](CO[C@@H]2OCCCC2)C1	1
O=C(c1ccccc1)OC[C@H](CC[C@H]1OC(c2ccccc2)=O)O[C@H]1OC1=C(c2ccccc2)Oc(cccc2)c2C1=O	1
O=C(c1ccccc1)O[C@H]([C@H](C1)OC(c(cccc2)c2-c2c3cccc2)=O)[C@H](OC(c2ccccc2)=O)O[C@@H]1COC3=O	1
O=C(c1ccccc1)O[C@@H](CO[C@H](COC(c(cccc1)c1-c1cc2ccc1)=O)[C@H]1OC2=O)[C@H]1OC(c1ccccc1)=O	1
O=C(c1c(cc2)-c(cccc3)c3C(OC[C@H]3OCCC[C@@H]3OC(c(cccc3)c3-c(cc3)c45)=O)=O)Oc3c5-c1c2OC4=O	1
O=C(C1(CC2CC1)OC2=O)O[C@@H](COc(cc1)c2c(O3)c1C=C(c1ccccc1)C3=O)[C@@H]2OC(C1(CC2CC1)OC2=O)=O	1
O=C(C1(CC2CC1)OC2=O)O[C@@H](COc(cc1)c2c(O3)c1C(c1ccccc1)=CC3=O)[C@@H]2OC(C1(CC2CC1)OC2=O)=O	1
O=C(C1(CC2CC1)OC2=O)O[C@@H](COc(cc1)c2c(OC=C3c4ccccc4)c1C3=O)[C@@H]2OC(C1(CC2CC1)OC2=O)=O	1
O=C(C1(CC2CC1)OC2=O)O[C@@H](COc(cc1)c2c(OC(c3ccccc3)=C3)c1C3=O)[C@@H]2OC(C1(CC2CC1)OC2=O)=O	1
O=C(c(cccc1)c1-c1c2cccc1)O[C@@H](CO[C@H](COC(c(cccc1)c1-c1c3cccc1)=O)[C@H]1OC3=O)[C@H]1OC2=O	1
C=C(C1)[C@@H](CCC[C@H](CCC2)OC22OCCCC2)O[C@H](CC2)[C@H]1O[C@@]2(CC1)O[C@H]1/C=C/C[C@H](CC=C1)OC11OCCCC1	1
O=C(c1ccccc1)OC[C@H](C[C@@H]([C@H]1OC(c2ccccc2)=O)OC(c2ccccc2)=O)O[C@@H]1OC(c1ccccc1)=O	1
O=C1c2cc(CC3(C4)Cc5cc(C(CCC6)=O)c6cc5C3)c4cc2CCC1	1
O=C(C[C@H]1C(CC2)OC3)O[C@H](C4)[C@@]13[C@H]2C(C1)[C@@H]4C=C[C@H]1O[C@@H]1OCCCC1	1
O=C1C(O[C@@H]2O[C@H](CO[C@@H]3OCCCC3)CC[C@H]2O[C@@H]2OCCCC2)=C(c2ccccc2)Oc2c1cccc2	1
O=C1c(ccc(O[C@@H]2O[C@H](CO[C@@H]3OCCCC3)CC[C@H]2O[C@@H]2OCCCC2)c2)c2OC(c2ccccc2)=C1	1
O=C1c(ccc(O[C@@H]2O[C@H](CO[C@@H]3OCCC[C@H]3O[C@@H]3OCCCC3)CCC2)c2)c2OC(c2ccccc2)=C1	1
O=C(/C=C/c1ccccc1)O[C@H](CC1)CC(CC2)C1[C@@H](C1)[C@@H]2[C@H](CCC2)C2[C@H]1OC(/C=C/c1ccccc1)=O	1
O=C(/C(/Oc1cc(OCc2ccccc2)c2)=C\c3ccc(C4CCCCC4)cc3)c1c2OCc1ccccc1	1
C([C@@H]([C@@H]([C@H]1OCc2ccccc2)OCc2ccccc2)O[C@H]2[C@H]1O[C@H](c1ccccc1)OC2)c1ccccc1	1
O=C(c1ccccc1)O[C@H]1[C@](CCC2)(C3[C@H]2OC(c2ccccc2)=O)OC[C@@H]1C[C@@H]3OC(c1ccccc1)=O	1
C([C@H](C(CC1)[C@H]2C3)[C@H](CC4)[C@H]1C(CC1)[C@@H]4C[C@H]1O[C@@H](CC1)OC[C@H]1O[C@@H]1OCCCC1)[C@@H]2O[C@]13OCCCC1	1
C([C@H](C(CC1)[C@H]2C3)[C@H](CC4)[C@H]1C(CC1)[C@@H]4C[C@H]1O[C@@H]1OCCC[C@H]1O[C@@H]1OCCCC1)[C@@H]2O[C@]13OCCCC1	1
O=C(/C=C/C=C/c1ccccc1)O[C@H](C1)C2OC3(c4ccccc4)O[C@@]1([C@@H](C1CC4O[C@H]44)C=CC1=O)[C@@H]4[C@H]2O3	1
O=C(/C=C/C=C/c1ccccc1)O[C@H](C1)C2OC3(c4ccccc4)O[C@@]1([C@@H](C1CC4O[C@H]44)C=CC1=O)C4[C@H]2O3	1
O=C1OCc2c(-c(cc3)cc(OCc4ccccc4)c3OCc3ccccc3)c3c4OCOc4ccc3cc12	1
O=C1OCc2cc3ccc4OCOc4c3c(-c(cc3)cc(OCc4ccccc4)c3OCc3ccccc3)c12	1
C=C(CC1)CC2C3=CC[C@H](C(CC4)[C@@H](CC5)C[C@H]4O[C@@H]4OCCCC4)C5C3CC[C@]12C(O[C@@H]1OCCCC1)=O	1
C=C(CCC1)C2C3=CC[C@H](C(CC4)[C@@H](CC5)C[C@H]4O[C@@H]4OCCCC4)C5C3CC[C@]12C(O[C@@H]1OCCCC1)=O	1
O=C(CC1)C(CC2)[C@@H]1[C@H]1[C@H]2C(CC[C@@H](C2)O[C@@H]([C@@H](C3)O[C@@H]4OCCCC4)OC[C@H]3O[C@@H]3OCCCC3)C2=CC1	1
O=C(/C=C/c1ccccc1)O[C@H](CO[C@H]([C@@H]1O[C@@H]2OCCC2)OCCc2ccccc2)[C@@H]1O[C@@H]1OCCCC1	1
O=C(CCC(c(cc1)ccc1OCCc(cc1)cc2c1OCO2)=O)c(cc1)ccc1OCCc1ccccc1	1
O=C(/C=C/c1ccccc1)OC[C@H](CCC1)O[C@H]1O[C@@H]1[C@H]2[C@H](O[C@@H]3O[C@H](COC(/C=C/c4ccccc4)=O)CCC3)OC=C[C@H]2CC1	1
O=C(C1CC1)OC[C@@H]([C@H](CCC(CC1)=C(C2)C1C(CC[C@@H](C1)C3CCC1=O)[C@H]3[C@H]2OC(C1CC1)=O)OC(C1CC1)=O)OC(C1CC1)=O	1
O=C(c1c(-c2ccccc2)c(-c2ccccc2)c(-c2ccccc2)c(-c2ccccc2)c11)OC11c(cccc2)c2Oc2c1cccc2	1
C(CC1CC2)CC1C(CC1)C2C(CC2)C1C[C@H]2O[C@@H]1OCCC[C@H]1O[C@@H]1OCCCC1	1
C(CC1CC2)CC1C(C1)C2C(CCCC2)C2C1O[C@@H]1OCCCC1O[C@@H]1OCCCC1	1
O=C(CC1CCCC1)OC[C@@](CCC1)(CC2)[C@H]1[C@@H](CC1)C2C(CC2)[C@H]1C1[C@@H]2CC=CC1	1
O=C(c1ccccc1)O[C@@H](CC1)C[C@H](CC2)C1[C@@H]1C2C2=CCC(CCCC3)[C@@H]3C2CC1	1
O=C(c1ccccc1)O[C@@H](CC1)C[C@H](CC2)C1[C@@H]1C2C(CCC2[C@H]3CCCC2)C3=CC1	1
O=C(c1ccccc1)O[C@@H](CC[C@@H]1CC2)CC1[C@@H]1C2C2=CCC(CCCC3)[C@H]3C2CC1	1
O=C(c1ccccc1)O[C@H](CC[C@@H]1CC2)CC1[C@@H]1C2C2=CCC(CCCC3)[C@H]3C2CC1	1
O=C([C@@](CCC1)(CC2)[C@H]1[C@@H](CC1)C2C(CC2)[C@H]1C(CC1)C2CC1=O)Oc1ccccc1	1
O=C(c1ccccc1)O[C@@H]1C[C@H](O[C@@H](C2)COC[C@@H]2OC(c2ccccc2)=O)OCC1	1
O=C(C1)c(cc(Cc2ccccc2)cc2Cc3ccccc3)c2OC1c1ccccc1	1
O=C1c(ccc(O[C@@H]2OCCC[C@H]2O[C@@H]2OCCCC2)c2)c2OC(c2ccccc2)=C1	1
O=C(C=Cc1c2c(CCCC3)c3cc1)C2=O	1
O=C1C(c2ccccc2)=C1c1ccccc1	1
O=C1c(cccc2)c2-c(cccc2)c2C=C1	1
C(c1coc2c1cccc2)c1ccccc1	1
C(C[C@@H]12)C[C@@H]2C=CO[C@H]1O[C@@H]1OCCCC1	1
C(CC[C@H]1OCCOC1)C[C@H]1OCCOC1	1
C(CCc1ccccc1)C[C@H]1OCCOC1	1
O=C(c1ccccc1)C#Cc1ccccc1	1
O=C(/C=C\c1ccccc1)c1ccccc1	1
O=C(/C=C/c1ccccc1)c1ccccc1	1
O=C(/C=C/C1=CCCC=C1)C1=CC=CCC1	1
C=C(C=CC/C1)/C1=C\C(c1ccccc1)=O	1
C=C([C@@H]1C(C2)C/C=C/CC/C=C/CC1)C2=O	1
O=C(C[C@H]1OCCOC1)C[C@H]1OCCOC1	1
C(C1)C(CC2)[C@@H]1[C@H]1[C@H]2C(CCCC2)[C@H]2CC1	1
C(C1)C(C2)CC[C@H]3[C@@]12C(CCCC1)[C@H]1CC3	1
C(C1)C2COC3c(cccc4)c4OC1C3C2	1
C1O[C@]1(CCC1)[C@H](CC2)C1c1c2cccc1	1
O=C(C[C@@H]1C(CCCC2)[C@H]2CCC1C1CC2)[C@@H]1[C@H]2C1OCCCC1	1
O=C(/C=C(\C(c1ccccc1)=O)/c1ccccc1)c1ccccc1	1
O=C(C[C@@H](C(c1ccccc1)=O)c1ccccc1)c1ccccc1	1
O=C(C1OCC(C2)[C@@]11Oc3c4cc(C=CCO5)c5c3)C2C=C1C4=O	1
O=C(C1OCC(C2)[C@@]11Oc3ccc(C=CCO4)c4c33)C2C=C1C3=O	1
C=C(C(C(CC1)C(C2)c3cocc3)C2=O)C1C(CC1)CCOC1=O	1
C1C[C@H](O[C@H](CC2)CO[C@H]2O[C@@H]2C3C=CCC[C@@H]3CCC2)OCC1	1
O=C1c(ccc(OC2OCCCC2)c2)c2OC(c2ccccc2)=C1	1
O=C1c(ccc(O[C@@H]2OCCCC2)c2)c2OC(c2ccccc2)=C1	1
O=C(CC1c2ccccc2)C(c2ccccc2)=C1c1ccccc1	1
O=C(C=C1)c(cccc2)c2C1=C(c1ccccc1)c1ccccc1	1
O=C(C(Cc1ccccc1)(Cc1ccccc1)C1)c2c1cccc2	1
C(c1ccccc1)c1c(Cc2ccccc2)cccc1	1
C([C@@H]1C[C@@H](Cc2ccccc2)CCC1)c1ccccc1	1
O=C(CCC1=O)C=C1c(cc1)ccc1-c1ccccc1	1
O=C(COc1ccccc1)c1cc(CCCC2)c2cc1	1
O=C(/C=C/c1ccccc1)c1cc2ccccc2cc1	1
C1Oc(cccc2)c2C=C1/C=C/C=C/c1ccccc1	1
O=C(C(CC1)=C/C=C/c2ccccc2)c2c1cccc2	1
O=C(CCc1ccccc1)/C=C/C=C/c1ccccc1	1
O=C(CCc1ccccc1)/C=C/CCc1ccccc1	1
c1ccc(cc(cc2)-c3cc4ccccc4cc3)c2c1	1
O=C1OC(CCCCCC2)=C2C=C1C(C1CC1)C1CC1	1
O=C(CCC1)C=C1c1c2oc(cccc3)c3c2ccc1	1
C(CC1)CC11COC(c2cc3ccccc3cc2)OC1	1
C(COc1ccc(C[C@@H]2[C@@H](Cc3ccccc3)COC2)cc1)c1ccccc1	1
O=C(CC(Cc1ccccc1)(c1ccccc1)O1)C(Cc2ccccc2)C1=O	1
C(CC1)Cc2c1cc(/C=C/c1ccccc1)cc2	1
C(CCC1c2ccccc2)CC1c1ccccc1	1
C(CC1)CCC1(c1ccccc1)c1ccccc1	1
C=C(c1ccccc1)c1cc(CCCC2)c2cc1	1
C=C(CCC/C1)/C1=C/C=C1/C(CCC2)C2CCC1	1
C=C(CCC/C1)/C1=C/C=C1[C@H](CCC2)C2CCC1	1
O=C(c1ccccc1)C1=C[C@@H](CCC2)C=C2C1=O	1
C([C@@H]1OC1)Oc1ccc(Cc2ccccc2)cc1	1
O=C(c1ccccc1)c1cc2ccccc2cc1	1
C([C@H]1OCCC1)c(cc1)ccc1-c1ccccc1	1
C1[C@]23[C@@]1(CCCC1)[C@H]1CC[C@H]2C(CCC1)C1CC3	1
C(CC1CC2)CC1C(CC1)C2C2[C@H]1[C@H]1O[C@H]1CC2	1
C(C1)c(cccc2)c2C1=C1C=C(C=CC=C2)C2=C1	1
O=C(CC1)C[C@H](CC2)C1[C@@H]1C2c2cocc2CC1	1
O=C(C[C@@](C1)(C(CCCC2)[C@H]2CC2)C2=C2)C1C2=O	1
O=C1C=C2C=CC(C(CCC3)C3CC3)C3C2CC1	1
O=C1C=C(CC[C@@H]2[C@@H]3CCC4[C@H]2CCC4)C3C=C1	1
O=C(CC1)C=C(CC2)C1=C1[C@@H]2[C@H](CCC2)C2CC1	1
O=C(CC1)C=C(CC2)C1C(CC1)C2C2C1=CCC2	1
O=C(CC1)C=C(CC2)C1[C@@H]1[C@@H]2[C@H](CCC2)C2CC1	1
O=C(CC1)CC(CC2)=C1[C@@H]1[C@@H]2[C@H](CCC2)C2CC1	1
O=C(CC1)C[C@H](CC2)C1[C@@H]1[C@@H]2[C@H](CCC2)C2CC1	1
O=C(CC1)C[C@@H](CC2)C1C1C2C(CCC2)C2CC1	1
O=C(CC1)CC(CC2)C1[C@@H]1[C@@H]2[C@H](CCC2)C2CC1	1
O=C1C=C(CCCC2)C2C2C1C(CCC1)C1CC2	1
O=C(C1CC2)C=C[C@@H]1C1C2C(CCCC2)[C@H]2CC1	1
O=C(CC1)C(CCC23)C1C3=CCc1c2cccc1	1
O=C(CC1)C(CC[C@@H]23)[C@@H]1C3=CCc1c2cccc1	1
O=C(CC1)C(CC[C@H]23)[C@@H]1C3=CCc1c2cccc1	1
O=C(CC1)C(CCC23)C1C3C=Cc1c2cccc1	1
O=C(CC1)C(CC2)[C@@H]1[C@H]1[C@H]2C(CCCC2)C2=CC1	1
O=C(CC1)C(CC2)[C@@H]1[C@@H]1[C@@H]2C(CCCC2)[C@H]2CC1	1
O=C(CC1)C(CC2)[C@@H]1[C@H]1[C@H]2C(CCCC2)[C@H]2CC1	1
O=C(CC1)C(CC2)C1C1C2C(CCCC2)[C@@H]2CC1	1
O=C(CC1)C(CC2)C1C1C2C(CCCC2)[C@H]2CC1	1
O=C(CC1)C(CC2)[C@@H]1[C@H]1[C@H]2C(CCCC2)C2CC1	1
O=C1[C@@H]2C(CCCC3)[C@H]3CC[C@H]2[C@H](CCC2)C2C1	1
O=C1c2cc3ccccc3cc2-c2c1cccc2	1
O=C(c1c-2cccc1)c1cccc3cccc2c13	1
C(c1ccccc1)OC1(CC(C2)C3)CC3CC2C1	1
C=C(Cc1ccccc1)C(Cc1ccccc1)=C	1
O=C(/C=C/C=C/c1ccccc1)c1ccccc1	1
O=C(/C=C/CCc1ccccc1)c1ccccc1	1
O=C(CCC[C@H]1OCCOC1)C[C@H]1OCCOC1	1
O=C1C2C(C=C(C(C3)=O)O[C@@H]4OCCCC4)C3=CCC2C(CCC2)C2C1	1
c(cc1)cc-2c1Oc(cccc1)c1-c(cccc1)c1Oc1c2cccc1	1
O=C1OC2=CC(CCc3ccccc3)CC=C2C=C1Cc1ccccc1	1
O=C1OC(CCCCCC2)=C2C=C1C(c1ccccc1)c1ccccc1	1
O=C1c(c(Cc2ccccc2)ccc2)c2OC(/C=C/c2ccccc2)=C1	1
C(C(CC(C1)C2)C3)C1CC23c1cccc(-c2cc3ccccc3cc2)c1	1
C(C(CC(C1)C2)C3)C1CC23c1ccc(cc(cc2)-c3ccccc3)c2c1	1
C([C@@H](CCC1)O[C@@H]1OCC1=CCCCC1)O[C@H]1OCCCC1	1
O=C(C(c1ccccc1)c1ccccc1)Oc1ccccc1	1
O=C(C(CC=CC1)C1C(c1ccccc1)=O)c1ccccc1	1
O=C(c1ccccc1)c(cccc1)c1C(c1ccccc1)=O	1
O=C(C[C@@H](C1)c2ccccc2)C=C1/C=C/Cc1ccccc1	1
O=C(/C=C/c1ccccc1)c(cc1)ccc1-c1ccccc1	1
O=C(CC(C(CCCC1)C1=O)c1ccco1)c1ccccc1	1
O=C(CC(C(CCCC1)C1=O)c1ccccc1)c1ccco1	1
C(CC[C@@H]12)CC2C=CC(C2CC3)C1=CC[C@@H]2C1[C@@H]3CC=CC1	1
C(CC1)C[C@H](CC2)C1[C@@H]1C2C2=CCC(CCCC3)[C@@H]3C2CC1	1
C(CC1)C[C@H](CC2)C1[C@@H](CC1)C2C2[C@H]1C1=CCCCC1CC2	1
O=C(CC1)C[C@H](CC2)C1[C@@H](CC1)C2C2[C@H]1[C@@H](CCC1)C1CC2	1
O=C(CC1)C[C@H](CC2)C1[C@@H](CC1)C2C2[C@@H]1[C@H](CCC1)C1CC2	1
O=C(c1c2cccc1)OC2(c1ccccc1)c1ccccc1	1
C1Oc(cc(C(c2ccccc2)c2ccccc2)cc2)c2O1	1
O=C(CC1(c2ccccc2)c2ccccc2)c2c1cccc2	1
C(C1c2ccccc2)C(c2ccccc2)Oc2c1cccc2	1
O=C(C(CC1)=C(c2c3cccc2)OC11CCCCCC1)C3=O	1
C(CC1)C[C@@H]2C1C1=CCCC[C@@H]1CC2	1
C(CCC12)C[C@H]2C=Cc2c1cccc2	1
C(CC1)Cc2c1c1ccccc1cc2	1
O=C1OCOC2=C1[C@@H](C1CC1)OCC2	1
O=C1OCc2c3c1cccc3ccc2	1
O=C1OC[C@H]2C=C[C@@H](CCCC3)[C@H]3C12	1
O=C1OCO[C@@]11C[C@H]2OCO[C@H]2CC1	1
O=C1OCO[C@]11C=C[C@@H]2OCO[C@@H]2C1	1
O=C(C=C1)Oc2c1cc(cco1)c1c2	1
C(CC1)CC=C1/C=C/C=C/C=C/C=C/C=C/C=CC=CC=CC=CC1=CCCCC1	1
C(CC1CC2)CC1C1[C@H]2C(CCCC2)C2=CC1	1
C(CC1CC2)CC1C1=C2C(CCCC2)C2CC1	1
C(CC1CC2)CC1C1=C2C(CCCC2)[C@H]2CC1	1
C=C(C1)[C@H](C2)CC[C@@H]3[C@]12CC[C@H]1C3CCCC1	1
C1C[C@H]2C3=CC=C(CCCC4)C4[C@H]3CCC2C1	1
C1C[C@H]2C3=CC[C@@H](CCCC4)C4[C@H]3CCC2C1	1
C(CC1CC[C@H]23)C[C@H]1C3=CCc1c2cccc1	1
C(CC1CC2)C[C@H]1[C@@H](CC1)[C@@H]2c2c1cccc2	1
C(CC1CC2)C[C@H]1c1c2c(CCCC2)c2cc1	1
C(CC1CC2)CC1C1C2C(CCCC2)C2CC1	1
C(CC1CC2)CC1C1C2C(CCCC2)[C@@H]2CC1	1
C(C[C@H]1CC2)CC1C1[C@H]2C(CCCC2)[C@H]2CC1	1
O=C(C(CC1)C2)C=C3[C@@]12C(CCCC1)[C@H]1CC3	1
O=C1C(CC2)CC3C(CCCC4)=C4CC[C@]23C1	1
O=C1C(CC2)C[C@]22C(CCCC3)[C@H]3CC[C@H]2C1	1
C(CC1)C[C@H](CC2)C1[C@@H]1C2c2cocc2CC1	1
O=C(CCCc1ccccc1)c1ccccc1	1
O=C(CC[C@H]1OCCOC1)C[C@H]1OCCOC1	1
O=C(C1)C2C[C@]3(C(CCCC4)[C@H]4CC4)[C@@]14C3C2	1
C(CC1CC/C2)CC1/C2=C/C=C1CCCCC1	1
C(CC1CC/C2)C[C@H]1/C2=C/C=C1CCCCC1	1
O=C(C[C@H]1c2ccccc2)Oc2c1cccc2	1
O=C(CCC1)C=C1c1cc2ccccc2cc1	1
O=C(CC(C1)c2ccccc2)c2c1cccc2	1
O=C(CC[C@H]1c2ccccc2)c2c1cccc2	1
O=C(CCCC1)[C@H]1c1cccc2ccccc12	1
O=C(C1CC1)c(cc1)ccc1-c1ccccc1	1
C([C@@H](C1)COc2c1cccc2)c1ccccc1	1
O=C([C@@H](c1ccccc1)c1cc2ccccc2cc1)c1ccccc1	1
O=C(c1ccccc1)O[C@H](C1)[C@@H](c2ccccc2)Oc2c1cccc2	1
O=C(CC(C1C2)/C=C/c3ccco3)C2C=C1/C=C/C=C/c1ccco1	1
C1[C@@]2(CCC3)[C@@]13CC[C@H](C(CCCC1)[C@H]1C1)C2[C@@H]1O[C@@H]1OCCCC1	1
O=C(CC1)C=C2[C@@]1(Cc1ccccc1)C1=CCC(CCC3)[C@@H]3[C@@H]1CC2	1
C(CC1)CCC1C1=C2c(cccc3)c3OCCC[C@H]2c2c1cccc2	1
C(c1cccc2ccccc12)c1cccc2ccccc12	1
O=C([C@](C[C@H](CC12)CC3C2=O)(C1=O)C3=O)c1ccccc1	1
O=C1OC(CCCC2)=C2C=C1[C@@H](C1CC1)c1ccccc1	1
O=C(C1OC1c1ccccc1)c1cc(CCCC2)c2cc1	1
C=C(CC(C(c1ccccc1)=O)=C)C(c1ccccc1)=O	1
C(CC#CCOc1ccccc1)COCc1ccccc1	1
C(CC1CC2)C[C@@H]1[C@@H](CC1)C2C2C1C(CCCC1)[C@H]1CC2	1
O=C(CC1)c2c1cc(CC(C1)(Cc3c1cccc3)C1)c1c2	1
c1ccc(C(c2ccccc2)C#Cc2ccccc2)cc1	1
C(Cc1ccccc1)C(c1ccccc1)c1ccccc1	1
O=C(/C(/CC/C1)=C/c2ccccc2)/C1=C/c1ccccc1	1
O=C(/C(/CCC1)=C\c2ccccc2)C1=Cc1ccccc1	1
O=C(CC1)C(CC2)C1C(CC1)C2C(CC2)C1=CC2=O	1
O=C1c2cc3ccc(cccc4)c4c3cc2CCC1	1
O=C(C1=C(c2c3c(CCCC4)c4cc2)OCC1)C3=O	1
c1ccc(C(c2ccccc2)c2ccccc2)cc1	1
O=C(C[C@@H](C1)c2ccccc2)C=C1c1ccccc1	1
O=C(CCCC1)C1(c1ccccc1)c1ccccc1	1
O=C(c1c(CC/C2)cccc1)/C2=C/c1ccccc1	1
O=C(/C=C/c1ccccc1)O[C@](CCC1)([C@H]1C/C=C/C[C@H](C1)[C@@H]1/C=C1)C1=O	1
C=C(C(C(C(c1ccccc1)=O)=C)c1ccccc1)C(c1ccccc1)=O	1
O=C(c(oc1c2c3ccccc3cc1)c2-c1ccccc1)c1ccccc1	1
O=C(C[C@@H](C1)c2ccccc2)C=C1c1cc2ccccc2c2ccccc12	1
C([C@@H]1OCCCC1)[C@H](CCC1)OC1(CC1)OC1[C@@H](CC1)OC1[C@@H]1OCCC1	1
O=C1Oc(c2c(cc3)oc(Cc4ccccc4)c2-c2ccccc2)c3C=C1	1
c1ccc(C(c2ccccc2)c2cccc3ccccc23)cc1	1
O=C([C@@H]1O[C@H]1c(cc1)ccc1-c1ccccc1)c1ccccc1	1
O=C(C[C@@H](C1)c2ccccc2)C=C1c1cc2ccccc2cc1	1
O=C(c1c(CC/C2)cccc1)/C2=C/c1cc2ccccc2cc1	1
O=C(c1c(CC/C2)cccc1)/C2=C/c1cccc2ccccc12	1
C([C@@H](CC1)C(CC2)[C@@H]1C1[C@H]2C(CCCC2)[C@H]2CC1)/C=C/C1CC1	1
O=C(CC1)C[C@H](CC2)C1[C@@H]1C2C(CCC2[C@H]3CCCC2)C3=CC1	1
O=C(CC1)CC(CC2)[C@@H]1C(CC1)[C@H]2C2C1[C@H](CCCC1)C1CC2	1
O=C(CC1)C[C@H](CC2)C1[C@@H](CC1)C2C2[C@H]1C1=CCCCC1CC2	1
O=C(C=C1)C=C2C1=CC=C1C2CCC2C1CCC1[C@H]2CC=CC1	1
C(C[C@@H]([C@H]1CC2)C3OCCCC3)C1C1[C@H]2C(CCCC2)[C@H]2CC1	1
O=C1c2c(CCC3)c3ccc2C[C@@H]1Cc1cc(CCC2)c2cc1	1
C(CC1)CC1Oc1cc(CC[C@@H]2[C@@H]3CCC4[C@H]2CCC4)c3cc1	1
C(/C=C/c1ccccc1)c1ccccc1	1
C(C[C@@H]1OCCOC1)C[C@@H]1OCCOC1	1
C(C[C@H]1OCCOC1)C[C@@H]1OCCOC1	1
O=C(C=CC1)O[C@@H]1/C=C/c1ccccc1	1
O=C(CCC1)C=C1C#Cc1ccccc1	1
O=C(Cc1ccccc1)c1ccccc1	1
O=C1C=C(CCc2ccccc2)CCC1	1
C=C(CCC1)[C@H](CC2)C1c1c2cccc1	1
O=C(COC1)C2[C@@H]1C=C[C@@H]1[C@@H]2CCCC1	1
C([C@H]1OC2O[C@H]1CCC2)c1ccccc1	1
O=C(CC1)C=C(CC2)C1c1c2cccc1	1
O=C(CC1)C=C2C1C(CCCC1)C1CC2	1
O=C(CC1)C[C@@H](CC2)C1c1c2cccc1	1
O=C(OC1)OC2[C@@H]1C(CCCC1)[C@H]1CC2	1
C1CCCCC1	1
O=C1OCCC1	1
C1OCCOC1	1
C1COCOC1	1
C1CCCC1	1
O=C1OC=CC=C1	1
O=C1OCCC=C1	1
O=C1C=CCCC1	1
O=C1CCCCC1	1
O=C(C1)COC1=O	1
O=C(C=C1C(c2ccc(C(C(C(c3c4cccc3)=O)=CC4=O)C(C(c3c4cccc3)=O)=CC4=O)cc2)C(C(c2c3cccc2)=O)=CC3=O)c(cccc2)c2C1=O	1

## Sheet: HS samples ChEMBL Functional Groups
Functional group	Freq	Freq_per_mol
CO	52297	24071
cOC	40699	20446
cO	35154	17775
COC(C)=O	15277	10376
coc	12539	11373
COC	9028	7028
c=O	8766	8317
CC=C(C)C	7286	5298
CC(C)=O	7202	6168
CC(=O)O	7020	6090
CC(=O)OC	5454	4877
cC(C)=O	4823	4306
cC(=O)OC	4560	3895
CC=CC	3895	2829
CC(C)=CC	3055	3016
cC(c)=O	2578	1859
COc	2457	2345
cOC(C)=O	2285	1502
cC(=O)O	2280	2073
COC(C)OC	2267	2048
CC(C)=C	2259	2168
c1cOCO1	2156	1933
cOC(C)OC	1765	1674
CC=C	1651	1489
cC=CC(c)=O	1632	1568
cC=CC(=O)OC	1321	1191
CC(=C)C	1169	1130
C=C1CCOC1=O	1097	1083
CC=Cc	906	879
CC(C)=CC(C)=O	867	867
cC=Cc	848	815
CC(C)=C(C)C	826	819
cOc	810	723
cC=CC	778	766
cC=O	751	639
CC1OC1(C)C	654	625
cOC(c)=O	614	530
CC=O	590	584
CC1(C)CO1	563	558
COC(=O)C(C)=CC	559	519
CC1=CCOC1=O	548	546
CC=CC(C)=O	547	547
COC(C)(C)OC	540	535
CC1(C)OC1C	445	441
CC(c)=O	421	339
CC1=CC(=O)OC1	392	392
CC=C1CCOC1=O	381	377
CC(=O)C(C)=C	352	352
CC(=O)C=C(C)C	339	331
COOC	335	333
cC=CC(C)=O	306	241
CC1(C)OCCO1	290	255
CC1OC1C	272	269
CC(C)(O)OC	271	271
CC(OC)OC	264	264
cC=C1OccC1=O	259	259
cC=C(C)C(c)=O	258	258
COC(=O)C=C(C)C	254	250
CC(=O)C=CC	254	254
CC(=C)C(C)=CC=C(C)C	246	246
CC#CC	241	227
cC=CC(=O)O	233	229
CC=CC(=O)OC	224	218
CC=C(C)C(=O)O	219	214
CC1=CC(=O)ccC1=O	209	206
CC(C)=C(C)C(C)=O	203	203
CC1=CCCC1=O	201	201
CC#C	201	180
COC(C)O	190	189
CC1=CC(=O)C=CC1	190	190
CC1=C(O)C(=O)ccC1=O	176	165
CC=C(C)C(C)=O	176	175
cC(C)=C	159	147
cC(OC)OC	158	134
C#CC	157	145
O=C1C=CCCO1	156	156
cOCOC	156	102
COC(c)=O	156	146
CC(C)=CC=C(C)C	155	155
CC=CC=CC	152	141
CC1=C(C)C(=O)OC1	149	148
CC12CCOC(=O)C1O2	148	148
COC1COOC(C)(C)O1	145	125
COC(C)(C)O	139	135
CC1(C)OCCOO1	137	124
O=C1CCC=C1	136	130
CC1CO1	132	109
CC=CC(C)=CC	131	131
CC(=O)Oc	129	99
CC(OC)OC1COOC(C)(C)O1	125	114
cC#CC	124	120
CC(=O)OC1COOC(C)(C)O1	123	113
CC=CC=C(C)C	122	122
COC(=O)C(=C)C	119	110
COC(=O)OC	118	100
CC1=C(C)C(=O)ccC1=O	118	118
CC(=C)C(C)=O	118	118
COO	112	112
CC(O)OC	111	111
COC(=O)C(C)=C	110	109
CC=C(C)C(=O)OC	107	101
CC(=O)C(C)=CC	106	106
cC(=O)C(c)=O	105	104
cOC(C)(C)OC	104	85
CC=C(C)C=O	103	103
COC(C)OC1CCC(C(=O)OC)=CO1	101	101
CC=CC=CC(=O)OC	100	100
cC(C)=CC(C)=O	100	100
cC=CC(=O)C=Cc	96	96
COC(=O)C=CC	95	90
cC=C(c)C	95	95
CC1=CC(=O)OC1O	89	89
cC#Cc	89	87
CC(=CC)C(C)=CC	89	89
CC(=CC)C(c)=O	85	83
cC=C(C)C(=O)C(C)=Cc	84	84
cC=CC(=O)Oc	83	81
CC(C=O)=CC	81	81
O=C1ccC(=O)C=C1	80	79
CC1=C(C)C(=O)OCC1	80	80
COC1=CC(=O)ccC1=O	79	78
COC(=O)C=CC=CC	78	76
COCOC	77	73
CC1(C)OOC(C)(C)OO1	77	77
CC=C1CC(OC(C)=O)OC1OC(C)=O	76	76
COC1CCC(=O)O1	74	74
CC(=O)OC(C)OC	74	74
CC1=C(C)CCOC1=O	73	73
cC(c)=C(c)C	73	73
cC=C1CCOC1=O	69	69
cC=CC(=O)C=C(O)C=Cc	67	67
COC(C)OC1CCC=CO1	65	65
cC(c)=CC	65	65
cOC(=O)OC	64	43
CC(=O)C(C)=C(c)O	64	64
O=C1C=CCC=C1	63	53
cC=CC=O	63	62
CC(C(C)=O)=C(C)C	62	62
CC=C(C)C=C	60	60
cC=C(C)C	60	59
cC1=C(C)C(c)(O)OC1=O	59	59
CC1=C(C)C(=O)CC1	59	58
CC(=C)C=C	59	59
CC1=CC(=O)OCC1	58	58
cC(C)=CC	58	52
CC(=C)C(=O)OC	57	56
CC(=CC)C(C)=O	56	54
CC1=CC(=O)CC1	55	54
cC=C(c)C(=O)O	55	55
CC(=O)C(=O)O	55	55
CC12COC(=O)C1(C)O2	54	54
cC(C)=C(c)C	54	54
cC(=COC)C(=O)OC	53	53
COC1=C(C)C(=O)C(=O)cc1	52	52
CC=CC(C)=CC(=O)O	52	52
COC=O	51	46
COOC(C)(C)OC	50	50
cC=C(C)C(=O)O	50	50
cC(c)=C(C)C	50	50
CC(C(C)=O)=C(C)C(C)=O	48	48
CC1OCCO1	47	47
CC1(C)OC1(C)C	47	47
cC=C(C)C(=O)OC	47	47
COC1(C)OCCO1	46	46
cC=C1CCC(=Cc)C1=O	46	46
CC(C)=CC(=O)OC	46	46
COC1=C(C)C(=O)ccC1=O	45	45
cC1OOC(c)OO1	45	45
CC1(C)OOC(C)(C)O1	45	45
CC(C)=CC(=O)O	45	45
CC(C)=C(O)C(C)=O	45	45
CC1=CCCOC1=O	44	44
cC=C(c)C(C)=O	44	44
CC#Cc	44	43
cC(c)=C(C)C(=O)O	44	44
cC=C(c)c	43	43
CC(=CC)C(=O)O	42	42
O	41	38
COC(C)OC(C)=O	41	41
COC(=O)C=Cc	41	41
COC(=O)C=C	41	26
cC=CC(=O)C(=Cc)C(=O)C=Cc	41	41
CC(=CC)C(=O)OC	41	41
CC=C(C)C=CC	40	40
cC=C(C)C(C)=O	40	40
CC#CC#CC	40	40
CC(C)=C(C)C=O	40	40
COC1CCC=C(C(=O)O)O1	39	39
CC12OC1COC2=O	39	39
CC=CC(=O)O	39	39
CC(C)=C1CCOC1=O	39	39
CC(=C)C=O	39	39
O=C1CCC(=O)O1	38	36
COC1(c)OCCO1	38	38
cC(C)(OC)OC	38	38
CC(C(C)=O)=C(C)O	38	32
CC(=O)C1(C)OC1(C)C=C(C)C	38	38
COC(=O)C1(C)OC1C	37	36
COC(=O)C=CC=CC(=O)OC	37	37
CC(C)=C1CC(C)=CC1=O	37	37
CC(C)(OC)OC	37	36
CC(C=CC)=CC(C)=O	36	36
COC(C)OC1COOC(C)(C)O1	35	33
cC=C	35	35
CC(=O)C=Cc	35	25
COC(C)OC1CCC(C(=O)O)=CO1	34	34
CC(OC)OC(C)=O	34	34
CC(=O)C1OC1C	34	34
CC(=O)C(C)=O	34	34
CC(=O)C(C(C)=O)=C(C)O	34	34
cC1OC1(C)C	33	33
CC=CC1=CCOC1=O	33	33
cC(O)=CC(=O)C(=O)O	33	28
CC(=C)C(=O)O	33	33
cOC(C)OC1COOC(C)(C)O1	32	32
CC=C(C)C1=CC(=O)CO1	32	32
CC(C)=C1CCC(=O)C=C1C	32	32
CC(=O)C1=C(C)OC(C)=C(C(C)=O)C1	32	30
CC1=CC(O)OC1=O	30	30
CC1=C(C)C(=O)C(C)=C(C)C1=O	30	30
cC=C1ccOC1=O	30	30
CC=C(C)C=C(OC)C(=O)OC	30	30
O=C1ccC2=C(CCO2)C1=O	29	29
CC1=C(C)CCC1=O	29	29
CC=CC=C(C)C(=O)O	29	29
CC(=CC)C(C)=C(C)C	29	29
COC1COC(C)(C)O1	28	28
cOC(C)=C(C)C(C)=O	28	28
CC1=CccC(=O)C1=O	28	28
CC=C1OC(=O)C(C)=C1O	28	28
CC=C1OC(=O)C(C)=C1C	28	28
cC=C(c)C(c)=O	28	28
CC(=O)C(C)=C(C)C	28	28
COC1CCC(OC)O1	27	27
cC1OC1C	27	26
CC1=C(O)OCCC1=O	27	27
CC1=C(O)C(=O)C=C(OC)C1=O	27	26
CC1(C)OOCC(OC)O1	27	27
CC(C(c)=O)=C(C)O	27	19
CC(=O)OC1CCC(C)=CO1	27	27
COC(C)OC(C)OC	26	26
CC1(C)OCC(=O)O1	26	26
CC=CC=C	26	26
CC(C)=CC=CC	26	26
cC(=O)C(C)=C	26	26
CC(=O)C(=CC)OC	26	26
C1COCO1	26	25
O=C1OCC(O)=C1O	25	25
O=C1ccC2(OccC2=O)O1	25	25
O=C1ccC(=O)C2=C1CCO2	25	25
O=C1C=CCO1	25	25
COOC(C)(C)OOC	25	25
COC1CC=CO1	25	25
CC1(C(C)=C)OC1C	25	25
CC(C)=C(C)C(c)=O	25	25
CC(C(=O)OC)=C(C)C(=O)OC	25	25
COC(C)OC(C)(C)OC	24	24
CC1=C(C)C(=O)OC1=O	24	21
CC=CC=CC=CC	24	24
CC#CC#CC=CC	24	24
cC#C	24	24
cC(OC)=C(C)C(=O)O	24	24
cC(=O)C=CC(=O)O	24	24
cC(=O)C=C(O)C(=O)O	24	22
cC(=O)C=C(c)O	24	24
CC(=O)C(O)=C(C)C	24	24
COC(C)=C(C)C(C)=O	23	23
cC1OCCO1	23	23
cC1=CC(=O)CCC1=O	23	23
CC1=C(C)COC1=O	23	22
cC=CC(O)=CC(c)=O	23	23
cC=CC(O)=C1C(=O)CC(OC)=C(C)C1=O	23	23
cC=C1C(=O)ccC1=O	23	23
cC=C(C(=O)OC)C(=O)OC	23	23
CC(Oc)OC	23	23
cC(C)=C(C)C(=O)OC	23	23
OC12CCC(OCC1)O2	22	22
O=C1CCO1	22	22
COC1OCCOC1(C)O	22	22
COC1=CC(=O)OCC1	22	22
COC1=CC(=O)CCC1=O	22	22
cOC(c)(C)Oc	22	22
COC(=O)C1=CCCC(OC)O1	22	22
cC=CC=CC(c)=O	22	21
CC=CC(C)=C1CCC(=O)C=C1C	22	22
cC=C(c)C(=O)OC	22	22
cC(c)=C	22	22
cOC1=C(C)C(=O)OC1	21	21
cOC(c)O	21	21
cOC(C)(C)O	21	18
CC1OC12CCOC2=O	21	15
CC1=C(O)ccC(=O)C1=O	21	21
cC1(C)OOCC(OC)O1	21	21
CC(=O)OCOC(C)=O	21	18
CC(=O)C(C)=Cc	21	21
CC(=O)C(C)=C(C)O	21	18
cC(=O)C(C)=C(c)C(=O)O	21	21
COC1=C(O)OCC1=O	20	20
COC(=O)C=CC(=O)O	20	19
cOC(=O)C(C)=C	20	20
CC1=CC=C2C(=CC(=O)C(O)=C2C)C1	20	20
CC1=C(OC)C(=O)ccC1=O	20	20
CC=C(C)OC	20	20
CC(O)=C(C)C(=O)OC	20	18
CC(C)=CC(=O)C=C(C)C	20	20
CC(=O)C(C(c)=O)=C(C)O	20	20
cOC(C)=C(C)C(=O)OC	19	19
COC(=O)C1(C)CO1	19	19
CC1=COC(OC(C)=O)CC1	19	19
CC1=CC2=CC(=O)CC(=O)C2=CO1	19	19
CC1=CC=C(C)CC1	19	19
cC1=C(OC)COC1=O	19	19
CC1(OC)OCCC1=O	19	19
CC=CC=C(C)C(C)=C	19	19
cC=CC(C)=CC(C)=O	19	19
CC=C1C=COC1=O	19	19
CC=C=C	19	18
CC=C(O)C(C)=O	19	19
CC#CC(=O)OC	19	19
cC(C)=CC=CC(C)=CC(=O)O	19	19
CC(C)=Cc	19	19
CC(C)=C(O)C(c)=O	19	19
CC(=O)C1OC1(C)C	19	19
cC(=O)C=C(C)C	19	19
O=C1OCCO1	18	18
O=C1CCC(=O)C=C1	18	18
CC12C=CC(=O)OC1O2	18	18
cC1=CC(=O)ccC1=O	18	18
CC1=CC(=O)C=CC1=O	18	18
cC1=CC(=O)C(=O)cc1	18	18
cC=C1C(=O)OC(C)(C)OC1=O	18	18
CC(OC(C)=O)OC1COOC(C)(C)O1	18	18
CC(C(C)=O)=C(c)O	18	15
cC(=O)C(=O)O	18	11
COC1C=CCCO1	17	17
COC1=C(O)C(=O)OC1	17	17
COC1(C)OCCOC1(C)OC	17	17
COC=CC(=O)OC	17	17
CC1=CC(=O)OCC1=CC	17	17
cC1=C(c)C(=O)CC1	17	17
CC1=C(C)C(=O)C(OC)=C(OC)C1=O	17	17
CC1(C)OC(=O)CC(=O)O1	17	17
CC=CC(C)=CC(=O)OC	17	17
cC=CC(=O)C(C)=C(O)C=Cc	17	17
cC=C1ccC(=O)O1	17	17
CC=C(OC)C(C)=O	17	17
CC=C(c)C	17	17
CC(C)=CC(c)=O	17	17
cC(C)=CC(=O)O	17	17
CC(=O)OCOC	17	17
cC(=O)C=CC	17	17
CC(=O)C(=O)OC	17	17
O=C1ccC(=O)O1	16	13
O=C1C=CC2(C=C1)OCCO2	16	16
CC1=CC(=O)C(C)=CC1=O	16	14
CC1=C(O)C(=O)C(C)=C(O)C1=O	16	14
CC1=C(C)OC(C)(C)OC1=O	16	16
CC1=C(C)C(=O)OC1(C)O	16	16
CC=COC(=O)C=C(C)C	16	16
cC=CC(O)=CC(C)=O	16	16
CC=CC(c)=O	16	16
CC(C)=CC(C)=C	16	16
CC(C)=C(C)C(=O)O	16	16
CC(C(C)=O)=C(C)C=CC=C(C)C	16	16
cOC1OCCOC1OC	15	15
cOC=C(C)C	15	15
cOC(c)OC	15	14
CC12CCC(=O)C1O2	15	15
CC1=CC(=O)CO1	15	15
CC1=C(C)C(=O)C(C)=C(O)C1=O	15	15
CC1(O)OCCC1=O	15	15
CC=CC=CC(=O)O	15	15
cC=CC=CC	15	15
CC=CC=C1CC=CC1=O	15	15
CC=C1CC=CC1=O	15	15
cC=C1C=C(c)OC1=O	15	15
CC#CC=CC#CC	15	15
CC(C=CC)=CC	15	15
CC(C)=C(C)OC(C)=O	15	15
CC(c)=C(C)C(C)=O	15	15
CC(=O)OC(C)=O	15	14
CC(=O)C(O)=CC	15	15
CC(=O)C(C)=C(C)OC	15	15
COC1=CC(=O)C(C)=CC1	14	14
cOC1(Oc)ccC(=O)C=C1	14	14
COC=C1CCOC1=O	14	7
cOC(C)=C(C)C(=O)O	14	14
COC(=O)C=CC(C)=O	14	11
cC1OC1c	14	8
CC1=COC2=C(C)C(=O)C(=O)cc2c1	14	14
CC1=CC(=O)C(OC)=CC1=O	14	14
CC1=C(O)COC1=O	14	14
cC1=C(O)C(=O)OC1	14	14
CC1(O)OccC1=O	14	13
cC1(C)OCCO1	14	14
cC=COc	14	14
cC=CC=CC(=O)C=Cc	14	14
cC=CC=Cc	14	14
CC=CC=C(C)C(=O)OC	14	14
cC=C(C)C=O	14	14
CC(O)(Oc)C(c)=O	14	14
CC(=CC(C)=O)C(C)=O	14	14
cOCOc	13	13
COC1(C=CC=CC)OCCO1	13	13
COC1(C)CCC(=O)O1	13	13
COC(=O)C=CC=CC=CC	13	13
CC1=C(O)CC(O)=C(C(C)=O)C1=O	13	12
CC1=C(C)C(=O)CO1	13	13
CC1(C)OC1C(=O)OC	13	13
CC=CC1=CC(=O)C=CC1	13	13
CC=CC(=O)C(C)=CC	13	13
CC(OC)OC(C)(C)O	13	13
CC(C)=C(OC(C)=O)C(C)=O	13	13
CC(C)=C(C)C=CC	13	13
cC(C)=C(C)C	13	13
CC(=O)OC1CCC(OC(C)=O)O1	13	13
cC(=O)OC(C)OC	13	13
cC(=O)C=C(c)c	13	13
CC(=O)C(OC)=C(C)C	13	13
cC(=O)C(C)=O	13	13
COC1C=CC(=O)CO1	12	12
COC(C)Oc	12	12
CC1=CC=CCCC2=C1CC2	12	12
CC1=CC(=O)OCC12OC2C	12	12
CC1=CC(=O)C=C(C)C1=O	12	11
cC1=C(c)C(=O)OC1	12	12
CC1(C(=O)OC)CO1	12	12
CC=CC=CC=CC#CC#CC	12	12
cC=CC(OC)=C(C)C(=COC)C(=O)OC	12	12
CC=CC(=C)C	12	12
cC=C1C=C(C)C(=O)O1	12	12
cC=C1C(=O)C=CC1=O	12	12
CC=C(C)C=CC(=O)O	12	12
cC(O)OC	12	12
CC(C=CC(C)=CC=CC(C)=CC)=CC	12	12
CC(C)=CC=C(C)C(C)=C	12	12
cC(=O)C1OC1c	12	12
CC(=O)C=CC(C)=O	12	4
CC(=O)C(C)=CO	12	12
CC(=O)C(=CC)OC(C)OC	12	12
CC(=O)[O-]	12	6
O=C1COC(C(=O)O)=C1	11	11
O=C1ccC(O)O1	11	11
O=C1ccC(=O)C2=C1C=CCO2	11	11
cOC(C)O	11	11
cOC(c)(C)OC	11	11
COC(=O)C1=C(O)OCC1=O	11	11
COC(=O)C=C(C)C=CC	11	11
cOC(=O)C(C)=CC	11	11
CC1=CC(C)(O)OC1=O	11	11
CC1=C(O)C(=O)C=C(O)C1=O	11	11
CC1=C(C)C(=O)C=CC1	11	11
CC1=C(C(c)=O)OCC1	11	11
cC1=C(C(=O)OC)CCO1	11	11
CC1(OC)C=CCOO1	11	11
CC=COC	11	11
CC=CC1OC1C	11	11
CC=CC#CC	11	11
CC=CC(C)=C	11	11
cC#CC=CC	11	11
CC(C=CC(=O)C=Cc)=C(C)C	11	11
CC(C)=C1OccC1=O	11	11
cC(C)=C(C)C(=O)O	11	11
CC(C)=C(c)C	11	11
CC(=O)C1=C(O)COC1=O	11	11
CC(=O)C1=C(C)OCC1	11	11
CC(=O)C(=C)C	11	11
CC(=CC)OC	11	11
CC(=CC(C)=O)OC	11	11
cC(=CC(=O)OC)OC	11	11
COC12CCC(OCC1)O2	10	10
COC1=CC(=O)C(=O)cc1	10	10
COC1(C)OCCC1=O	10	10
CC1=CCCOC1O	10	10
CC1=CC(=O)C=C(OC)C1=O	10	10
CC1=CC(=O)C(C)=CC1	10	10
CC1=CC(=O)C(=CC)CC1	10	10
CC1=C(C)C2=C(C=CC1)C(=O)OC2	10	10
CC1=C(C)C(=O)CCO1	10	10
CC1(C)OccO1	10	9
cC1(C)OCC(C(C)=O)=C(C)O1	10	10
CC=CC=CC(C)=O	10	10
cC=CC(=O)C(C)=Cc	10	10
cC=C1ccC=C1	10	10
CC=C1ccC(=O)O1	10	10
cC=C(C)OC	10	10
cC=C(C(C)=O)C(C)=O	10	9
CC(C)=CC=C(C)C(=O)OC	10	10
CC(C)=CC(C)=CC	10	10
cC(c)=C(C)OC	10	10
CC(C(C)=O)=C(C)C=CC=C(C)C=CC	10	10
CC(=O)OC1COC(C)(C)O1	10	10
CC(=O)C=C(C)O	10	10
CC(=C)C1=CC(=O)CO1	10	10
O=C1COC(O)=C1O	9	9
O=C1CCOC1=O	9	9
COOC(C)(C)O	9	9
COC1CCC(O)O1	9	9
COC(C)(O)C(C)=CC	9	9
COC(=O)C1=COC(O)CC1	9	9
COC(=O)C(C)=C(C)C	9	9
CC1=COC(OC(C)=O)C1	9	9
CC1=CC(=O)OC1(C)O	9	9
cC1=CC(=O)CC1	9	9
CC1=C(O)C(=O)CC1	9	9
cC1(OC)C=CCOO1	9	9
CC=CC1=CC2=CC(=O)CC(=O)C2=CO1	9	9
cC=CC=CC=CC	9	9
cC=CC=CC(C)=O	9	9
cC=CC(=O)OC(C)OC	9	9
CC=C1CCOC(=O)C=C1	9	9
CC=C1CCC(=O)O1	9	9
CC=C1CC2OC(C)(C)OC2O1	9	9
CC=C1CC(OC)OC1OC	9	9
CC=C1CC(OC(C)=O)OC1OC	9	9
CC=C1CC(OC(C)=O)OC=C1C	9	9
cC=C(OC)C(c)=O	9	9
cC=C(C(c)=O)C(=O)OC	9	9
CC#CC#CC#CC	9	9
CC(OC(C)OC1COOC(C)(C)O1)OC1COOC(C)(C)O1	9	9
CC(C=O)=C(C)C	9	9
CC(C=CC(C)=CC=CC(C)=CC(=O)O)=C(C)C	9	9
cC(c)=C(C)C(=O)OC	9	9
CC(C(=O)C1OC1(C)C)=C(C)C	9	9
CC(=O)C1=C(O)CC(O)=C(C)C1=O	9	9
cC(=O)C(C)=CC	9	9
CC(=O)C(C)=C(O)C=CC=CC	9	9
cC(=C)C	9	9
C1OCOC12COCO2	9	9
C=C1CCC=CC1=O	9	9
O=C1ccC=CC1=O	8	8
COC1=C(C)C(=O)C=C(C)C1=O	8	8
cOC(c)(C)O	8	8
cOC(=O)Oc	8	8
COC(=O)C(C)=O	8	7
CC1OCC(=O)O1	8	8
CC1=CCOC1=CC(=O)OC	8	8
CC1=CC=CC(=O)C1	8	8
CC1=C2CCC=C2C(=O)CC1	8	7
cC1=C2C=C(OC)C(=O)C=C2CC1	8	8
CC1=C(O)C(=O)C=CC1	8	8
cC1=C(O)C(=O)C(c)=C(O)C1=O	8	8
cC1=C(C)COC1=O	8	8
CC1=C(C)C(=O)OC1(C)OC	8	8
CC1=C(C)C(=O)C(=O)C1	8	8
cC1=C(C(=O)OC)C(=O)cc1	8	8
CC1(C)OC1C(C)=O	8	8
CC1(C(C)=O)OC1C	8	8
CC=CC1(C)OCCO1	8	8
CC=CC=CC=CC=CC=C(C)C	8	8
CC=CC=C1CCOC1OC	8	8
cC=CC=C(C)C(c)=O	8	8
CC=C1OC(=O)C(C)=C1OC	8	8
CC=C1CCC2=C(C)C(=O)OC2=C1	8	8
CC=C1CC(O)OC1=O	8	8
CC=C(C)C(c)=O	8	8
CC=C(C)C(C)=CC(C)=O	8	8
cC=C(C(C)=O)C(=O)OC	8	8
CC=C(C(C)=O)C(=O)O	8	8
CC#CC=CC	8	8
CC(C=CC(C)=CC=CC(C)=CC(=O)O)=C(C)C(C)=O	8	8
CC(C)=CC=CC(C)=CC(=O)O	8	8
CC(c)=CC(C)=O	8	8
CC(C)=CC(=O)C(C)=C(C)C	8	8
CC(c)=CC	8	8
CC(C)=C(C)C=C	8	8
CC(C)(O)Oc	8	8
CC(C(C)=O)=C(C)C=CC=C(C)C=CC=C(C)C	8	8
cC(=O)C1OC1C	8	8
CC(=O)C1=C(C)C=C(C=CC)OC1	8	8
O=C1OCCC23OCC(C=C12)OO3	7	7
O=C1CCC(O)O1	7	7
O=C1ccC(=O)C(C2=C(C3=C(O)C(=O)ccC3=O)C(=O)ccC2=O)=C1O	7	7
O=C1CC2CC(O)OC2O1	7	7
COC1OCCC2OC21	7	7
COC1ccC(=O)O1	7	7
cOC1CC=CO1	7	7
cOC1=CC(O)=C(C(C)=O)C(=O)C1	7	7
COC1=C(OC)C(=O)OC1	7	7
COC1=C(OC)C(=O)ccC1=O	7	7
COC1(C)CCC(C)(OC)O1	7	7
COC=C(C)C=CC	7	7
COC(C)OC1=C(O)OCC1=O	7	7
COC(C)=CC	7	7
COC(C)(C)OC(C)(C)OC	7	7
COC(=O)C=CC(=O)OC	7	7
COC(=O)C(=O)OC	7	7
CC1OCCC(C)(O)O1	7	7
cC12OC1C(=O)ccC2=O	7	7
CC12CC3(OC3C)C3(C)OC3C1O2	7	7
CC1=CC=CCC1	7	5
CC1=CC(OC=C2CCOC2=O)OC1=O	7	7
CC1=CC(OC)OC1OC	7	7
CC1=CC(=O)OC1OC(C)=O	7	7
cC1=CC(=O)CCO1	7	7
CC1=CC(=O)CCC1=CC	7	7
CC1=C(OC(C)=O)C(=O)ccC1=O	7	7
CC1=C(O)CCC1=O	7	7
CC1=C(C)C(=O)OC1O	7	7
cC1=C(c)C(=O)cc1	7	7
CC1=C(C)C(=O)C(C)=CC1=O	7	7
cC1(OC)OccC(=O)C1(O)OC	7	7
cC1(OC)ccC(=O)O1	7	7
CC1(O)ccC(=O)O1	7	7
CC1(C)OOC(C)(C)OOC(C)(C)OO1	7	7
cC=COC	7	7
cC=CC(=O)C(OC(C)=O)=C(O)C=Cc	7	7
CC=C1CC(C)(OC)OC1=O	7	7
CC=C(C=O)C(C)=O	7	7
CC=C(C)C=CC(C)=O	7	7
CC=C(C)C=CC(C)=CC=CC(C)=CC(=O)O	7	7
CC=C(C(C)=O)C(=O)OC	7	7
cC=C(C(=O)OC)C(=Cc)C(=O)OC	7	7
CC(O)=C(C)C=O	7	7
CC(O)=C(C(C)=O)C(C)=O	7	7
CC(C=CC(C)=CC=CC(C)=CC=C(C(C)=O)C(C)=O)=C(C)C	7	7
CC(C=CC(C)=CC=CC(C)=CC(=O)OC)=C(C)C(C)=O	7	7
CC(C=CC(C)=CC=CC(C)=CC(=O)OC)=C(C)C	7	7
CC(C=CC(C)=Cc)=C(C)C	7	7
CC(C=C(C)C)=CC	7	7
cC(C)=CC(C)=CC=CC(C)=CC(=O)O	7	7
CC(C)=C(C)O	7	7
CC(c)=C(C)C	7	7
CC(C(C)=O)=C(C)C=CC=C(C)C=CC=C(C)C(=O)O	7	7
CC(C(=O)O)=C(C)C(=O)O	7	7
CC(=O)OC1CCC(=O)O1	7	7
CC(=O)OC(C)OC(C)=O	7	6
cC(=O)OC(c)=O	7	7
CC(=O)C1=C(O)OCC1=O	7	7
CC(=O)C1(C)OC1C	7	7
CC(=O)C=C1CCOC(C=CC)=C1	7	7
CC(=O)C=C(C)OC	7	7
CC(=O)C(c)=O	7	7
CC(=CC(C)=O)C(C)=CC	7	7
C=C1CCC(=O)O1	7	7
O=C1ccC(=O)C2=C1CCC=C2	6	6
O=C1ccC(=O)C(O)=C1	6	6
COC1CCC(C(=O)OC)=CO1	6	6
COC1=C(C)C(O)=C(C(C)=O)C(=O)C1	6	6
COC1(C=CC)OCCO1	6	6
cOC=CC(=O)OC	6	6
cOC(c)=CC	6	6
COC(C)(O)C(C)=O	6	6
cOC(=O)C=C	6	6
COC(=O)C(C)=C(C)OC	6	3
CC1OC1C12ccOC(C)(ccO1)O2	6	6
CC12CCOC(O)C1(C)O2	6	6
cC1=CCCOC1=O	6	6
CC1=CC(OC)=C(OC)C(=O)C1	6	6
cC1=CC(=O)C(O)=CC1	6	6
CC1=CC(=O)C(=O)cc1	6	6
CC1=C2C=C(C)OC=C2CCC1=O	6	4
cC1=C(O)COC1=O	6	6
cC1=C(O)C(=O)CC1	6	6
cC1=C(O)C(=C(c)C(=O)OC)OC1=O	6	6
CC1=C(C)C=C2C(=O)CCC(C)=C21	6	6
cC1=C(c)C(=O)OC1=O	6	6
cC1=C(C)C(=O)CC1	6	6
CC1=C(C)C(=O)C(C)=C(OC)C1=O	6	6
cC1=C(C)C(=O)C(=O)cc1	6	6
cC1=C(C(C)=O)COC1=O	6	6
CC=CC=CC=CC=CC	6	6
cC=CC=C(C(C)=O)C(C)=O	6	6
cC=CC(C)=CC=CC(C)=CC(=O)O	6	6
CC=C1OC(=O)C=C1C	6	6
cC=C1C=C(C=CC)C(=O)O1	6	6
CC=C(OC(C)=O)C(C)=O	6	6
CC=C(C)O	6	6
CC=C(C)C1=CC(=O)OCC1	6	6
cC=C(c)C=O	6	6
CC=C(C)C=CC=C(C)C	6	6
CC=C(C)C=CC(C)=CC	6	6
CC=C(C)C=Cc	6	6
cC=C(C)C#CC	6	6
CC=C(C(C)=O)C(C)=O	6	6
CC=C(C(=O)OC)C(=O)OC	6	6
cC#CC(=O)OC	6	4
CC(OC)OC(=O)C(C)=CC	6	6
CC(O)OC(C)OC	6	6
CC(C=CC(C)=O)=CC	6	6
CC(C)=COC	6	6
CC(C)=CC=C1CCOC1=O	6	6
cC(C)=CC(=O)OC	6	6
cC(c)=CC(=O)O	6	6
CC(C)=C1CC(=O)C(C(C)=O)=C(O)O1	6	6
CC(C)=C(C)C(C)=CC	6	6
CC(C)=C(C)C(=O)OC	6	6
CC(c)(O)O	6	3
CC(=O)C1(C)CO1	6	6
cC(=O)C=C(O)C(=O)OC	6	6
CC(=O)C(OC(C)=O)=C(C)C	6	6
CC(=O)C(C)(O)OC	6	6
CC(=C)C(C)=CC	6	6
C#CC=CC	6	6
O=C1ccOC2(O)OccC=C12	5	5
O=C1ccC(=O)C2OC12	5	5
O=C1C=COCC1	5	5
cOCOC(=O)OC	5	4
COC1C=C(C)C(=O)CO1	5	5
cOC12CC(OC)=C(OC)C(=O)C1=CCCO2	5	5
COC1=CCC(=O)C=C1OC	5	5
cOC1=CC(=O)ccC1=O	5	5
COC1=C(C)C(=O)C(OC)=CC1=O	5	5
COC1=C(C(C)=O)C(=O)OC1	5	5
COC1(C)OCC(=O)OC1(C)OC	5	5
COC1(C)OC(O)C2(C)OC12	5	5
cOC1(c)ccC(=O)O1	5	5
cOC=CC	5	5
cOC=C(c)C	5	5
cOC(C)(O)OC	5	5
COC(C)(O)C(C)=C	5	5
cOC(C)(C)OC1=C(C)C(=O)OC1	5	5
COC(=O)O	5	5
COC(=O)C1=COCCO1	5	5
COC(=O)C1=C(O)C(=O)ccC1=O	5	5
CC1OOC(C)OO1	5	5
CC1OccO1	5	5
CC1OC1c	5	5
CC1OC12CCOC(=O)C=C2	5	5
CC12OCC(CO1)O2	5	5
CC12OC1C1OC1(C)CC21OC1C	5	5
CC12OC1C(=O)ccC2=O	5	5
CC12OC1(C)C(=O)ccC2=O	5	5
CC12COC(O)C1(C)O2	5	5
cC1=CCOC1=O	5	5
CC1=CCC(OC)=CC1=O	5	5
CC1=CC2=CC(=O)CCC2=CO1	5	5
cC1=CC=C(C=O)CC1	5	5
CC1=CC(OC)OC1=O	5	5
cC1=CC(=O)CO1	5	5
CC1=CC(=O)CCO1	5	5
cC1=CC(=O)C(O)=CC1=O	5	5
cC1=C2C=C(O)C(=O)C=C2CC1	5	5
CC1=C(OC)C(=O)C=C(OC)C1=O	5	5
cC1=C(O)C=C(O)CC1	5	5
CC1=C(O)C(=O)C(C)=C(C)C1	5	5
CC1=C(C2=C(C)C(=O)ccC2=O)C(=O)ccC1=O	5	5
CC1=C(C)OCCC1=O	5	5
CC1=C(C)CCO1	5	5
cC1=C(C)ccC1=O	5	5
CC1=C(C)C=C(C)C(=O)C1=O	5	5
CC1=C(C)C(O)OCC1	5	5
cC1=C(C)C(=O)OC1	5	5
CC1=C(C)C(=O)C(O)=C(C)C1=O	5	5
cC1(C)OOC(C)OOC(C)O1	5	5
CC1(C)OCC2=C(O1)C(=O)ccC2=O	5	5
cC1(C)OC1(c)C	5	5
cC1(C)CO1	5	5
CC=CC1=CC(=O)OC1O	5	5
CC=CC1=CC(=O)CO1	5	5
CC=CC1(C)CO1	5	5
CC=CC=CC=CC(=O)O	5	5
cC=CC=CC(=O)O	5	5
CC=CC=C(C)C=CC(C)=C(C)C	5	5
CC=CC=C(C)C(=O)OC(C)OC	5	5
CC=CC#CC#CC=CC=CC	5	5
CC=CC#CC(=O)O	5	5
cC=CC(OC)=C1C(=O)C=C(C)C1=O	5	5
cC=CC(O)=C1CCC(=Cc)C1=O	5	5
CC=CC(C)=CC=CC(C)=CC(=O)O	5	5
cC=CC(C)=CC(C)=Cc	5	5
CC=CC(C)(OC)OC	5	5
cC=CC(=O)C1=C(O)C(C)=C(OC)CC1=O	5	5
CC=C1OC(C)(C)OC1=O	5	5
cC=C1OC(=O)C(c)=C1O	5	5
CC=C1CCC2OC2C1=O	5	5
cC=C1ccC(C)=C1C	5	5
CC=C1CC(OC(=O)C=C(C)C)OC=C1C	5	5
CC=C1CC(=C)OC1=O	5	5
CC=C1C=C(C)C(=O)O1	5	5
cC=C(O)C(c)=O	5	5
CC=C(C)OC(C)=O	5	5
cC=C(C)C=CC(c)=O	5	5
CC=C(C)C=C(C)C	5	5
CC=C(C(c)=O)C(=O)O	5	5
cC=C(C(=O)O)C(C)=CC(=O)O	5	5
cC=C(C(=O)O)C(=Cc)C(=O)O	5	5
CC(OC)OOC	5	5
CC(OC)OC(C)OC	5	5
CC(OC(C)=O)OC1CCC(OC(C)=O)O1	5	5
CC(O)OC1COOC(C)(C)O1	5	5
CC(O)=C(C)C(c)=O	5	5
cC(O)=C(C)C(=O)OC	5	5
CC(C=CC(C)=C(C)C)=CC	5	5
CC(C)=CC1=C(C)C(=O)OC1	5	5
CC(C)=CC=C1OC(=O)C=C1C	5	5
cC(c)=CC(C)=O	5	5
CC(c)=Cc	5	5
CC(C)=C(C)C=C1CCOC(=O)C=C1	5	5
CC(c)=C(c)c	5	5
CC(C)(Oc)OC	5	5
CC(C(C)=O)=C(C)C=CC=C(C)C(=O)C=CC(C)=O	5	5
CC(C(C)=O)=C(C)C=CC=C(c)C	5	5
CC(C(C)=CC(C)=CC=CC(C)=CC(=O)O)=C(C)C	5	5
CC(C(=O)OC)=C(C)C	5	4
CC(=O)OC1=C(C)C(=O)ccC1=O	5	5
CC(=O)OC(C)(C)O	5	5
CC(=O)C1=C(C)OCC=C1	5	5
CC(=O)C=CC=CC	5	5
CC(=O)C=C(C)C(=O)O	5	5
cC(=O)C=C(c)C	5	5
CC(=O)C(C(C)=O)=C(C)OC	5	5
cC(=O)C(=O)OC	5	3
cC(=CC)C(c)=CC	5	5
C=C1CCC(=O)C=C1	5	5
O=C1OCCC12CO2	4	4
O=C(O)C=CC(=O)O	4	4
COC1OCCC1=O	4	4
COC1=CC(=O)C=CC1	4	4
COC1=CC(=O)C(OC)=CC1	4	4
cOC1(Oc)CCC(=O)C=C1	4	4
COC1(C)OC(=O)C(C)=C1C	4	4
COC(C)OC1OC=C(C(=O)OC)CC1=CC	4	4
COC(C)OC=C(C)C	4	4
COC(C)=CC(C)=O	4	4
COC(C)(OC)OC	4	4
COC(C)(OC)C(=O)O	4	4
cOC(C)(C=CC)Oc	4	4
COC(=O)C1OC1C	4	4
COC(=O)C=CC=CC=CC=CC(=O)O	4	4
cOC(=O)C=CC(=O)O	4	4
cOC(=O)C=CC	4	4
cOC(=O)C=C(C)C	4	3
COC(=O)C(C)=C(C)O	4	3
cC1OCCOO1	4	4
CC1OC1(C)C=O	4	4
CC1OC1(C)C(C)=C	4	4
CC12OC1C1OC1(C)C(=O)C21OC1C	4	4
CC12CCOC(O)C1O2	4	4
CC12CC(C)(OO1)OO2	4	4
CC12C=CC(CO1)OO2	4	4
CC1=COC(=O)C1	4	4
CC1=CCC(=C)C1=O	4	4
CC1=CC2OC2(C)CC12OC2C	4	4
CC1=CC2=C(OC(C)=O)C(=O)CC(=O)C2=CO1	4	4
CC1=CC2(C=C(C=O)CCO2)OCC1	4	4
CC1=CC2(C=C(C)CCO2)OCC1	4	4
CC1=CC(=O)OC1(C)OC	4	4
cC1=CC(=O)OC1	4	4
CC1=CC(=O)C2(C(C)=C)OC2C1	4	4
cC1=CC(=O)C=CC1=O	4	4
CC1=CC(=O)C(OC)=C(OC)C1=O	4	4
CC1=CC(=O)C(OC)=C(OC)C1	4	4
CC1=CC(=O)C(=O)C(OC)=C1	4	4
cC1=CC(=O)C(=CC)CO1	4	4
CC1=CC(=O)C(=C(C)C)C1	4	4
CC1=CC(=C)COC1=O	4	4
CC1=C2OCCC(O)=C2C(=O)CC1=O	4	4
cC1=C(O)C(=O)ccC1=O	4	4
cC1=C(O)C(=CC(=O)OC)OC1=O	4	4
cC1=C(O)C(=C(C)C(=O)OC)OC1=O	4	4
CC1=C(C)OCC1	4	4
CC1=C(C)C2=C(C)C(=O)OC2(O)CC1	4	4
CC1=C(C)C(O)(C2OC2(C)C)OC1	4	4
CC1=C(C)C(C)(O)OC1=O	4	4
cC1=C(C)C(=O)ccC1=O	4	4
CC1=C(C)C(=O)C=CC1=O	4	4
CC1=C(C)C(=O)C(O)=CC1	4	4
CC1=C(C(C)=O)CCO1	4	4
cC1(OC)OccC(=O)C1(O)O	4	4
CC1(OC)CCOC(C)(C)O1	4	4
CC1(OC)ccC(=O)O1	4	4
CC1(O)CCC(=O)O1	4	4
CC1(C)OOC2CC3(CO3)C(=O)OC2O1	4	4
cC1(C)OCC2=C(CCOC2=O)O1	4	4
CC1(C(=O)OC)OCCO1	4	4
CC1(C(=O)O)CO1	4	4
CC=CC1=CC(=O)OC1	4	4
cC=CC1=CC(=O)CO1	4	4
CC=CC1=C(O)C(=O)ccC1=O	4	4
CC=CC1=C(C)CC2OC2(C)C1=O	4	4
CC=CC=CC=CC=CC=CC	4	4
CC=CC=CC(C)=CC=CC	4	4
CC=CC=C(C)C=CC(=O)C(C)=C(C)C(C)=O	4	4
CC=CC#C	4	4
cC=CC(OC)=C(C)C(=CC(=O)OC)OC	4	4
cC=CC(O)=C(C)C(=O)C(C)=Cc	4	4
CC=CC(C)=CC(C)=O	4	4
cC=CC(=O)C(=CC=C(O)OC)C(=O)C=Cc	4	4
cC=CC(=C)C	4	4
CC=C1CCC(=O)OC(OC)=C1	4	4
CC=C1CC(OC(C)=O)OC1=O	4	4
CC=C1CC(=O)OC1=O	4	4
cC=C1C=C(C)OC1=O	4	4
cC=C1C(=O)ccC(O)=C1C(=O)OC	4	4
CC=C=CC	4	4
cC=C(OC(C)OC)C(=O)O	4	4
cC=C(C)C=CC(=O)O	4	4
CC#CC#CC=C1C=CC2(CC=CO2)O1	4	4
cC#CC(c)=O	4	4
cC#CC(=O)O	4	4
cC(OC)(OC)OC	4	4
CC(OC(C)OC1COC(C)(C)O1)OC1COC(C)(C)O1	4	4
CC(O)=CC(c)=O	4	4
cC(O)=C(C)C(C)=O	4	4
CC(O)=C(C)C(=O)C=CC=CC	4	3
CC(C=CC#Cc)=C(C)C	4	4
CC(C=Cc)=C(C)C	4	4
CC(C=CC(C)=CC=CC(C)=C(C)C(=O)O)=C(C)C	4	4
CC(C=CC(=O)C=C(O)C=Cc)=C(C)C	4	4
CC(C#CC)=CC#CC	4	4
CC(C)=CC1OC1(C)C	4	4
CC(C)=C1CCC(=CC(C)=O)C=C1	4	4
cC(c)=C1CC1	4	4
CC(C)=C(OC(=O)OC)C(C)=O	4	4
CC(c)=C(c)C	4	4
CC(C)(O)OC(C)OC	4	4
CC(C(C)=O)=C(C)C=CC=C(C)C=CC=C(C)C(=O)OC	4	4
CC(C(C)=O)=C(C)C=CC	4	4
CC(C(C)=O)=C(C)C(=O)OC	4	4
CC(C(=O)OC)=C(c)c	4	4
CC(C(=O)OC)=C(c)C	4	4
CC(=O)OC1CC2CC(=O)OC2O1	4	4
CC(=O)OC1CC=CO1	4	4
CC(=O)OC1(C)CCC(C)(O)OO1	4	4
CC(=O)OC(C)OC1COOC(C)(C)O1	4	4
CC(=O)OC(C)=CC	4	4
cC(=O)C1OC1(C)C	4	4
CC(=O)C1=CCOOC1(C)O	4	4
CC(=O)C1=C2C(OC1=O)C(=O)C=C1C=C(C)OC=C12	4	4
CC(=O)C1=C(O)CC(=O)C(C)=C1O	4	4
CC(=O)C1=C(O)CC(=O)C(C(C)=O)=C1O	4	4
CC(=O)C1=C(O)C2=C(CC1=O)OCC=C2	4	4
cC(=O)C1=C(O)C=CCC1	4	3
cC(=O)C1(C)OC1C	4	4
cC(=O)C1(C)OC1(C)C	4	4
cC(=O)C=O	4	2
cC(=O)C=CC(=O)OC	4	4
CC(=O)C=C(C)C=CC	4	4
CC(=O)C#CC	4	4
CC(=O)C(OC)=C(C)OC	4	4
cC(=O)C(O)OC	4	4
CC(=O)C(C)=CC=C(C)C	4	4
cC(=O)C(c)=CC	4	4
CC(=O)C(C)=C(C)Oc	4	4
cC(=O)C(=C)C	4	4
CC(=CO)C(C)=O	4	4
CC(=CC1OC1C)C(C)=O	4	4
CC(=CC)OC(C)=O	4	4
CC(=CC)C1(C)OC1C	4	4
CC(=CC)C=C(C)C(C)=O	4	4
cC(=CC)C(C)=O	4	4
CC(=CC)C(C)=C	4	4
OC1OCCC2OC12	3	3
O=C1OCC2=C1C=CCC2	3	3
O=C1CCOC(C(=O)O)=C1	3	2
O=C1CCC2OC12	3	3
O=C1CCC2(CCC3(OCCC3=O)O2)O1	3	3
O=C1ccC(O)=CC1=O	3	3
O=C1ccC(=O)C2=C1CCOC2O	3	3
O=C1ccC(=O)C(C2=CC(=O)ccC2=O)=C1	3	3
O=C1CC(=O)C=C1	3	3
O=C(O)C=CC1=CC2=CC(=O)CC(=O)C2=CO1	3	3
cOO	3	3
COC1OC2OC(C)(C)OOC2CC1=C	3	2
COC1ccC(OC)O1	3	3
cOC1C=CC(=O)CO1	3	3
cOC12CCC(=O)C=C1OCO2	3	3
COC1=CC(=O)C(O)=C(C)C1=O	3	3
COC1=C(O)C(=O)ccC1=O	3	3
COC1=C(C)C(=O)OCC1	3	3
COC1=C(C)C(=O)C(OC)=C(C)C1=O	3	3
COC1=C(C)C(=O)C(C)=C(C)C1=O	3	3
COC1=C(C)C(=O)C(=O)C(C)=C1OC	3	3
COC1(O)C(=O)ccC1=O	3	3
COC1(C)OCC2(C)OC21	3	3
COC1(C)OCC(=CC)C1=O	3	3
COC1(C)CCOO1	3	3
COC1(C)CC(C)=CO1	3	3
COC=CC	3	3
COC(C)OC1CCC(C=O)=CO1	3	3
COC(C)OC1CC2COC(=O)C2=CO1	3	3
COC(C)OC(C)OC1COOC(C)(C)O1	3	3
COC(C)OC(C)O	3	3
cOC(C)OC(C)O	3	3
COC(C)=C(C)C(=O)OC	3	3
cOC(c)=C(C)C	3	3
COC(C)=C(C)C	3	3
COC(C)=C	3	3
cOC(c)(Oc)C1OC1C	3	3
COC(C)(O)C(C)=CC(=O)C=C(C)C	3	3
COC(C(=O)OC)=C(C)C	3	3
COC(=O)Oc	3	2
COC(=O)C1OC1(C)C	3	3
COC(=O)C1=CC(=O)C=C(OC)C1	3	3
COC(=O)C1=C(C)C(=O)CC1	3	3
COC(=O)C1=C(C(=O)OC)CC1	3	3
COC(=O)C1(C)OC1(C)C	3	3
COC(=O)C=CC=CC=CC=CC=CC	3	3
COC(=O)C#CC	3	3
COC(=O)C(O)=C(C)C(=O)OC	3	3
COC(=O)C(C(=O)OC)=C(C)O	3	3
COC(=O)C(=O)C=C1C=C(OC)C=C(O)O1	3	3
CC1OCCOC(C)O1	3	3
CC1OC1C1=CCOC1=O	3	3
CC1OC1C1(C)OC1C	3	3
CC1OC1C(c)=O	3	3
cC1OC1C(=C)C	3	3
CC1OC1(C)OC	3	3
cC12OCCC1(C)O2	3	3
CC12OC1C1OC1(C)C1(CO1)C21OC1C	3	3
CC12CC(CO1)C(=O)O2	3	3
cC12CC(C)(OO1)OC(C)(C)O2	3	3
CC1=COC2=CC(=O)C(=O)cc2c1	3	3
CC1=CCC(C)=CC1=O	3	3
CC1=CC2OC2(C)C(=O)C12OC2C	3	3
CC1=CC2=C(C=O)C(=O)CCC2=CO1	3	3
CC1=CC2(O)OC(C1)CC2=C(C)C	3	3
CC1=CC2(CCC1=O)OCCO2	3	3
CC1=CC(C)(OC)OC1=O	3	3
CC1=CC(=O)OC2=C3CCC(C)(O)OC3=C(C)CC12	3	3
cC1=CC(=O)OC(C)(C)O1	3	3
cC1=CC(=O)C2=C(O)C(C)=C(OC)CC2O1	3	3
cC1=CC(=O)C(OC)=CC1=O	3	3
CC1=CC(=O)C(O)=CC1=O	3	3
cC1=CC(=O)C(c)=CC1=O	3	3
CC1=CC(=O)C(C)=C(O)C1=O	3	3
CC1=CC(=O)C(C)=C(C=C)C1	3	3
cC1=CC(=O)C(=CC(=O)OC)O1	3	3
CC1=CC(=O)C(=C(C)C)CC1	3	3
cC1=C2ccC(=O)C=C2OC1(C)O	3	3
cC1=C2C=C(OC(C)=O)C(=O)C=C2CC1	3	3
CC1=C(OC)C(=O)C(OC)=CC1=O	3	3
CC1=C(O)CCOC1=O	3	2
CC1=C(O)C(=O)OC1	3	2
CC1=C(O)C(=O)C=C2CCC(=O)C=C21	3	3
CC1=C(C)OCC=C1	3	3
CC1=C(C)CC(C)=CC1=O	3	3
CC1=C(C)C(=O)OC1OC	3	3
cC1=C(C)C(=O)OC1=O	3	3
CC1=C(C)C(=O)CC1=O	3	3
CC1=C(C)C(=O)C2OC2C1	3	3
CC1=C(C)C(=O)C=C(OC)C1=O	3	3
CC1=C(C)C(=O)C(OC)=CC1=O	3	3
cC1=C(C)C(=O)C(OC)=C(OC)C1=O	3	3
CC1=C(C)C(=O)C(=O)CC1=O	3	3
CC1=C(C)C(=O)C(=C)CC1	3	3
CC1=C(C)C(=C(C)C(=O)OC)C(=O)CC1	3	3
CC1=C(C(C)=O)C(=O)CC1	3	3
CC1(OC)COC(C)(C)O1	3	3
CC1(OC)C=CC(=O)O1	3	3
CC1(OC)C=C(C)C(=O)O1	3	3
CC1(O)OCCOC1OC	3	3
cC1(c)OccO1	3	3
cC1(c)OCCO1	3	3
cC1(C)OC1C(=O)OC	3	3
CC1(C(C)=O)CO1	3	3
CC1(C(C)=CC)OC1C	3	3
CC1(C(=O)O)OCCO1	3	3
CC=CC1OC1C(=O)OC	3	3
CC=CC1=CCCC1=O	3	3
CC=CC1=C(C)C(=O)CC1	3	3
cC=CC=CC=CC=CC=CC(C)=CC(=CC)C(=O)O	3	3
CC=CC=CC=CC(C)=O	3	3
cC=CC=CC(=O)OC	3	3
CC=CC=C1CCOC1=O	3	3
cC=CC=C1C(=O)C=CC1=O	3	3
cC=CC=C(C)C1=CC(=O)CO1	3	3
CC=CC=C(C)C=CC(=O)OC	3	3
cC=CC(O)=C1CCC=CC1=O	3	3
cC=CC(C)=CC(=O)OC	3	3
cC=CC(C)=CC(=O)O	3	3
CC=CC(=O)C(C)=CC(C)=CC	3	3
cC=CC(=O)C(=CO)C(=O)C=Cc	3	3
cC=C1ccOC1(C)OC	3	3
CC=C1CCC(C)=C(O)C1=O	3	3
CC=C1CC2CC(O)(OC2=O)C1=O	3	3
CC=C1CC(OC)OC1=O	3	3
CC=C1CC(C)(O)OC1=O	3	3
CC=C1CC(=O)C=C1	3	3
CC=C1CC(=O)C(C)=C1C	3	3
CC=C1CC(=CC)OC1=O	3	3
CC=C(C)C1OC1C1OC1(C)C	3	3
CC=C(C)C1OC1C=C(C)C(=O)OC	3	3
CC=C(C)C1OC1C	3	3
cC=C(C)C1=CC(=O)CO1	3	3
cC=C(C)C=CC(=O)C(C)=Cc	3	3
CC=C(c)c	3	3
CC=C(C(=O)OC)C1CO1	3	3
cC=C(C(=O)OC)C(C(=O)O)=C(C)C	3	3
cC=C(C(=O)O)C(=O)O	3	3
CC#CC1(C)CO1	3	3
CC#CC#CC#CC#CC	3	3
cC#CC(C)=CC(C)=O	3	3
CC#CC(C)=CC	3	3
CC#CC(=O)O	3	3
CC(OC)OC1COC(C)(C)O1	3	2
cC(OC)OC(c)OC	3	3
CC(OC)=C(C)C(C)=O	3	2
CC(O)OC(C)(C)O	3	3
CC(O)Oc	3	3
cC(O)=CC(=O)C(=O)OC	3	3
CC(O)=C(C)C	3	3
cC(O)=C(C(C)=O)C(C)=O	3	3
CC(O)=C(C(c)=O)C(C)=O	3	3
CC(C=CC(C)=CC=CC(C)=CC(=O)OCOC(C)=O)=C(C)C	3	3
CC(C=CC(C)=CC=CC(C)=CC(=O)Oc)=C(C)C	3	3
CC(C=C1CC(C)=C(O)C1=O)=C(C)C(C)=O	3	3
CC(C)=CC=O	3	3
CC(C)=C1CC2(C)OC2C1=O	3	3
cC(c)=C1C=CC(=O)C=C1	3	3
CC(C)=C(OC(c)=O)C(C)=O	3	3
CC(C)=C(C)OC	3	3
CC(c)=C(c)C(C)=O	3	3
CC(c)=C	3	3
CC(C)(OC)OC(C)(C)O	3	3
CC(c)(Oc)OC	3	3
CC(C)(O)OC1(C)CC(C)=C(C)C(=O)O1	3	3
CC(C(C)=O)=C(C)C=CC=O	3	3
CC(C(c)=O)=C(C)C(C)=O	3	3
cC(C(C)=O)=C(C)C	3	3
cC(C(=O)OC)=C1OC(=O)C(C)=C1O	3	3
CC(=O)OC=C	3	3
cC(=O)OC(C)O	3	3
cC(=O)OC(C)=CC(C)=O	3	3
cC(=O)OC(c)(c)O	3	3
CC(=O)C1=CCOOC1(C)OC	3	3
cC(=O)C1=CC2=C(C)CCC2=C(C)C1	3	3
cC(=O)C1=CC(=O)ccC1=O	3	3
CC(=O)C1=C(C)OC(=O)CC1	3	3
CC(=O)C1=C(C)C=C(C)OC1	3	3
CC(=O)C=CC=CC1OC1C	3	3
cC(=O)C=CC=CC(C)=O	3	3
cC(=O)C=CC=CC	3	3
cC(=O)C=CC(c)=O	3	3
CC(=O)C=C1CC(OC(C)=O)OC1OC(C)=O	3	3
cC(=O)C=C(c)OC	3	3
CC(=O)C=C(C)C(C)=O	3	3
CC(=O)C=C(c)C	3	3
CC(=O)C(O)=Cc	3	3
cC(=O)C(O)=C(c)C	3	2
CC(=O)C(C)=C(C)C(=O)OC	3	3
cC(=O)C(C)=C(c)C	3	3
CC(=O)C(C)(OC)OC(C)=O	3	3
cC(=O)C(C)(O)OC	3	3
CC(=O)C(C(c)=O)=C(C)OC	3	3
cC(=O)[O-]	3	2
CC(=CC1=C(C)C(=O)C(OC)=C(OC)C1=O)C(=O)O	3	3
CC(=CC=C(C)C=O)C(C)=C(C)C	3	3
CC(=CC)C1=CC(=O)OC1	3	3
CC(=CC)C=C(C)C(=O)O	3	3
CC(=CC(c)=O)OC	3	3
CC(=CC(C)=O)Oc	3	3
CC(=CC(C)=O)C(C)=C	3	3
CC(=CC(=O)OC)Oc	3	3
cC(=CC(=O)OC)C(=O)OC	3	3
CC(=C)C1OC1C	3	3
CC(=C)C1=CC(=O)OCC1	3	3
CC(=C)C=CC=C(C)C	3	3
CC(=C)C(C)=C	3	3
C1CC=CC=C1	3	3
C=C1CCC=C(O)C1=O	3	3
OC1OC12CCC1OC12	2	2
O=C1OCCC2OC12	2	2
O=C1OCC2CC=CC=C21	2	2
O=C1COC(=O)C1=C1C=CCO1	2	2
O=C1CCOC2OCCOC12O	2	2
O=C1CCOC(C(=O)[O-])=C1	2	1
O=C1CCC2=CCCOC2=C1	2	2
O=C1ccC(=O)C2=C1OCC1OC21	2	2
O=C1ccC(=O)C(O)=C1O	2	2
O=C1ccC(=O)C(C2=CC(=O)C=CC2=O)=C1	2	2
O=C1CC2OC2O1	2	2
O=C1CC2CC(=O)OC2O1	2	2
O=C1CC=CO1	2	2
O=C1C=CC2=C(OccC2=CC=C(O)O)C1=O	2	2
O=C1C(O)=CCCC12CO2	2	2
O=C(O)C(=O)O	2	2
COOC(C)OC	2	2
cOC1OCCOC1Oc	2	2
COC1COC(OC)O1	2	2
COC1COC(C)(OC)O1	2	2
COC1CCC2=C(O1)C(=O)ccC2=O	2	2
COC1ccC=C(C)O1	2	2
COC1CCC(OC(C)=O)O1	2	2
COC1ccC(C)(OC)O1	2	2
COC1CC(=O)C(=O)O1	2	2
COC1C=C(C)CCO1	2	2
COC1=CCCC2(CO2)C1=O	2	2
COC1=CCCC1=O	2	2
COC1=CC(=O)ccC12CO2	2	2
COC1=CC(=O)C2(C)OC23CCOC13O	2	2
COC1=CC(=O)C=C(OC)C1	2	2
COC1=CC(=O)C(O)=CC1	2	2
cOC1=CC(=O)C(C(C)=O)=C(O)C1	2	2
cOC1=CC(=O)C(=O)cc1	2	2
COC1=C(OC)C(=O)C1	2	2
COC1=C(OC)C(=O)C(OC)=CC1	2	2
COC1=C(OC(C)=O)COC1=O	2	2
COC1=C(O)C(=O)C=CC1	2	2
COC1=C(C)C(=O)C=C(C)C1	2	2
cOC1=C(C)C(=O)C(OC)=C(C)C1=O	2	2
COC1=C(C)C(=O)C(C)=CC1	2	1
cOC1(Oc)CCC=C1	2	2
cOC1(Oc)C2OC2C(=O)C2(C)OC21C(C)=O	2	2
cOC1(Oc)C=C(O)C(=O)C2(C)OC12C	2	2
COC1(C=CC=CC=CC)OCCO1	2	2
COC1(C)OCCC2=C1C(=O)ccC2=O	2	2
COC1(C)OccC(=O)O1	2	2
COC1(C)OCC2(OC2C)C1=O	2	2
cOC1(c)OC1C	2	2
COC1(C)OC=C(C)C1=O	2	2
COC1(C)OC(=CC#CC#CC)C2OC21	2	2
COC1(C)COC(C)(C)O1	2	2
COC1(C)ccC(=O)O1	2	2
COC1(C)CC2=CC(=O)CC(=O)C2=CO1	2	2
cOC1(C)CC2=C(O1)C(=O)ccC2=O	2	2
COC1(C)C=CCCO1	2	2
cOC=O	2	2
COC=CC(C)=O	2	2
COC=C(C)C=C	2	2
COC=C(C)C(=O)OC	2	2
COC(OC)(C(C)=O)C(c)=C(OC)C(c)=O	2	2
COC(O)C1(C)OC1C	2	2
cOC(O)C=CC	2	2
COC(C)OC12CC(C(=O)C=C1C)C(C)=CO2	2	2
COC(C)OC1=C(O)COC1=O	2	2
COC(C)OC1(C)OC(=O)C(C)=C1C	2	2
COC(C)OC(C)OC1COOC(C)O1	2	2
COC(C)OC(C)OC(C)OC	2	2
COC(C)OC(=O)C(C)=CC=CC(C)=CC=CC=C(C)C=CC=C(C)C(=O)O	2	2
COC(C)=CC(=O)OC	2	2
cOC(c)=C(C)OC(C)OC	2	2
COC(C)=C(C(C)=O)C(c)=O	2	2
COC(C)(OC)C(C)=O	2	2
COC(C)(O)C1OC1C	2	2
cOC(C)(C)Oc	2	2
COC(=O)OC=C	2	2
COC(=O)C12OC1CCC2=O	2	2
COC(=O)C1=COCCC1=O	2	2
COC(=O)C1=COC(OC(C)OC)CC1	2	2
COC(=O)C1=C(O)COC1=O	2	2
COC(=O)C1=C(C=CC=CC=CC(=O)O)OCC1	2	2
COC(=O)C1=C(C)C(=O)ccC1=O	2	2
COC(=O)C1(O)CCC(C(C)=O)=C(C)O1	2	2
COC(=O)C=CC1=CC(=O)ccC1=O	2	2
COC(=O)C=CC=C(C)C	2	2
COC(=O)C=CC(C)=CC=CC(C)=CC=CC=C(C)C=CC=C(C)C=CC(=O)O	2	2
cOC(=O)C=C(c)c	2	2
COC(=O)C(C)=CC=CC	2	2
COC(=O)C(C)=CC(=O)O	2	2
cOC(=O)C(c)=C	2	2
COC(=O)C(C(C)=O)=C1ccC(=O)O1	2	2
COC(=O)C(C(=O)OC)=C(C)C	2	2
cOC(=O)C(=O)OC1=C(c)C(=O)OC1	2	2
cOC(=O)C(=O)OC	2	2
COC(=O)C(=O)O	2	2
COC(=C)C(=O)O	2	2
COC(=C)C	2	1
CC1OOCCOO1	2	2
cC1OOC(C)(C)OO1	2	2
CC1OCCC(OC(C)=O)O1	2	2
CC1OCCC(=O)O1	2	2
CC1OC1C(=O)C(C)=CC	2	2
CC1OC12CC(=O)C=CC2=O	2	2
CC1OC1(C)OC(C)=O	2	2
CC1OC1(C)C=C	2	2
cC1OC1(c)C	2	2
CC12OC1COC2O	2	2
CC12OC1CC1(C)OC1C21OC1C	2	2
CC12OC1CC1(C)OC12C	2	2
CC12OC1C(=O)C(OC)=CC2=O	2	2
CC12OC(=O)CC1C1CC(=O)OC1O2	2	2
CC12CCOC1O2	2	2
CC12CCOC(=O)C1(C)O2	2	2
CC12CC=CC(=O)C1(C)O2	2	2
CC12CC=C3OC(=O)C(C)=C3C1O2	2	2
CC12CC(=C)C(=O)C1O2	2	2
cC1=COCCC1=O	2	2
CC1=CCCC=C1OC	2	2
CC1=CCCC(C)=C1	2	2
CC1=CCC(=C(C)C)C1=O	2	2
CC1=CC2OC2(C)CC1=O	2	2
CC1=CC2=C(CO1)C(=O)ccC2=O	2	2
CC1=CC2=C(C)CCC(=O)C2=C1	2	2
CC1=CC2=C(C(=O)ccC2=O)C(O)O1	2	2
CC1=CC=C2C=C(C)C(=O)C(O)=C2CC1	2	2
CC1=CC=C2C=C(C)C(=O)C(O)=C2C1	2	2
CC1=CC=C(C(C)=O)C1	2	2
CC1=CC(C)=CCC1	2	2
CC1=CC(C(C)=CC=CC(C)=CC(=O)O)=CCC1	2	2
CC1=CC(=O)OC1OC	2	2
CC1=CC(=O)OC1=CC	2	2
CC1=CC(=O)OC(OC)C1=CC	2	2
CC1=CC(=O)OC(c)(O)C1	2	2
CC1=CC(=O)CCC12OC2C	2	2
CC1=CC(=O)CCC1=C	2	2
CC1=CC(=O)CC(=O)O1	2	2
CC1=CC(=O)C2(C)OC2C1=O	2	2
CC1=CC(=O)C2(C(=C)C)OC2C1	2	2
CC1=CC(=O)C=CCC1	2	2
cC1=CC(=O)C=CC1	2	2
CC1=CC(=O)C=C(O)C1=O	2	2
cC1=CC(=O)C=C(c)C1=O	2	2
CC1=CC(=O)C(O)=CC1	2	2
CC1=CC(=O)C(O)=C(C)C1=O	2	2
CC1=CC(=O)C(O)=C(C)C1=CC	2	2
CC1=CC(=O)C(C=O)=CC1	2	2
CC1=CC(=O)C(=O)C2=C1OCC2	2	2
CC1=CC(=O)C(=C)CC1	2	2
CC1=CC(=O)C(=C)C1	2	2
CC1=CC(=CC)CCC1=O	2	2
CC1=CC(=C(C)C)CCC1=O	2	1
CC1=C2OCCC(=O)C2=C(O)CC1=O	2	2
CC1=C2OC=C(C)cc2cC(=O)C1=O	2	2
CC1=C2CCOC=C2C(O)=C(C(=O)O)C1=O	2	2
CC1=C2C3OC3(C)CC3OC23OC1=O	2	2
cC1=C2C=CC(=O)C(O)=C2OCC1	2	2
CC1=C2C(=C(C)C(=O)C1=O)OC1(C)OC(C)(C)OC21	2	2
cC1=C(OC)OccO1	2	2
cC1=C(OC)C(=O)ccC1=O	2	2
cC1=C(OC)C(=O)C(c)=C(OC)C1=O	2	2
CC1=C(OC(C)=O)C(=O)C=CC1	2	2
cC1=C(OC(=O)C(=O)OC)COC1=O	2	2
CC1=C(O)OCC1=O	2	2
cC1=C(O)ccC1=O	2	2
CC1=C(O)CC2=C(C(=O)CCO2)C1=O	2	2
CC1=C(O)C=C(C)C(=O)C1=O	2	2
cC1=C(O)C(O)=C(c)C(=O)C1=O	2	2
CC1=C(O)C(=O)CCC1=O	2	2
CC1=C(O)C(=O)C2=C(C=CCC2)C1=O	2	2
CC1=C(O)C(=O)C(C)=CC1=O	2	2
CC1=C(O)C(=C2ccOC2=O)OC1=O	2	2
CC1=C(c)OC(=O)C1	2	2
CC1=C(C)CCC=C1	2	2
CC1=C(C)ccC(OC)(OC)C1=O	2	2
CC1=C(C)CC2OC(C)(OC)C(=O)C2=CC1=O	2	2
CC1=C(C)CC(=O)C=C1	2	2
cC1=C(C)C(OC)OC1=O	2	2
CC1=C(C)C(OC)OC1=O	2	2
CC1=C(C)C(O)OC1=O	2	2
cC1=C(C)C(O)OC1=O	2	2
cC1=C(C)C(c)(OC)OC1=O	2	2
CC1=C(C)C(=O)OC(=O)C1	2	2
CC1=C(c)C(=O)ccC1=O	2	2
CC1=C(C)C(=O)C2OC2(C)C1	2	2
CC1=C(C)C(=O)C2(C)OC2C1	2	2
cC1=C(C)C(=O)C(OC)=CC1=O	2	2
cC1=C(C)C(=O)C(c)=C(OC)C1=O	2	2
CC1=C(C)C(=O)C(C)=C(OC(C)=O)C1=O	2	2
CC1=C(C)C(=O)C(C)=C(OC(c)=O)C1=O	2	2
CC1=C(C)C(=O)C(C)(O)O1	2	2
CC1=C(C)C(=O)C(=O)cc1	2	2
CC1=C(C)C(=O)C(=CC)CC1	2	2
CC1=C(C)C(=CC)OC1=O	2	2
CC1=C(C)C(=CC)CCC1=O	2	2
CC1=C(C(C)=O)COC1=O	2	2
CC1=C(C(C)=O)CCC1=O	2	2
CC1=C(C(C)=O)CCC(=O)C1=O	2	2
CC1=C(C(=O)OC)C(=O)CC1	2	2
CC1=C(C(=O)O)ccC1=O	2	2
CC1(OC)OCCOC1(C)OC	2	2
cC1(OC)OCCOC1(c)OC	2	2
CC1(OC)OC(=O)C=C1C	2	2
CC1(OC)ccC(OC)O1	2	2
CC1(O)OC(=O)C(C)=C1C	2	2
CC1(O)CCOC(C)O1	2	2
cC1(O)CC(C(C)=O)=C(C)O1	2	2
CC1(C=CC(C)=O)OC1C	2	2
CC1(C=CC(C)=O)OC1(C)C	2	2
CC1(C)OOCC(OC=O)O1	2	2
CC1(C)OOCC(=O)O1	2	2
CC1(C)OOC2CC3(CO3)C(OO)OC2O1	2	2
CC1(C)OOC2CC(=C)C(OO)OC2O1	2	2
CC1(C)OOC2CC(=C)C(=O)OC2O1	2	2
CC1(c)OccO1	2	2
CC1(C)OccC(=O)O1	2	2
cC1(C)OCC2=C(O1)C(=O)ccC2=O	2	2
CC1(C)OCC2=C(CCOC2=O)O1	2	2
CC1(C)OC2(C)CC(C)(OO2)O1	2	2
CC1(C)OC1C1OC1C1=CCOC1=O	2	2
CC1(C)OC1C(c)=O	2	2
CC1(C)OC12OccC2=O	2	2
CC1(C)OC1(C)C(C)=O	2	2
CC=COC(C)OC	2	2
cC=COC(c)=O	2	2
cC=COC(=O)C=Cc	2	2
CC=COc	2	2
CC=CO	2	2
CC=CC1OC1(C)C	2	2
CC=CC1=CC2=CC(=O)C3OC(=O)C(C(C)=O)=C3C2=CO1	2	2
CC=CC1=CC(=O)C2OC2C1	2	2
CC=CC1=CC(=CC)OC1=O	2	2
CC=CC1=CC(=C(C)C)OC1=O	2	2
CC=CC1(C)OC1(C)C	2	2
CC=CC=O	2	2
CC=CC=CC=CC=CC=COC	2	2
CC=CC=CC=CC=CC(C)=O	2	2
CC=CC=CC=CC(=O)C=C(O)C1=C2C=C3CCOC=C3C(=O)C2OC1=O	2	2
cC=CC=CC=Cc	2	2
CC=CC=C1CCOC1O	2	2
CC=CC=C1CCC(OC)OC1OC	2	2
cC=CC=C1CCC(=CC=Cc)C1=O	2	2
cC=CC=C1C=C(C=CC)C(=O)O1	2	2
cC=CC=C1C(=O)ccC1=O	2	2
cC=CC=C1C(=O)CCC1=O	2	2
cC=CC=C(C)C(=O)C(C)=CC=Cc	2	2
cC=CC=C(C)C	2	2
CC=CC=C(C(C)=C)C(=O)O	2	2
cC=CC=C	2	1
CC=CC#CC=COC	2	2
CC=CC#CC#CC=CC	2	2
CC=CC#CC#CC	2	2
cC=CC(OC)=C1C(=O)C(C)=C(C)C1=O	2	2
cC=CC(O)=C1C(=O)C=C(C)C1=O	2	2
cC=CC(C)=CC=CC(C)=CC=O	2	2
CC=CC(C)=CC=CC(C)=CC(=O)OC	2	2
CC=CC(C)=CC(C)=CC=CC(C)=CC(=O)O	2	2
cC=CC(C)=CC	2	2
CC=CC(C)=C(C)C(C)=O	2	2
CC=CC(C)=C(C)C	2	2
cC=CC(C)(O)OC	2	2
cC=CC(=O)OC1OC(=O)C=C1C	2	2
CC=CC(=O)C=CC(=O)OC	2	2
CC=CC(=O)C=CC	2	2
cC=CC(=O)C=CC	2	2
cC=CC(=O)C=C(C)O	2	2
cC=CC(=O)C(OC)=C(O)C=Cc	2	2
cC=CC(=O)C(=O)OC	2	2
cC=CC(=O)C(=O)O	2	2
CC=C1OccC1=O	2	2
CC=C1OCCC1=O	2	2
cC=C1OC(C)=C(C(=O)OC)C1=O	2	2
cC=C1OC(=O)C=C1c	2	2
cC=C1OC(=O)C(C)=C1O	2	2
cC=C1OC(=O)C(C(C)=O)=C1O	2	2
CC=C1COC2(CC(=O)C3=C(OCC=C3)C2=O)OC1=O	2	2
cC=C1COC(OC)C1=O	2	2
CC=C1CCC(=O)C=C1C	2	2
CC=C1CCC(=O)C=C1	2	2
cC=C1CC=CC1=O	2	2
CC=C1CC(C)(OC)OC1O	2	2
CC=C1CC(=O)C=CC1=O	2	2
cC=C1C=CC(=O)O1	2	2
CC=C1C=CC(=O)O1	2	2
CC=C1C=C2OCOC2=CC1=O	2	2
cC=C1C=C2OC(=O)cc2cC1=O	2	2
CC=C1C(=O)OC2OC3OC(OC(C)=O)CC3C12	2	2
CC=C=C(C)C	2	2
CC=C(OC(C)OC)C(C)=O	2	2
CC=C(C=CC(C)=CC=CC(C)=CC(=O)O)C(C)=C(C)C	2	2
cC=C(C)OC1COOC(C)(C)O1	2	2
cC=C(c)OC(C)=O	2	2
cC=C(C)Oc	2	2
CC=C(C)C1(C(C)=O)CO1	2	2
CC=C(C)C=CC1OC1(C)C	2	2
CC=C(C)C=CC1=CC2=CC3=C(C(C)=O)C(=O)OC3CC2=CO1	2	2
CC=C(C)C=CC=CC=Cc	2	2
cC=C(C)C=CC(=O)OC	2	2
cC=C(C)C=CC	2	2
cC=C(C)C=C(C)C=O	2	1
CC=C(C)C=C(C)C=CC(=O)O	2	2
CC=C(C)C=C(C)C=C(C)C(=O)OC	2	2
CC=C(C)C=C(C)C(C)=O	2	2
CC=C(C)C=C(C)C(=O)OC	2	2
cC=C(c)C(C)=CC(=O)O	2	2
CC=C(C)C(C)(O)OC	2	2
cC=C(c)C(=O)OC(C)=C(C)C(=O)OC	2	2
CC=C(C)C(=O)C(C)(O)OC	2	2
cC=C(C(c)=O)C(C)=O	2	2
CC#CC1=CC(=O)CC1	2	2
cC#CC=CC#Cc	2	2
CC#CC#CC1OC1C	2	2
CC#CC#CC=COC	2	2
CC#CC#CC=C1C=CC2(CCC(OC)O2)O1	2	2
CC#CC#CC=C=CC	2	2
CC#CC#CC(O)=CC(C)=O	2	2
CC#CC(=C)C	2	2
cC#CC(=C)C	2	2
CC(OC)OC(C)O	2	2
CC(OC)=C1CCOC1=O	2	2
CC(OC)=C(OC)C(C)=O	2	2
CC(OC)=C(C)C(c)=O	2	2
CC(OC)(OC)C(C)=O	2	2
cC(OC(C)=O)OC(C)=O	2	2
cC(OC(C)=O)=C(C)C	2	2
CC(OC(=O)C=C)OC1COOC(C)(C)O1	2	2
CC(O)O	2	2
cC(O)O	2	2
cC(O)=CC(=O)C=C(O)C(=O)O	2	2
CC(O)=C(C)C(C)=O	2	2
cC(O)=C(C)C(=O)C(=O)O	2	2
CC(O)(OC)C(C)=O	2	2
CC(O)(OC)C(=O)OC	2	2
CC(C=O)=CC=CC	2	2
CC(C=CC=C(C)C=CC(=O)O)=CC=CC=C(C)C=CC=C(C)C=CC(=O)O	2	2
CC(C=CC=C(C)C(=O)O)=CC=CC=C(C)C=CC=C(C)C(=O)O	2	2
CC(C=CC#Cc)=C(c)C	2	2
CC(C=Cc)=C(C)C(C)=O	2	2
CC(C=CC(C)=CC=Cc)=C(C)C	2	2
CC(C=CC(C)=CC=CC(C)=CC(=O)O)=CC	2	2
CC(C=CC(C)=CC)=C(C)C	2	2
CC(C=CC(C)=C(C)C)=C(C)C	2	2
CC(C=CC(=O)C(=Cc)C(=O)C=Cc)=C(C)C	2	2
CC(C=C(C)C)=CC(C)=O	2	2
cC(c)=COC(C)=O	2	2
cC(C)=COC	2	2
cC(c)=CO	2	2
CC(C)=CC1=C(C)CCC1=O	2	2
CC(C)=CC1=C(C)C(=O)OC1O	2	2
CC(C)=CC1(OC)C=C(C)CO1	2	2
CC(C)=CC1(O)OCC2(C)OC12C	2	2
CC(C)=CC1(O)OC(=O)C(C)=C1C	2	2
cC(c)=CC=O	2	2
CC(C)=CC=CC1=CC(=O)OC1O	2	2
CC(C)=CC=CC=CC	2	2
CC(C)=CC=CC(C)=O	2	2
CC(C)=CC=C(C)C=O	2	2
cC(C)=CC(C)=CC	2	2
cC(c)=CC(=O)OC	2	2
CC(c)=CC(=O)C(C)=CC(C)=CC	2	2
CC(C)=CC(=O)C(C)=CC	2	2
CC(C)=C1OC(=O)C=C1OC	2	2
CC(C)=C1CCOC=C1C	2	2
CC(C)=C1CCOC(OC)=C1	2	2
CC(C)=C1CCC=C1	2	2
CC(C)=C(OC)C(C)=O	2	2
CC(C)=C(Oc)C(C)=O	2	2
CC(C)=C(OC(=O)C(C)=CC)C(C)=O	2	2
cC(C)=C(O)C(=O)O	2	2
CC(C)=C(C=O)C=C(C)C	2	2
CC(C)=C(C)C=CC(C)=CC=CC(C)=CC(=O)OC	2	2
CC(C)=C(C)C=CC(C)=CC=CC(C)=CC(=O)O	2	2
cC(c)=C(c)c	2	2
CC(C)(OC)OC(C)=O	2	2
CC(c)(OC)OC	2	2
CC(c)(Oc)Oc	2	2
CC(C)(O)OC(C)(C)OC	2	2
CC(c)(O)Oc	2	2
CC(C)(O)O	2	2
CC(C(C)=O)=C(C)C=CC=C(C)C=CC=O	2	2
CC(C(C)=O)=C(C)C=CC=C(C)C=CC(=O)O	2	2
CC(C(C)=O)=C(C)C=CC=C(C)C(=O)O	2	2
CC(C(C)=O)=C(C)C=CC(=O)O	2	2
CC(C(=O)OC)=C(C)O	2	2
cC(C(=O)OC)=C(C)C(=O)OC	2	2
cC(C(=O)O)=C1ccC(=O)O1	2	2
CC(C(=O)O)=C(C)O	2	1
CC(C(=O)O)=C(C)C=C	2	2
cC(=O)OOC	2	2
CC(=O)OO	2	2
cC(=O)OCOC(C)=O	2	2
CC(=O)OCOc	2	2
CC(=O)OC1OC2CC1CC(=O)O2	2	2
cC(=O)OC1CCC(=O)O1	2	2
cC(=O)OC1=C(C)C(=O)OCC1	2	2
CC(=O)OC(C)O	2	2
CC(=O)OC(C)=CC1=C(C)C2=C(C=CC1)C(=O)OC2	2	2
cC(=O)OC(C)=C(C)C(=O)OC	2	2
CC(=O)C1OC1c	2	2
cC(=O)C1=CCOC1=O	2	2
CC(=O)C1=CC2COC1(C)OO2	2	2
CC(=O)C1=C2C=C3C=C(C=CC)OC=C3C(=O)C2OC1=O	2	2
CC(=O)C1=C(O)CC2=C(C=CCO2)C1=O	2	2
CC(=O)C1=C(O)C=C2OC34OC3(C(C)=O)C(=O)C(C)=C(O)C4C2C1=O	2	2
CC(=O)C1=C(O)C(C)=C(O)CC1=O	2	2
CC(=O)C1=C(c)OCC1	2	2
cC(=O)C1=C(C)CCC=C1O	2	2
CC(=O)C1=C(C)C(=O)CC1	2	2
cC(=O)C1(C)OC1c	2	2
CC(=O)C=COC	2	2
CC(=O)C=CC(=O)O	2	2
cC(=O)C=C1CCC(=O)C(C)=C1C	2	2
CC(=O)C=C1CC2=COC(C)=CC2=C1C(=O)OC	2	2
CC(=O)C=C1CC2=C(C)OC=CC2=C1C(=O)OC	2	2
CC(=O)C=C1CC(O)OC(C=CC)=C1	2	2
CC(=O)C=C1CC(=O)C=C1C	2	2
cC(=O)C=C(O)C(O)=CC(c)=O	2	2
CC(=O)C=C(O)C(=O)O	2	2
CC(=O)C=C(c)OC	2	2
CC(=O)C=C(C)C=O	2	2
CC(=O)C=C(C)C=C	2	2
CC(=O)C=C(C)C(=O)OC	2	2
cC(=O)C=C(C)C(=O)O	2	2
CC(=O)C(OC)=C(C)O	2	2
cC(=O)C(OC)=C(c)C	2	2
cC(=O)C(O)O	2	1
CC(=O)C(C1=CC(=O)OCC1)=C(C)C	2	2
cC(=O)C(C)=CO	2	2
cC(=O)C(C)=CC=C(C)C	2	2
cC(=O)C(C)=CC(=O)O	2	2
CC(=O)C(C)=CC(=O)C1OC1(C)C	2	2
cC(=O)C(C)=C(C)C(c)=O	2	2
CC(=O)C(C(=O)C=Cc)=C(C)O	2	2
CC(=O)C(=Cc)OC	2	2
CC(=COC)C(=O)OC	2	2
CC(=CC1=C(C)C(=O)ccC1=O)C(=O)O	2	2
CC(=CC=C(C)C=CC=C(C)C)C(C)=CC	2	2
CC(=CC=C(C)C)OC	2	2
CC(=CC)C1OC2C(=CC)C(O)OC2O1	2	2
CC(=CC)C=C(C)OC(C)=O	2	2
cC(=CC(C)=O)OC	2	2
CC(=CC(C)=O)C(=CC)OC	2	2
CC(=CC(=O)OC)OC	2	2
CC(=CC(=O)O)C(=O)O	2	2
CC(=C)OC(c)=O	2	2
CC(=C)OC(C)=O	2	2
CC(=C)C12CCOC(=O)C1O2	2	2
CC(=C)C1=CC(=O)OC1(C)OC	2	2
C1CC2(CO2)C2OC12	2	2
c1cC=COC=C1	2	2
C1C=COC1	2	2
C1C=CC=CC=CC1	2	2
C1C=CC=C1	2	2
C=C1OC(=O)CC1=O	2	2
C=C1CCOC12OCCC2=O	2	2
C=C1ccC=C1C	2	2
C=C1CC1	2	2
OC1OCCC2OC12O	1	1
OC1=CCCC=C1	1	1
O=CC1=COCC1	1	1
O=CC=CC=CC=CC=CC=CC=CC=O	1	1
O=CC=CC=C1CCOC1=O	1	1
O=C1OCC2OC12	1	1
O=C1OCC2=C1OCCO2	1	1
O=C1OCC2=C1OccO2	1	1
O=C1COC=C1	1	1
O=C1COC(=O)C1=O	1	1
O=C1CCOCO1	1	1
O=C1CCOC2=C1CCC=C2	1	1
O=C1ccOC1O	1	1
O=C1CCOC1O	1	1
O=C1ccOC1=C1C=CC(O)=CC1	1	1
O=C1ccC2=C(C3=C4ccC(=O)C=C4CC3=O)C(=O)CC2=C1	1	1
O=C1ccC2(OCCO2)C2=C1C(O)=CCC2	1	1
O=C1CCC2(CO2)C2OC12	1	1
O=C1CCC2(CO2)C2=CC(=O)OCC2=C1	1	1
O=C1ccC2(CO2)C2=C1CCO2	1	1
O=C1ccC2(C=C1)OCCO2	1	1
O=C1CCC=CC=C1	1	1
O=C1ccC=C2C(=O)C=CC(O)=C12	1	1
O=C1CCC=C1O	1	1
O=C1ccC=C1	1	1
O=C1CCC(O)=C1	1	1
O=C1ccC(C2=CC(=O)C(=O)cc2)=CC1=O	1	1
O=C1ccC(=O)C2=C1OCCO2	1	1
O=C1ccC(=O)C2=C1OCCC2=O	1	1
O=C1ccC(=O)C2=C1CCC(O)O2	1	1
O=C1ccC(=O)C2=C1C=COC2	1	1
O=C1ccC(=O)C(C2=C(O)C(=O)ccC2=O)=C1O	1	1
O=C1ccC(=O)C(C2=C(C3=CC(=O)ccC3=O)C(=O)ccC2=O)=C1	1	1
O=C1ccC(=O)C(C(=O)O)=C1	1	1
O=C1cc2cOC34OC2(C=C1)Occ3cC(=O)C1OC14	1	1
O=C1CC2=CCCOC2=C1	1	1
O=C1CC2=CC=CC(=O)C(=O)C2=C(O)O1	1	1
O=C1CC2=CC(=O)ccC2=C1	1	1
O=C1CC=C2OCOC2=C1	1	1
O=C1CC(=O)C(O)=C1O	1	1
O=C1C=CCCC12CO2	1	1
O=C1C=C2OCCC=C2C=C1O	1	1
O=C1C=C2OCC=C2CCO1	1	1
O=C(O)C1OccO1	1	1
O=C(O)C1=CCCC1=O	1	1
O=C(O)C1=CCCC=C1	1	1
O=C(O)C1=CCC2OC2=C1	1	1
O=C(O)C1=CC(O)OC1	1	1
O=C(O)C1=C(C(=O)O)OccO1	1	1
O=C(O)C=C1OC(=O)C(=C2C=CCO2)C1=O	1	1
COOC1OC2OC(C)(C)OOC2CC1=C	1	1
COOC(OC)=C(C)C	1	1
COOC(C)=C(C)C	1	1
cOCOCOc	1	1
cOCOC=C	1	1
COCOC(C)=O	1	1
COC1OCCC1(O)OC(C)=O	1	1
COC1OCC=C1C	1	1
COC1OCC(=O)C2OC12	1	1
COC1OC(C)=CC2=C1C(=O)ccC2=O	1	1
COC1OC(=O)CCC12CO2	1	1
COC1OC(=O)C=C1C	1	1
COC1COCO1	1	1
COC1COC(=O)O1	1	1
cOC1CCO1	1	1
COC1CCO1	1	1
COC1CCC2=C(ccC(=O)C2=O)O1	1	1
COC1CCC2(C=C(C)C(=O)O2)O1	1	1
COC1CCC=C(C)O1	1	1
COC1CCC(C)=CO1	1	1
COC1CCC(C)(OC)O1	1	1
cOC1CCC(=O)O1	1	1
COC1CC2CC(=O)OC2O1	1	1
COC1CC2=C(C(=O)ccC2=O)C(C)(O)O1	1	1
COC12OccC=C1C(=O)C(C)=C1CCOC12O	1	1
COC12OC3=C(CC1CC1=C(CCC1=O)O2)C(=O)CC3	1	1
COC12CCOC(=O)C1(C)O2	1	1
COC12ccC(=O)C=C1C(=O)ccO2	1	1
COC12C=CC(=O)C=C1C(=O)ccO2	1	1
COC1=CccC1=O	1	1
COC1=CCCC=C1	1	1
COC1=CCCC(OC)(OC)C1=O	1	1
COC1=CC2=CCCOC2=CC1=O	1	1
COC1=CC(=O)CC1	1	1
COC1=CC(=O)C2=C(CCO2)C1=O	1	1
COC1=CC(=O)C2=C(C=CCO2)C1=O	1	1
cOC1=CC(=O)C(OC)=CC1=O	1	1
cOC1=CC(=O)C(O)=CC1=O	1	1
cOC1=CC(=O)C(O)=CC1	1	1
COC1=CC(=O)C(C)=C2CCOC=C12	1	1
COC1=CC(=CC(=O)C(=O)O)OC(O)=C1	1	1
cOC1=C2C=CC(=O)C=C2C=CC1	1	1
COC1=C2C(=O)OC(=O)C2CC(C)=C1	1	1
COC1=C2C(=CC(=O)C(O)=C2C)ccC1=O	1	1
COC1=C(OC)COC1=O	1	1
cOC1=C(Oc)C(=O)ccC1=O	1	1
COC1=C(OC)C(=O)CC1	1	1
COC1=C(OC)C(=O)C(C=CC(=O)O)=C(C)C1=O	1	1
COC1=C(OC)C(=O)C(C=C(C)C(=O)O)=C(C)C1=O	1	1
cOC1=C(OC)C(=O)C(C)=C(C)C1=O	1	1
COC1=C(OC(C)=O)C(=O)OC1	1	1
COC1=C(O)COC1=O	1	1
cOC1=C(O)CCC=C1OC	1	1
cOC1=C(O)CCC=C1O	1	1
COC1=C(O)C=CCC1	1	1
cOC1=C(O)C(=O)ccC1=O	1	1
cOC1=C(O)C(=O)C=CC1	1	1
cOC1=C(O)C(=O)C(=O)cc1	1	1
COC1=C(C=C(C)C(=O)O)C(=O)ccC1=O	1	1
COC1=C(C)C2=CC(=O)OCC2=C(O)C1=O	1	1
COC1=C(C)C=C(OC)C(=O)C1	1	1
cOC1=C(c)C(=O)OC1	1	1
COC1=C(C)C(=O)CO1	1	1
COC1=C(C)C(=O)ccC12CO2	1	1
COC1=C(C)C(=O)CCC1=O	1	1
cOC1=C(C)C(=O)CC1	1	1
COC1=C(C)C(=O)CC(=O)C1=C1C=CccO1	1	1
cOC1=C(C)C(=O)C2(OC)OCCC2=C1C	1	1
COC1=C(C)C(=O)C2(cc1)CO2	1	1
COC1=C(C)C(=O)C12OCCO2	1	1
COC1=C(c)C(=O)C=C(C)C1=O	1	1
cOC1=C(C)C(=O)C(OC)=CC1=O	1	1
cOC1=C(C)C(=O)C(C)=C2CCOC21OC	1	1
COC1=C(C)C(=O)C(C)=C(C)C12CO2	1	1
cOC1=C(C)C(=O)C(C)=C(C)C1=O	1	1
COC1=C(C)C(=O)C(C)=C(C)C1(O)OC	1	1
COC1=C(C)C(=O)C(=O)CC1	1	1
COC1=C(C)C(=C)ccC1=O	1	1
COC1=C(C)C(=C)C(C)=C(C)C1=O	1	1
COC1=C(C(C)=O)C(O)=C(C)C(=O)C1	1	1
COC1(OC)CCC(=O)C2OC21	1	1
COC1(OC)CCC(=O)C2=C1C=CCO2	1	1
COC1(OC)ccC(=O)C=C1	1	1
COC1(OC)CC2(C=C1)CO2	1	1
cOC1(Oc)C2OC2CC23OC21C(=O)ccC3=O	1	1
cOC1(Oc)C2OC2CC23CC=CC(=O)C21O3	1	1
COC1(OC)C=CCC=C1	1	1
cOC1(Oc)C=CC(=O)C2(C)OC12C(C)=O	1	1
cOC1(Oc)C=CC(=O)C(C)=C1C(C)=O	1	1
cOC1(Oc)C=CC(=O)C(C)=C1C	1	1
cOC1(Oc)C(C(C)=O)=C(C)C(=O)C2OC21	1	1
COC1(OC(C)OC2COOC(C)(C)O2)COC(C)(C)O1	1	1
COC1(O)CCOC1(C)O	1	1
COC1(O)CCC=CC1=O	1	1
COC1(O)CCC(=O)C=C1	1	1
cOC1(O)CC(C)=CC1=O	1	1
COC1(C=C(C)C)C=C(C)CO1	1	1
COC1(C)OCCOC1=O	1	1
COC1(C)OCCC2(C)OC21	1	1
COC1(C)OCCC1=C	1	1
cOC1(C)OccC(=O)O1	1	1
COC1(C)OCC(O)OC1O	1	1
COC1(C)OCC(=O)C2(C)OC12	1	1
cOC1(c)OC1(C)C	1	1
COC1(C)CCC(O)O1	1	1
COC1(C)CCC(C)=C(C)O1	1	1
COC1(C)C=CC(=O)O1	1	1
COC1(C)C=CC(=CC#CC#CC)O1	1	1
COC1(C)C=C(C)CCO1	1	1
cOC1(C)C=C(C)C(O)O1	1	1
COC1(C)C=C(C)C(=O)O1	1	1
COC=COC(C)=O	1	1
cOC=COc	1	1
cOC=C1ccC(=O)O1	1	1
COC=C1CC(=O)C2(C)OC2C1=O	1	1
cOC=C=C	1	1
COC=C(C)C	1	1
COC(C)OOC(C)(C)OOC	1	1
COC(C)OCO	1	1
COC(C)OC1OC=C(C(=O)O)CC1=CC	1	1
COC(C)OC1OC(=O)C=C2C(=O)C=C(C)C21	1	1
COC(C)OC1CCC2=C(ccC(=O)C2=O)O1	1	1
COC(C)OC1CC2=CCOC(=O)C2=CO1	1	1
COC(C)OC1CC(C)=CC(=O)O1	1	1
COC(C)OC12CC(C(=C)C(OC)O1)C(=O)C=C2C	1	1
COC(C)OC1=CCC(C)=C(C)C1=O	1	1
COC(C)OC1=C(C)C(=CC)CCC1=O	1	1
COC(C)OC1(C)CCC(O)O1	1	1
cOC(C)OC(C)OC	1	1
cOC(C)OC(C)=O	1	1
COC(C)OC(C(C)=O)=C(C)C	1	1
COC(C)OC(=O)C(C)=C(C)C	1	1
COC(C)OC(=O)C(C)=C	1	1
cOC(C)Oc	1	1
cOC(c)Oc	1	1
COC(C)=COC	1	1
COC(C)=CC=O	1	1
COC(C)=CC(C)=CC	1	1
COC(C)=CC(=O)O	1	1
cOC(C)=CC	1	1
cOC(C)=C1CC=CC=C1	1	1
cOC(c)=C(C)OC(C)=O	1	1
cOC(c)=C(C)C=O	1	1
COC(C)=C(C)C(=O)O	1	1
cOC(c)=C(C)C(=O)O	1	1
COC(C)=C(C(c)=O)C(C)=O	1	1
COC(C)=C(C(C)=O)C(C)=O	1	1
COC(C)(OC)C1OC1(C)C	1	1
cOC(C)(Oc)C1=C(C)C(=O)C=CC1=O	1	1
COC(C)(OC)C(C)=CC	1	1
cOC(C)(O)C(=O)OC	1	1
COC(C)(O)C(=O)OC	1	1
cOC(C)(O)C(=O)O	1	1
COC(C)(O)C(=O)O	1	1
COC(C)(C)OC=O	1	1
COC(=O)OOC(=O)OC	1	1
COC(=O)OC1CCC(=O)O1	1	1
COC(=O)OC(C(C)=O)=C(C)C	1	1
cOC(=O)O	1	1
COC(=O)C1OC1C(C)=O	1	1
cOC(=O)C1OC1c	1	1
COC(=O)C12OC1CC(=C)C2=O	1	1
COC(=O)C1=COC2OC3CC1C2CO3	1	1
COC(=O)C1=CCCC1=O	1	1
COC(=O)C1=CC2COC1(C)OO2	1	1
COC(=O)C1=CC(=O)CO1	1	1
COC(=O)C1=C2OC=C(C)cc2cC(=O)C1=O	1	1
COC(=O)C1=C(OC)COC1=O	1	1
COC(=O)C1=C(OC)C(=O)OC1	1	1
COC(=O)C1=C(O)C(=O)CC1	1	1
COC(=O)C1=C(O)C(=CC(=O)OC)OC1=O	1	1
COC(=O)C1=C(C)OC1	1	1
COC(=O)C1=C(C)OC(C)=C(C(=O)OC)C1	1	1
COC(=O)C1=C(C(=O)OC)C1	1	1
COC(=O)C1=C(C(=O)OC)C(C(=O)OC)=C(C(=O)OC)CC1	1	1
COC(=O)C1=C(C(=O)OC)C(C(=O)OC)=C(C(=O)OC)C1	1	1
COC(=O)C1=C(C(=O)OC)C(=O)OC1	1	1
COC(=O)C1(OC)OCC2=C1C(=O)ccC2=O	1	1
COC(=O)C1(O)OCC2=C1C(=O)ccC2=O	1	1
COC(=O)C=COC	1	1
COC(=O)C=CC=CC=O	1	1
COC(=O)C=CC=CC=CC(=O)O	1	1
COC(=O)C=CC=CC(OC)OC	1	1
COC(=O)C=CC=CC(C)=O	1	1
COC(=O)C=CC=CC(=O)O	1	1
COC(=O)C=CC=C(C)C=CC=C(C)C=CC=C(C)C=CC=C(C)C=CC(=O)O	1	1
cOC(=O)C=CC(=O)Oc	1	1
COC(=O)C=CC(=O)C=CC(=O)OC	1	1
cOC(=O)C=C(C)C=CC	1	1
COC(=O)C=C(C)C(=O)OC	1	1
COC(=O)C=C(C)C(=O)O	1	1
cOC(=O)C=C(c)C	1	1
cOC(=O)C#C	1	1
COC(=O)C#C	1	1
COC(=O)C(O)=CC(c)=O	1	1
COC(=O)C(C=C(C)C=CC)=CC	1	1
COC(=O)C(C)=CC(C)=O	1	1
COC(=O)C(C)=Cc	1	1
COC(=O)C(C)=C(c)c	1	1
COC(=O)C(C(=O)OC)=C1ccC(=O)O1	1	1
cOC(=O)C(=O)Oc	1	1
COC(=O)C(=CC=Cc)C(C)=O	1	1
COC(=O)C(=CC=C(C(C)=O)C(=O)OC)C(C)=O	1	1
cOC(=O)C(=C)C	1	1
COC(=CC=CC)C(C)=O	1	1
COC(=C)O	1	1
COC(=C)C=C(C)OC(C)=O	1	1
COC(=C)C(C)=CC	1	1
cOC(=C)C(C)=C	1	1
COC(=C)C(=O)[O-]	1	1
cC1OOCCOO1	1	1
cC1OOCC(OC)O1	1	1
CC1OOC(C)OC(c)(C)OO1	1	1
cC1OOC(C)OC(c)(C)OO1	1	1
CC1OOC(C)O1	1	1
cC1OOC(C)(C)O1	1	1
CC1OCCC(C)(OC)O1	1	1
cC1OCC(C)(OC)O1	1	1
CC1OCC(C)(O)O1	1	1
CC1OC1C1OC1C	1	1
CC1OC1C1OC1(C)C	1	1
CC1OC1C12ccOC3(C=CC(=O)cc3cO1)O2	1	1
CC1OC1C=C1CC=CC1=O	1	1
CC1OC1C=C(C)C	1	1
cC1OC1C(OC)=C1OC(=O)C=C1OC	1	1
cC1OC1C(C)=C	1	1
CC1OC1C(=O)OC	1	1
CC1OC12COC1(CCC3(CCC(=O)O3)O1)C2=O	1	1
cC1OC12ccC(=O)O2	1	1
CC1OC12CCC(=O)O2	1	1
CC1OC12CC(OC(C)=O)OC2OC(C)=O	1	1
CC1OC12C=CCC2	1	1
CC1OC12C=CC(=O)O2	1	1
cC1OC12C(=O)OC(C)(C)OC2=O	1	1
cC1OC12C(=O)ccC2=O	1	1
CC1OC1(C)O	1	1
CC1OC1(C)C=CC1OC1(C)C	1	1
CC1OC1(C)C#CC(=C)C	1	1
CC1OC1(C)C(C)=O	1	1
CC1OC1(C)C(=O)OC	1	1
cC1OC1(C)C(=O)OC	1	1
cC12OCC(C=C1C(=O)OC)OO2	1	1
CC12OC3C(O1)C(C)(OC3=O)O2	1	1
CC12OC1COC(O)C2=O	1	1
CC12OC1CCC21OC1C	1	1
CC12OC1CCC1=C2OCCC1=O	1	1
CC12OC1CCC1(OC1C)C2=O	1	1
CC12OC1CCC(=CC=C(C)C)C2=O	1	1
CC12OC1CCC(=C1C=C(C)CCC1=CC(=C)C)C2=O	1	1
CC12OC1CC(C)=CC21OC1C	1	1
CC12OC1CC(C)=CC2=O	1	1
CC12OC1CC(=C)C2=O	1	1
CC12OC1C1OC13CC(C1=C(C)C(=O)OC1)=CC1OC13C21CO1	1	1
CC12OC1C1OC1(C)C1(OC1C)C21CO1	1	1
CC12OC1C(OC)(OC)ccC2=O	1	1
CC12OC1C(=O)C1(C)OC1C21OC1C	1	1
CC12OC1C(=O)C1(C)OC1C2=O	1	1
CC12OC1C(=O)C(C)=CC21OC1C	1	1
CC12OC1(C=O)C(=O)ccC2=O	1	1
CC12COC(OC)C1(C)O2	1	1
CC12COC(O)(C=C(C)C)C1(C)O2	1	1
CC12COC(CO1)O2	1	1
CC12COC(C)(O)C1(C)O2	1	1
CC12COC(=O)C1O2	1	1
CC12ccOC3(O1)c(cO2)cC(=O)C1OC13	1	1
CC12ccOC3(C=CC(=O)cc3cO1)O2	1	1
CC12CCC3OC3C1O2	1	1
CC12CCC3=C(OCCC3=O)C1O2	1	1
CC12CCC3=C(CCC3=O)C1O2	1	1
CC12CCC=CC1(C)O2	1	1
CC12CC3OC3C(=O)C1O2	1	1
CC12CC3OC34OC(=O)C(C)=C4C1O2	1	1
CC12CC3OC3(C)C(=O)C1O2	1	1
CC12CC3C(COC3(C)O1)O2	1	1
CC12CC3(CO3)C(=O)C1O2	1	1
CC12CC3(C)OC3C1O2	1	1
CC12CC=CC(=O)C1O2	1	1
CC12CC=C(C)C(=O)C1O2	1	1
CC12CC(O)OC1O2	1	1
CC12CC(=O)OC1(C)O2	1	1
CC1=COccC(C(=O)OC)=C1	1	1
CC1=COCC1=O	1	1
cC1=COCC1=O	1	1
CC1=COCC1	1	1
CC1=COC2OC12	1	1
cC1=COC2=CC(=O)C(=O)cc2c1	1	1
CC1=COC=CCC1	1	1
CC1=COC=CC(=O)C1	1	1
CC1=CCOC1O	1	1
cC1=CccOC1(C)O	1	1
cC1=CCCO1	1	1
CC1=CCCO1	1	1
CC1=CCCC2=C1CCC1(O)OC(=O)C(C)=C21	1	1
CC1=CCCC1=CC	1	1
CC1=CCCC=C1	1	1
CC1=CCCC(O)O1	1	1
CC1=CccC(O)O1	1	1
CC1=CCCC(O)=C1	1	1
CC1=CCCC(C=O)=C1C	1	1
CC1=CCCC(C(C)=O)=C1C	1	1
CC1=CCCC(C(C)=O)=C1	1	1
CC1=CCCC(=O)C1=O	1	1
CC1=CCC2C3COC4(CCC(=C24)C1=O)OO3	1	1
CC1=CCC2(C)OC2C1=O	1	1
cC1=CCC1	1	1
CC1=CCC=CC1=O	1	1
CC1=CCC(C)=C1C	1	1
CC1=CCC(=O)C=C1C	1	1
CC1=CC2OCOC2=CC1=O	1	1
CC1=CC2OC2CC1	1	1
CC1=CC2=CC(=O)CCC2=C(O)C1=O	1	1
cC1=CC2=CC(=O)CC(=O)C2=CO1	1	1
CC1=CC2=CC(=O)C(=O)C=C2OC1	1	1
CC1=CC2=C(OCO1)C(=O)ccC2=O	1	1
CC1=CC2=C(OC)C(C2)C1=O	1	1
CC1=CC2=C(C1)C(=O)C(OC)=C(C)C2=O	1	1
CC1=CC2(OC)OC(=O)C(C)=C2CC1	1	1
CC1=CC2(O)OC(C)=Ccc2cO1	1	1
CC1=CC2(O)OC(=O)C(C)=C2CC1	1	1
CC1=CC=C2C=C(C)C(=O)C(OC(C)=O)=C2CC1	1	1
CC1=CC=C(C=O)CC1	1	1
CC1=CC=C(C)C(=O)CCC(C)=CC1=O	1	1
CC1=CC=C(C(C)=O)C(=CC(=O)OC)C1	1	1
CC1=CC(OC)OC1(C)OC	1	1
CC1=CC(OC)=CC(=O)C1	1	1
CC1=CC(O)OCC1	1	1
cC1=CC(O)=C2C(=CCC(OC)=C2O)O1	1	1
cC1=CC(O)=C(C(C)=O)CC1	1	1
CC1=CC(C)(O)OC1O	1	1
CC1=CC(=O)OC2OC(C)OOC12	1	1
CC1=CC(=O)OC2=C3C(=O)CC(C)(O)OC3=C(C)CC12	1	1
CC1=CC(=O)OC1=O	1	1
CC1=CC(=O)OC(OC)C12OC2C	1	1
CC1=CC(=O)OC(O)C12OC2C	1	1
CC1=CC(=O)OC(O)C1=CC	1	1
cC1=CC(=O)OC(c)O1	1	1
CC1=CC(=O)OC(c)(OC)C1	1	1
cC1=CC(=O)OC(C)(O)C1	1	1
cC1=CC(=O)OC(c)(C)O1	1	1
CC1=CC(=O)COC1(C)O	1	1
CC1=CC(=O)CCC1=O	1	1
[truncated: 896 more rows]

## Sheet: generated HS Functional Groups
Fragments	Freq	Freq_per_mol
CO	14162	5597
cO	4668	2215
cOC	3460	1990
COC(C)=O	3256	1831
COC	2756	1641
CC=C(C)C	2040	1115
CC(C)=O	1698	1495
COC(C)OC	1571	970
CC=CC	1493	906
CC(=O)O	1350	1094
CC(C)=CC	990	968
coc	937	787
CC(=O)OC	915	771
cC(=O)OC	824	528
c=O	655	527
cC(C)=O	544	453
CC(C)=C	520	456
CC=C	462	408
COc	413	359
CC(=C)C	408	391
COC(C)(C)OC	365	356
CC(=O)[O-]	332	297
cC(=O)O	286	255
cOC(C)=O	277	161
CC(C)=C(C)C	270	268
cC=CC(=O)OC	269	234
cOC(C)OC	260	206
CC(C)=CC(C)=O	211	205
CC#C	194	182
cC(=O)[O-]	175	149
cC=CC	174	158
CC#CC	170	131
cC(c)=O	167	125
cC=CC(c)=O	153	120
cC=Cc	150	138
cOc	134	111
CC=Cc	122	104
CC(c)=O	113	87
c1cOCO1	94	77
CC1(C)OCCO1	93	86
cOC(c)=O	91	69
CC=O	89	88
CC=CC(C)=O	89	89
COOC	87	84
CC1OC1(C)C	80	79
CC1=CCOC1=O	80	78
CC(OC)OC	78	76
CC1OC1C	76	73
CC=CC=CC	74	71
COC1COOC(C)(C)O1	71	49
CC(=C)C(C)=CC=C(C)C	69	69
cC=O	67	54
CC=CC(=O)OC	65	64
CC1=CC(=O)OC1	60	60
COC(C)O	57	56
COC(=O)C(C)=CC	56	56
CC(=O)OC1COOC(C)(C)O1	56	56
CC=CC(C)=CC	55	54
cC=CC(=O)O	55	45
COC(c)=O	52	40
CC1(C)OCCOO1	50	37
cC=CC(C)=O	49	44
COC(C)(C)O	47	43
CC(=O)OC(C)OC	47	47
cC=C(c)C	46	46
CC#CC#CC	46	46
cC(C)=C	45	32
C=C1CCOC1=O	45	38
C#CC	44	44
CC=C(C)C(C)=O	42	42
cC#Cc	42	34
cC(C)=C(c)C	41	41
cC(=O)OC(C)OC	41	41
CC(OC)OC1COOC(C)(C)O1	40	34
COC(=O)C=C(C)C	39	36
CC1(C)OC1(C)C	39	39
CC#CC=CC	39	39
CC(C)=CC=C(C)C	39	39
CC(=O)C=C(C)C	39	39
CC1CO1	37	29
cC(c)=C(c)C	36	36
CC(=O)C(C(c)=O)=C(C)O	36	36
O=C1CCC=C1	35	28
CC1(C)OC1C	35	35
CC(C)=CC=C(C)C(C)=C	35	35
COOC(C)(C)OC	34	34
CC(=O)Oc	34	23
COC(C)=CC(C)=CC	33	33
CC1=CC(=O)C=CC1	33	33
cC#CC	33	26
CC1=CCCC1=O	32	32
CC1=C(C)C(=O)ccC1=O	32	32
CC(C)=C(C)C(C)=O	31	31
C#CC=CC	31	31
CC=CC=C(C)C	27	27
CC=C(C)C(=O)OC	27	27
CC=C(C)C(=O)O	27	27
CC(=CC)C(c)=O	27	27
COC1CCC(=O)O1	25	25
cC=C(C)C(c)=O	25	25
CC=CC(C)=CC(=O)OC	24	24
CC(C)=CC(=O)OC	24	24
cC(c)=CC	24	24
CC1(C)CO1	23	21
CC=C(C)C=O	23	23
cC(C)=CC	22	20
CC(c)=C(C)C	22	22
COC1COC(C)(C)O1	21	21
cC(OC)OC	21	21
CC(C)(O)OC	21	21
COC(C)OC(C)=O	20	19
CC1(C)OOC(C)(C)OO1	20	20
CC=CC(C)=CC(=O)O	20	20
cC=C(C)C(=O)C(C)=Cc	20	20
CC(=O)OC1COC(C)(C)O1	20	20
CC(=C)C(C)=O	20	20
CC1=C(C)C(=O)OC1	19	19
CC1(C)OOCC(OC)O1	19	19
COC(=O)OC	18	17
cC(=O)C(c)=O	18	10
COC1CC=CO1	17	17
COC(C)OC(C)(C)OC	17	17
CC=C(C)C=C	17	17
cC=C(c)C(c)=O	17	17
CC=C1CCOC1=O	16	15
COCOC	15	9
COC1(C)OCCO1	15	15
CC1=C(O)C(=O)CC1	15	15
cC=C(c)c	15	15
CC#CC#CC=CC	15	15
CC#Cc	15	14
cC(C)=CC(C)=O	15	15
CC(C)=C1CCC(=O)C=C1C	15	15
CC(C)=C(c)C	15	15
O=C1C=CCCO1	14	14
COC(C)OC1CCC(C(=O)OC)=CO1	14	13
COC(=O)C(=C)C	14	9
CC=CC=CC=CC	14	14
cC=CC(=O)C=Cc	14	14
CC(C=CC(C)=CC=CC(C)=CC=O)=C(C)C	14	14
O=C1C=CCO1	13	13
COC1(c)OCCO1	13	13
CC=C(OC(C)OC)C(C)=O	13	13
cC=C(C)C(C)=O	13	13
CC(C)=CC=CC	13	13
cC(c)=C(C)C	13	13
CC(c)=C	13	13
cC(c)=C	13	13
COC1C=CC(=O)CO1	12	12
COC(C)=C(C(C)=O)C(c)=O	12	12
COC(=O)C=C(C)C=CC	12	12
CC=CC(C)=CC(C)=O	12	12
CC=CC(=O)O	12	12
CC(O)OC	12	12
CC(C=CC(C)=CC=CC(C)=CC(=O)O)=C(C)C	12	12
CC(C)(OC)OC	12	11
CC(C(c)=O)=C(C)O	12	6
CC(=O)OC1CCC(=O)O1	12	12
COC=O	11	10
COC(=O)C=CC=CC	11	9
cC1=CC=C(C=O)CC1	11	11
CC1=CC=C(C=O)CC1	11	11
CC1=CC(=O)CC1	11	11
cC=CC(=O)Oc	11	7
cC=C(C)C(=O)OC	11	10
cC=C	11	10
COC=CC(=O)OC	10	10
COC(=O)C=C	10	7
cC=CC=O	10	10
CC=CC(C)=C1CCC(=O)C=C1C	10	10
CC#CC(=O)OC	10	10
CC#CC(=O)O	10	10
CC(C)=Cc	10	10
CC(=CC)C=C(C)OC	10	10
O=C1CCC(=O)O1	9	9
COOC(C)OC	9	9
COC1CCC=C(C(=O)O)O1	9	9
COC(C)OC1COOC(C)(C)O1	9	9
COC(C)OC1CCC=CO1	9	9
cOC(c)(C)Oc	9	9
COC(=O)C=CC	9	9
CC1=CC=C(C)CC1	9	9
CC1=CC(=O)ccC1=O	9	8
CC=CC=CC(=O)O	9	9
cC=C1CCC(=Cc)C1=O	9	8
CC=C(C)C=Cc	9	9
CC#CC#CC#CC	9	9
CC(OC)(OC)C(=O)OC	9	9
CC(c)=CC	9	9
CC(c)=C(C)C(C)=O	9	9
CC(C(C)=O)=C(C)C	9	9
CC(=O)C=CC	9	9
CC(=O)C(C)=Cc	9	9
C=C1CC1	9	9
C#CC(=O)C=CC	9	7
O=C1ccC(=O)C(C2=C(C3=C(O)C(=O)ccC3=O)C(=O)ccC2=O)=C1O	8	8
cOCOC	8	7
COC1(C)CC=CC(C)(OC)O1	8	8
COC(C)OC(C)OC	8	8
CC1=C(C2=C(C)C(=O)ccC2=O)C(=O)ccC1=O	8	8
CC1=C(C)C(=O)CC1	8	8
CC1(C)OOC(C)(C)O1	8	8
CC=CC1=CCOC1=O	8	8
CC=CC=C	8	7
cC=C(C)C	8	8
CC(O)(OC)C(=O)OC	8	8
CC(C=CC(C)=CC=CC(C)=CC=CC=C(C)C=CC=C(C)C=CC)=C(C)C	8	8
CC(C=CC(C)=CC=CC(C)=CC=C(C(C)=O)C(C)=O)=C(C)C	8	8
CC(=O)C1=C(O)C(C)=C(O)CC1=O	8	6
CC(=O)C1=C(C)OC(C)=C(C(C)=O)C1	8	4
CC(=O)C(C)=O	8	8
cC(=O)C(C)=C(c)C(=O)[O-]	8	8
cC(=O)C(C)=C	8	6
CC(=CC)C(C)=O	8	8
CC(=C)C(=O)OC	8	8
COOC(C)(C)OOC	7	7
COC1=C(OC)C(=O)OC1	7	7
COC(=O)C=CC(=O)OC	7	7
CC1=C(C)C(=O)C=CC1=O	7	7
CC1(C)OCC(=O)O1	7	7
CC1(C)OC2(C)CC(C)(OO2)O1	7	7
CC=C(C)C=C(OC)C(=O)OC	7	7
CC(O)OC1COOC(C)(C)O1	7	7
CC(C=CC(=O)C=Cc)=C(C)C	7	7
CC(C)=CC(=O)O	7	7
CC(C)=C1CCOC1=O	7	7
CC(C)=C(C)OC(C)=O	7	7
cC(C)=C(C)C(=O)OC	7	7
CC(C)=C(C)C(=O)[O-]	7	7
CC(=O)C(C)=CC	7	7
CC(=O)C(=CC)OC(C)OC	7	7
CC(=C)C=O	7	7
COC1(C)CCC(=O)O1	6	5
COC(C)OC1OC=C(C(=O)OC)CC1=CC	6	6
COC(C)OC(C(C)=O)=C(C)C	6	6
COC(c)(OC)OC	6	6
COC(=O)C(C)=C	6	5
COC(=O)C(=O)OC	6	2
CC1=CccC(=O)C1=O	6	6
CC1=C(O)C(=O)ccC1=O	6	3
CC1=C(C)CCC1=O	6	5
cC1=C(c)C(c)=C(c)C1=O	6	4
CC1=C(C(=O)OC)C(=O)CC1	6	6
CC=CC(OC)OC	6	6
CC=CC(C)=CC=CC(C)=CC=O	6	6
CC=CC(C)=C(C)C	6	6
CC=C1CC(=C)OC1=O	6	6
CC=C(C)C=CC	6	6
cC#CC=CC	6	3
cC#CC(C)=CC	6	3
CC(C=O)=CC	6	6
CC(C=CC)=CC(C)=O	6	6
CC(C=CC(C)=CC=CC(C)=CC)=C(C)C	6	6
CC(C=C(C)C)=CC	6	6
cC(=O)C(C)=O	6	6
CC(=O)C(C)=C(C)O	6	5
CC(=O)C(C)=C(C)C(=O)OC	6	6
CC(=O)C(C)=C	6	6
CC(=CC)C(C)=CC	6	6
CC(=CC)C(C)=C(C)C	6	6
O=C1OCC2OC12	5	5
O=C1OCC(O)=C1O	5	5
cOC(C)(C)OC	5	2
CC12CC(C)(OO1)OO2	5	5
CC1=CCC=C(C)C1=O	5	3
CC1=C(O)OCCC1=O	5	5
CC1=C(O)C(=O)C=C(O)C1=O	5	5
CC1=C(C)OC(C)(C)OC1=O	5	5
CC=CC1(C)CO1	5	5
CC=CC=CC(=O)OC	5	5
cC=CC=CC(=O)OC	5	5
cC=CC=CC	5	5
CC=CC#CC	5	5
cC=C1OccC1=O	5	5
CC=C1CCC(=O)O1	5	5
cC=C(C)C=O	5	5
cC=C(C)C#CC	5	5
CC=C(C)C(c)=O	5	5
CC(OC(C)=O)OC1COOC(C)(C)O1	5	5
CC(C=CC)=CC	5	5
CC(C=CC(C)=CC=CC(C)=CC=CC=C(C)C=CC=C(C)C=CC(C)=C(C)C(C)=O)=C(C)C(C)=O	5	5
CC(c)=Cc	5	5
CC(C)=C(C)C=O	5	5
cC(=O)C1OC1c	5	5
cC(=O)C=C	5	5
CC(=O)C(C)=C(C)OC	5	5
CC(=CC)C(=O)O	5	5
O=C1CCO1	4	4
O=C1C=CCC=C1	4	2
COO	4	4
COC1=C(O)OCC1=O	4	4
COC1=C(O)C(=O)OC1	4	4
COC1=C(C)C(=O)C(=O)cc1	4	4
cOC(=O)OC	4	4
COC(=O)C=CC=CC=CC=CC=CC=CC	4	4
CC1=CCC2OC2C1=O	4	4
CC1=CC(=O)CO1	4	4
CC1=CC(=O)C=C(OC)C1=O	4	4
CC1=CC(=O)C(C)=CC1=O	4	4
CC1=C(O)C(C(C)=O)=C(O)CC1=O	4	4
cC1=C(c)C(c)=C(c)C1	4	4
CC1=C(C)C(=CC)OC1=O	4	4
CC1(C(=O)OC)OC1C(C)=C	4	4
CC=CC=C(C)C=O	4	4
CC=CC=C(C)C(C)=C	4	4
CC=CC#CC(=O)O	4	4
CC=CC(C)=CC=CC(C)=CC=CC=C(C)C=CC=C(C)C=CC	4	4
cC=CC(C)=CC(C)=O	4	4
cC=C1CCOC1=O	4	4
CC=C1CC(OC(C)=O)OC1OC(C)=O	4	4
cC=C(OC(C)OC)C(=O)[O-]	4	4
cC=C(c)C(C)=CC(=O)O	4	4
CC=C(c)C	4	4
CC#CC#CC=CC(C)=O	4	4
CC(OC)OOC	4	4
CC(OC)OC(C)=O	4	4
CC(C=CC(C)=CC=Cc)=C(C)C	4	4
CC(C=CC(C)=CC=CC(C)=CC=CC=C(C)C=CC=C(C)C=CC(C)=C(C)C)=C(C)C	4	4
CC(C=CC(C)=CC=CC(C)=CC(=O)OC)=C(C)C	4	4
CC(C=CC(C)=C(C)C)=CC	4	4
CC(C)=CC=O	4	4
cC(C)=CC=CC(C)=CC(=O)O	4	4
CC(C)=CC(c)=O	4	4
cC(C)=CC(C)=CC=CC(C)=CC(=O)O	4	4
CC(C)=CC(C)=CC	4	4
cC(c)=C1C=CC(=O)C=C1	4	4
CC(C)=C(C)C=CC	4	4
CC(C)(OOC)OOC	4	4
CC(=O)OCOc	4	1
CC(=O)C1=C(O)COC1=O	4	4
cC(=O)C=CC	4	4
CC(=O)C=C(C)O	4	4
cC(=O)C(C)=CC	4	4
CC(=O)C(C)=C(C)C	4	4
CC(=O)C(=O)O	4	4
CC(=O)C(=Cc)C1=C2ccC(=O)C=C2CC1=O	4	4
CC(=C)C(=O)O	4	4
C1COCO1	4	4
O=C1ccC2=C(CCO2)C1=O	3	3
O=C1ccC(=O)C=C1	3	3
COC1C=CCCO1	3	3
COC1=CC(OC)=CCC1	3	3
cOC1(Oc)ccC(=O)C=C1	3	3
COC1(C)CCOO1	3	3
COC1(C)C=CCCO1	3	3
COC(C)=CC	3	3
COC(=O)C=Cc	3	3
COC(=O)C([O-])=C(C)C(=O)OC	3	3
COC(=C)C(=O)O	3	3
COC(=C)C	3	2
CC1OOC(C)O1	3	3
cC1OCCO1	3	3
cC1OC1c	3	3
CC12OCC(CO1)O2	3	3
CC1=CC=C2C(=CC(=O)C(O)=C2C)C1	3	3
CC1=CC(C)(OC)OC1=O	3	3
cC1=CC(=O)CCC1=O	3	3
CC1=CC(=O)C=CC1=O	3	3
CC1=CC(=O)C=C(C)C1	3	3
CC1=CC(=O)C(=O)cc1	3	3
CC1=CC(=C)OC1=O	3	3
CC1=C(C)C2=C(C)C(=O)OC2(O)CC1	3	3
CC1=C(C)C(OC)=CC(O)O1	3	3
cC1=C(c)C(O)OC1=O	3	3
cC1=C(C)C(c)(O)OC1=O	3	3
CC1=C(C)C(=O)OC1=O	3	3
cC1=C(C)C(=O)ccC1=O	3	3
cC1=C(c)C(=O)CC1	3	3
CC1=C(C)C(=O)C=CC1	3	3
CC1=C(C)C(=O)C=C(OC)C1=O	3	3
CC1=C(C)C(=O)C(OC)=C(OC)C1=O	3	3
CC1(C)OOC2CC(=C)C(=O)OC2O1	3	3
CC1(C(C)=C)OC1C	3	3
CC=CC1=CC(=O)C=CC1	3	3
CC=CC=O	3	3
CC=CC=CC#CC#CC	3	3
CC=CC=C(C)C=C	3	3
cC=CC(OC)OC	3	3
cC=CC(=O)OC(C)OC	3	3
CC=C(OC(C)=O)C1=C(OC(C)=O)CC(OC(C)=O)=C(C)C1=O	3	3
CC=C(C)C=CC=Cc	3	3
CC=C(C)C=CC=C(C)C	3	3
cC=C(c)C(C)=O	3	3
CC=C(C)C(=O)[O-]	3	3
CC#CC=COC	3	3
CC#CC#CC=CC=CC	3	3
cC#CC(C)=CC(C)=O	3	3
cC#CC(c)=CC	3	3
CC(C=CC1=CC=C(C=O)CC1)=C(C)C	3	3
CC(C=CC#Cc)=C(C)C	3	3
CC(C=CC(C)=CC=CC1=CC=C(C=O)CC1)=C(C)C	3	3
CC(C)=CC(C)=C	3	3
CC(C)=CC(=O)C=C(C)C	3	3
CC(C)=CC(=O)[O-]	3	3
CC(C)=C=CC(C)=O	3	3
CC(C)=C(C)OC	3	3
CC(C)=C(C)C(=O)O	3	3
cC(C)=C(C)C	3	3
CC(C(=O)OC)=C(C)C(=O)OC	3	3
CC(C(=O)C(O)=C(C)C)=C(C)C	3	3
CC(C(=O)[O-])=C(C)C(=O)[O-]	3	3
CC(=O)OC(C)=O	3	3
CC(=O)C1=C(O)CC(=O)C(C)=C1O	3	3
cC(=O)C(c)=CC	3	3
cC(=O)C(C)=C(c)C	3	3
CC(=O)C(C(C)=O)=C(C)O	3	3
CC(=O)C(=C)C	3	3
CC(=CC)C(=O)OC	3	3
CC(=CC(C)=O)C(C)=CC	3	3
CC(=C)C1=CC(=O)C=CC1	3	3
OC12CCC(OCC1)O2	2	2
O=C1COC(O)=C1O	2	2
O=C1CCOC1=O	2	2
O=C1ccC(=O)C2=C1CCC=C2	2	2
O=C1CCC(=O)C=C1	2	2
O=C1C=CCC1	2	2
O=C(O)C(=O)O	2	1
cOOc	2	2
COC1CCC(OC(C)=O)O1	2	2
COC1CCC(O)O1	2	2
cOC12CCC(=O)C=C1OCO2	2	2
COC1=CCCC(O)=C1	2	2
COC1=CC(=O)OCC1	2	2
COC1=C(C)C(=O)ccC1=O	2	2
cOC1(O)CC(C(=O)OC)=CC(=O)C1(O)O	2	2
COC1(C)OCCC12CO2	2	2
COC1(C)OCCC1=O	2	2
COC1(C)OC(O)C2(C)OC12	2	2
COC1(C)COC(C)(C)O1	2	2
COC1(C(=O)O)COC(C)(C)O1	2	2
COC=CC	2	1
cOC=C(C)C	2	2
COC(OC)C(=O)O	2	1
cOC(C)OC1COOC(C)(C)O1	2	2
COC(C)OC1CCC(C(=O)O)=CO1	2	2
COC(C)OC1=C(O)OCC1=O	2	2
COC(C)OC(C)OC(C)OC	2	2
COC(C)Oc	2	2
COC(C)=C1C(=O)CCC1=O	2	2
COC(C)=C(C)C(C)=O	2	2
COC(C)=C(C)C	2	2
cOC(C)(C)Oc	2	2
cOC(C)(C)O	2	1
cOC(c)(C)O	2	2
COC(=O)OC1CCC(=O)O1	2	2
COC(=O)C1=COC(OC(C)OC)CC1	2	2
COC(=O)C1=COC(O)CC1	2	2
COC(=O)C1=CC2COC1(C)OO2	2	2
COC(=O)C1(C)CO1	2	2
COC(=O)C=CC=CC=CC=CC=CC	2	2
COC(=O)C=CC(=O)O	2	2
cOC(=O)C=C(C)C	2	1
CC12OC1C1OC1(C)CC21OC1C	2	2
CC1=COC2=C(C)C(=O)C(=O)cc2c1	2	2
CC1=CCCC(=CC)C1=CC	2	2
CC1=CC=CCCC2=C1CC2	2	2
CC1=CC(C)(O)OC1=O	2	2
CC1=CC(C(=O)O)=C(O)CC1	2	2
CC1=CC(=O)OCC1	2	2
CC1=CC(=O)OC1O	2	2
CC1=CC(=O)C=C(C)C1=O	2	2
CC1=CC(=CC(=O)OC)CCO1	2	2
CC1=C2CCOC=C2C(=O)CC1=O	2	1
CC1=C(O)OCC1=O	2	2
CC1=C(O)CCOC1=O	2	2
CC1=C(O)C=C(O)CC1	2	2
CC1=C(O)C(=O)C(C)=C(O)C1=O	2	2
CC1=C(C)CCO1	2	2
CC1=C(C)C2=C(C)C(=O)OC2(O)C(=O)C1	2	2
cC1=C(c)C(=O)ccC1=O	2	2
CC1=C(C(C)=O)CCO1	2	2
CC1=C(C(C)=O)C(=O)ccC1=O	2	1
CC1(OC)COC(C)(C)O1	2	2
CC1(OC)CCOO1	2	2
CC1(OC)CCC(=O)O1	2	2
CC1(O)CCC(C)(O)OO1	2	2
CC1(C=CC(C)=O)OC1(C)C	2	2
CC1(C)OOC2CC3(CO3)C(O)OC2O1	2	2
CC1(C)OOC2CC3(CO3)C(=O)OC2O1	2	2
CC1(C)OOC2CC(=CC)C(=O)OC2O1	2	2
CC1(C)OC(=O)CC(=O)O1	2	2
CC1(C(=O)OC)CO1	2	2
CC1(C(=O)[O-])CO1	2	2
CC=CC1OC1C	2	2
CC=CC1=CC(=O)C2OC2C1	2	2
CC=CC1=C(C)C(=O)OC1	2	2
CC=CC=CC=CC#CC#CC	2	2
cC=CC=CC(c)=O	2	2
cC=CC=CC(C)=O	2	2
cC=CC=CC(=O)Oc	2	1
cC=CC=CC(=O)C=Cc	2	2
CC=CC=Cc	2	2
cC=CC=C(C)C(c)=O	2	2
CC=CC=C(C)C(=O)[O-]	2	2
CC=CC#CC(=O)OC	2	2
CC=CC(O)OC(C)OC	2	2
cC=CC(O)=C(C)C(=O)C(C)=Cc	2	2
CC=CC(C)=CC=CC(C)=O	2	2
cC=CC(C)(Oc)OC	2	2
cC=CC(=O)C=C(O)C=Cc	2	2
CC=C1OCCC1=O	2	2
cC=C1OC(=O)C(c)=C1O	2	2
CC=C1CCC=CC1=O	2	2
CC=C1CC(OC)OC1OC	2	2
cC=C1C=C(C)C(=O)O1	2	2
CC=C(O)C(C)=O	2	2
CC=C(C)OC	2	2
CC=C(C)C1=COCC1	2	2
CC=C(C)C=CC(C)=O	2	2
CC=C(C)C=CC(=O)OC	2	2
CC=C(c)c	2	2
cC=C(C(=O)OC)C(=Cc)C(=O)OC	2	2
cC#CC=CC1=CCCC=C1c	2	2
CC#CC=CC=CC	2	2
CC#CC(C)=CC(C)=O	2	2
CC#CC(=O)C#CC	2	2
CC#CC(=O)[O-]	2	2
cC#C	2	2
cC(O)OC	2	2
CC(O)=C(C(c)=O)C(C)=O	2	2
CC(O)(Oc)C(c)=O	2	2
CC(C=Cc)=C(C)C	2	2
CC(C=CC(C)=CC=CC(C)=CC=O)=C(C)C(C)=O	2	2
CC(C=CC(C)=CC=CC(C)=CC(C)=O)=C(C)C	2	2
CC(C=CC(C)=CC=CC(C)=CC(=O)Oc)=C(C)C	2	2
CC(C=CC(C)=Cc)=C(C)C	2	2
CC(C=CC(C)=C)=C(C)C	2	2
CC(C=CC(=O)C(=Cc)C(=O)C=Cc)=C(C)C	2	2
CC(C=C1CC(C)=C(O)C1=O)=C(C)C(C)=O	2	1
CC(C#CC(C)=CC=CC(C)=CC=CC=C(C)C=CC=C(C)C(C)=O)=C(C)C	2	2
CC(C)=CC=CC(C)=O	2	2
cC(c)=CC=C(C(C)=O)C(C)=O	2	2
CC(C)=CC=C	2	2
CC(c)=CC(C)=O	2	2
CC(C)=CC(C)=C(C)C	2	2
cC(C)=CC(=O)O	2	2
CC(C)=C1CC(C)=CC1=O	2	1
CC(C)=C=CC(C)=CC=CC(C)=CC=CC=C(C)C=CC=C(C)C(C)=O	2	2
cC(C)=C(C)C=CC(C)=CC(=O)O	2	2
CC(C)=C(c)c	2	2
CC(c)(O)Oc	2	2
cC(C)(O)OC	2	2
CC(C(C)=O)=C(C)C=CC=C(C)C=CC	2	2
CC(C(C)=CC(C)=CC=CC(C)=CC(=O)O)=C(C)C	2	2
CC(C(=O)O)=C(C)C(=O)O	2	2
CC(=O)OCOC(C)=O	2	2
CC(=O)OCOC	2	2
CC(=O)OC1COOC(C)O1	2	2
CC(=O)OC1CCC(C)=CO1	2	2
CC(=O)OC(C)OC(C)=O	2	2
CC(=O)OC(C)=CC(C)=O	2	2
cC(=O)C1=C(C)CCC=C1O	2	2
cC(=O)C1=C(c)C(=O)OC1	2	2
CC(=O)C1=C(C)C(=O)CC1	2	2
CC(=O)C=CC(C)=CC=CC(C)=CC=CC=C(C)C=CC=C(C)C=CC(C)=C(C)C	2	2
cC(=O)C=CC(C)=CC	2	2
CC(=O)C=CC(=O)O	2	2
CC(=O)C#C	2	2
CC(=O)C(OC)=C(C)C	2	1
CC(=O)C(C)=CC=Cc	2	2
CC(=O)C(C)=C(c)O	2	2
cC(=O)C(c)=C(c)C	2	2
CC(=O)C(C)=C(C)[O-]	2	2
CC(=O)C(C)(Oc)OC	2	2
CC(=O)C(C(c)=O)=C(C)OC	2	2
CC(=O)C(=CC)OC	2	1
CC(=CC(C)=O)OC	2	2
CC(=CC(C)=CC=CC(C)=CC(=O)O)C(C)=C(C)C	2	2
CC(=C)C=C(C)C	2	2
CC(=C)C=C	2	2
C=C1CCC=CC1=O	2	2
OC1=CC=CCC1	1	1
O=C1OCCOC1=O	1	1
O=C1OCC2=C1OCCO2	1	1
O=C1COC(C(=O)O)=C1	1	1
O=C1CCOC2=C1C(=O)CCO2	1	1
O=C1ccC2=C(C3=C4ccC(=O)C=C4CC3=O)C(=O)CC2=C1	1	1
O=C1ccC(O)O1	1	1
O=C1ccC(=O)O1	1	1
O=C1CC2CC(=O)OC2O1	1	1
O=C1C=COCC1	1	1
O=C1C=CC2(C=C1)OCCO2	1	1
O=C(C=CC1=CCCC=C1)C1=CC=CCC1	1	1
COOC(C)OOC	1	1
COOC(=O)OC	1	1
COOc	1	1
COC1OCCOC1OC	1	1
COC1OCCOC1(C)O	1	1
COC1CCC(OC)O1	1	1
cOC1C=CCCO1	1	1
COC1=CCCC=C1	1	1
COC1=CCCC(OC)=C1OC	1	1
COC1=CC(=O)CCC1=O	1	1
COC1=CC(=O)C(=O)cc1	1	1
cOC1=C2CC(=O)C=C2ccC1=O	1	1
cOC1=C2C=CC(=O)C=C2C=CC1	1	1
COC1=C(OC)C(=O)CC1	1	1
COC1=C(OC)C(=O)C1	1	1
COC1=C(OC)C(=O)C(C)=C(C)C1=O	1	1
COC1=C(C)CC12OCCO2	1	1
COC1=C(C)C(=O)C1(OC)OC	1	1
COC1=C(C)C(=O)C(=O)C(C)=C1OC	1	1
COC1=C(C(=O)O)C(C)=C(C)CC1	1	1
COC1(OC)CCC=C1	1	1
COC1(OC)C(C=C)=CCC2OC21	1	1
COC1(O)CCOC1=O	1	1
cOC1(O)CC(=O)C=C(C)C1=O	1	1
COC1(C=CC=CC)OCCO1	1	1
COC1(C)OCCOC1(C)OC	1	1
COC1(C)OccC(=O)O1	1	1
COC1(C)COC(=O)O1	1	1
COC1(C)CC(C)=CO1	1	1
COC1(C)C=CCOO1	1	1
COC1(C)C=CC(=CC#CC#CC)O1	1	1
COC1(C)C=C(C)CCO1	1	1
COC1(C)C=C(C)C(=O)O1	1	1
cOC=CC(=O)OC	1	1
COC=C(C)C	1	1
COC#CC	1	1
COC(OC)C(C)=O	1	1
COC(C)OC1OC(=O)C=C2C(=O)C=C(C)C21	1	1
COC(C)OC1CC(C)=CC(=O)O1	1	1
COC(C)OC1=C(C)C(=CC)CCC1=O	1	1
COC(C)OC1(C)CCC(OC(C)=O)O1	1	1
COC(C)OC(C)OC1COOC(C)(C)O1	1	1
cOC(C)OC(C)OC(C)OC	1	1
COC(C)OC(C)O	1	1
COC(C)OC(=O)C1=C(C)C=CCC1	1	1
COC(C)OC(=O)C(C)=C	1	1
COC(c)OC	1	1
cOC(c)Oc	1	1
COC(C)=CC=O	1	1
COC(C)=CC(C)=O	1	1
cOC(C)=C(C)C(C)=O	1	1
COC(c)=C(C)C(c)=O	1	1
cOC(c)=C(c)C	1	1
cOC(C)=C(c)C	1	1
COC(C)(OC)OC	1	1
COC(C)(OC)C(C)=CC	1	1
COC(C)(OC)C(=O)OC	1	1
cOC(C)(O)OC	1	1
COC(C)(O)C(C)=O	1	1
COC(c)(C)Oc	1	1
COC(c)(c)O	1	1
COC(=O)OC=C	1	1
COC(=O)Oc	1	1
COC(=O)C1OC1C	1	1
COC(=O)C1=CC(=O)CCO1	1	1
COC(=O)C1=C(O)OCC1=O	1	1
COC(=O)C1=C(O)C(O)=C(C(=O)OC)CC1	1	1
COC(=O)C1=C(O)C(O)=C(C(=O)OC)C1	1	1
COC(=O)C1=C(C)CCC1=O	1	1
COC(=O)C1=C(C(=O)OC)C(C(=O)OC)=C(C(=O)OC)C1	1	1
COC(=O)C1=C([O-])C(O)=C(C(=O)OC)CC1	1	1
COC(=O)C1=C([O-])C(O)=C(C(=O)OC)C1	1	1
COC(=O)C1(C)OC1C	1	1
COC(=O)C1(C)OC1(C)C	1	1
COC(=O)C=CC=CC=CC	1	1
COC(=O)C=CC=C(C)C	1	1
COC(=O)C=CC(C)=O	1	1
COC(=O)C=CC(=O)[O-]	1	1
COC(=O)C=C(C)C1(C)OCCO1	1	1
COC(=O)C=C(C(=O)OC)C(=O)OC	1	1
cOC(=O)C=C	1	1
COC(=O)C(C)=O	1	1
COC(=O)C(C)=C(O)C(=O)OC	1	1
COC(=O)C(C)=C([O-])C(=O)OC	1	1
cOC(=O)C(C)=C	1	1
COC(=O)C(=O)C=CC=C(O)OC	1	1
COC(=O)C(=O)C=CC(O)=C(O)OC	1	1
CC1OOC(C)OO1	1	1
cC1OOC(C)(C)OO1	1	1
CC1OCCO1	1	1
CC1OCCC(=O)O1	1	1
CC1OCC(=O)O1	1	1
CC1OC1C1OC1C	1	1
CC1OC1C=CC1OC1C	1	1
CC1OC1C(=O)OC	1	1
CC1OC12CCC(=O)O2	1	1
cC12OCCC1(C)O2	1	1
CC12OC3(C)OC3(C)C3(C)OC3(C)C1(C)O2	1	1
CC12OC1(C)C(=O)ccC2=O	1	1
CC12COC(=O)C1(C)O2	1	1
CC12CCC3(C)OC3C1O2	1	1
CC12CC3OC3C(=O)C1O2	1	1
CC12CC(CO1)C(=O)O2	1	1
CC12C=CC(CO1)OO2	1	1
CC1=COCC1	1	1
CC1=COC(OC(C)=O)CC1	1	1
CC1=COC(O)CC1	1	1
CC1=CCOC1=CC(=O)OC	1	1
cC1=CccOC1OC1OccC=C1c	1	1
cC1=CCCO1	1	1
CC1=CCCC2=C1CCC1(OC)OC(=O)C(C)=C21	1	1
CC1=CCCC=C1	1	1
CC1=CCC(OC)=CC1=O	1	1
CC1=CCC(C2=CC=C(C)C2)=C1	1	1
CC1=CC2OC2C1	1	1
CC1=CC2OC2(C)CC1	1	1
CC1=CC=CCC1	1	1
CC1=CC=C(C)C(=O)C1=O	1	1
CC1=CC=C(C)C(=O)C1=CC	1	1
CC1=CC=C(C)C(=O)C1=C(C)O	1	1
CC1=CC(C)=C(C)C(=O)C1=O	1	1
CC1=CC(=O)CCO1	1	1
CC1=CC(=O)CCC1=C(C)C	1	1
CC1=CC(=O)cc1	1	1
CC1=CC(=O)C2OC2C1=O	1	1
CC1=CC(=O)C(O)=CC1=O	1	1
CC1=CC(=O)C(C)=C(C)C1	1	1
CC1=CC(=O)C(C(C)=O)=CC1	1	1
CC1=CC(=O)C(=O)C(C)=C1	1	1
CC1=CC(=C2C=CccO2)C=C(C)C1=O	1	1
CC1=CC(=C)CC1	1	1
CC1=C2CCOC2=CC(=O)C1=O	1	1
CC1=C2CCC=C2C(=O)CC1	1	1
CC1=C(OC)CCC1=O	1	1
CC1=C(OC)C=C(O)CC1	1	1
CC1=C(OC)C(=O)OC1(C)OC	1	1
CC1=C(OC)C(=O)C=C(OC)C1=O	1	1
CC1=C(O)CCC=C1O	1	1
CC1=C(O)ccC(=O)C1=O	1	1
CC1=C(O)C(=O)C=C(OC)C1=O	1	1
CC1=C(O)C(=O)C(C)=CC1=CC	1	1
CC1=C(C=CC)C(=O)C2OC2C1	1	1
CC1=C(C)COC1=O	1	1
CC1=C(C)CCOC1=O	1	1
CC1=C(C)CCC=C1C	1	1
cC1=C(c)CC1	1	1
CC1=C(C)C2=C(C)C(=O)OC2(OC)CC1	1	1
CC1=C(C)C2=C(C)C(=O)OC2(OC)C(=O)C1	1	1
CC1=C(C)C2(C)OC2(C)OC2(C)OC12C	1	1
CC1=C(c)C=C(C)CC1	1	1
cC1=C(c)C(O)=C(C2=C(c)C(c)=C(c)C2=O)C1	1	1
CC1=C(C)C(=O)OCC1	1	1
CC1=C(C)C(=O)CO1	1	1
CC1=C(C)C(=O)CCC1=O	1	1
cC1=C(c)C(=O)CC1=O	1	1
cC1=C(c)C(=O)cc1	1	1
cC1=C(C)C(=O)C(O)=C(C)C1=O	1	1
CC1=C(C)C(=O)C(O)=C(C)C1=O	1	1
cC1=C(C)C(=O)C(=O)cc1	1	1
cC1=C(c)C(=O)C(=C2CC(c)=C(c)C2=O)C1	1	1
CC1=C(C(C)=CC)C(=O)C2OC2C1	1	1
CC1=C(C(C)=CC(C)=O)CCO1	1	1
CC1=C(C(=O)OC)C2=C(CC1)C(=O)CC2	1	1
CC1=C(C(=O)O)COC1=O	1	1
CC1=C([O-])C(=O)ccC1=O	1	1
CC1(OC)OCCOC1OC	1	1
CC1(OC)CO1	1	1
CC1(O)OCCO1	1	1
CC1(O)OC(=O)C=C1OC	1	1
CC1(O)CCC(C)(OC)OO1	1	1
CC1(O)ccC(=O)O1	1	1
CC1(C2(C)OCCO2)OCCO1	1	1
CC1(C=CC)OC1(C)C	1	1
CC1(C=CC(C)=CC=CC(C)=CC=O)OC1(C)C	1	1
cC1(C=C)OCCO1	1	1
CC1(C)OOCC(OC(C)=O)O1	1	1
CC1(C)OOC2CC(C)=COC2O1	1	1
CC1(C)OOC2CC(=O)C(=O)OC2O1	1	1
CC1(C)OOC2CC(=C)C(O)OC2O1	1	1
CC1(C)OOC(C)O1	1	1
cC1(C)OCCO1	1	1
CC1(C)OccO1	1	1
CC1(c)OCCO1	1	1
CC1(C)OC1C(C)=O	1	1
CC1(C(=O)OC)OC1C(C)=O	1	1
CC1(C(=O)O)CO1	1	1
CC=COC	1	1
cC=CC1OCCO1	1	1
CC=CC1OC1C(=O)OC	1	1
CC=CC12OC1(C)C(=O)ccC2=O	1	1
CC=CC1=CCC2OC2C1=O	1	1
CC=CC1=CC=CCC1	1	1
CC=CC1=CC(=O)CO1	1	1
CC=CC1=CC(=O)CCC1=O	1	1
CC=CC1=CC(=O)C2OC2C1=O	1	1
CC=CC1=C(OC)C(=O)C(OC)=C(OC)C1=O	1	1
CC=CC1=C(C2=C(C=CC)COC2=O)C(=O)OC1	1	1
CC=CC1=C(C)CC2OC2C1=O	1	1
CC=CC1=C(C)C(=O)C2OC2C1=O	1	1
CC=CC1=C(C)C(=O)C2OC2C1	1	1
CC=CC1(C)OCCO1	1	1
CC=CC=CC=CC=COC	1	1
CC=CC=CC=CC=CC=CC=CC(=O)OC	1	1
CC=CC=CC=CC=CC=CC(=O)OC	1	1
cC=CC=CC=CC=CC	1	1
CC=CC=CC=CC=CC	1	1
cC=CC=CC=CC#CC	1	1
cC=CC=CC=Cc	1	1
CC=CC=CC#CC	1	1
CC=CC=CC(C)=O	1	1
cC=CC=CC(C)=CC=O	1	1
cC=CC=CC(C)=CC(=O)O	1	1
cC=CC=CC(C)=Cc	1	1
cC=CC=CC(C)=CC	1	1
cC=CC=CC(=O)C=CC=Cc	1	1
cC=CC=Cc	1	1
cC=CC=C1CCC(=CC=Cc)C1=O	1	1
CC=CC=C1C=C(C=CC)C(=O)O1	1	1
CC=CC=C(C=O)C=CC	1	1
CC=CC=C(C)C1=CC(=O)CO1	1	1
CC=CC=C(C)C=CC(C)=C(C)C	1	1
CC=CC=C(C)C=CC(=O)C(C)=C(C)C(C)=O	1	1
cC=CC=C(C)C(C)=O	1	1
CC=CC=C(C)C(=O)O	1	1
cC=CC=C(C)C(=O)C(C)=CC=Cc	1	1
CC=CC#CC=COC	1	1
CC=CC#CC=CC=CC	1	1
CC=CC#CC=CC	1	1
CC=CC#CC#CC=CC=CC	1	1
CC=CC#CC#CC	1	1
CC=CC#C	1	1
cC=CC(O)=C1CCC(=Cc)C1=O	1	1
cC=CC(C)=CC=CC(C)=CC=O	1	1
CC=CC(C)=CC=CC(C)=CC=CC=C(C)C=CC=C(C)C=CC=C(C)C	1	1
cC=CC(C)=CC=CC(C)=CC(C)=O	1	1
CC=CC(C)=CC=CC(C)=CC(=O)OC	1	1
cC=CC(C)=CC=CC(C)=CC(=O)O	1	1
cC=CC(c)=CC(C)=O	1	1
CC=CC(C)=CC(c)=O	1	1
CC=CC(C)=Cc	1	1
CC=CC(C)=C1CCC(=O)C(C)=C1C	1	1
CC=CC(C)=C(C)C(C)=O	1	1
CC=CC(C)=C(C)C(C)=CC	1	1
CC=CC(C)=C	1	1
cC=CC(=O)C=CC	1	1
CC=CC(=O)C(C)=CC	1	1
CC=CC(=C)C	1	1
CC=C1OC(=O)C2=C1C=CCC2	1	1
cC=C1ccC(C)=C1C	1	1
CC=C1ccC(C)=C1	1	1
cC=C1CCC(=O)O1	1	1
CC=C1CCC(=O)C=C1C	1	1
CC=C1CC1	1	1
CC=C1CC=CC1=O	1	1
cC=C1CC=CC1=O	1	1
CC=C1C=COC1=O	1	1
CC=C1C=C(C)CCC1=O	1	1
CC=C1C=C(C(=O)O)CCO1	1	1
cC=C1C(=O)C=CC1=O	1	1
CC=C=C	1	1
CC=C(OC)C(=O)O	1	1
CC=C(OC(C)=O)C(C)=O	1	1
CC=C(C)OC(C)=O	1	1
cC=C(C)OC	1	1
cC=C(c)O	1	1
CC=C(C)O	1	1
CC=C(C)C1=C(C)CC(C)(O)O1	1	1
CC=C(C)C=CC=C(C)C=CC1=C(C)C=CCC1	1	1
cC=C(C)C=CC(c)=O	1	1
CC=C(C)C=CC(C)=CC=CC(C)=CC(=O)OC	1	1
CC=C(C)C=CC(C)=CC=CC(C)=CC(=O)O	1	1
cC=C(C)C=CC	1	1
CC=C(C)C=C(C)C=CC=CC(=O)OC	1	1
CC=C(C)C=C(C)C	1	1
CC=C(C)C(C)=CC=CC(C)=CC(=O)O	1	1
CC=C(C)C(C)=CC(OC)OC	1	1
CC=C(C)C(C)=CC	1	1
CC=C(C)C(C)=C	1	1
cC=C(c)C(=O)O	1	1
CC=C(C)C(=O)C=C(C)C	1	1
CC=C(C(C)=O)C1OCCO1	1	1
cC=C(C(C)=O)C(C)=O	1	1
CC=C(C(C)=O)C(C)=O	1	1
cC=C(C(c)=O)C(C)=O	1	1
CC=C(C(=O)OC)C(=O)OC	1	1
CC#CC#CC=C=CC	1	1
CC#CC#CC(=O)C=CC	1	1
CC#CC#CC(=O)C=C	1	1
CC#CC#C	1	1
cC#CC(c)=O	1	1
cC#CC(=O)O	1	1
CC#CC(=O)C#CC=CC	1	1
CC(OC)OC1COC(C)(C)O1	1	1
CC(OC)OC1=CC=CCO1	1	1
CC(OC)OC(C)OC	1	1
CC(OC)OC(c)=O	1	1
CC(OC)OC(=O)C=Cc	1	1
CC(Oc)Oc	1	1
CC(O)OC1COC(C)(C)O1	1	1
CC(O)OC(C)OC	1	1
CC(O)O	1	1
CC(O)=CC	1	1
CC(O)=C1C(=O)C=CC1=O	1	1
CC(O)=C(C)C=O	1	1
CC(O)=C(C)C(c)=O	1	1
CC(O)=C(C)C	1	1
CC(C=CC=C(C)C(=O)[O-])=CC=CC=C(C)C=CC=C(C)C(=O)[O-]	1	1
CC(C=CC#Cc)=C(c)C	1	1
CC(C=CC)=C(C)C(C)=O	1	1
CC(C=CC(C)=O)=C(C)C	1	1
CC(C=CC(C)=CC=CC=O)=C(C)C	1	1
CC(C=CC(C)=CC=CC)=C(C)C	1	1
CC(C=CC(C)=CC=CC(C)=CC=O)=CC	1	1
CC(C=CC(C)=CC=CC(C)=CC=CC=O)=C(C)C	1	1
CC(C=CC(C)=CC=CC(C)=CC=CC=C(C)C=CC=C(C)C=CC=C(C)C=CC=C(C)C(=O)O)=C(C)C	1	1
CC(C=CC(C)=CC=CC(C)=CC=CC(=O)O)=C(C)C	1	1
CC(C=CC(C)=CC=CC(C)=CC=C1C(=O)CCC1=O)=C(C)C	1	1
CC(C=CC(C)=CC=CC(C)=CC=C1C(=O)ccC1=O)=C(C)C	1	1
CC(C=CC(C)=CC=CC(C)=CC=C1C(=O)C=CC1=O)=C(C)C	1	1
CC(C=CC(C)=CC=CC(C)=CC(=O)O)=CC	1	1
CC(C=CC(c)=CC=CC(C)=CC(=O)O)=C(C)C	1	1
CC(C=CC(C)=CC=CC(C)=C)=C(C)C	1	1
CC(C=CC(C)=CC=CC(C)=C(C)C(=O)O)=C(C)C	1	1
CC(C=CC(C)=CC)=C(C)C	1	1
cC(C=CC(C)=CC(=O)O)=C(C)C	1	1
CC(C=CC(=O)C=CC=Cc)=C(C)C	1	1
CC(C=C)=C(C)C(C)=CC	1	1
cC(C=C)(OC)OC	1	1
CC(C=C(C)OC)=C(C)C	1	1
CC(C=C(c)C)=CC	1	1
CC(C=C(C)C(C)=O)=C(C)C(C)=O	1	1
CC(C=C(C)C(=O)O)=C(C)C	1	1
CC(C#CC)=CC	1	1
CC(C#Cc)=C(C)C	1	1
CC(C)=CC1=C(C)C(=O)C(OC)=CC1	1	1
CC(C)=CC=CC(=O)O	1	1
CC(C)=CC(C(C)=O)=C(C)C	1	1
CC(C)=CC(C(=O)OC)=C(C)O	1	1
cC(C)=CC(=O)OC	1	1
CC(C)=CC(=O)C(C)=CC=CC(C)=CC=CC=C(C)C=CC=C(C)C#CC(C)=C(C)C	1	1
cC(c)=C1ccC(=O)C(O)=C1	1	1
cC(c)=C1ccC(=O)C(C(=O)O)=C1	1	1
CC(C)=C1CCC(=CC(C)=O)C=C1	1	1
cC(c)=C1CC1	1	1
CC(C)=C1CC(=O)C=C1	1	1
cC(c)=C1C=CC=C1	1	1
cC(C)=C1C(=O)ccC1=O	1	1
CC(C)=C=CC(C)=CC=CC=CC=C(C)C=C1C=C(C=CC2(C)OC2(C)C)C(=O)O1	1	1
CC(C)=C=CC(C)=CC=CC(C)=CC=C(C)C=CC=C(C)C(C)=O	1	1
CC(C)=C(OC)C(C)=O	1	1
CC(C)=C(OC(C)=O)C(C)=O	1	1
CC(C)=C(O)C(C)=O	1	1
cC(c)=C(C)OC	1	1
CC(C)=C(C)C=CC=C(C)C=CC=C(C)C	1	1
CC(C)=C(C)C=CC(C)=CC=CC(C)=CC(=O)O	1	1
CC(C)=C(C)C=Cc	1	1
CC(C)=C(C)C=C	1	1
CC(C)=C(C)C(c)=O	1	1
cC(c)=C(c)C(C)=O	1	1
CC(c)=C(c)C(C)=O	1	1
CC(C)=C(C)C(=O)OC	1	1
cC(C)=C(C)C(=O)C(C)=C(c)C	1	1
CC(c)=C(c)c	1	1
CC(c)=C(C)c	1	1
CC(C)=C(C(=O)O)C(=O)O	1	1
CC(C)(OO)OO	1	1
CC(C)(OC)OOC	1	1
CC(C)(Oc)Oc	1	1
CC(c)(Oc)OC	1	1
CC(C)(O)Oc	1	1
CC(C(C)=O)=C(C)C=CC=C(C)C=CC=C(C)C	1	1
CC(C(C)=O)=C(C)C=CC=C(C)C	1	1
CC(C(C)=CC(C)=CC=CC=CC(=CC)C(=O)O)=C(C)C	1	1
CC(C(=O)OC(C)OC)=C(C)C	1	1
CC(C(=O)O)=C(C)C=CC	1	1
CC(C(=O)[O-])=C(C)C(=O)O	1	1
cC(=O)OOC	1	1
CC(=O)OC1CC=CO1	1	1
cC(=O)OC1=CC2=C(c)CCC2=CC1=O	1	1
cC(=O)OC1=C(O)C(O)=C(c)CC1	1	1
CC(=O)OC=CC	1	1
CC(=O)OC(C)OC(C)OC(C)=O	1	1
cC(=O)OC(c)O	1	1
cC(=O)OC(C)(C)O	1	1
CC(=O)C1OC1C	1	1
CC(=O)C1OC1(C(C)=O)C(C)=O	1	1
CC(=O)C12OC3OC(C)(C)OC3C1OC(C)(C)O2	1	1
CC(=O)C1=CC(=O)ccC1=O	1	1
CC(=O)C1=C(O)OCC1=O	1	1
CC(=O)C1=C(O)CC(O)=C(C(C)=O)C1=O	1	1
cC(=O)C1=C(O)C=C(C)CC1	1	1
CC(=O)C1=C(O)C(=C)COC1=O	1	1
CC(=O)C1=C(C)OCC=C1	1	1
CC(=O)C1=C(C)OC2OC(=O)CC12	1	1
CC(=O)C1=C(C)OC(=O)CC1	1	1
cC(=O)C1=C(c)OC(=C(C(c)=O)C(c)=O)C1=O	1	1
CC(=O)C1=C(C)C(=O)OCC1	1	1
CC(=O)C1=C([O-])COC1=O	1	1
cC(=O)C1(c)OC1c	1	1
CC(=O)C=CO	1	1
CC(=O)C=CC1OC1C	1	1
cC(=O)C=CC=CC(C)=O	1	1
CC(=O)C=CC(C)=O	1	1
cC(=O)C=CC(=O)O	1	1
CC(=O)C=CC(=O)[O-]	1	1
CC(=O)C=C(C)OC	1	1
cC(=O)C=C(C)C=CC	1	1
CC(=O)C=C(C)C=CC	1	1
cC(=O)C=C(c)C(c)=O	1	1
cC(=O)C=C(C)C	1	1
cC(=O)C=C(c)C	1	1
cC(=O)C=C(c)c	1	1
CC(=O)C=C(C)[O-]	1	1
CC(=O)C=C	1	1
CC(=O)C#CC(=O)OC	1	1
CC(=O)C(C)=CO	1	1
CC(=O)C(C)=CC=C	1	1
CC(=O)C(C)=CC(=O)OC	1	1
CC(=O)C(C)=C1CCC1=C(C)C(C)=O	1	1
CC(=O)C(C)=C(C)OC(C)=O	1	1
CC(=O)C(C)=C(C)OC(c)=O	1	1
cC(=O)C(C)=C(c)C(=O)O	1	1
CC(=O)C(C)=C(C)C(=O)O	1	1
CC(=O)C(C)(O)OC	1	1
cC(=O)C(=O)OC	1	1
CC(=O)C(=O)OC	1	1
cC(=O)C(=O)O	1	1
CC(=O)C(=O)C(=O)OC	1	1
CC(=O)C(=CC=CC=CC)C(C)=O	1	1
CC(=O)C(=Cc)OC	1	1
cC(=O)C(=CC)C(C)=O	1	1
cC(=O)C(=CC)C(c)=O	1	1
cC(=O)C(=C)C	1	1
CC(=CC)OC(C)=O	1	1
cC(=CC)OC	1	1
cC(=CC)C(C)=CC(=O)O	1	1
CC(=CC)C(C)=C	1	1
CC(=CC(C)=O)C(C)=O	1	1
CC(=CC(C)=O)C(C)=C	1	1
CC(=C)C1OC1C	1	1
CC(=C)C=CC=C(C)C=CC(C)=C(C)C	1	1
CC(=C)C=CC	1	1
CC(=C)C(c)=O	1	1
CC(=C)C(C)=C	1	1
CC(=C)C(=O)C(=CC(=O)OC)OC	1	1
CC(=C(C)C(C)=O)C1OC1(C)C(C)=O	1	1
cC([O-])=CC(=O)C(=O)[O-]	1	1
c1cC2OC2C=C1	1	1
C1C=COC1	1	1
C=CC1=COCC1	1	1
C=CC=C1C=C(C)CCC1=O	1	1
C=CC(=O)O	1	1
C=C1ccC=C1C	1	1
C=C1CCC(=O)C=C1	1	1
C=C1CC(C)(OC)OC12OC(=O)C=C2OC	1	1
C#CC(C)=O	1	1
C#CC(C)=CC	1	1
