# Supplementary material for: Examination of molecular space and feasible structures of bioactive components of humic substances by FTICR MS data mining in ChEMBL database
Source: Sci Rep. 2019 Aug 19;9:12066. doi: 10.1038/s41598-019-48000-y (PMC6700089; doi:10.1038/s41598-019-48000-y)
Supplement: Supplementary file 1 — Supplementary Files [file 41598_2019_48000_MOESM1_ESM.zip › SupplementaryFiles/Supplementary File S3.csv]

molregno	full_molformula	full_formula_for_searching	Formula	CHA-GL	CHA-POW	CHA-SH4	CHM-GL	CHM-Irk	CHM-POW	HQ-FA	MHQ-FA	PHA-T7	PHA-TTL	C	H	O	AtomCount	IAC	MIAC	Source	Label	parent_molregno	active_molregno	activity_id	standard_type	standard_relation	standard_value	standard_units	av_value	av_units	av_act50	assay_chembl_id	description	findec_a	mapping_conf	stdstr_id	canonical_smiles_x	std_smiles	species_id	species_name	path_flag	genus_name	subfamily_name	family_name	order_name	canonical_smiles_y
806644	C12H10O3	C12H10O3	C12H10O3	1.0	0.0	0.0	0.0	0.0	0.0	0.0	0.0	0.0	0.0	12.0	10.0	3.0	25.0	35.1026862847	1.40410745139	CHA-GL	Coal	806644.0	806644.0	7074959.0	IC50		29720.0	nM	29720.0	nM	1.0	CHEMBL1794550	PUBCHEM_BIOASSAY: Primary and Confirmatory Screening for Flavivirus Genomic Capping Enzyme Inhibition. (Class of assay: confirmatory) [Related pubchem assays (depositor defined):AID588708, AID588742]	1577.0	3.0	797313.0	CC(=O)c1cc(O)c2ccccc2c1O	CC(=O)C1=CC(O)=C2C=CC=CC2=C1O	1577.0	Dengue virus	1.0	Flavivirus		Flaviviridae	Unassigned	CC(=O)c1cc(O)c2ccccc2c1O
103693	C11H8O5	C11H8O5	C11H8O5	1.0	0.0	0.0	0.0	0.0	0.0	0.0	0.0	1.0	0.0	11.0	8.0	5.0	24.0	36.3757117379	1.51565465574	Multi	General formulae	103693.0	103693.0	7018440.0	IC50		12190.0	nM	12190.0	nM	1.0	CHEMBL1794550	PUBCHEM_BIOASSAY: Primary and Confirmatory Screening for Flavivirus Genomic Capping Enzyme Inhibition. (Class of assay: confirmatory) [Related pubchem assays (depositor defined):AID588708, AID588742]	1577.0	3.0	248012.0	OC1=CC=Cc2cc(O)c(O)c(O)c2C1=O	OC1=C(O)C(O)=C2C(=C1)C=CC=C(O)C2=O	1577.0	Dengue virus	1.0	Flavivirus		Flaviviridae	Unassigned	OC1=CC=Cc2cc(O)c(O)c(O)c2C1=O
423535	C13H10O4	C13H10O4	C13H10O4	1.0	0.0	0.0	0.0	0.0	0.0	0.0	0.0	0.0	0.0	13.0	10.0	4.0	27.0	39.0569652737	1.4465542694	CHA-GL	Coal	423535.0	423535.0	7449890.0	CC50	>	40000.0	nM			1.0	CHEMBL1794378	PUBCHEM_BIOASSAY: Vero Cytotoxicity Assay: A Cell Based Secondary Assay to Explore Cytotoxicity of Compounds that Inhibit Flavivirus Genomic Capping Enzyme. (Class of assay: confirmatory) [Related pubchem assays (depositor defined):AID588689, AID588708]	6522.0	1.0	518045.0	Oc1ccc(C(=O)c2ccccc2)c(O)c1O	OC1=CC=C(C(=O)C2=CC=CC=C2)C(O)=C1O	6522.0	Unassigned		Flavivirus		Flaviviridae	Unassigned	Oc1ccc(C(=O)c2ccccc2)c(O)c1O
423535	C13H10O4	C13H10O4	C13H10O4	1.0	0.0	0.0	0.0	0.0	0.0	0.0	0.0	0.0	0.0	13.0	10.0	4.0	27.0	39.0569652737	1.4465542694	CHA-GL	Coal	423535.0	423535.0	7071187.0	IC50		57660.0	nM	57660.0	nM	0.0	CHEMBL1794550	PUBCHEM_BIOASSAY: Primary and Confirmatory Screening for Flavivirus Genomic Capping Enzyme Inhibition. (Class of assay: confirmatory) [Related pubchem assays (depositor defined):AID588708, AID588742]	1577.0	3.0	518045.0	Oc1ccc(C(=O)c2ccccc2)c(O)c1O	OC1=CC=C(C(=O)C2=CC=CC=C2)C(O)=C1O	1577.0	Dengue virus	1.0	Flavivirus		Flaviviridae	Unassigned	Oc1ccc(C(=O)c2ccccc2)c(O)c1O
502273	C15H30O2	C15H30O2	C15H30O2	1.0	0.0	0.0	0.0	0.0	0.0	0.0	0.0	0.0	1.0	15.0	30.0	2.0	47.0	53.255599226499996	1.13309785588	Multi	General formulae	502273.0	502273.0	7074998.0	IC50		42030.0	nM	42030.0	nM	1.0	CHEMBL1794550	PUBCHEM_BIOASSAY: Primary and Confirmatory Screening for Flavivirus Genomic Capping Enzyme Inhibition. (Class of assay: confirmatory) [Related pubchem assays (depositor defined):AID588708, AID588742]	1577.0	3.0	587751.0	CCC(C)CCCCCCCCCCC(=O)O	CCC(C)CCCCCCCCCCC(O)=O	1577.0	Dengue virus	1.0	Flavivirus		Flaviviridae	Unassigned	CCC(C)CCCCCCCCCCC(=O)O
951449	C14H14O4	C14H14O4	C14H14O4	1.0	0.0	0.0	0.0	0.0	0.0	0.0	0.0	0.0	0.0	14.0	14.0	4.0	32.0	45.3940621824	1.4185644432	CHA-GL	Coal	951449.0	951449.0	7018647.0	IC50		39770.0	nM	39770.0	nM	1.0	CHEMBL1794550	PUBCHEM_BIOASSAY: Primary and Confirmatory Screening for Flavivirus Genomic Capping Enzyme Inhibition. (Class of assay: confirmatory) [Related pubchem assays (depositor defined):AID588708, AID588742]	1577.0	3.0	926509.0	Cc1cc(O)c(cc1O)c2cc(O)c(C)cc2O	CC1=CC(O)=C(C=C1O)C1=CC(O)=C(C)C=C1O	1577.0	Dengue virus	1.0	Flavivirus		Flaviviridae	Unassigned	Cc1cc(O)c(cc1O)c2cc(O)c(C)cc2O
1114579	C16H14O3	C16H14O3	C16H14O3	1.0	0.0	0.0	0.0	0.0	0.0	0.0	0.0	0.0	0.0	16.0	14.0	3.0	33.0	44.407149527899996	1.3456711978100002	CHA-GL	Coal	1114579.0	1114579.0	7450104.0	CC50	>	40000.0	nM			1.0	CHEMBL1794378	PUBCHEM_BIOASSAY: Vero Cytotoxicity Assay: A Cell Based Secondary Assay to Explore Cytotoxicity of Compounds that Inhibit Flavivirus Genomic Capping Enzyme. (Class of assay: confirmatory) [Related pubchem assays (depositor defined):AID588689, AID588708]	6522.0	1.0	1055035.0	COc1ccc2c3CCC(=C(O)c3ccc2c1)C=O	COC1=CC=C2C3=C(C=CC2=C1)C(O)=C(CC3)C=O	6522.0	Unassigned		Flavivirus		Flaviviridae	Unassigned	COc1ccc2c3CCC(=C(O)c3ccc2c1)C=O
736726	C17H12O3	C17H12O3	C17H12O3	1.0	0.0	0.0	0.0	0.0	0.0	0.0	0.0	0.0	0.0	17.0	12.0	3.0	32.0	42.7386941879	1.33558419337	CHA-GL	Coal	736726.0	736726.0	7018662.0	IC50		12900.0	nM	12900.0	nM	1.0	CHEMBL1794550	PUBCHEM_BIOASSAY: Primary and Confirmatory Screening for Flavivirus Genomic Capping Enzyme Inhibition. (Class of assay: confirmatory) [Related pubchem assays (depositor defined):AID588708, AID588742]	1577.0	3.0	734721.0	COc1cccc(\C=C\2/C(=O)C(=O)c3ccccc23)c1	COC1=CC=CC(C=C2C(=O)C(=O)C3=CC=CC=C23)=C1	1577.0	Dengue virus	1.0	Flavivirus		Flaviviridae	Unassigned	COc1cccc(\C=C\2/C(=O)C(=O)c3ccccc23)c1
910243	C17H12O3	C17H12O3	C17H12O3	1.0	0.0	0.0	0.0	0.0	0.0	0.0	0.0	0.0	0.0	17.0	12.0	3.0	32.0	42.7386941879	1.33558419337	CHA-GL	Coal	910243.0	910243.0	7446384.0	CC50		17800.0	nM			1.0	CHEMBL1794378	PUBCHEM_BIOASSAY: Vero Cytotoxicity Assay: A Cell Based Secondary Assay to Explore Cytotoxicity of Compounds that Inhibit Flavivirus Genomic Capping Enzyme. (Class of assay: confirmatory) [Related pubchem assays (depositor defined):AID588689, AID588708]	6522.0	1.0	889672.0	COC1=C(C(=O)c2ccccc2C1=O)c3ccccc3	COC1=C(C(=O)C2=CC=CC=C2C1=O)C1=CC=CC=C1	6522.0	Unassigned		Flavivirus		Flaviviridae	Unassigned	COC1=C(C(=O)c2ccccc2C1=O)c3ccccc3
824087	C16H10O4	C16H10O4	C16H10O4	1.0	0.0	0.0	1.0	1.0	0.0	0.0	0.0	0.0	0.0	16.0	10.0	4.0	30.0	41.987436919400004	1.39958123065	Multi	Coal	824087.0	824087.0	7071270.0	IC50		25180.0	nM	25180.0	nM	1.0	CHEMBL1794550	PUBCHEM_BIOASSAY: Primary and Confirmatory Screening for Flavivirus Genomic Capping Enzyme Inhibition. (Class of assay: confirmatory) [Related pubchem assays (depositor defined):AID588708, AID588742]	1577.0	3.0	812816.0	Oc1ccccc1\C=C\2/C(=O)Oc3ccccc3C2=O	OC1=CC=CC=C1C=C1C(=O)OC2=CC=CC=C2C1=O	1577.0	Dengue virus	1.0	Flavivirus		Flaviviridae	Unassigned	Oc1ccccc1\C=C\2/C(=O)Oc3ccccc3C2=O
1032737	C15H8O5	C15H8O5	C15H8O5	1.0	0.0	0.0	1.0	1.0	1.0	0.0	0.0	0.0	0.0	15.0	8.0	5.0	28.0	40.392938409	1.44260494318	Multi	Coal	1032737.0	1032737.0	7018431.0	IC50		12310.0	nM	12310.0	nM	1.0	CHEMBL1794550	PUBCHEM_BIOASSAY: Primary and Confirmatory Screening for Flavivirus Genomic Capping Enzyme Inhibition. (Class of assay: confirmatory) [Related pubchem assays (depositor defined):AID588708, AID588742]	1577.0	3.0	998985.0	OC(=O)c1ccc2C(=O)\C(=C\c3occc3)\C(=O)c2c1	OC(=O)C1=CC=C2C(=O)C(=CC3=CC=CO3)C(=O)C2=C1	1577.0	Dengue virus	1.0	Flavivirus		Flaviviridae	Unassigned	OC(=O)c1ccc2C(=O)\C(=C\c3occc3)\C(=O)c2c1
349910	C16H14O4	C16H14O4	C16H14O4	1.0	0.0	0.0	0.0	1.0	1.0	0.0	0.0	0.0	0.0	16.0	14.0	4.0	34.0	47.6707676937	1.40208140276	Multi	Coal	349910.0	349910.0	1727799.0	Inhibition	=	39.4	%	39.4	%	0.0	CHEMBL861155	Inhibition of dengue2 virus NS2B/NS3 protease activity for Boc-Gly-Arg-Arg-MCA cleavage at 120 ppm	1577.0	5.0	452067.0	COc1cc(O)cc(O)c1C(=O)\C=C\c2ccccc2	COC1=CC(O)=CC(O)=C1C(=O)C=CC1=CC=CC=C1	1577.0	Dengue virus	1.0	Flavivirus		Flaviviridae	Unassigned	COc1cc(O)cc(O)c1C(=O)\C=C\c2ccccc2
349910	C16H14O4	C16H14O4	C16H14O4	1.0	0.0	0.0	0.0	1.0	1.0	0.0	0.0	0.0	0.0	16.0	14.0	4.0	34.0	47.6707676937	1.40208140276	Multi	Coal	349910.0	349910.0	1727805.0	Inhibition	=	50.1	%	50.1	%	0.0	CHEMBL861157	Inhibition of dengue2 virus NS2B/NS3 protease activity for Boc-Gly-Arg-Arg-MCA cleavage at 240 ppm	1577.0	5.0	452067.0	COc1cc(O)cc(O)c1C(=O)\C=C\c2ccccc2	COC1=CC(O)=CC(O)=C1C(=O)C=CC1=CC=CC=C1	1577.0	Dengue virus	1.0	Flavivirus		Flaviviridae	Unassigned	COc1cc(O)cc(O)c1C(=O)\C=C\c2ccccc2
349910	C16H14O4	C16H14O4	C16H14O4	1.0	0.0	0.0	0.0	1.0	1.0	0.0	0.0	0.0	0.0	16.0	14.0	4.0	34.0	47.6707676937	1.40208140276	Multi	Coal	349910.0	349910.0	1727809.0	Inhibition	=	71.3	%	71.3	%	1.0	CHEMBL861158	Inhibition of dengue2 virus NS2B/NS3 protease activity for Boc-Gly-Arg-Arg-MCA cleavage at 400 ppm	1577.0	5.0	452067.0	COc1cc(O)cc(O)c1C(=O)\C=C\c2ccccc2	COC1=CC(O)=CC(O)=C1C(=O)C=CC1=CC=CC=C1	1577.0	Dengue virus	1.0	Flavivirus		Flaviviridae	Unassigned	COc1cc(O)cc(O)c1C(=O)\C=C\c2ccccc2
349910	C16H14O4	C16H14O4	C16H14O4	1.0	0.0	0.0	0.0	1.0	1.0	0.0	0.0	0.0	0.0	16.0	14.0	4.0	34.0	47.6707676937	1.40208140276	Multi	Coal	349910.0	349910.0	1727823.0	Ki	=	377000.0	nM	377000.0	nM	0.0	CHEMBL861162	Inhibition of dengue2 virus NS3 protease	1577.0	5.0	452067.0	COc1cc(O)cc(O)c1C(=O)\C=C\c2ccccc2	COC1=CC(O)=CC(O)=C1C(=O)C=CC1=CC=CC=C1	1577.0	Dengue virus	1.0	Flavivirus		Flaviviridae	Unassigned	COc1cc(O)cc(O)c1C(=O)\C=C\c2ccccc2
749324	C16H10O5	C16H10O5	C16H10O5	1.0	0.0	0.0	1.0	1.0	1.0	0.0	0.0	0.0	0.0	16.0	10.0	5.0	31.0	44.751164198699996	1.44358594189	Multi	Coal	749324.0	749324.0	7071235.0	IC50		40090.0	nM	40090.0	nM	1.0	CHEMBL1794550	PUBCHEM_BIOASSAY: Primary and Confirmatory Screening for Flavivirus Genomic Capping Enzyme Inhibition. (Class of assay: confirmatory) [Related pubchem assays (depositor defined):AID588708, AID588742]	1577.0	3.0	746181.0	Cc1oc(\C=C/2\C(=O)c3ccc(cc3C2=O)C(=O)O)cc1	CC1=CC=C(O1)C=C1C(=O)C2=CC=C(C=C2C1=O)C(O)=O	1577.0	Dengue virus	1.0	Flavivirus		Flaviviridae	Unassigned	Cc1oc(\C=C/2\C(=O)c3ccc(cc3C2=O)C(=O)O)cc1
1088638	C18H22O3	C18H22O3	C18H22O3	1.0	0.0	0.0	0.0	0.0	1.0	0.0	0.0	0.0	0.0	18.0	22.0	3.0	43.0	55.408351313999994	1.28856630963	Multi	Coal	1088638.0	1088638.0	7074947.0	IC50		39400.0	nM	39400.0	nM	1.0	CHEMBL1794550	PUBCHEM_BIOASSAY: Primary and Confirmatory Screening for Flavivirus Genomic Capping Enzyme Inhibition. (Class of assay: confirmatory) [Related pubchem assays (depositor defined):AID588708, AID588742]	1577.0	3.0	1031086.0	CCC(C(CC)c1cc(O)c(O)c(O)c1)c2ccccc2	CCC(C(CC)C1=CC(O)=C(O)C(O)=C1)C1=CC=CC=C1	1577.0	Dengue virus	1.0	Flavivirus		Flaviviridae	Unassigned	CCC(C(CC)c1cc(O)c(O)c(O)c1)c2ccccc2
725640	C18H14O4	C18H14O4	C18H14O4	1.0	0.0	0.0	0.0	1.0	1.0	0.0	0.0	0.0	0.0	18.0	14.0	4.0	36.0	49.75568111720001	1.3821022532499998	Multi	Coal	725640.0	725640.0	7449929.0	CC50	>	40000.0	nM			1.0	CHEMBL1794378	PUBCHEM_BIOASSAY: Vero Cytotoxicity Assay: A Cell Based Secondary Assay to Explore Cytotoxicity of Compounds that Inhibit Flavivirus Genomic Capping Enzyme. (Class of assay: confirmatory) [Related pubchem assays (depositor defined):AID588689, AID588708]	6522.0	1.0	725119.0	COc1ccc(CC2=C(O)C(=O)c3ccccc3C2=O)cc1	COC1=CC=C(CC2=C(O)C(=O)C3=CC=CC=C3C2=O)C=C1	6522.0	Unassigned		Flavivirus		Flaviviridae	Unassigned	COc1ccc(CC2=C(O)C(=O)c3ccccc3C2=O)cc1
314702	C19H18O3	C19H18O3	C19H18O3	1.0	0.0	0.0	0.0	0.0	0.0	0.0	0.0	0.0	0.0	19.0	18.0	3.0	40.0	52.35296351189999	1.3088240878	CHA-GL	Coal	314702.0	314702.0	7446365.0	CC50		9090.0	nM			1.0	CHEMBL1794378	PUBCHEM_BIOASSAY: Vero Cytotoxicity Assay: A Cell Based Secondary Assay to Explore Cytotoxicity of Compounds that Inhibit Flavivirus Genomic Capping Enzyme. (Class of assay: confirmatory) [Related pubchem assays (depositor defined):AID588689, AID588708]	6522.0	1.0	421008.0	Cc1coc2c3ccc4c(CCCC4(C)C)c3C(=O)C(=O)c12	CC1=COC2=C1C(=O)C(=O)C1=C3CCCC(C)(C)C3=CC=C21	6522.0	Unassigned		Flavivirus		Flaviviridae	Unassigned	Cc1coc2c3ccc4c(CCCC4(C)C)c3C(=O)C(=O)c12
314702	C19H18O3	C19H18O3	C19H18O3	1.0	0.0	0.0	0.0	0.0	0.0	0.0	0.0	0.0	0.0	19.0	18.0	3.0	40.0	52.35296351189999	1.3088240878	CHA-GL	Coal	314702.0	314702.0	7067437.0	IC50	>	100000.0	nM	100000.0	nM	0.0	CHEMBL1794550	PUBCHEM_BIOASSAY: Primary and Confirmatory Screening for Flavivirus Genomic Capping Enzyme Inhibition. (Class of assay: confirmatory) [Related pubchem assays (depositor defined):AID588708, AID588742]	1577.0	3.0	421008.0	Cc1coc2c3ccc4c(CCCC4(C)C)c3C(=O)C(=O)c12	CC1=COC2=C1C(=O)C(=O)C1=C3CCCC(C)(C)C3=CC=C21	1577.0	Dengue virus	1.0	Flavivirus		Flaviviridae	Unassigned	Cc1coc2c3ccc4c(CCCC4(C)C)c3C(=O)C(=O)c12
792087	C21H14O2	C21H14O2	C21H14O2	1.0	0.0	0.0	0.0	0.0	0.0	0.0	0.0	0.0	0.0	21.0	14.0	2.0	37.0	45.2081397411	1.2218416146200002	CHA-GL	Coal	792087.0	792087.0	7450121.0	CC50	>	40000.0	nM			1.0	CHEMBL1794378	PUBCHEM_BIOASSAY: Vero Cytotoxicity Assay: A Cell Based Secondary Assay to Explore Cytotoxicity of Compounds that Inhibit Flavivirus Genomic Capping Enzyme. (Class of assay: confirmatory) [Related pubchem assays (depositor defined):AID588689, AID588708]	6522.0	1.0	784346.0	O=C\C=C\c1c(cc2oc3ccccc3cc12)c4ccccc4	O=CC=CC1=C(C=C2OC3=CC=CC=C3C=C12)C1=CC=CC=C1	6522.0	Unassigned		Flavivirus		Flaviviridae	Unassigned	O=C\C=C\c1c(cc2oc3ccccc3cc12)c4ccccc4
1110831	C16H12O6	C16H12O6	C16H12O6	1.0	0.0	0.0	1.0	1.0	1.0	0.0	0.0	1.0	1.0	16.0	12.0	6.0	34.0	50.4444115895	1.4836591644	Multi	General formulae	1110831.0	1110831.0	7018451.0	IC50		26520.0	nM	26520.0	nM	1.0	CHEMBL1794550	PUBCHEM_BIOASSAY: Primary and Confirmatory Screening for Flavivirus Genomic Capping Enzyme Inhibition. (Class of assay: confirmatory) [Related pubchem assays (depositor defined):AID588708, AID588742]	1577.0	3.0	1051572.0	OC1=C2OCC3(O)Cc4cc(O)c(O)cc4C3=C2C=CC1=O	OC1=C(O)C=C2C(CC3(O)COC4=C(O)C(=O)C=CC4=C23)=C1	1577.0	Dengue virus	1.0	Flavivirus		Flaviviridae	Unassigned	OC1=C2OCC3(O)Cc4cc(O)c(O)cc4C3=C2C=CC1=O
902987	C16H14O6	C16H14O6	C16H14O6	1.0	1.0	0.0	1.0	1.0	1.0	1.0	0.0	1.0	1.0	16.0	14.0	6.0	36.0	53.3045561388	1.48068211497	Multi	General formulae	902987.0	902987.0	7074871.0	IC50		17360.0	nM	17360.0	nM	1.0	CHEMBL1794550	PUBCHEM_BIOASSAY: Primary and Confirmatory Screening for Flavivirus Genomic Capping Enzyme Inhibition. (Class of assay: confirmatory) [Related pubchem assays (depositor defined):AID588708, AID588742]	1577.0	3.0	883223.0	Oc1cc2CC3(O)COc4c(O)c(O)ccc4C3c2cc1O	OC1=CC=C2C3C4=C(CC3(O)COC2=C1O)C=C(O)C(O)=C4	1577.0	Dengue virus	1.0	Flavivirus		Flaviviridae	Unassigned	Oc1cc2CC3(O)COc4c(O)c(O)ccc4C3c2cc1O
751700	C19H10O4	C19H10O4	C19H10O4	1.0	1.0	0.0	0.0	0.0	0.0	0.0	0.0	0.0	0.0	19.0	10.0	4.0	33.0	44.535102234499995	1.3495485525600002	Multi	Coal	751700.0	751700.0	7450089.0	CC50		15120.0	nM			1.0	CHEMBL1794378	PUBCHEM_BIOASSAY: Vero Cytotoxicity Assay: A Cell Based Secondary Assay to Explore Cytotoxicity of Compounds that Inhibit Flavivirus Genomic Capping Enzyme. (Class of assay: confirmatory) [Related pubchem assays (depositor defined):AID588689, AID588708]	6522.0	1.0	748277.0	O=C(c1ccccc1)c2coc3c4ccccc4C(=O)C(=O)c23	O=C(C1=COC2=C1C(=O)C(=O)C1=CC=CC=C21)C1=CC=CC=C1	6522.0	Unassigned		Flavivirus		Flaviviridae	Unassigned	O=C(c1ccccc1)c2coc3c4ccccc4C(=O)C(=O)c23
751700	C19H10O4	C19H10O4	C19H10O4	1.0	1.0	0.0	0.0	0.0	0.0	0.0	0.0	0.0	0.0	19.0	10.0	4.0	33.0	44.535102234499995	1.3495485525600002	Multi	Coal	751700.0	751700.0	7018590.0	IC50		82290.0	nM	82290.0	nM	0.0	CHEMBL1794550	PUBCHEM_BIOASSAY: Primary and Confirmatory Screening for Flavivirus Genomic Capping Enzyme Inhibition. (Class of assay: confirmatory) [Related pubchem assays (depositor defined):AID588708, AID588742]	1577.0	3.0	748277.0	O=C(c1ccccc1)c2coc3c4ccccc4C(=O)C(=O)c23	O=C(C1=COC2=C1C(=O)C(=O)C1=CC=CC=C21)C1=CC=CC=C1	1577.0	Dengue virus	1.0	Flavivirus		Flaviviridae	Unassigned	O=C(c1ccccc1)c2coc3c4ccccc4C(=O)C(=O)c23
923919	C20H16O3	C20H16O3	C20H16O3	1.0	1.0	0.0	0.0	0.0	0.0	0.0	0.0	0.0	0.0	20.0	16.0	3.0	39.0	50.937237135699995	1.30608300348	Multi	Coal	923919.0	923919.0	7449959.0	CC50		34680.0	nM			1.0	CHEMBL1794378	PUBCHEM_BIOASSAY: Vero Cytotoxicity Assay: A Cell Based Secondary Assay to Explore Cytotoxicity of Compounds that Inhibit Flavivirus Genomic Capping Enzyme. (Class of assay: confirmatory) [Related pubchem assays (depositor defined):AID588689, AID588708]	6522.0	1.0	901927.0	CCc1ccc(\C=C\C(=O)C2C(=O)c3ccccc3C2=O)cc1	CCC1=CC=C(C=CC(O)=C2C(=O)C3=CC=CC=C3C2=O)C=C1	6522.0	Unassigned		Flavivirus		Flaviviridae	Unassigned	CCc1ccc(\C=C\C(=O)C2C(=O)c3ccccc3C2=O)cc1
923919	C20H16O3	C20H16O3	C20H16O3	1.0	1.0	0.0	0.0	0.0	0.0	0.0	0.0	0.0	0.0	20.0	16.0	3.0	39.0	50.937237135699995	1.30608300348	Multi	Coal	923919.0	923919.0	7074875.0	IC50		62780.0	nM	62780.0	nM	0.0	CHEMBL1794550	PUBCHEM_BIOASSAY: Primary and Confirmatory Screening for Flavivirus Genomic Capping Enzyme Inhibition. (Class of assay: confirmatory) [Related pubchem assays (depositor defined):AID588708, AID588742]	1577.0	3.0	901927.0	CCc1ccc(\C=C\C(=O)C2C(=O)c3ccccc3C2=O)cc1	CCC1=CC=C(C=CC(O)=C2C(=O)C3=CC=CC=C3C2=O)C=C1	1577.0	Dengue virus	1.0	Flavivirus		Flaviviridae	Unassigned	CCc1ccc(\C=C\C(=O)C2C(=O)c3ccccc3C2=O)cc1
737369	C15H14O7	C15H14O7	C15H14O7	1.0	1.0	0.0	1.0	1.0	1.0	1.0	0.0	1.0	1.0	15.0	14.0	7.0	36.0	54.5594877546	1.5155413265200002	Multi	General formulae	737369.0	737369.0	7022287.0	IC50		33590.0	nM	33590.0	nM	1.0	CHEMBL1794550	PUBCHEM_BIOASSAY: Primary and Confirmatory Screening for Flavivirus Genomic Capping Enzyme Inhibition. (Class of assay: confirmatory) [Related pubchem assays (depositor defined):AID588708, AID588742]	1577.0	3.0	735288.0	CCOC(=O)c1oc(CC(=O)c2ccc(O)c(O)c2O)cc1	CCOC(=O)C1=CC=C(CC(=O)C2=CC=C(O)C(O)=C2O)O1	1577.0	Dengue virus	1.0	Flavivirus		Flaviviridae	Unassigned	CCOC(=O)c1oc(CC(=O)c2ccc(O)c(O)c2O)cc1
1111493	C16H12O7	C16H12O7	C16H12O7	1.0	1.0	1.0	1.0	0.0	1.0	1.0	1.0	1.0	1.0	16.0	12.0	7.0	35.0	52.85387113	1.5101106037099998	Multi	General formulae	1111493.0	1111493.0	7018462.0	IC50		9230.0	nM	9230.0	nM	1.0	CHEMBL1794550	PUBCHEM_BIOASSAY: Primary and Confirmatory Screening for Flavivirus Genomic Capping Enzyme Inhibition. (Class of assay: confirmatory) [Related pubchem assays (depositor defined):AID588708, AID588742]	1577.0	3.0	1052185.0	COC1=CC(=O)C(=CC1=O)C2CC(=O)c3c(O)cc(O)cc3O2	COC1=CC(O)=C(C=C1O)C1=CC(=O)C2=C(O)C=C(O)C=C2O1	1577.0	Dengue virus	1.0	Flavivirus		Flaviviridae	Unassigned	COC1=CC(=O)C(=CC1=O)C2CC(=O)c3c(O)cc(O)cc3O2
805323	C19H24O6	C19H24O6	C19H24O6	1.0	1.0	0.0	0.0	1.0	1.0	0.0	0.0	1.0	1.0	19.0	24.0	6.0	49.0	68.8612845846	1.40533233846	Multi	General formulae	805323.0	805323.0	3951192.0	IC50	=	17450.0	nM	17450.0	nM	1.0	CHEMBL1614491	PUBCHEM_BIOASSAY: A Cell Based Assay for the Identification of Lead Compounds with Anti-Viral Activity Against West Nile Virus. (Class of assay: confirmatory) [Related pubchem assays: 2238, 1635, 1650, 2244 ]	1615.0	1.0	796172.0	CC(C)C1=C2[C@@H](O)[C@H]3OC(=O)[C@@]4(C)CC[C@@H](O)[C@@](C)(C34)C2=CC(=O)O1	CC(C)C1=C2[C@@H](O)[C@H]3OC(=O)[C@@]4(C)CC[C@@H](O)[C@@](C)(C34)C2=CC(=O)O1	1615.0	West Nile virus	1.0	Flavivirus		Flaviviridae	Unassigned	CC(C)C1=C2[C@@H](O)[C@H]3OC(=O)[C@@]4(C)CC[C@@H](O)[C@@](C)(C34)C2=CC(=O)O1
904945	C20H30O5	C20H30O5	C20H30O5	0.0	1.0	0.0	0.0	1.0	1.0	0.0	0.0	1.0	0.0	20.0	30.0	5.0	55.0	72.7198640034	1.32217934552	Multi	General formulae	904945.0	904945.0	4291762.0	CC50	=	14940.0	nM			1.0	CHEMBL1614135	PUBCHEM_BIOASSAY: A Cell Based Secondary Assay To Explore Cytotoxicity of West Nile Virus Anti-Viral Hit Compounds. (Class of assay: confirmatory) [Related pubchem assays: 2409, 2419, 1621, 2238, 2405, 2024, 2065, 2402, 2414, 1635, 2244 ]	1615.0	1.0	884955.0	CC1(C)CC[C@H](O)[C@@]2(C)[C@@H]1C[C@@H](O)[C@@]34[C@H](O)[C@@H]([C@@H](O)C[C@@H]23)C(=C)C4=O	CC1(C)CC[C@H](O)[C@]2(C)[C@@H]3C[C@H](O)[C@@H]4[C@@H](O)[C@@]3([C@H](O)C[C@H]12)C(=O)C4=C	1615.0	West Nile virus	1.0	Flavivirus		Flaviviridae	Unassigned	CC1(C)CC[C@H](O)[C@@]2(C)[C@@H]1C[C@@H](O)[C@@]34[C@H](O)[C@@H]([C@@H](O)C[C@@H]23)C(=C)C4=O
1010465	C19H24O7	C19H24O7	C19H24O7	0.0	1.0	0.0	1.0	1.0	1.0	0.0	0.0	1.0	1.0	19.0	24.0	7.0	50.0	71.7916022616	1.43583204523	Multi	General formulae	1010465.0	1010465.0	3951232.0	IC50	=	30480.0	nM	30480.0	nM	1.0	CHEMBL1614491	PUBCHEM_BIOASSAY: A Cell Based Assay for the Identification of Lead Compounds with Anti-Viral Activity Against West Nile Virus. (Class of assay: confirmatory) [Related pubchem assays: 2238, 1635, 1650, 2244 ]	1615.0	1.0	978789.0	CC(C)C1=C2[C@@H](O)[C@H]3OC(=O)[C@@]4(C)C[C@@H](O)[C@@H](O)[C@@](C)(C34)C2=CC(=O)O1	CC(C)C1=C2[C@@H](O)[C@H]3OC(=O)[C@@]4(C)C[C@@H](O)[C@@H](O)[C@@](C)(C34)C2=CC(=O)O1	1615.0	West Nile virus	1.0	Flavivirus		Flaviviridae	Unassigned	CC(C)C1=C2[C@@H](O)[C@H]3OC(=O)[C@@]4(C)C[C@@H](O)[C@@H](O)[C@@](C)(C34)C2=CC(=O)O1
880932	C23H24O4	C23H24O4	C23H24O4	0.0	1.0	0.0	0.0	1.0	1.0	0.0	0.0	0.0	0.0	23.0	24.0	4.0	51.0	67.21266743390001	1.3178954398799998	Multi	Coal	880932.0	880932.0	7074894.0	IC50		47660.0	nM	47660.0	nM	1.0	CHEMBL1794550	PUBCHEM_BIOASSAY: Primary and Confirmatory Screening for Flavivirus Genomic Capping Enzyme Inhibition. (Class of assay: confirmatory) [Related pubchem assays (depositor defined):AID588708, AID588742]	1577.0	3.0	863657.0	OC(=O)COc1ccc(\C=C\C(=O)c2ccc(cc2)C3CCCCC3)cc1	OC(=O)COC1=CC=C(C=CC(=O)C2=CC=C(C=C2)C2CCCCC2)C=C1	1577.0	Dengue virus	1.0	Flavivirus		Flaviviridae	Unassigned	OC(=O)COc1ccc(\C=C\C(=O)c2ccc(cc2)C3CCCCC3)cc1
990516	C20H16O7	C20H16O7	C20H16O7	1.0	1.0	1.0	1.0	1.0	1.0	1.0	0.0	1.0	1.0	20.0	16.0	7.0	43.0	63.23933810000001	1.4706822813999998	Multi	General formulae	990516.0	990516.0	7446427.0	CC50		38060.0	nM			1.0	CHEMBL1794378	PUBCHEM_BIOASSAY: Vero Cytotoxicity Assay: A Cell Based Secondary Assay to Explore Cytotoxicity of Compounds that Inhibit Flavivirus Genomic Capping Enzyme. (Class of assay: confirmatory) [Related pubchem assays (depositor defined):AID588689, AID588708]	6522.0	1.0	961233.0	CC(=O)Oc1ccc2C(=O)C(=C(C)Oc2c1OC(=O)C)Oc3ccccc3	CC(=O)OC1=CC=C2C(=O)C(OC3=CC=CC=C3)=C(C)OC2=C1OC(C)=O	6522.0	Unassigned		Flavivirus		Flaviviridae	Unassigned	CC(=O)Oc1ccc2C(=O)C(=C(C)Oc2c1OC(=O)C)Oc3ccccc3
190171	C21H20O6	C21H20O6	C21H20O6	1.0	1.0	0.0	1.0	1.0	1.0	0.0	0.0	1.0	1.0	21.0	20.0	6.0	47.0	66.8786732484	1.42295049465	Multi	General formulae	190171.0	190171.0	12091860.0	Ratio CC50/IC50	=	03.���					CHEMBL2167765	Selectivity index, ratio of CC50 for BHK cells to IC50 for Dengue virus 2 infected in BHK-D2RepT cells	1577.0	1.0	319114.0	COc1cc(\C=C\C(=C\C(=O)\C=C\c2ccc(O)c(OC)c2)\O)ccc1O	COC1=CC(C=CC(O)=CC(=O)C=CC2=CC=C(O)C(OC)=C2)=CC=C1O	1577.0	Dengue virus	1.0	Flavivirus		Flaviviridae	Unassigned	COc1cc(\C=C\C(=C\C(=O)\C=C\c2ccc(O)c(OC)c2)\O)ccc1O
190171	C21H20O6	C21H20O6	C21H20O6	1.0	1.0	0.0	1.0	1.0	1.0	0.0	0.0	1.0	1.0	21.0	20.0	6.0	47.0	66.8786732484	1.42295049465	Multi	General formulae	190171.0	190171.0	12091864.0	IC50	=	4200.0	nM	4200.0	nM	1.0	CHEMBL2167767	Antiviral activity against Dengue virus 2 infected in BHK-D2RepT cells assessed as reduction in viral replication incubated for 48 hrs by luciferase reporter replicon-based assay	1577.0	5.0	319114.0	COc1cc(\C=C\C(=C\C(=O)\C=C\c2ccc(O)c(OC)c2)\O)ccc1O	COC1=CC(C=CC(O)=CC(=O)C=CC2=CC=C(O)C(OC)=C2)=CC=C1O	1577.0	Dengue virus	1.0	Flavivirus		Flaviviridae	Unassigned	COc1cc(\C=C\C(=C\C(=O)\C=C\c2ccc(O)c(OC)c2)\O)ccc1O
1346018	C19H20O8	C19H20O8	C19H20O8	1.0	1.0	0.0	0.0	1.0	1.0	0.0	0.0	1.0	1.0	19.0	20.0	8.0	47.0	69.91649137569999	1.48758492289	Multi	General formulae	1346018.0	1346018.0	10901387.0	IC50	=	9300.0	nM	9300.0	nM	1.0	CHEMBL2040304	Inhibition of Dengue virus NS5 polymerase assessed as inhibition of radiolabeled guanosine incorporation into homopolymeric cytosine RNA template by liquid scintillation counting	1577.0	3.0	1214109.0	O[C@@H]1[C@@H](COC(=O)c2ccccc2)O[C@@H](Oc3ccc(O)cc3)[C@H](O)[C@H]1O	O[C@H]1[C@H](O)[C@@H](COC(=O)C2=CC=CC=C2)O[C@@H](OC2=CC=C(O)C=C2)[C@@H]1O	1577.0	Dengue virus	1.0	Flavivirus		Flaviviridae	Unassigned	O[C@@H]1[C@@H](COC(=O)c2ccccc2)O[C@@H](Oc3ccc(O)cc3)[C@H](O)[C@H]1O
949182	C24H28O4	C24H28O4	C24H28O4	0.0	1.0	0.0	0.0	1.0	1.0	0.0	0.0	0.0	0.0	24.0	28.0	4.0	56.0	72.5668378003	1.29583638929	Multi	Coal	949182.0	949182.0	7446445.0	CC50	>	40000.0	nM			1.0	CHEMBL1794378	PUBCHEM_BIOASSAY: Vero Cytotoxicity Assay: A Cell Based Secondary Assay to Explore Cytotoxicity of Compounds that Inhibit Flavivirus Genomic Capping Enzyme. (Class of assay: confirmatory) [Related pubchem assays (depositor defined):AID588689, AID588708]	6522.0	1.0	924439.0	CCC(=O)Oc1ccc(cc1)\C(=C(/CC)\c2ccc(OC(=O)CC)cc2)\CC	CCC(=O)OC1=CC=C(C=C1)C(CC)=C(CC)C1=CC=C(OC(=O)CC)C=C1	6522.0	Unassigned		Flavivirus		Flaviviridae	Unassigned	CCC(=O)Oc1ccc(cc1)\C(=C(/CC)\c2ccc(OC(=O)CC)cc2)\CC
950647	C24H16O5	C24H16O5	C24H16O5	1.0	1.0	0.0	0.0	0.0	1.0	0.0	0.0	0.0	0.0	24.0	16.0	5.0	45.0	61.484648843100004	1.36632552985	Multi	Coal	950647.0	950647.0	7067438.0	IC50		6330.0	nM	6330.0	nM	1.0	CHEMBL1794550	PUBCHEM_BIOASSAY: Primary and Confirmatory Screening for Flavivirus Genomic Capping Enzyme Inhibition. (Class of assay: confirmatory) [Related pubchem assays (depositor defined):AID588708, AID588742]	1577.0	3.0	925778.0	OC(=O)c1ccc(COc2ccccc2C=C3C(=O)c4ccccc4C3=O)cc1	OC(=O)C1=CC=C(COC2=CC=CC=C2C=C2C(=O)C3=CC=CC=C3C2=O)C=C1	1577.0	Dengue virus	1.0	Flavivirus		Flaviviridae	Unassigned	OC(=O)c1ccc(COc2ccccc2C=C3C(=O)c4ccccc4C3=O)cc1
949889	C24H22O5	C24H22O5	C24H22O5	1.0	1.0	0.0	0.0	0.0	1.0	0.0	0.0	1.0	0.0	24.0	22.0	5.0	51.0	69.5374563388	1.3634795360499998	Multi	General formulae	949889.0	949889.0	4299808.0	CC50	=	30130.0	nM			1.0	CHEMBL1614135	PUBCHEM_BIOASSAY: A Cell Based Secondary Assay To Explore Cytotoxicity of West Nile Virus Anti-Viral Hit Compounds. (Class of assay: confirmatory) [Related pubchem assays: 2409, 2419, 1621, 2238, 2405, 2024, 2065, 2402, 2414, 1635, 2244 ]	1615.0	1.0	925075.0	COC(=O)C1C(C(C1c2ccccc2)C(=O)OCc3occc3)c4ccccc4	COC(=O)C1C(C(C1C1=CC=CC=C1)C(=O)OCC1=CC=CO1)C1=CC=CC=C1	1615.0	West Nile virus	1.0	Flavivirus		Flaviviridae	Unassigned	COC(=O)C1C(C(C1c2ccccc2)C(=O)OCc3occc3)c4ccccc4
768230	C24H30O5	C24H30O5	C24H30O5	0.0	1.0	0.0	0.0	1.0	1.0	0.0	0.0	1.0	0.0	24.0	30.0	5.0	59.0	78.2204815523	1.32577087377	Multi	General formulae	768230.0	768230.0	4291757.0	CC50	=	20470.0	nM			1.0	CHEMBL1614135	PUBCHEM_BIOASSAY: A Cell Based Secondary Assay To Explore Cytotoxicity of West Nile Virus Anti-Viral Hit Compounds. (Class of assay: confirmatory) [Related pubchem assays: 2409, 2419, 1621, 2238, 2405, 2024, 2065, 2402, 2414, 1635, 2244 ]	1615.0	1.0	763060.0	C[C@]12CC[C@H]3C(CCC4(O)CC(O)CC[C@]34C=O)C1=CC[C@H]2C5=COC(=O)C=C5	C[C@]12CC[C@H]3C(CCC4(O)CC(O)CC[C@]34C=O)C1=CC[C@H]2C1=COC(=O)C=C1	1615.0	West Nile virus	1.0	Flavivirus		Flaviviridae	Unassigned	C[C@]12CC[C@H]3C(CCC4(O)CC(O)CC[C@]34C=O)C1=CC[C@H]2C5=COC(=O)C=C5
922755	C24H30O5	C24H30O5	C24H30O5	0.0	1.0	0.0	0.0	1.0	1.0	0.0	0.0	1.0	0.0	24.0	30.0	5.0	59.0	78.2204815523	1.32577087377	Multi	General formulae	922755.0	922755.0	7071203.0	IC50		30360.0	nM	30360.0	nM	1.0	CHEMBL1794550	PUBCHEM_BIOASSAY: Primary and Confirmatory Screening for Flavivirus Genomic Capping Enzyme Inhibition. (Class of assay: confirmatory) [Related pubchem assays (depositor defined):AID588708, AID588742]	1577.0	3.0	900950.0	COc1ccc(cc1)C(C2C(=O)CC(C)(C)CC2=O)C3C(=O)CC(C)(C)CC3=O	COC1=CC=C(C=C1)C(C1C(=O)CC(C)(C)CC1=O)C1C(=O)CC(C)(C)CC1=O	1577.0	Dengue virus	1.0	Flavivirus		Flaviviridae	Unassigned	COc1ccc(cc1)C(C2C(=O)CC(C)(C)CC2=O)C3C(=O)CC(C)(C)CC3=O
1104242	C24H14O7	C24H14O7	C24H14O7	1.0	1.0	1.0	0.0	1.0	1.0	0.0	1.0	1.0	0.0	24.0	14.0	7.0	45.0	64.1398359543	1.42532968787	Multi	General formulae	1104242.0	1104242.0	7071249.0	IC50		14640.0	nM	14640.0	nM	1.0	CHEMBL1794550	PUBCHEM_BIOASSAY: Primary and Confirmatory Screening for Flavivirus Genomic Capping Enzyme Inhibition. (Class of assay: confirmatory) [Related pubchem assays (depositor defined):AID588708, AID588742]	1577.0	3.0	1045472.0	OC(=O)c1cccc2cccc(C3=C4C=CC(=O)C(=C4Oc5c(O)c(O)ccc35)O)c12	OC(=O)C1=C2C(C=CC=C2C2=C3C=CC(=O)C(O)=C3OC3=C(O)C(O)=CC=C23)=CC=C1	1577.0	Dengue virus	1.0	Flavivirus		Flaviviridae	Unassigned	OC(=O)c1cccc2cccc(C3=C4C=CC(=O)C(=C4Oc5c(O)c(O)ccc35)O)c12
11285	C22H14O9	C22H14O9	C22H14O9	0.0	1.0	1.0	1.0	1.0	1.0	1.0	1.0	1.0	1.0	22.0	14.0	9.0	45.0	67.193599803	1.49319110673	Multi	General formulae	11285.0	11285.0	2927206.0	IC50	=	2300.0	nM	2300.0	nM	1.0	CHEMBL1041198	Inhibition of Dengue virus N7-methyl transferase	1577.0	3.0	174560.0	OC(=O)C1=CC(=C(c2ccc(O)c(c2)C(=O)O)c3ccc(O)c(c3)C(=O)O)C=CC1=O	OC(=O)C1=CC(=CC=C1O)C(C1=CC=C(O)C(=C1)C(O)=O)=C1C=CC(=O)C(=C1)C(O)=O	1577.0	Dengue virus	1.0	Flavivirus		Flaviviridae	Unassigned	OC(=O)C1=CC(=C(c2ccc(O)c(c2)C(=O)O)c3ccc(O)c(c3)C(=O)O)C=CC1=O
11285	C22H14O9	C22H14O9	C22H14O9	0.0	1.0	1.0	1.0	1.0	1.0	1.0	1.0	1.0	1.0	22.0	14.0	9.0	45.0	67.193599803	1.49319110673	Multi	General formulae	11285.0	11285.0	2927207.0	IC50	=	127000.0	nM	127000.0	nM	0.0	CHEMBL1041200	Inhibition of Dengue virus 2'-O-methyl transferase	1577.0	3.0	174560.0	OC(=O)C1=CC(=C(c2ccc(O)c(c2)C(=O)O)c3ccc(O)c(c3)C(=O)O)C=CC1=O	OC(=O)C1=CC(=CC=C1O)C(C1=CC=C(O)C(=C1)C(O)=O)=C1C=CC(=O)C(=C1)C(O)=O	1577.0	Dengue virus	1.0	Flavivirus		Flaviviridae	Unassigned	OC(=O)C1=CC(=C(c2ccc(O)c(c2)C(=O)O)c3ccc(O)c(c3)C(=O)O)C=CC1=O
793908	C23H18O8	C23H18O8	C23H18O8	1.0	1.0	1.0	1.0	1.0	1.0	1.0	1.0	1.0	1.0	23.0	18.0	8.0	49.0	72.0202073464	1.46980014993	Multi	General formulae	793908.0	793908.0	3951235.0	IC50	=	21060.0	nM	21060.0	nM	1.0	CHEMBL1614491	PUBCHEM_BIOASSAY: A Cell Based Assay for the Identification of Lead Compounds with Anti-Viral Activity Against West Nile Virus. (Class of assay: confirmatory) [Related pubchem assays: 2238, 1635, 1650, 2244 ]	1615.0	1.0	786019.0	COc1cc2c(OC(=O)C)c3COC(=O)c3c(c4ccc5OCOc5c4)c2cc1OC	COC1=C(OC)C=C2C(=C1)C(OC(C)=O)=C1COC(=O)C1=C2C1=CC=C2OCOC2=C1	1615.0	West Nile virus	1.0	Flavivirus		Flaviviridae	Unassigned	COc1cc2c(OC(=O)C)c3COC(=O)c3c(c4ccc5OCOc5c4)c2cc1OC
956375	C25H14O7	C25H14O7	C25H14O7	1.0	1.0	1.0	1.0	1.0	1.0	0.0	1.0	0.0	0.0	25.0	14.0	7.0	46.0	65.03299187100001	1.41376069285	Multi	Coal	956375.0	956375.0	7450101.0	CC50	>	40000.0	nM			1.0	CHEMBL1794378	PUBCHEM_BIOASSAY: Vero Cytotoxicity Assay: A Cell Based Secondary Assay to Explore Cytotoxicity of Compounds that Inhibit Flavivirus Genomic Capping Enzyme. (Class of assay: confirmatory) [Related pubchem assays (depositor defined):AID588689, AID588708]	6522.0	1.0	930958.0	OC1=C([C@@H]2C3=C(Oc4cc(O)ccc24)c5ccccc5OC3=O)C(=O)Oc6ccccc16	OC1=CC=C2[C@H](C3=C(O)C4=CC=CC=C4OC3=O)C3=C(OC2=C1)C1=CC=CC=C1OC3=O	6522.0	Unassigned		Flavivirus		Flaviviridae	Unassigned	OC1=C([C@@H]2C3=C(Oc4cc(O)ccc24)c5ccccc5OC3=O)C(=O)Oc6ccccc16
956375	C25H14O7	C25H14O7	C25H14O7	1.0	1.0	1.0	1.0	1.0	1.0	0.0	1.0	0.0	0.0	25.0	14.0	7.0	46.0	65.03299187100001	1.41376069285	Multi	Coal	956375.0	956375.0	7018613.0	IC50		80720.0	nM	80720.0	nM	0.0	CHEMBL1794550	PUBCHEM_BIOASSAY: Primary and Confirmatory Screening for Flavivirus Genomic Capping Enzyme Inhibition. (Class of assay: confirmatory) [Related pubchem assays (depositor defined):AID588708, AID588742]	1577.0	3.0	930958.0	OC1=C([C@@H]2C3=C(Oc4cc(O)ccc24)c5ccccc5OC3=O)C(=O)Oc6ccccc16	OC1=CC=C2[C@H](C3=C(O)C4=CC=CC=C4OC3=O)C3=C(OC2=C1)C1=CC=CC=C1OC3=O	1577.0	Dengue virus	1.0	Flavivirus		Flaviviridae	Unassigned	OC1=C([C@@H]2C3=C(Oc4cc(O)ccc24)c5ccccc5OC3=O)C(=O)Oc6ccccc16
854043	C25H32O6	C25H32O6	C25H32O6	0.0	1.0	0.0	0.0	1.0	1.0	0.0	0.0	1.0	1.0	25.0	32.0	6.0	63.0	84.96245543180001	1.34861040368	Multi	General formulae	854043.0	854043.0	7018456.0	IC50		45800.0	nM	45800.0	nM	1.0	CHEMBL1794550	PUBCHEM_BIOASSAY: Primary and Confirmatory Screening for Flavivirus Genomic Capping Enzyme Inhibition. (Class of assay: confirmatory) [Related pubchem assays (depositor defined):AID588708, AID588742]	1577.0	3.0	839328.0	COc1ccc(cc1CO)C(C2C(=O)CC(C)(C)CC2=O)C3C(=O)CC(C)(C)CC3=O	COC1=CC=C(C=C1CO)C(C1C(=O)CC(C)(C)CC1=O)C1C(=O)CC(C)(C)CC1=O	1577.0	Dengue virus	1.0	Flavivirus		Flaviviridae	Unassigned	COc1ccc(cc1CO)C(C2C(=O)CC(C)(C)CC2=O)C3C(=O)CC(C)(C)CC3=O
992799	C30H46O3	C30H46O3	C30H46O3	0.0	1.0	0.0	0.0	0.0	0.0	0.0	0.0	1.0	0.0	30.0	46.0	3.0	79.0	91.9532237569	1.16396485768	Multi	General formulae	992799.0	992799.0	7074883.0	IC50		47880.0	nM	47880.0	nM	1.0	CHEMBL1794550	PUBCHEM_BIOASSAY: Primary and Confirmatory Screening for Flavivirus Genomic Capping Enzyme Inhibition. (Class of assay: confirmatory) [Related pubchem assays (depositor defined):AID588708, AID588742]	1577.0	3.0	963332.0	CC(CC\C=C(\C)/C(=O)O)[C@H]1CC[C@@]2(C)C3=C(CC[C@]12C)[C@@]4(C)CCC(=O)C(C)(C)[C@@H]4CC3	CC(CCC=C(C)C(O)=O)[C@H]1CC[C@@]2(C)C3=C(CC[C@]12C)[C@@]1(C)CCC(=O)C(C)(C)[C@@H]1CC3	1577.0	Dengue virus	1.0	Flavivirus		Flaviviridae	Unassigned	CC(CC\C=C(\C)/C(=O)O)[C@H]1CC[C@@]2(C)C3=C(CC[C@]12C)[C@@]4(C)CCC(=O)C(C)(C)[C@@H]4CC3
561502	C25H28O8	C25H28O8	C25H28O8	0.0	1.0	0.0	0.0	1.0	1.0	0.0	0.0	1.0	1.0	25.0	28.0	8.0	61.0	87.0726350294	1.42742024638	Multi	General formulae	561502.0	561502.0	7067413.0	IC50		32190.0	nM	32190.0	nM	1.0	CHEMBL1794550	PUBCHEM_BIOASSAY: Primary and Confirmatory Screening for Flavivirus Genomic Capping Enzyme Inhibition. (Class of assay: confirmatory) [Related pubchem assays (depositor defined):AID588708, AID588742]	1577.0	3.0	621302.0	CCCCCc1c2Oc3cc(OC)cc(C(=O)CCCC)c3C(=O)Oc2cc(O)c1C(=O)O	CCCCCC1=C2OC3=CC(OC)=CC(C(=O)CCCC)=C3C(=O)OC2=CC(O)=C1C(O)=O	1577.0	Dengue virus	1.0	Flavivirus		Flaviviridae	Unassigned	CCCCCc1c2Oc3cc(OC)cc(C(=O)CCCC)c3C(=O)Oc2cc(O)c1C(=O)O
787946	C25H28O8	C25H28O8	C25H28O8	0.0	1.0	0.0	0.0	1.0	1.0	0.0	0.0	1.0	1.0	25.0	28.0	8.0	61.0	87.0726350294	1.42742024638	Multi	General formulae	787946.0	787946.0	7018563.0	IC50		38960.0	nM	38960.0	nM	1.0	CHEMBL1794550	PUBCHEM_BIOASSAY: Primary and Confirmatory Screening for Flavivirus Genomic Capping Enzyme Inhibition. (Class of assay: confirmatory) [Related pubchem assays (depositor defined):AID588708, AID588742]	1577.0	3.0	780632.0	CCCCCc1c2Oc3cc(OC)c(cc3C(=O)Oc2cc(O)c1C(=O)O)C(=O)CCCC	CCCCCC1=C2OC3=CC(OC)=C(C=C3C(=O)OC2=CC(O)=C1C(O)=O)C(=O)CCCC	1577.0	Dengue virus	1.0	Flavivirus		Flaviviridae	Unassigned	CCCCCc1c2Oc3cc(OC)c(cc3C(=O)Oc2cc(O)c1C(=O)O)C(=O)CCCC
1275462	C28H26O6	C28H26O6	C28H26O6	0.0	1.0	0.0	0.0	1.0	1.0	0.0	0.0	0.0	0.0	28.0	26.0	6.0	60.0	82.0862902429	1.36810483738	Multi	Coal	1275462.0	1275462.0	8005558.0	IC50	=	27000.0	nM	27000.0	nM	1.0	CHEMBL1941510	Inhibition of Dengue virus 2 NS5 polymerase-mediated RNA synthesis expressed in Escherichia coli Rosetta pLac1 cells assessed as [3H]GTP incorporation after 5 mins by scintillation counting	1577.0	3.0	1157397.0	OC(=O)CCC[C@H](\C=C\c1ccccc1)c2c(O)cc3O[C@@H](CC(=O)c3c2O)c4ccccc4	OC(=O)CCC[C@H](\C=C\C1=CC=CC=C1)C1=C(O)C=C2O[C@@H](CC(=O)C2=C1O)C1=CC=CC=C1	1577.0	Dengue virus	1.0	Flavivirus		Flaviviridae	Unassigned	OC(=O)CCC[C@H](\C=C\c1ccccc1)c2c(O)cc3O[C@@H](CC(=O)c3c2O)c4ccccc4
1275463	C28H26O6	C28H26O6	C28H26O6	0.0	1.0	0.0	0.0	1.0	1.0	0.0	0.0	0.0	0.0	28.0	26.0	6.0	60.0	82.0862902429	1.36810483738	Multi	Coal	1275463.0	1275463.0	8005557.0	IC50	=	9000.0	nM	9000.0	nM	1.0	CHEMBL1941510	Inhibition of Dengue virus 2 NS5 polymerase-mediated RNA synthesis expressed in Escherichia coli Rosetta pLac1 cells assessed as [3H]GTP incorporation after 5 mins by scintillation counting	1577.0	3.0	1157398.0	OC(=O)CCC[C@@H](\C=C\c1ccccc1)c2c(O)cc3O[C@H](CC(=O)c3c2O)c4ccccc4	OC(=O)CCC[C@@H](\C=C\C1=CC=CC=C1)C1=C(O)C=C2O[C@H](CC(=O)C2=C1O)C1=CC=CC=C1	1577.0	Dengue virus	1.0	Flavivirus		Flaviviridae	Unassigned	OC(=O)CCC[C@@H](\C=C\c1ccccc1)c2c(O)cc3O[C@H](CC(=O)c3c2O)c4ccccc4
1275464	C28H26O6	C28H26O6	C28H26O6	0.0	1.0	0.0	0.0	1.0	1.0	0.0	0.0	0.0	0.0	28.0	26.0	6.0	60.0	82.0862902429	1.36810483738	Multi	Coal	1275464.0	1275464.0	8005556.0	IC50	=	15300.0	nM	15300.0	nM	1.0	CHEMBL1941510	Inhibition of Dengue virus 2 NS5 polymerase-mediated RNA synthesis expressed in Escherichia coli Rosetta pLac1 cells assessed as [3H]GTP incorporation after 5 mins by scintillation counting	1577.0	3.0	1157399.0	OC(=O)CCC[C@H](\C=C\c1ccccc1)c2c(O)cc3O[C@H](CC(=O)c3c2O)c4ccccc4	OC(=O)CCC[C@H](\C=C\C1=CC=CC=C1)C1=C(O)C=C2O[C@H](CC(=O)C2=C1O)C1=CC=CC=C1	1577.0	Dengue virus	1.0	Flavivirus		Flaviviridae	Unassigned	OC(=O)CCC[C@H](\C=C\c1ccccc1)c2c(O)cc3O[C@H](CC(=O)c3c2O)c4ccccc4
1275465	C28H26O6	C28H26O6	C28H26O6	0.0	1.0	0.0	0.0	1.0	1.0	0.0	0.0	0.0	0.0	28.0	26.0	6.0	60.0	82.0862902429	1.36810483738	Multi	Coal	1275465.0	1275465.0	8005555.0	IC50	=	14800.0	nM	14800.0	nM	1.0	CHEMBL1941510	Inhibition of Dengue virus 2 NS5 polymerase-mediated RNA synthesis expressed in Escherichia coli Rosetta pLac1 cells assessed as [3H]GTP incorporation after 5 mins by scintillation counting	1577.0	3.0	1157400.0	OC(=O)CCCC(\C=C\c1ccccc1)c2c(O)cc3OC(CC(=O)c3c2O)c4ccccc4	OC(=O)CCCC(C=CC1=CC=CC=C1)C1=C(O)C=C2OC(CC(=O)C2=C1O)C1=CC=CC=C1	1577.0	Dengue virus	1.0	Flavivirus		Flaviviridae	Unassigned	OC(=O)CCCC(\C=C\c1ccccc1)c2c(O)cc3OC(CC(=O)c3c2O)c4ccccc4
443390	C28H34O7	C28H34O7	C28H34O7	0.0	1.0	1.0	0.0	1.0	1.0	0.0	0.0	1.0	1.0	28.0	34.0	7.0	69.0	94.2570286432	1.36604389338	Multi	General formulae	443390.0	443390.0	4291814.0	CC50	=	22230.0	nM			1.0	CHEMBL1614135	PUBCHEM_BIOASSAY: A Cell Based Secondary Assay To Explore Cytotoxicity of West Nile Virus Anti-Viral Hit Compounds. (Class of assay: confirmatory) [Related pubchem assays: 2409, 2419, 1621, 2238, 2405, 2024, 2065, 2402, 2414, 1635, 2244 ]	1615.0	1.0	536156.0	CC(=O)O[C@@H]1C[C@H]2C(C)(C)C(=O)C=C[C@]2(C)[C@H]3CC[C@@]4(C)[C@@H](OC(=O)[C@H]5O[C@@]45[C@]13C)c6cocc6	CC(=O)O[C@@H]1C[C@H]2C(C)(C)C(=O)C=C[C@]2(C)[C@H]2CC[C@@]3(C)[C@@H](OC(=O)[C@H]4O[C@@]34[C@]12C)C1=COC=C1	1615.0	West Nile virus	1.0	Flavivirus		Flaviviridae	Unassigned	CC(=O)O[C@@H]1C[C@H]2C(C)(C)C(=O)C=C[C@]2(C)[C@H]3CC[C@@]4(C)[C@@H](OC(=O)[C@H]5O[C@@]45[C@]13C)c6cocc6
