# Supplementary material for: Examination of molecular space and feasible structures of bioactive components of humic substances by FTICR MS data mining in ChEMBL database
Source: Sci Rep. 2019 Aug 19;9:12066. doi: 10.1038/s41598-019-48000-y (PMC6700089; doi:10.1038/s41598-019-48000-y)
Supplement: Supplementary file 1 — Supplementary Files [file 41598_2019_48000_MOESM1_ESM.zip › SupplementaryFiles/Supplementary File S4.xlsx]

## Sheet: final_hd 3
CdId
