# Supplementary material for: Examination of molecular space and feasible structures of bioactive components of humic substances by FTICR MS data mining in ChEMBL database
Source: Sci Rep. 2019 Aug 19;9:12066. doi: 10.1038/s41598-019-48000-y (PMC6700089; doi:10.1038/s41598-019-48000-y)
Supplement: Supplementary file 1 — Supplementary Files [file 41598_2019_48000_MOESM1_ESM.zip › SupplementaryFiles/Supplementary File S5.csv]

C7H4O7
C8H8O6
C9H12O5
C10H16O4
C11H4O4
C11H20O3
C12H8O3
C12H24O2
C13H12O2
C13H28O1
C14H16O1
C7H6O7
C8H10O6
C9H14O5
C10H18O4
C11H6O4
C11H22O3
C12H10O3
C12H26O2
C13H14O2
C14H18O1
C15H6O1
C7H8O7
C8H12O6
C9H16O5
C10H4O5
C10H20O4
C11H8O4
C11H24O3
C12H12O3
C13H16O2
C14H4O2
C14H20O1
C15H8O1
C7H10O7
C8H14O6
C9H18O5
C10H6O5
C10H22O4
C11H10O4
C12H14O3
C13H18O2
C14H6O2
C14H22O1
C15H10O1
C7H12O7
C8H16O6
C9H4O6
C10H8O5
C11H12O4
C12H16O3
C13H4O3
C13H20O2
C14H8O2
C14H24O1
C15H12O1
C7H14O7
C9H6O6
C10H10O5
C11H14O4
C12H18O3
C13H6O3
C13H22O2
C14H10O2
C14H26O1
C15H14O1
C8H4O7
C9H8O6
C10H12O5
C11H16O4
C12H4O4
C12H20O3
C13H8O3
C13H24O2
C14H12O2
C14H28O1
C15H16O1
C8H6O7
C9H10O6
C10H14O5
C11H18O4
C12H6O4
C12H22O3
C13H10O3
C13H26O2
C14H14O2
C14H30O1
C15H18O1
C16H6O1
C8H8O7
C9H12O6
C10H16O5
C11H4O5
C11H20O4
C12H8O4
C12H24O3
C13H12O3
C13H28O2
C14H16O2
C15H20O1
C16H8O1
C8H10O7
C9H14O6
C10H18O5
C11H6O5
C11H22O4
C12H10O4
C12H26O3
C13H14O3
C14H18O2
C15H6O2
C15H22O1
C16H10O1
C8H12O7
C9H16O6
C10H4O6
C10H20O5
C11H8O5
C11H24O4
C12H12O4
C13H16O3
C14H4O3
C14H20O2
C15H8O2
C15H24O1
C16H12O1
C8H14O7
C9H18O6
C10H6O6
C10H22O5
C11H10O5
C12H14O4
C13H18O3
C14H6O3
C14H22O2
C15H10O2
C15H26O1
C16H14O1
C8H16O7
C9H4O7
C10H8O6
C11H12O5
C12H16O4
C13H4O4
C13H20O3
C14H8O3
C14H24O2
C15H12O2
C15H28O1
C16H16O1
C9H6O7
C10H10O6
C11H14O5
C12H18O4
C13H6O4
C13H22O3
C14H10O3
C14H26O2
C15H14O2
C15H30O1
C16H18O1
C17H6O1
C8H4O8
C9H8O7
C10H12O6
C11H16O5
C12H4O5
C12H20O4
C13H8O4
C13H24O3
C14H12O3
C14H28O2
C15H16O2
C15H32O1
C16H20O1
C17H8O1
C8H6O8
C9H10O7
C10H14O6
C11H18O5
C12H6O5
C12H22O4
C13H10O4
C13H26O3
C14H14O3
C14H30O2
C15H18O2
C16H6O2
C16H22O1
C17H10O1
C8H8O8
C9H12O7
C10H16O6
C11H4O6
C11H20O5
C12H8O5
C12H24O4
C13H12O4
C13H28O3
C14H16O3
C15H20O2
C16H8O2
C16H24O1
C17H12O1
C8H10O8
C9H14O7
C10H18O6
C11H6O6
C11H22O5
C12H10O5
C12H26O4
C13H14O4
C14H18O3
C15H6O3
C15H22O2
C16H10O2
C16H26O1
C17H14O1
C8H12O8
C9H16O7
C10H4O7
C10H20O6
C11H8O6
C11H24O5
C12H12O5
C13H16O4
C14H4O4
C14H20O3
C15H8O3
C15H24O2
C16H12O2
C16H28O1
C17H16O1
C8H14O8
C9H18O7
C10H6O7
C10H22O6
C11H10O6
C12H14O5
C13H18O4
C14H6O4
C14H22O3
C15H10O3
C15H26O2
C16H14O2
C16H30O1
C17H18O1
C18H6O1
C8H16O8
C9H4O8
C10H8O7
C11H12O6
C12H16O5
C13H4O5
C13H20O4
C14H8O4
C14H24O3
C15H12O3
C15H28O2
C16H16O2
C16H32O1
C17H20O1
C18H8O1
C9H6O8
C10H10O7
C11H14O6
C12H18O5
C13H6O5
C13H22O4
C14H10O4
C14H26O3
C15H14O3
C15H30O2
C16H18O2
C16H34O1
C17H6O2
C17H22O1
C18H10O1
C9H8O8
C10H12O7
C11H16O6
C12H4O6
C12H20O5
C13H8O5
C13H24O4
C14H12O4
C14H28O3
C15H16O3
C15H32O2
C16H20O2
C17H8O2
C17H24O1
C18H12O1
C9H10O8
C10H14O7
C11H18O6
C12H6O6
C12H22O5
C13H10O5
C13H26O4
C14H14O4
C14H30O3
C15H18O3
C16H6O3
C16H22O2
C17H10O2
C17H26O1
C18H14O1
C9H12O8
C10H16O7
C11H4O7
C11H20O6
C12H8O6
C12H24O5
C13H12O5
C13H28O4
C14H16O4
C15H20O3
C16H8O3
C16H24O2
C17H12O2
C17H28O1
C18H16O1
C9H14O8
C10H18O7
C11H6O7
C11H22O6
C12H10O6
C12H26O5
C13H14O5
C14H18O4
C15H6O4
C15H22O3
C16H10O3
C16H26O2
C17H14O2
C17H30O1
C18H18O1
C19H6O1
C9H16O8
C10H4O8
C10H20O7
C11H8O7
C11H24O6
C12H12O6
C13H16O5
C14H4O5
C14H20O4
C15H8O4
C15H24O3
C16H12O3
C16H28O2
C17H16O2
C17H32O1
C18H20O1
C19H8O1
C9H18O8
C10H6O8
C10H22O7
C11H10O7
C12H14O6
C13H18O5
C14H6O5
C14H22O4
C15H10O4
C15H26O3
C16H14O3
C16H30O2
C17H18O2
C17H34O1
C18H6O2
C18H22O1
C19H10O1
C9H4O9
C10H8O8
C11H12O7
C12H16O6
C13H4O6
C13H20O5
C14H8O5
C14H24O4
C15H12O4
C15H28O3
C16H16O3
C16H32O2
C17H20O2
C17H36O1
C18H8O2
C18H24O1
C19H12O1
C9H6O9
C10H10O8
C11H14O7
C12H18O6
C13H6O6
C13H22O5
C14H10O5
C14H26O4
C15H14O4
C15H30O3
C16H18O3
C16H34O2
C17H6O3
C17H22O2
C18H10O2
C18H26O1
C19H14O1
C9H8O9
C10H12O8
C11H16O7
C12H4O7
C12H20O6
C13H8O6
C13H24O5
C14H12O5
C14H28O4
C15H16O4
C15H32O3
C16H20O3
C17H8O3
C17H24O2
C18H12O2
C18H28O1
C19H16O1
C9H10O9
C10H14O8
C11H18O7
C12H6O7
C12H22O6
C13H10O6
C13H26O5
C14H14O5
C14H30O4
C15H18O4
C16H6O4
C16H22O3
C17H10O3
C17H26O2
C18H14O2
C18H30O1
C19H18O1
C20H6O1
C9H12O9
C10H16O8
C11H4O8
C11H20O7
C12H8O7
C12H24O6
C13H12O6
C13H28O5
C14H16O5
C15H20O4
C16H8O4
C16H24O3
C17H12O3
C17H28O2
C18H16O2
C18H32O1
C19H20O1
C20H8O1
C9H14O9
C10H18O8
C11H6O8
C11H22O7
C12H10O7
C12H26O6
C13H14O6
C14H18O5
C15H6O5
C15H22O4
C16H10O4
C16H26O3
C17H14O3
C17H30O2
C18H18O2
C18H34O1
C19H6O2
C19H22O1
C20H10O1
C9H16O9
C10H4O9
C10H20O8
C11H8O8
C11H24O7
C12H12O7
C13H16O6
C14H4O6
C14H20O5
C15H8O5
C15H24O4
C16H12O4
C16H28O3
C17H16O3
C17H32O2
C18H20O2
C18H36O1
C19H8O2
C19H24O1
C20H12O1
C9H18O9
C10H6O9
C10H22O8
C11H10O8
C12H14O7
C13H18O6
C14H6O6
C14H22O5
C15H10O5
C15H26O4
C16H14O4
C16H30O3
C17H18O3
C17H34O2
C18H6O3
C18H22O2
C18H38O1
C19H10O2
C19H26O1
C20H14O1
C10H8O9
C11H12O8
C12H16O7
C13H4O7
C13H20O6
C14H8O6
C14H24O5
C15H12O5
C15H28O4
C16H16O4
C16H32O3
C17H20O3
C17H36O2
C18H8O3
C18H24O2
C19H12O2
C19H28O1
C20H16O1
C10H10O9
C11H14O8
C12H18O7
C13H6O7
C13H22O6
C14H10O6
C14H26O5
C15H14O5
C15H30O4
C16H18O4
C16H34O3
C17H6O4
C17H22O3
C18H10O3
C18H26O2
C19H14O2
C19H30O1
C20H18O1
C21H6O1
C10H12O9
C11H16O8
C12H4O8
C12H20O7
C13H8O7
C13H24O6
C14H12O6
C14H28O5
C15H16O5
C15H32O4
C16H20O4
C17H8O4
C17H24O3
C18H12O3
C18H28O2
C19H16O2
C19H32O1
C20H20O1
C21H8O1
C10H14O9
C11H18O8
C12H6O8
C12H22O7
C13H10O7
C13H26O6
C14H14O6
C14H30O5
C15H18O5
C16H6O5
C16H22O4
C17H10O4
C17H26O3
C18H14O3
C18H30O2
C19H18O2
C19H34O1
C20H6O2
C20H22O1
C21H10O1
C10H16O9
C11H4O9
C11H20O8
C12H8O8
C12H24O7
C13H12O7
C13H28O6
C14H16O6
C15H20O5
C16H8O5
C16H24O4
C17H12O4
C17H28O3
C18H16O3
C18H32O2
C19H20O2
C19H36O1
C20H8O2
C20H24O1
C21H12O1
C10H18O9
C11H6O9
C11H22O8
C12H10O8
C12H26O7
C13H14O7
C14H18O6
C15H6O6
C15H22O5
C16H10O5
C16H26O4
C17H14O4
C17H30O3
C18H18O3
C18H34O2
C19H6O3
C19H22O2
C19H38O1
C20H10O2
C20H26O1
C21H14O1
C10H4O10
C10H20O9
C11H8O9
C11H24O8
C12H12O8
C13H16O7
C14H4O7
C14H20O6
C15H8O6
C15H24O5
C16H12O5
C16H28O4
C17H16O4
C17H32O3
C18H20O3
C18H36O2
C19H8O3
C19H24O2
C19H40O1
C20H12O2
C20H28O1
C21H16O1
C10H6O10
C10H22O9
C11H10O9
C12H14O8
C13H18O7
C14H6O7
C14H22O6
C15H10O6
C15H26O5
C16H14O5
C16H30O4
C17H18O4
C17H34O3
C18H6O4
C18H22O3
C18H38O2
C19H10O3
C19H26O2
C20H14O2
C20H30O1
C21H18O1
C22H6O1
C10H8O10
C11H12O9
C12H16O8
C13H4O8
C13H20O7
C14H8O7
C14H24O6
C15H12O6
C15H28O5
C16H16O5
C16H32O4
C17H20O4
C17H36O3
C18H8O4
C18H24O3
C19H12O3
C19H28O2
C20H16O2
C20H32O1
C21H20O1
C22H8O1
C10H10O10
C11H14O9
C12H18O8
C13H6O8
C13H22O7
C14H10O7
C14H26O6
C15H14O6
C15H30O5
C16H18O5
C16H34O4
C17H6O5
C17H22O4
C18H10O4
C18H26O3
C19H14O3
C19H30O2
C20H18O2
C20H34O1
C21H6O2
C21H22O1
C22H10O1
C10H12O10
C11H16O9
C12H4O9
C12H20O8
C13H8O8
C13H24O7
C14H12O7
C14H28O6
C15H16O6
C15H32O5
C16H20O5
C17H8O5
C17H24O4
C18H12O4
C18H28O3
C19H16O3
C19H32O2
C20H20O2
C20H36O1
C21H8O2
C21H24O1
C22H12O1
C10H14O10
C11H18O9
C12H6O9
C12H22O8
C13H10O8
C13H26O7
C14H14O7
C14H30O6
C15H18O6
C16H6O6
C16H22O5
C17H10O5
C17H26O4
C18H14O4
C18H30O3
C19H18O3
C19H34O2
C20H6O3
C20H22O2
C20H38O1
C21H10O2
C21H26O1
C22H14O1
C10H16O10
C11H4O10
C11H20O9
C12H8O9
C12H24O8
C13H12O8
C13H28O7
C14H16O7
C15H20O6
C16H8O6
C16H24O5
C17H12O5
C17H28O4
C18H16O4
C18H32O3
C19H20O3
C19H36O2
C20H8O3
C20H24O2
C20H40O1
C21H12O2
C21H28O1
C22H16O1
C10H18O10
C11H6O10
C11H22O9
C12H10O9
C12H26O8
C13H14O8
C14H18O7
C15H6O7
C15H22O6
C16H10O6
C16H26O5
C17H14O5
C17H30O4
C18H18O4
C18H34O3
C19H6O4
C19H22O3
C19H38O2
C20H10O3
C20H26O2
C20H42O1
C21H14O2
C21H30O1
C22H18O1
C10H20O10
C11H8O10
C11H24O9
C12H12O9
C13H16O8
C14H4O8
C14H20O7
C15H8O7
C15H24O6
C16H12O6
C16H28O5
C17H16O5
C17H32O4
C18H20O4
C18H36O3
C19H8O4
C19H24O3
C19H40O2
C20H12O3
C20H28O2
C21H16O2
C21H32O1
C22H20O1
C23H8O1
C10H22O10
C11H10O10
C12H14O9
C13H18O8
C14H6O8
C14H22O7
C15H10O7
C15H26O6
C16H14O6
C16H30O5
C17H18O5
C17H34O4
C18H6O5
C18H22O4
C18H38O3
C19H10O4
C19H26O3
C20H14O3
C20H30O2
C21H18O2
C21H34O1
C22H6O2
C22H22O1
C23H10O1
C11H12O10
C12H16O9
C13H4O9
C13H20O8
C14H8O8
C14H24O7
C15H12O7
C15H28O6
C16H16O6
C16H32O5
C17H20O5
C17H36O4
C18H8O5
C18H24O4
C19H12O4
C19H28O3
C20H16O3
C20H32O2
C21H20O2
C21H36O1
C22H8O2
C22H24O1
C23H12O1
C11H14O10
C12H18O9
C13H6O9
C13H22O8
C14H10O8
C14H26O7
C15H14O7
C15H30O6
C16H18O6
C16H34O5
C17H6O6
C17H22O5
C18H10O5
C18H26O4
C19H14O4
C19H30O3
C20H18O3
C20H34O2
C21H6O3
C21H22O2
C21H38O1
C22H10O2
C22H26O1
C23H14O1
C11H16O10
C12H4O10
C12H20O9
C13H8O9
C13H24O8
C14H12O8
C14H28O7
C15H16O7
C15H32O6
C16H20O6
C17H8O6
C17H24O5
C18H12O5
C18H28O4
C19H16O4
C19H32O3
C20H20O3
C20H36O2
C21H8O3
C21H24O2
C21H40O1
C22H12O2
C22H28O1
C23H16O1
C11H18O10
C12H6O10
C12H22O9
C13H10O9
C13H26O8
C14H14O8
C14H30O7
C15H18O7
C16H6O7
C16H22O6
C17H10O6
C17H26O5
C18H14O5
C18H30O4
C19H18O4
C19H34O3
C20H6O4
C20H22O3
C20H38O2
C21H10O3
C21H26O2
C21H42O1
C22H14O2
C22H30O1
C23H18O1
C11H4O11
C11H20O10
C12H8O10
C12H24O9
C13H12O9
C13H28O8
C14H16O8
C15H20O7
C16H8O7
C16H24O6
C17H12O6
C17H28O5
C18H16O5
C18H32O4
C19H20O4
C19H36O3
C20H8O4
C20H24O3
C20H40O2
C21H12O3
C21H28O2
C21H44O1
C22H16O2
C22H32O1
C23H20O1
C24H8O1
C11H6O11
C11H22O10
C12H10O10
C12H26O9
C13H14O9
C14H18O8
C15H6O8
C15H22O7
C16H10O7
C16H26O6
C17H14O6
C17H30O5
C18H18O5
C18H34O4
C19H6O5
C19H22O4
C19H38O3
C20H10O4
C20H26O3
C20H42O2
C21H14O3
C21H30O2
C22H18O2
C22H34O1
C23H22O1
C24H10O1
C11H8O11
C11H24O10
C12H12O10
C13H16O9
C14H4O9
C14H20O8
C15H8O8
C15H24O7
C16H12O7
C16H28O6
C17H16O6
C17H32O5
C18H20O5
C18H36O4
C19H8O5
C19H24O4
C19H40O3
C20H12O4
C20H28O3
C21H16O3
C21H32O2
C22H20O2
C22H36O1
C23H8O2
C23H24O1
C24H12O1
C11H10O11
C12H14O10
C13H18O9
C14H6O9
C14H22O8
C15H10O8
C15H26O7
C16H14O7
C16H30O6
C17H18O6
C17H34O5
C18H6O6
C18H22O5
C18H38O4
C19H10O5
C19H26O4
C20H14O4
C20H30O3
C21H18O3
C21H34O2
C22H6O3
C22H22O2
C22H38O1
C23H10O2
C23H26O1
C24H14O1
C11H12O11
C12H16O10
C13H4O10
C13H20O9
C14H8O9
C14H24O8
C15H12O8
C15H28O7
C16H16O7
C16H32O6
C17H20O6
C17H36O5
C18H8O6
C18H24O5
C19H12O5
C19H28O4
C20H16O4
C20H32O3
C21H20O3
C21H36O2
C22H8O3
C22H24O2
C22H40O1
C23H12O2
C23H28O1
C24H16O1
C11H14O11
C12H18O10
C13H6O10
C13H22O9
C14H10O9
C14H26O8
C15H14O8
C15H30O7
C16H18O7
C16H34O6
C17H6O7
C17H22O6
C18H10O6
C18H26O5
C19H14O5
C19H30O4
C20H18O4
C20H34O3
C21H6O4
C21H22O3
C21H38O2
C22H10O3
C22H26O2
C22H42O1
C23H14O2
C23H30O1
C24H18O1
C11H16O11
C12H4O11
C12H20O10
C13H8O10
C13H24O9
C14H12O9
C14H28O8
C15H16O8
C15H32O7
C16H20O7
C17H8O7
C17H24O6
C18H12O6
C18H28O5
C19H16O5
C19H32O4
C20H20O4
C20H36O3
C21H8O4
C21H24O3
C21H40O2
C22H12O3
C22H28O2
C22H44O1
C23H16O2
C23H32O1
C24H20O1
C25H8O1
C11H18O11
C12H6O11
C12H22O10
C13H10O10
C13H26O9
C14H14O9
C14H30O8
C15H18O8
C16H6O8
C16H22O7
C17H10O7
C17H26O6
C18H14O6
C18H30O5
C19H18O5
C19H34O4
C20H6O5
C20H22O4
C20H38O3
C21H10O4
C21H26O3
C21H42O2
C22H14O3
C22H30O2
C22H46O1
C23H18O2
C23H34O1
C24H22O1
C25H10O1
C11H20O11
C12H8O11
C12H24O10
C13H12O10
C13H28O9
C14H16O9
C15H20O8
C16H8O8
C16H24O7
C17H12O7
C17H28O6
C18H16O6
C18H32O5
C19H20O5
C19H36O4
C20H8O5
C20H24O4
C20H40O3
C21H12O4
C21H28O3
C21H44O2
C22H16O3
C22H32O2
C23H20O2
C23H36O1
C24H8O2
C24H24O1
C25H12O1
C11H22O11
C12H10O11
C12H26O10
C13H14O10
C14H18O9
C15H6O9
C15H22O8
C16H10O8
C16H26O7
C17H14O7
C17H30O6
C18H18O6
C18H34O5
C19H6O6
C19H22O5
C19H38O4
C20H10O5
C20H26O4
C20H42O3
C21H14O4
C21H30O3
C22H18O3
C22H34O2
C23H22O2
C23H38O1
C24H10O2
C24H26O1
C25H14O1
C11H24O11
C12H12O11
C13H16O10
C14H4O10
C14H20O9
C15H8O9
C15H24O8
C16H12O8
C16H28O7
C17H16O7
C17H32O6
C18H20O6
C18H36O5
C19H8O6
C19H24O5
C19H40O4
C20H12O5
C20H28O4
C21H16O4
C21H32O3
C22H20O3
C22H36O2
C23H8O3
C23H24O2
C23H40O1
C24H12O2
C24H28O1
C25H16O1
C12H14O11
C13H18O10
C14H6O10
C14H22O9
C15H10O9
C15H26O8
C16H14O8
C16H30O7
C17H18O7
C17H34O6
C18H6O7
C18H22O6
C18H38O5
C19H10O6
C19H26O5
C20H14O5
C20H30O4
C21H18O4
C21H34O3
C22H6O4
C22H22O3
C22H38O2
C23H10O3
C23H26O2
C23H42O1
C24H14O2
C24H30O1
C25H18O1
C12H16O11
C13H4O11
C13H20O10
C14H8O10
C14H24O9
C15H12O9
C15H28O8
C16H16O8
C16H32O7
C17H20O7
C17H36O6
C18H8O7
C18H24O6
C19H12O6
C19H28O5
C20H16O5
C20H32O4
C21H20O4
C21H36O3
C22H8O4
C22H24O3
C22H40O2
C23H12O3
C23H28O2
C23H44O1
C24H16O2
C24H32O1
C25H20O1
C26H8O1
C12H18O11
C13H6O11
C13H22O10
C14H10O10
C14H26O9
C15H14O9
C15H30O8
C16H18O8
C16H34O7
C17H6O8
C17H22O7
C18H10O7
C18H26O6
C19H14O6
C19H30O5
C20H18O5
C20H34O4
C21H6O5
C21H22O4
C21H38O3
C22H10O4
C22H26O3
C22H42O2
C23H14O3
C23H30O2
C23H46O1
C24H18O2
C24H34O1
C25H22O1
C26H10O1
C12H4O12
C12H20O11
C13H8O11
C13H24O10
C14H12O10
C14H28O9
C15H16O9
C15H32O8
C16H20O8
C17H8O8
C17H24O7
C18H12O7
C18H28O6
C19H16O6
C19H32O5
C20H20O5
C20H36O4
C21H8O5
C21H24O4
C21H40O3
C22H12O4
C22H28O3
C22H44O2
C23H16O3
C23H32O2
C23H48O1
C24H20O2
C24H36O1
C25H8O2
C25H24O1
C26H12O1
C12H6O12
C12H22O11
C13H10O11
C13H26O10
C14H14O10
C14H30O9
C15H18O9
C16H6O9
C16H22O8
C17H10O8
C17H26O7
C18H14O7
C18H30O6
C19H18O6
C19H34O5
C20H6O6
C20H22O5
C20H38O4
C21H10O5
C21H26O4
C21H42O3
C22H14O4
C22H30O3
C22H46O2
C23H18O3
C23H34O2
C24H22O2
C24H38O1
C25H10O2
C25H26O1
C26H14O1
C12H8O12
C12H24O11
C13H12O11
C13H28O10
C14H16O10
C15H20O9
C16H8O9
C16H24O8
C17H12O8
C17H28O7
C18H16O7
C18H32O6
C19H20O6
C19H36O5
C20H8O6
C20H24O5
C20H40O4
C21H12O5
C21H28O4
C21H44O3
C22H16O4
C22H32O3
C23H20O3
C23H36O2
C24H8O3
C24H24O2
C24H40O1
C25H12O2
C25H28O1
C26H16O1
C12H10O12
C12H26O11
C13H14O11
C14H18O10
C15H6O10
C15H22O9
C16H10O9
C16H26O8
C17H14O8
C17H30O7
C18H18O7
C18H34O6
C19H6O7
C19H22O6
C19H38O5
C20H10O6
C20H26O5
C20H42O4
C21H14O5
C21H30O4
C22H18O4
C22H34O3
C23H22O3
C23H38O2
C24H10O3
C24H26O2
C24H42O1
C25H14O2
C25H30O1
C26H18O1
C12H12O12
C13H16O11
C14H4O11
C14H20O10
C15H8O10
C15H24O9
C16H12O9
C16H28O8
C17H16O8
C17H32O7
C18H20O7
C18H36O6
C19H8O7
C19H24O6
C19H40O5
C20H12O6
C20H28O5
C21H16O5
C21H32O4
C22H20O4
C22H36O3
C23H8O4
C23H24O3
C23H40O2
C24H12O3
C24H28O2
C24H44O1
C25H16O2
C25H32O1
C26H20O1
C27H8O1
C12H14O12
C13H18O11
C14H6O11
C14H22O10
C15H10O10
C15H26O9
C16H14O9
C16H30O8
C17H18O8
C17H34O7
C18H6O8
C18H22O7
C18H38O6
C19H10O7
C19H26O6
C20H14O6
C20H30O5
C21H18O5
C21H34O4
C22H6O5
C22H22O4
C22H38O3
C23H10O4
C23H26O3
C23H42O2
C24H14O3
C24H30O2
C24H46O1
C25H18O2
C25H34O1
C26H22O1
C27H10O1
C12H16O12
C13H4O12
C13H20O11
C14H8O11
C14H24O10
C15H12O10
C15H28O9
C16H16O9
C16H32O8
C17H20O8
C17H36O7
C18H8O8
C18H24O7
C19H12O7
C19H28O6
C20H16O6
C20H32O5
C21H20O5
C21H36O4
C22H8O5
C22H24O4
C22H40O3
C23H12O4
C23H28O3
C23H44O2
C24H16O3
C24H32O2
C24H48O1
C25H20O2
C25H36O1
C26H8O2
C26H24O1
C27H12O1
C12H18O12
C13H6O12
C13H22O11
C14H10O11
C14H26O10
C15H14O10
C15H30O9
C16H18O9
C16H34O8
C17H6O9
C17H22O8
C18H10O8
C18H26O7
C19H14O7
C19H30O6
C20H18O6
C20H34O5
C21H6O6
C21H22O5
C21H38O4
C22H10O5
C22H26O4
C22H42O3
C23H14O4
C23H30O3
C23H46O2
C24H18O3
C24H34O2
C24H50O1
C25H22O2
C25H38O1
C26H10O2
C26H26O1
C27H14O1
C12H20O12
C13H8O12
C13H24O11
C14H12O11
C14H28O10
C15H16O10
C15H32O9
C16H20O9
C17H8O9
C17H24O8
C18H12O8
C18H28O7
C19H16O7
C19H32O6
C20H20O6
C20H36O5
C21H8O6
C21H24O5
C21H40O4
C22H12O5
C22H28O4
C22H44O3
C23H16O4
C23H32O3
C23H48O2
C24H20O3
C24H36O2
C25H8O3
C25H24O2
C25H40O1
C26H12O2
C26H28O1
C27H16O1
C12H22O12
C13H10O12
C13H26O11
C14H14O11
C14H30O10
C15H18O10
C16H6O10
C16H22O9
C17H10O9
C17H26O8
C18H14O8
C18H30O7
C19H18O7
C19H34O6
C20H6O7
C20H22O6
C20H38O5
C21H10O6
C21H26O5
C21H42O4
C22H14O5
C22H30O4
C22H46O3
C23H18O4
C23H34O3
C24H22O3
C24H38O2
C25H10O3
C25H26O2
C25H42O1
C26H14O2
C26H30O1
C27H18O1
C12H24O12
C13H12O12
C13H28O11
C14H16O11
C15H20O10
C16H8O10
C16H24O9
C17H12O9
C17H28O8
C18H16O8
C18H32O7
C19H20O7
C19H36O6
C20H8O7
C20H24O6
C20H40O5
C21H12O6
C21H28O5
C21H44O4
C22H16O5
C22H32O4
C23H20O4
C23H36O3
C24H8O4
C24H24O3
C24H40O2
C25H12O3
C25H28O2
C25H44O1
C26H16O2
C26H32O1
C27H20O1
C28H8O1
C12H26O12
C13H14O12
C14H18O11
C15H6O11
C15H22O10
C16H10O10
C16H26O9
C17H14O9
C17H30O8
C18H18O8
C18H34O7
C19H6O8
C19H22O7
C19H38O6
C20H10O7
C20H26O6
C20H42O5
C21H14O6
C21H30O5
C22H18O5
C22H34O4
C23H22O4
C23H38O3
C24H10O4
C24H26O3
C24H42O2
C25H14O3
C25H30O2
C25H46O1
C26H18O2
C26H34O1
C27H22O1
C28H10O1
C13H16O12
C14H4O12
C14H20O11
C15H8O11
C15H24O10
C16H12O10
C16H28O9
C17H16O9
C17H32O8
C18H20O8
C18H36O7
C19H8O8
C19H24O7
C19H40O6
C20H12O7
C20H28O6
C21H16O6
C21H32O5
C22H20O5
C22H36O4
C23H8O5
C23H24O4
C23H40O3
C24H12O4
C24H28O3
C24H44O2
C25H16O3
C25H32O2
C25H48O1
C26H20O2
C26H36O1
C27H8O2
C27H24O1
C28H12O1
C13H18O12
C14H6O12
C14H22O11
C15H10O11
C15H26O10
C16H14O10
C16H30O9
C17H18O9
C17H34O8
C18H6O9
C18H22O8
C18H38O7
C19H10O8
C19H26O7
C20H14O7
C20H30O6
C21H18O6
C21H34O5
C22H6O6
C22H22O5
C22H38O4
C23H10O5
C23H26O4
C23H42O3
C24H14O4
C24H30O3
C24H46O2
C25H18O3
C25H34O2
C25H50O1
C26H22O2
C26H38O1
C27H10O2
C27H26O1
C28H14O1
C13H4O13
C13H20O12
C14H8O12
C14H24O11
C15H12O11
C15H28O10
C16H16O10
C16H32O9
C17H20O9
C17H36O8
C18H8O9
C18H24O8
C19H12O8
C19H28O7
C20H16O7
C20H32O6
C21H20O6
C21H36O5
C22H8O6
C22H24O5
C22H40O4
C23H12O5
C23H28O4
C23H44O3
C24H16O4
C24H32O3
C24H48O2
C25H20O3
C25H36O2
C25H52O1
C26H8O3
C26H24O2
C26H40O1
C27H12O2
C27H28O1
C28H16O1
C13H6O13
C13H22O12
C14H10O12
C14H26O11
C15H14O11
C15H30O10
C16H18O10
C16H34O9
C17H6O10
C17H22O9
C18H10O9
C18H26O8
C19H14O8
C19H30O7
C20H18O7
C20H34O6
C21H6O7
C21H22O6
C21H38O5
C22H10O6
C22H26O5
C22H42O4
C23H14O5
C23H30O4
C23H46O3
C24H18O4
C24H34O3
C24H50O2
C25H22O3
C25H38O2
C26H10O3
C26H26O2
C26H42O1
C27H14O2
C27H30O1
C28H18O1
C13H8O13
C13H24O12
C14H12O12
C14H28O11
C15H16O11
C15H32O10
C16H20O10
C17H8O10
C17H24O9
C18H12O9
C18H28O8
C19H16O8
C19H32O7
C20H20O7
C20H36O6
C21H8O7
C21H24O6
C21H40O5
C22H12O6
C22H28O5
C22H44O4
C23H16O5
C23H32O4
C23H48O3
C24H20O4
C24H36O3
C25H8O4
C25H24O3
C25H40O2
C26H12O3
C26H28O2
C26H44O1
C27H16O2
C27H32O1
C28H20O1
C29H8O1
C13H10O13
C13H26O12
C14H14O12
C14H30O11
C15H18O11
C16H6O11
C16H22O10
C17H10O10
C17H26O9
C18H14O9
C18H30O8
C19H18O8
C19H34O7
C20H6O8
C20H22O7
C20H38O6
C21H10O7
C21H26O6
C21H42O5
C22H14O6
C22H30O5
C22H46O4
C23H18O5
C23H34O4
C24H22O4
C24H38O3
C25H10O4
C25H26O3
C25H42O2
C26H14O3
C26H30O2
C26H46O1
C27H18O2
C27H34O1
C28H22O1
C29H10O1
C13H12O13
C13H28O12
C14H16O12
C15H20O11
C16H8O11
C16H24O10
C17H12O10
C17H28O9
C18H16O9
C18H32O8
C19H20O8
C19H36O7
C20H8O8
C20H24O7
C20H40O6
C21H12O7
C21H28O6
C21H44O5
C22H16O6
C22H32O5
C23H20O5
C23H36O4
C24H8O5
C24H24O4
C24H40O3
C25H12O4
C25H28O3
C25H44O2
C26H16O3
C26H32O2
C26H48O1
C27H20O2
C27H36O1
C28H8O2
C28H24O1
C29H12O1
C13H14O13
C14H18O12
C15H6O12
C15H22O11
C16H10O11
C16H26O10
C17H14O10
C17H30O9
C18H18O9
C18H34O8
C19H6O9
C19H22O8
C19H38O7
C20H10O8
C20H26O7
C20H42O6
C21H14O7
C21H30O6
C22H18O6
C22H34O5
C23H22O5
C23H38O4
C24H10O5
[truncated: 19,617 more rows]
