# Supplementary material for: Examination of molecular space and feasible structures of bioactive components of humic substances by FTICR MS data mining in ChEMBL database
Source: Sci Rep. 2019 Aug 19;9:12066. doi: 10.1038/s41598-019-48000-y (PMC6700089; doi:10.1038/s41598-019-48000-y)
Supplement: Supplementary file 1 — Supplementary Files [file 41598_2019_48000_MOESM1_ESM.zip › SupplementaryFiles/Supplementary File S6.xlsx]

## Sheet: Supplementary File S6
	CHA-GL	CHA-POW	CHA-SH4	CHM-GL	CHM-Irk	CHM-POW	HQ-FA	MHQ-FA	PHA-T7	PHA-TTL
C7H4O7	0	0	0	0	0	0	0	0	0	0
C8H8O6	0	0	0	0	0	0	0	0	0	0
C9H12O5	0	0	0	0	0	0	0	0	0	0
C10H16O4	0	0	0	0	0	0	0	0	0	0
C11H4O4	0	0	0	0	0	0	0	0	0	0
C11H20O3	0	0	0	0	0	0	0	0	0	0
C12H8O3	0	0	0	0	0	0	0	0	0	0
C12H24O2	0	0	0	0	0	0	0	0	0	0
C13H12O2	0	0	0	0	0	0	0	0	0	0
C13H28O1	0	0	0	0	0	0	0	0	0	0
C14H16O1	0	0	0	0	0	0	0	0	0	0
C7H6O7	0	0	0	0	0	0	0	0	0	0
C8H10O6	0	0	0	0	0	0	0	0	0	0
C9H14O5	0	0	0	0	0	0	0	0	0	0
C10H18O4	1	0	0	0	0	0	0	0	0	0
C11H6O4	1	0	0	0	0	0	0	0	0	0
C11H22O3	0	0	0	0	0	0	0	0	0	0
C12H10O3	1	0	0	0	0	0	0	0	0	0
C12H26O2	0	0	0	0	0	0	0	0	0	0
C13H14O2	1	0	0	0	0	0	0	0	0	0
C14H18O1	0	0	0	0	0	0	0	0	0	0
C15H6O1	0	0	0	0	0	0	0	0	0	0
C7H8O7	0	0	0	0	0	0	0	0	0	0
C8H12O6	0	0	0	0	0	0	0	0	0	0
C9H16O5	0	0	0	0	0	0	0	0	0	0
C10H4O5	1	0	0	0	0	0	0	0	0	0
C10H20O4	0	0	0	0	0	0	0	0	0	0
C11H8O4	1	0	0	0	0	0	0	0	0	0
C11H24O3	0	0	0	0	0	0	0	0	0	0
C12H12O3	1	0	0	0	0	0	0	0	0	0
C13H16O2	0	0	0	0	0	0	0	0	0	0
C14H4O2	0	0	0	0	0	0	0	0	0	0
C14H20O1	0	0	0	0	0	0	0	0	0	0
C15H8O1	0	0	0	0	0	0	0	0	0	0
C7H10O7	0	0	0	0	0	0	0	0	0	0
C8H14O6	0	0	0	0	0	0	0	0	0	0
C9H18O5	0	0	0	0	0	0	0	0	0	0
C10H6O5	1	0	0	0	0	0	0	0	0	0
C10H22O4	0	0	0	0	0	0	0	0	0	0
C11H10O4	1	0	0	0	0	0	0	0	0	0
C12H14O3	1	0	0	0	0	0	0	0	0	0
C13H18O2	1	0	0	0	0	0	0	0	0	0
C14H6O2	0	0	0	0	0	0	0	0	0	0
C14H22O1	0	0	0	0	0	0	0	0	0	0
C15H10O1	0	0	0	0	0	0	0	0	0	0
C7H12O7	0	0	0	0	0	0	0	0	0	1
C8H16O6	0	0	0	0	0	0	0	0	0	0
C9H4O6	1	0	0	0	0	0	0	0	0	0
C10H8O5	1	0	0	0	0	0	0	0	0	1
C11H12O4	0	0	0	0	0	0	0	0	0	0
C12H16O3	0	0	0	0	0	0	0	0	0	0
C13H4O3	0	0	0	0	0	0	0	0	0	0
C13H20O2	0	0	0	0	0	0	0	0	0	0
C14H8O2	1	0	0	0	0	0	0	0	0	0
C14H24O1	0	0	0	0	0	0	0	0	0	0
C15H12O1	1	0	0	0	0	0	0	0	0	0
C7H14O7	0	0	0	0	0	0	0	0	0	0
C9H6O6	1	0	0	0	0	0	0	0	0	1
C10H10O5	0	0	0	0	0	0	0	0	1	1
C11H14O4	0	0	0	0	0	0	0	0	0	0
C12H18O3	0	0	0	0	0	0	0	0	0	0
C13H6O3	1	0	0	0	0	0	0	0	0	0
C13H22O2	0	0	0	0	0	0	0	0	0	0
C14H10O2	1	0	0	0	0	0	0	0	0	0
C14H26O1	0	0	0	0	0	0	0	0	0	0
C15H14O1	1	0	0	0	0	0	0	0	0	0
C8H4O7	0	0	0	0	0	0	0	0	0	0
C9H8O6	0	0	0	0	0	0	0	0	0	1
C10H12O5	0	0	0	0	0	0	0	0	1	1
C11H16O4	0	0	0	0	0	0	0	0	0	0
C12H4O4	0	0	0	0	0	0	0	0	0	0
C12H20O3	0	0	0	0	0	0	0	0	0	0
C13H8O3	1	0	0	0	0	0	0	0	0	0
C13H24O2	0	0	0	0	0	0	0	0	0	0
C14H12O2	1	0	0	0	0	0	0	0	0	0
C14H28O1	0	0	0	0	0	0	0	0	0	0
C15H16O1	0	0	0	0	0	0	0	0	0	0
C8H6O7	0	0	0	0	0	0	0	0	0	0
C9H10O6	0	0	0	0	0	0	0	0	0	0
C10H14O5	0	0	0	0	0	0	0	0	0	0
C11H18O4	0	0	0	0	0	0	0	0	0	0
C12H6O4	1	0	0	0	0	0	0	0	0	0
C12H22O3	0	0	0	0	0	0	0	0	0	0
C13H10O3	1	0	0	0	0	0	0	0	0	0
C13H26O2	1	0	0	0	0	0	0	0	0	0
C14H14O2	1	0	0	0	0	0	0	0	0	0
C14H30O1	0	0	0	0	0	0	0	0	0	0
C15H18O1	0	0	0	0	0	0	0	0	0	0
C16H6O1	0	0	0	0	0	0	0	0	0	0
C8H8O7	0	0	0	0	0	0	0	0	0	0
C9H12O6	0	0	0	0	0	0	0	0	0	0
C10H16O5	0	0	0	0	0	0	0	0	0	0
C11H4O5	0	0	0	0	0	0	0	0	0	0
C11H20O4	0	0	0	0	0	0	0	0	0	0
C12H8O4	1	0	0	0	0	0	0	0	0	0
C12H24O3	0	0	0	0	0	0	0	0	0	0
C13H12O3	1	0	0	0	0	0	0	0	0	0
C13H28O2	0	0	0	0	0	0	0	0	0	0
C14H16O2	1	0	0	0	0	0	0	0	0	0
C15H20O1	0	0	0	0	0	0	0	0	0	0
C16H8O1	0	0	0	0	0	0	0	0	0	0
C8H10O7	0	0	0	0	0	0	0	0	0	0
C9H14O6	0	0	0	0	0	0	0	0	0	0
C10H18O5	0	0	0	0	0	0	0	0	0	0
C11H6O5	1	0	0	0	0	0	0	0	0	0
C11H22O4	0	0	0	0	0	0	0	0	0	0
C12H10O4	1	0	0	0	0	0	0	0	0	0
C12H26O3	0	0	0	0	0	0	0	0	0	0
C13H14O3	1	0	0	0	0	0	0	0	0	0
C14H18O2	0	0	0	0	0	0	0	0	0	0
C15H6O2	0	0	0	0	0	0	0	0	0	0
C15H22O1	0	0	0	0	0	0	0	0	0	0
C16H10O1	1	0	0	0	0	0	0	0	0	0
C8H12O7	0	0	0	0	0	0	0	0	0	0
C9H16O6	0	0	0	0	0	0	0	0	0	0
C10H4O6	0	0	0	0	0	0	0	0	0	0
C10H20O5	0	0	0	0	0	0	0	0	0	0
C11H8O5	1	0	0	0	0	0	0	0	1	0
C11H24O4	0	0	0	0	0	0	0	0	0	0
C12H12O4	1	0	0	0	0	0	0	0	1	0
C13H16O3	1	0	0	0	0	0	0	0	0	0
C14H4O3	0	0	0	0	0	0	0	0	0	0
C14H20O2	0	0	0	0	0	0	0	0	0	0
C15H8O2	1	0	0	0	0	0	0	0	0	0
C15H24O1	0	0	0	0	0	0	0	0	0	0
C16H12O1	1	0	0	0	0	0	0	0	0	0
C8H14O7	0	0	0	0	0	0	0	0	0	0
C9H18O6	0	0	0	0	0	0	0	0	0	0
C10H6O6	1	0	0	0	0	0	0	0	0	0
C10H22O5	0	0	0	0	0	0	0	0	0	0
C11H10O5	1	0	0	0	0	0	0	0	1	0
C12H14O4	1	0	0	0	0	0	0	0	0	0
C13H18O3	0	0	0	0	0	0	0	0	0	0
C14H6O3	0	0	0	0	0	0	0	0	0	0
C14H22O2	1	0	0	0	0	0	0	0	0	0
C15H10O2	1	0	0	0	0	0	0	0	0	0
C15H26O1	0	0	0	0	0	0	0	0	0	0
C16H14O1	1	0	0	0	0	0	0	0	0	0
C8H16O7	0	0	0	0	0	0	0	0	0	0
C9H4O7	0	0	0	0	0	0	0	0	0	0
C10H8O6	1	0	0	0	1	0	0	0	0	1
C11H12O5	0	0	0	0	0	0	0	0	1	1
C12H16O4	0	0	0	0	0	0	0	0	0	0
C13H4O4	0	0	0	0	0	0	0	0	0	0
C13H20O3	0	0	0	0	0	0	0	0	0	0
C14H8O3	1	0	0	0	0	0	0	0	0	0
C14H24O2	0	0	0	0	0	0	0	0	0	0
C15H12O2	1	0	0	0	0	0	0	0	0	0
C15H28O1	0	0	0	0	0	0	0	0	0	0
C16H16O1	0	0	0	0	0	0	0	0	0	0
C9H6O7	1	0	0	0	1	0	0	0	0	1
C10H10O6	0	0	0	0	0	0	0	0	1	1
C11H14O5	0	0	0	0	0	0	0	0	1	1
C12H18O4	0	0	0	0	0	0	0	0	0	0
C13H6O4	1	0	0	0	0	0	0	0	0	0
C13H22O3	0	0	0	0	0	0	0	0	0	0
C14H10O3	1	0	0	0	0	0	0	0	0	0
C14H26O2	1	0	0	0	0	0	0	0	0	0
C15H14O2	1	0	0	0	0	0	0	0	0	0
C15H30O1	0	0	0	0	0	0	0	0	0	0
C16H18O1	0	0	0	0	0	0	0	0	0	0
C17H6O1	0	0	0	0	0	0	0	0	0	0
C8H4O8	0	0	0	0	0	0	0	0	0	0
C9H8O7	0	0	0	0	0	0	0	0	0	0
C10H12O6	0	0	0	0	0	0	0	0	0	0
C11H16O5	0	0	0	0	0	0	0	0	0	0
C12H4O5	0	0	0	0	0	0	0	0	0	0
C12H20O4	0	0	0	0	0	0	0	0	0	0
C13H8O4	1	0	0	0	0	0	0	0	0	0
C13H24O3	0	0	0	0	0	0	0	0	0	0
C14H12O3	1	0	0	0	0	0	0	0	0	0
C14H28O2	1	0	0	0	0	0	0	0	0	0
C15H16O2	1	0	0	0	0	0	0	0	0	0
C15H32O1	0	0	0	0	0	0	0	0	0	0
C16H20O1	0	0	0	0	0	0	0	0	0	0
C17H8O1	0	0	0	0	0	0	0	0	0	0
C8H6O8	0	0	0	0	0	0	0	0	0	0
C9H10O7	0	0	0	0	0	0	0	0	0	0
C10H14O6	0	0	0	0	0	0	0	0	0	0
C11H18O5	0	0	0	0	0	0	0	0	0	0
C12H6O5	1	0	0	0	0	0	0	0	0	0
C12H22O4	1	0	0	0	0	0	0	0	0	0
C13H10O4	1	0	0	0	0	0	0	0	0	0
C13H26O3	0	0	0	0	0	0	0	0	0	0
C14H14O3	1	0	0	0	0	0	0	0	0	0
C14H30O2	0	0	0	0	0	0	0	0	0	0
C15H18O2	1	0	0	0	0	0	0	0	0	0
C16H6O2	0	0	0	0	0	0	0	0	0	0
C16H22O1	0	0	0	0	0	0	0	0	0	0
C17H10O1	0	0	0	0	0	0	0	0	0	0
C8H8O8	0	0	0	0	0	0	0	0	0	0
C9H12O7	0	0	0	0	0	0	0	0	0	0
C10H16O6	0	0	0	0	0	0	0	0	0	0
C11H4O6	1	0	0	0	0	0	0	0	0	0
C11H20O5	0	0	0	0	0	0	0	0	0	0
C12H8O5	1	0	0	0	0	0	0	0	0	0
C12H24O4	0	0	0	0	0	0	0	0	0	0
C13H12O4	1	0	0	0	0	0	0	0	0	0
C13H28O3	0	0	0	0	0	0	0	0	0	0
C14H16O3	1	0	0	0	0	0	0	0	0	0
C15H20O2	1	0	0	0	0	0	0	0	0	0
C16H8O2	1	0	0	0	0	0	0	0	0	0
C16H24O1	0	0	0	0	0	0	0	0	0	0
C17H12O1	1	0	0	0	0	0	0	0	0	0
C8H10O8	0	0	0	0	0	0	0	0	0	0
C9H14O7	0	0	0	0	0	0	0	0	0	0
C10H18O6	0	0	0	0	0	0	0	0	0	0
C11H6O6	0	0	0	0	0	0	0	0	0	0
C11H22O5	0	0	0	0	0	0	0	0	0	0
C12H10O5	1	0	0	0	0	0	0	0	0	0
C12H26O4	0	0	0	0	0	0	0	0	0	0
C13H14O4	1	0	0	0	0	0	0	0	0	0
C14H18O3	0	0	0	0	0	0	0	0	0	0
C15H6O3	0	0	0	0	0	0	0	0	0	0
C15H22O2	1	0	0	0	1	0	0	0	0	0
C16H10O2	1	0	0	0	0	0	0	0	0	0
C16H26O1	0	0	0	0	0	0	0	0	0	0
C17H14O1	1	0	0	0	0	0	0	0	0	0
C8H12O8	0	0	0	0	0	0	0	0	0	0
C9H16O7	0	0	0	0	0	0	0	0	0	0
C10H4O7	1	0	0	0	0	0	0	0	0	0
C10H20O6	0	0	0	0	0	0	0	0	0	0
C11H8O6	1	0	0	0	1	0	0	0	1	0
C11H24O5	0	0	0	0	0	0	0	0	0	0
C12H12O5	1	0	0	1	0	0	0	0	1	0
C13H16O4	0	0	0	0	0	0	0	0	0	0
C14H4O4	0	0	0	0	0	0	0	0	0	0
C14H20O3	1	0	0	0	0	0	0	0	0	0
C15H8O3	1	0	0	0	0	0	0	0	0	0
C15H24O2	0	0	0	0	0	0	0	0	0	0
C16H12O2	1	0	0	0	0	0	0	0	0	0
C16H28O1	0	0	0	0	0	0	0	0	0	0
C17H16O1	0	0	0	0	0	0	0	0	0	0
C8H14O8	0	0	0	0	0	0	0	0	1	1
C9H18O7	0	0	0	0	0	0	0	0	0	0
C10H6O7	0	0	0	0	1	0	0	0	0	1
C10H22O6	0	0	0	0	0	0	0	0	0	0
C11H10O6	0	0	0	0	1	0	0	0	0	1
C12H14O5	0	0	0	0	0	0	0	0	0	0
C13H18O4	0	0	0	0	0	0	0	0	0	0
C14H6O4	1	0	0	0	0	0	0	0	0	0
C14H22O3	0	0	0	0	0	0	0	0	0	0
C15H10O3	1	0	0	0	0	0	0	0	0	0
C15H26O2	0	0	0	0	0	0	0	0	0	0
C16H14O2	1	0	0	0	0	0	0	0	0	0
C16H30O1	0	0	0	0	0	0	0	0	0	0
C17H18O1	0	0	0	0	0	0	0	0	0	0
C18H6O1	0	0	0	0	0	0	0	0	0	0
C8H16O8	0	0	0	0	0	0	0	0	0	0
C9H4O8	0	0	0	0	0	0	0	0	0	0
C10H8O7	0	0	0	0	1	0	0	0	0	1
C11H12O6	0	0	0	0	0	0	0	0	0	1
C12H16O5	0	0	0	0	0	0	0	0	0	0
C13H4O5	0	0	0	0	0	0	0	0	0	0
C13H20O4	0	0	0	0	0	0	0	0	0	0
C14H8O4	1	0	0	1	1	0	0	0	0	0
C14H24O3	1	0	0	0	0	0	0	0	0	0
C15H12O3	1	0	0	0	0	0	0	0	0	0
C15H28O2	1	0	0	0	0	0	0	0	0	0
C16H16O2	1	0	0	0	0	0	0	0	0	0
C16H32O1	0	0	0	0	0	0	0	0	0	0
C17H20O1	0	0	0	0	0	0	0	0	0	0
C18H8O1	0	0	0	0	0	0	0	0	0	0
C9H6O8	0	0	0	0	0	0	0	0	0	0
C10H10O7	0	0	0	0	0	0	0	0	0	1
C11H14O6	0	0	0	0	0	0	0	0	1	1
C12H18O5	0	0	0	0	0	0	0	0	0	0
C13H6O5	1	0	0	0	0	0	0	0	0	0
C13H22O4	0	0	0	0	0	0	0	0	0	0
C14H10O4	1	0	0	1	0	0	0	0	0	0
C14H26O3	0	0	0	0	0	0	0	0	0	0
C15H14O3	1	0	0	0	0	0	0	0	0	0
C15H30O2	1	0	0	0	0	0	0	0	0	1
C16H18O2	0	0	0	0	0	0	0	0	0	0
C16H34O1	0	0	0	0	0	0	0	0	0	0
C17H6O2	0	0	0	0	0	0	0	0	0	0
C17H22O1	0	0	0	0	0	0	0	0	0	0
C18H10O1	0	0	0	0	0	0	0	0	0	0
C9H8O8	0	0	0	0	0	0	0	0	0	0
C10H12O7	0	0	0	0	0	0	0	0	0	0
C11H16O6	0	0	0	0	0	0	0	0	0	0
C12H4O6	0	0	0	0	0	0	0	0	0	0
C12H20O5	0	0	0	0	0	0	0	0	0	0
C13H8O5	1	0	0	0	0	0	0	0	0	0
C13H24O4	1	0	0	0	0	0	0	0	0	0
C14H12O4	1	0	0	0	0	0	0	0	0	0
C14H28O3	0	0	0	0	0	0	0	0	1	0
C15H16O3	1	0	0	0	0	0	0	0	0	0
C15H32O2	0	0	0	0	0	0	0	0	0	0
C16H20O2	1	0	0	0	0	0	0	0	0	0
C17H8O2	1	0	0	0	0	0	0	0	0	0
C17H24O1	0	0	0	0	0	0	0	0	0	0
C18H12O1	1	0	0	0	0	0	0	0	0	0
C9H10O8	0	0	0	0	0	0	0	0	0	0
C10H14O7	0	0	0	0	0	0	0	0	0	0
C11H18O6	0	0	0	0	0	0	0	0	0	0
C12H6O6	1	0	0	0	0	0	0	0	0	0
C12H22O5	0	0	0	0	0	0	0	0	0	0
C13H10O5	1	0	0	0	0	0	0	0	0	0
C13H26O4	0	0	0	0	0	0	0	0	0	0
C14H14O4	1	0	0	0	0	0	0	0	0	0
C14H30O3	0	0	0	0	0	0	0	0	0	0
C15H18O3	1	0	0	0	0	0	0	0	0	0
C16H6O3	0	0	0	0	0	0	0	0	0	0
C16H22O2	0	0	0	0	0	0	0	0	0	0
C17H10O2	1	0	0	0	0	0	0	0	0	0
C17H26O1	0	0	0	0	0	0	0	0	0	0
C18H14O1	0	0	0	0	0	0	0	0	0	0
C9H12O8	0	0	0	0	0	0	0	0	0	0
C10H16O7	0	0	0	0	0	0	0	0	0	0
C11H4O7	0	0	0	0	0	0	0	0	0	0
C11H20O6	0	0	0	0	0	0	0	0	0	0
C12H8O6	1	0	0	0	0	0	0	0	1	1
C12H24O5	0	0	0	0	0	0	0	0	0	0
C13H12O5	1	0	0	0	1	0	0	0	0	0
C13H28O4	0	0	0	0	0	0	0	0	0	0
C14H16O4	1	0	0	0	1	0	0	0	0	0
C15H20O3	1	0	0	0	0	0	0	0	0	0
C16H8O3	1	0	0	0	0	0	0	0	0	0
C16H24O2	0	0	0	0	0	0	0	0	0	0
C17H12O2	1	0	0	0	0	0	0	0	0	0
C17H28O1	0	0	0	0	0	0	0	0	0	0
C18H16O1	1	0	0	0	0	0	0	0	0	0
C9H14O8	0	0	0	0	0	0	0	0	0	0
C10H18O7	0	0	0	0	0	0	0	0	0	0
C11H6O7	1	0	0	0	1	0	0	0	0	1
C11H22O6	0	0	0	0	0	0	0	0	0	0
C12H10O6	1	0	0	1	1	1	0	0	0	0
C12H26O5	0	0	0	0	0	0	0	0	0	0
C13H14O5	1	0	0	0	1	0	0	0	0	0
C14H18O4	1	0	0	0	0	0	0	0	0	0
C15H6O4	1	0	0	0	0	0	0	0	0	0
C15H22O3	1	0	0	0	0	0	0	0	0	0
C16H10O3	1	0	0	0	0	0	0	0	0	0
C16H26O2	0	0	0	0	0	0	0	0	0	0
C17H14O2	1	0	0	0	0	0	0	0	0	0
C17H30O1	0	0	0	0	0	0	0	0	0	0
C18H18O1	0	0	0	0	0	0	0	0	0	0
C19H6O1	0	0	0	0	0	0	0	0	0	0
C9H16O8	0	0	0	0	0	0	0	0	0	0
C10H4O8	1	0	0	0	1	0	0	0	0	0
C10H20O7	0	0	0	0	0	0	0	0	0	0
C11H8O7	0	0	0	1	1	0	0	0	0	1
C11H24O6	0	0	0	0	0	0	0	0	0	0
C12H12O6	0	0	0	1	1	0	0	0	1	1
C13H16O5	0	0	0	0	1	0	0	0	0	0
C14H4O5	0	0	0	0	0	0	0	0	0	0
C14H20O4	0	0	0	0	0	0	0	0	0	0
C15H8O4	1	0	0	0	0	0	0	0	0	0
C15H24O3	1	0	0	0	0	0	0	0	0	0
C16H12O3	1	0	0	0	1	0	0	0	0	0
C16H28O2	0	0	0	0	0	0	0	0	0	0
C17H16O2	0	0	0	0	0	0	0	0	0	0
C17H32O1	0	0	0	0	0	0	0	0	0	0
C18H20O1	0	0	0	0	0	0	0	0	0	0
C19H8O1	0	0	0	0	0	0	0	0	0	0
C9H18O8	0	0	0	0	0	0	0	0	0	0
C10H6O8	1	0	0	0	1	0	0	0	0	0
C10H22O7	0	0	0	0	0	0	0	0	0	0
C11H10O7	0	0	0	0	1	1	0	0	0	1
C12H14O6	0	0	0	0	0	0	0	0	0	1
C13H18O5	0	0	0	0	0	0	0	0	0	0
C14H6O5	1	0	0	0	0	0	0	0	0	0
C14H22O4	0	0	0	0	0	0	0	0	0	0
C15H10O4	1	0	0	1	1	1	0	0	0	0
C15H26O3	0	0	0	0	0	0	0	0	0	0
C16H14O3	1	0	0	0	0	0	0	0	0	0
C16H30O2	1	0	0	0	0	0	0	0	1	0
C17H18O2	1	0	0	0	0	0	0	0	0	0
C17H34O1	0	0	0	0	0	0	0	0	0	0
C18H6O2	0	0	0	0	0	0	0	0	0	0
C18H22O1	0	0	0	0	0	0	0	0	0	0
C19H10O1	0	0	0	0	0	0	0	0	0	0
C9H4O9	0	0	0	0	0	0	0	0	0	0
C10H8O8	0	0	0	0	0	0	0	0	0	0
C11H12O7	0	0	0	1	0	0	0	0	0	1
C12H16O6	0	0	0	0	0	0	0	0	0	1
C13H4O6	0	0	0	0	0	0	0	0	0	0
C13H20O5	0	0	0	0	0	0	0	0	0	0
C14H8O5	0	0	0	1	1	1	0	0	0	0
C14H24O4	0	0	0	0	0	0	0	0	0	0
C15H12O4	1	0	0	0	1	0	0	0	0	0
C15H28O3	0	0	0	0	0	0	0	0	0	0
C16H16O3	1	0	0	0	0	0	0	0	0	0
C16H32O2	0	0	0	0	0	0	0	0	1	1
C17H20O2	1	0	0	0	0	0	0	0	0	0
C17H36O1	0	0	0	0	0	0	0	0	0	0
C18H8O2	0	0	0	0	0	0	0	0	0	0
C18H24O1	0	0	0	0	0	0	0	0	0	0
C19H12O1	0	0	0	0	0	0	0	0	0	0
C9H6O9	0	0	0	0	0	0	0	0	0	0
C10H10O8	0	0	0	0	0	0	0	0	0	0
C11H14O7	0	0	0	0	0	0	0	0	0	0
C12H18O6	0	0	0	0	0	0	0	0	0	0
C13H6O6	1	0	0	1	0	0	0	0	0	0
C13H22O5	0	0	0	0	0	0	0	0	0	0
C14H10O5	1	0	0	1	1	1	0	0	1	0
C14H26O4	1	0	0	0	0	0	0	0	0	0
C15H14O4	1	0	0	1	1	0	0	0	0	0
C15H30O3	0	0	0	0	0	0	0	0	1	0
C16H18O3	1	0	0	0	0	0	0	0	0	0
C16H34O2	0	0	0	0	0	0	0	0	0	0
C17H6O3	0	0	0	0	0	0	0	0	0	0
C17H22O2	1	0	0	0	0	0	0	0	0	0
C18H10O2	1	0	0	0	0	0	0	0	0	0
C18H26O1	0	0	0	0	0	0	0	0	0	0
C19H14O1	0	0	0	0	0	0	0	0	0	0
C9H8O9	0	0	0	0	0	0	0	0	0	0
C10H12O8	0	0	0	0	0	0	0	0	0	0
C11H16O7	0	0	0	0	0	0	0	0	0	0
C12H4O7	0	0	0	0	0	0	0	0	0	0
C12H20O6	0	0	0	0	0	0	0	0	0	0
C13H8O6	1	0	0	1	1	1	0	0	1	0
C13H24O5	0	0	0	0	0	0	0	0	0	0
C14H12O5	1	0	0	0	1	1	0	0	0	0
C14H28O4	0	0	0	0	0	0	0	0	0	0
C15H16O4	1	0	0	0	1	0	0	0	0	0
C15H32O3	0	0	0	0	0	0	0	0	0	0
C16H20O3	1	0	0	0	0	0	0	0	0	0
C17H8O3	1	0	0	0	0	0	0	0	0	0
C17H24O2	0	0	0	0	0	0	0	0	0	0
C18H12O2	1	0	0	0	0	0	0	0	0	0
C18H28O1	0	0	0	0	0	0	0	0	0	0
C19H16O1	0	0	0	0	0	0	0	0	0	0
C9H10O9	0	0	0	0	0	0	0	0	0	0
C10H14O8	0	0	0	0	0	0	0	0	0	0
C11H18O7	0	0	0	0	0	0	0	0	0	0
C12H6O7	0	0	0	0	0	0	0	0	0	0
C12H22O6	0	0	0	0	0	0	0	0	0	0
C13H10O6	1	0	0	1	0	0	0	0	0	1
C13H26O5	0	0	0	0	0	0	0	0	0	0
C14H14O5	1	0	0	0	1	1	0	0	0	0
C14H30O4	0	0	0	0	0	0	0	0	0	0
C15H18O4	1	0	0	0	1	0	0	0	0	0
C16H6O4	1	0	0	0	0	0	0	0	0	0
C16H22O3	1	0	0	0	0	0	0	0	0	0
C17H10O3	1	0	0	0	0	0	0	0	0	0
C17H26O2	0	0	0	0	0	0	0	0	0	0
C18H14O2	1	0	0	0	0	0	0	0	0	0
C18H30O1	0	0	0	0	0	0	0	0	0	0
C19H18O1	0	0	0	0	0	0	0	0	0	0
C20H6O1	0	0	0	0	0	0	0	0	0	0
C9H12O9	0	0	0	0	0	0	0	0	0	0
C10H16O8	1	0	0	0	0	0	0	0	0	0
C11H4O8	0	0	0	0	0	0	0	0	0	0
C11H20O7	0	0	0	0	0	0	0	0	0	0
C12H8O7	1	0	0	0	1	1	0	0	0	0
C12H24O6	0	0	0	0	0	0	0	0	0	0
C13H12O6	1	0	0	1	1	1	0	0	0	0
C13H28O5	0	0	0	0	0	0	0	0	0	0
C14H16O5	1	0	0	0	1	1	0	0	0	0
C15H20O4	1	0	0	0	1	0	0	0	0	0
C16H8O4	1	0	0	0	0	0	0	0	0	0
C16H24O3	0	0	0	0	0	0	0	0	0	0
C17H12O3	1	0	0	0	0	0	0	0	0	0
C17H28O2	0	0	0	0	0	0	0	0	0	0
C18H16O2	1	0	0	0	0	0	0	0	0	0
C18H32O1	0	0	0	0	0	0	0	0	0	0
C19H20O1	0	0	0	0	0	0	0	0	0	0
C20H8O1	0	0	0	0	0	0	0	0	0	0
C9H14O9	0	0	0	0	0	0	0	0	0	0
C10H18O8	0	0	0	0	0	0	0	0	0	0
C11H6O8	1	0	0	0	1	1	0	0	0	1
C11H22O7	0	0	0	0	0	0	0	0	0	0
C12H10O7	1	0	0	1	1	1	0	0	1	1
C12H26O6	0	0	0	0	0	0	0	0	0	0
C13H14O6	0	0	0	0	1	0	0	0	0	0
C14H18O5	0	0	0	0	1	0	0	0	0	0
C15H6O5	1	0	0	0	0	0	0	0	0	0
C15H22O4	1	0	0	0	0	0	0	0	0	0
C16H10O4	1	0	0	1	1	0	0	0	0	0
C16H26O3	0	0	0	0	0	0	0	0	0	0
C17H14O3	1	0	0	0	0	0	0	0	0	0
C17H30O2	0	0	0	0	0	0	0	0	0	0
C18H18O2	1	0	0	0	0	0	0	0	0	0
C18H34O1	0	0	0	0	0	0	0	0	0	0
C19H6O2	0	0	0	0	0	0	0	0	0	0
C19H22O1	0	0	0	0	0	0	0	0	0	0
C20H10O1	0	0	0	0	0	0	0	0	0	0
C9H16O9	0	0	0	0	0	0	0	0	0	1
C10H4O9	0	0	0	0	0	0	0	0	0	0
C10H20O8	0	0	0	0	0	0	0	0	0	0
C11H8O8	0	0	0	0	1	1	0	0	0	1
C11H24O7	0	0	0	0	0	0	0	0	0	0
C12H12O7	1	0	0	1	1	1	0	0	1	1
C13H16O6	0	0	0	0	0	0	0	0	1	1
C14H4O6	1	0	0	0	0	0	0	0	0	0
C14H20O5	0	0	0	0	0	1	0	0	0	0
C15H8O5	1	0	0	1	1	1	0	0	0	0
C15H24O4	0	0	0	0	1	0	0	0	0	0
C16H12O4	1	0	0	0	1	1	0	0	0	0
C16H28O3	0	0	0	0	0	0	0	0	0	0
C17H16O3	1	0	0	0	0	0	0	0	0	0
C17H32O2	1	0	0	0	0	0	0	0	0	0
C18H20O2	0	0	0	0	0	0	0	0	0	0
C18H36O1	0	0	0	0	0	0	0	0	0	0
C19H8O2	0	0	0	0	0	0	0	0	0	0
C19H24O1	0	0	0	0	0	0	0	0	0	0
C20H12O1	0	0	0	0	0	0	0	0	0	0
C9H18O9	0	0	0	0	0	0	0	0	0	0
C10H6O9	1	0	0	0	1	1	0	0	0	0
C10H22O8	0	0	0	0	0	0	0	0	0	0
C11H10O8	0	0	0	0	0	0	0	0	0	0
C12H14O7	0	0	0	0	0	0	0	0	1	1
C13H18O6	0	0	0	0	0	0	0	0	0	0
C14H6O6	1	0	0	0	0	0	0	0	0	0
C14H22O5	0	0	0	0	0	0	0	0	0	0
C15H10O5	1	0	0	1	1	1	0	0	1	0
C15H26O4	0	0	0	0	1	0	0	0	0	0
C16H14O4	1	0	0	0	1	1	0	0	0	0
C16H30O3	1	0	0	0	0	0	0	0	0	0
C17H18O3	1	0	0	0	0	0	0	0	0	0
C17H34O2	1	0	0	0	0	0	0	0	0	0
C18H6O3	0	0	0	0	0	0	0	0	0	0
C18H22O2	1	0	0	0	0	0	0	0	0	0
C18H38O1	0	0	0	0	0	0	0	0	0	0
C19H10O2	1	0	0	0	0	0	0	0	0	0
C19H26O1	0	0	0	0	0	0	0	0	0	0
C20H14O1	0	0	0	0	0	0	0	0	0	0
C10H8O9	0	0	0	0	0	0	0	0	0	0
C11H12O8	0	0	0	0	0	0	0	0	0	0
C12H16O7	0	0	0	0	0	0	0	0	1	0
C13H4O7	0	0	0	0	0	0	0	0	0	0
C13H20O6	0	0	0	0	0	0	0	0	0	0
C14H8O6	1	0	0	1	1	1	0	0	1	0
C14H24O5	0	0	0	0	1	0	0	0	0	0
C15H12O5	1	0	0	1	1	1	0	0	0	1
C15H28O4	1	0	0	0	1	0	0	0	0	0
C16H16O4	1	0	0	0	1	0	0	0	0	0
C16H32O3	0	0	0	0	1	0	0	0	1	1
C17H20O3	1	0	0	0	1	1	0	0	0	0
C17H36O2	0	0	0	0	0	0	0	0	0	0
C18H8O3	1	0	0	0	0	0	0	0	0	0
C18H24O2	0	0	0	0	0	0	0	0	0	0
C19H12O2	1	0	0	0	0	0	0	0	0	0
C19H28O1	0	0	0	0	0	0	0	0	0	0
C20H16O1	0	0	0	0	0	0	0	0	0	0
C10H10O9	0	0	0	0	0	0	0	0	0	0
C11H14O8	0	0	0	0	0	0	0	0	0	0
C12H18O7	0	0	0	0	0	0	0	0	0	0
C13H6O7	1	0	0	1	0	0	0	0	0	0
C13H22O6	0	0	0	0	0	0	0	0	0	0
C14H10O6	1	0	0	1	1	1	0	0	0	0
C14H26O5	0	0	0	0	1	0	0	0	0	0
C15H14O5	1	0	0	1	0	1	0	0	1	0
C15H30O4	0	0	0	0	0	0	0	0	1	1
C16H18O4	1	0	0	0	1	1	0	0	0	0
C16H34O3	0	0	0	0	0	0	0	0	0	0
C17H6O4	0	0	0	0	0	0	0	0	0	0
C17H22O3	1	0	0	0	0	0	0	0	0	0
C18H10O3	1	0	0	0	0	0	0	0	0	0
C18H26O2	0	0	0	0	0	0	0	0	0	0
C19H14O2	1	0	0	0	0	0	0	0	0	0
C19H30O1	0	0	0	0	0	0	0	0	0	0
C20H18O1	0	0	0	0	0	0	0	0	0	0
C21H6O1	0	0	0	0	0	0	0	0	0	0
C10H12O9	0	0	0	0	0	0	0	0	0	0
C11H16O8	0	0	0	0	0	0	0	0	0	0
C12H4O8	0	0	0	0	0	0	0	0	0	0
C12H20O7	0	0	0	0	0	0	0	0	0	0
C13H8O7	1	0	0	1	1	1	0	0	0	1
C13H24O6	0	0	0	0	0	0	0	0	0	0
C14H12O6	1	0	0	0	1	1	0	0	0	0
C14H28O5	0	0	0	0	0	0	0	0	0	0
C15H16O5	1	0	0	0	1	1	0	0	0	0
C15H32O4	0	0	0	0	0	0	0	0	0	0
C16H20O4	1	0	0	0	1	1	0	0	0	0
C17H8O4	1	0	0	0	0	0	0	0	0	0
C17H24O3	0	0	0	0	0	0	0	0	0	0
C18H12O3	1	0	0	0	0	0	0	0	0	0
C18H28O2	0	0	0	0	0	0	0	0	0	0
C19H16O2	1	0	0	0	0	0	0	0	0	0
C19H32O1	0	0	0	0	0	0	0	0	0	0
C20H20O1	0	0	0	0	0	0	0	0	0	0
C21H8O1	0	0	0	0	0	0	0	0	0	0
C10H14O9	0	0	0	0	0	0	0	0	0	0
C11H18O8	0	0	0	0	0	0	0	0	0	0
C12H6O8	0	0	0	1	0	1	0	0	0	0
C12H22O7	0	0	0	0	0	0	0	0	0	0
C13H10O7	0	0	0	1	1	1	0	0	0	1
C13H26O6	0	0	0	0	0	0	0	0	0	0
C14H14O6	1	0	0	1	1	1	0	0	0	0
C14H30O5	0	0	0	0	0	0	0	0	0	0
C15H18O5	1	0	0	0	1	1	0	0	0	0
C16H6O5	1	0	0	0	0	0	0	0	0	0
C16H22O4	1	0	0	1	1	0	0	0	0	0
C17H10O4	1	0	0	0	0	1	0	0	0	0
C17H26O3	0	0	0	0	1	0	0	0	0	0
C18H14O3	1	0	0	0	0	0	0	0	0	0
C18H30O2	0	0	0	0	0	0	0	0	0	0
C19H18O2	1	0	0	0	0	0	0	0	0	0
C19H34O1	0	0	0	0	0	0	0	0	0	0
C20H6O2	0	0	0	0	0	0	0	0	0	0
C20H22O1	0	0	0	0	0	0	0	0	0	0
C21H10O1	0	0	0	0	0	0	0	0	0	0
C10H16O9	0	0	0	0	0	0	0	0	1	1
C11H4O9	0	0	0	0	0	0	0	0	0	0
C11H20O8	0	0	0	0	0	0	0	0	0	0
C12H8O8	0	0	0	1	1	1	0	0	1	1
C12H24O7	0	0	0	0	0	0	0	0	0	0
C13H12O7	1	0	0	0	1	1	0	0	0	1
C13H28O6	0	0	0	0	0	0	0	0	0	0
C14H16O6	0	0	0	0	1	1	0	0	0	0
C15H20O5	0	0	0	0	1	1	0	0	0	0
C16H8O5	1	0	0	1	0	1	0	0	0	0
C16H24O4	1	0	0	0	1	0	0	0	0	0
C17H12O4	1	0	0	1	1	1	0	0	0	0
C17H28O3	0	0	0	0	0	0	0	0	0	0
C18H16O3	1	0	0	0	0	0	0	0	0	0
C18H32O2	0	0	0	0	0	0	0	0	0	0
C19H20O2	1	0	0	0	0	0	0	0	0	0
C19H36O1	0	0	0	0	0	0	0	0	0	0
C20H8O2	0	0	0	0	0	0	0	0	0	0
C20H24O1	0	0	0	0	0	0	0	0	0	0
C21H12O1	0	0	0	0	0	0	0	0	0	0
C10H18O9	0	0	0	0	0	0	0	0	0	0
C11H6O9	0	0	0	0	0	0	0	0	0	1
C11H22O8	0	0	0	0	0	0	0	0	0	0
C12H10O8	0	0	0	1	1	1	0	0	0	0
C12H26O7	0	0	0	0	0	0	0	0	0	0
C13H14O7	0	0	0	1	1	1	0	0	1	1
C14H18O6	0	0	0	0	1	1	0	0	0	0
C15H6O6	1	0	0	1	1	1	0	0	0	0
C15H22O5	1	0	0	0	1	1	0	0	0	0
C16H10O5	1	0	0	1	1	1	0	0	0	0
C16H26O4	0	0	0	0	1	1	0	0	0	0
C17H14O4	1	0	0	1	1	1	0	0	0	0
C17H30O3	0	0	0	0	1	0	0	0	0	0
C18H18O3	1	0	0	0	0	0	0	0	0	0
C18H34O2	1	0	0	0	0	0	0	0	0	1
C19H6O3	0	0	0	0	0	0	0	0	0	0
C19H22O2	0	0	0	0	0	0	0	0	0	0
C19H38O1	0	0	0	0	0	0	0	0	0	0
C20H10O2	0	0	0	0	0	0	0	0	0	0
C20H26O1	0	0	0	0	0	0	0	0	0	0
C21H14O1	0	0	0	0	0	0	0	0	0	0
C10H4O10	0	0	0	0	0	0	0	0	0	0
C10H20O9	0	0	0	0	0	0	0	0	0	0
C11H8O9	0	0	0	1	1	1	0	0	0	0
C11H24O8	0	0	0	0	0	0	0	0	0	0
C12H12O8	0	0	0	1	0	0	0	0	0	0
C13H16O7	0	0	0	0	0	0	0	0	0	1
C14H4O7	0	0	0	0	0	0	0	0	0	0
C14H20O6	0	0	0	0	0	1	0	0	0	0
C15H8O6	1	0	0	1	1	1	0	0	0	0
C15H24O5	0	0	0	0	1	0	0	0	0	0
C16H12O5	1	0	0	0	1	1	0	0	1	1
C16H28O4	0	0	0	0	1	0	0	0	0	0
C17H16O4	1	0	0	0	1	1	0	0	0	0
C17H32O3	1	0	0	0	0	0	0	0	1	0
C18H20O3	1	0	0	0	0	0	0	0	0	0
C18H36O2	0	0	0	0	1	0	0	0	1	1
C19H8O3	1	0	0	0	0	0	0	0	0	0
C19H24O2	1	0	0	0	0	0	0	0	0	0
C19H40O1	0	0	0	0	0	0	0	0	0	0
C20H12O2	1	0	0	0	0	0	0	0	0	0
C20H28O1	0	0	0	0	0	0	0	0	0	0
C21H16O1	0	0	0	0	0	0	0	0	0	0
C10H6O10	0	0	0	0	0	0	0	0	0	0
C10H22O9	0	0	0	0	0	0	0	0	0	0
C11H10O9	0	0	0	0	0	0	0	0	0	0
C12H14O8	0	0	0	0	0	0	0	0	0	0
C13H18O7	0	0	0	0	0	1	0	0	0	0
C14H6O7	1	0	0	1	1	1	0	0	0	0
C14H22O6	0	0	0	0	0	0	0	0	0	0
C15H10O6	1	0	0	1	1	1	0	0	1	1
C15H26O5	0	0	0	0	1	0	0	0	0	0
C16H14O5	1	0	0	1	1	1	0	0	0	0
C16H30O4	1	0	0	0	0	0	0	0	1	0
C17H18O4	1	0	0	0	1	1	0	0	0	0
C17H34O3	0	0	0	0	0	0	0	0	1	1
C18H6O4	0	0	0	0	0	0	0	0	0	0
C18H22O3	1	0	0	0	0	1	0	0	0	0
C18H38O2	0	0	0	0	0	0	0	0	0	0
C19H10O3	1	0	0	0	0	0	0	0	0	0
C19H26O2	1	0	0	0	0	0	0	0	0	0
C20H14O2	1	0	0	0	0	0	0	0	0	0
C20H30O1	0	0	0	0	0	0	0	0	0	0
C21H18O1	0	0	0	0	0	0	0	0	0	0
C22H6O1	0	0	0	0	0	0	0	0	0	0
C10H8O10	0	0	0	0	0	0	0	0	0	0
C11H12O9	0	0	0	0	0	0	0	0	0	0
C12H16O8	0	0	0	0	0	0	0	0	0	1
C13H4O8	0	0	0	0	0	0	0	0	0	0
C13H20O7	0	0	0	0	0	0	0	0	0	0
C14H8O7	1	0	0	1	1	1	0	0	1	1
C14H24O6	0	0	0	0	0	0	0	0	0	0
C15H12O6	1	0	0	1	1	1	0	0	1	1
C15H28O5	0	0	0	0	1	0	0	0	0	0
C16H16O5	1	0	0	0	1	1	0	0	0	0
C16H32O4	0	0	0	0	0	0	0	0	1	1
C17H20O4	1	0	0	1	1	1	0	0	1	0
C17H36O3	0	0	0	0	0	0	0	0	0	0
C18H8O4	1	0	0	0	0	0	0	0	0	0
C18H24O3	0	0	0	0	0	0	0	0	0	0
C19H12O3	1	0	0	0	0	0	0	0	0	0
C19H28O2	0	0	0	0	0	0	0	0	0	0
C20H16O2	1	0	0	0	0	0	0	0	0	0
C20H32O1	0	0	0	0	0	0	0	0	0	0
C21H20O1	0	0	0	0	0	0	0	0	0	0
C22H8O1	0	0	0	0	0	0	0	0	0	0
C10H10O10	0	0	0	0	0	0	0	0	0	0
C11H14O9	0	0	0	0	0	0	0	0	0	0
C12H18O8	0	0	0	0	0	0	0	0	0	0
C13H6O8	0	0	0	0	0	1	0	0	0	0
C13H22O7	0	0	0	0	0	0	0	0	0	0
C14H10O7	1	0	0	1	0	1	0	0	0	1
C14H26O6	0	0	0	0	0	0	0	0	0	0
C15H14O6	1	0	0	1	1	1	0	0	0	0
C15H30O5	0	0	0	0	0	0	0	0	0	0
C16H18O5	1	0	0	1	1	1	0	0	0	0
C16H34O4	0	0	0	0	0	0	0	0	0	0
C17H6O5	0	0	0	0	0	0	0	0	0	0
C17H22O4	1	0	0	0	1	1	0	0	0	0
C18H10O4	1	0	0	0	1	1	0	0	0	0
C18H26O3	0	0	0	0	0	1	0	0	0	0
C19H14O3	1	0	0	0	0	0	0	0	0	0
C19H30O2	0	0	0	0	0	0	0	0	0	0
C20H18O2	0	0	0	0	0	0	0	0	0	0
C20H34O1	0	0	0	0	0	0	0	0	0	0
C21H6O2	0	0	0	0	0	0	0	0	0	0
C21H22O1	0	0	0	0	0	0	0	0	0	0
C22H10O1	0	0	0	0	0	0	0	0	0	0
C10H12O10	0	0	0	0	0	0	0	0	0	0
C11H16O9	0	0	0	0	0	0	0	0	0	0
C12H4O9	0	0	0	0	0	0	0	0	0	0
C12H20O8	0	0	0	0	0	0	0	0	0	0
C13H8O8	0	0	0	1	1	1	0	0	0	1
C13H24O7	0	0	0	0	0	0	0	0	0	0
C14H12O7	1	0	0	1	1	1	0	0	1	1
C14H28O6	0	0	0	0	0	0	0	0	0	0
C15H16O6	1	0	0	1	1	1	0	0	0	0
C15H32O5	0	0	0	0	0	0	0	0	0	0
C16H20O5	1	0	0	0	0	1	0	0	0	0
C17H8O5	1	0	0	0	0	1	0	0	0	0
C17H24O4	0	0	0	0	1	1	0	0	0	0
C18H12O4	1	0	0	0	0	1	0	0	0	0
C18H28O3	0	0	0	0	0	0	0	0	0	0
C19H16O3	1	0	0	0	0	0	0	0	0	0
C19H32O2	0	0	0	0	0	0	0	0	0	0
C20H20O2	0	0	0	0	0	0	0	0	0	0
C20H36O1	0	0	0	0	0	0	0	0	0	0
C21H8O2	0	0	0	0	0	0	0	0	0	0
C21H24O1	0	0	0	0	0	0	0	0	0	0
C22H12O1	0	0	0	0	0	0	0	0	0	0
C10H14O10	0	0	0	0	0	0	0	0	0	0
C11H18O9	0	0	0	0	0	0	0	0	1	0
C12H6O9	0	0	0	1	0	1	0	0	0	0
C12H22O8	0	0	0	0	0	0	0	0	0	0
C13H10O8	1	0	0	1	1	1	0	0	0	1
C13H26O7	0	0	0	0	0	0	0	0	0	0
C14H14O7	0	0	0	1	1	1	0	0	1	1
C14H30O6	0	0	0	0	0	0	0	0	0	0
C15H18O6	0	0	0	1	1	1	0	0	0	0
C16H6O6	1	0	0	0	0	0	0	0	0	0
C16H22O5	0	0	0	0	1	1	0	0	0	0
C17H10O5	1	0	0	1	1	1	0	0	0	0
C17H26O4	1	0	0	0	1	0	0	0	0	0
C18H14O4	1	0	0	0	1	1	0	0	0	0
C18H30O3	1	0	0	0	0	0	0	0	0	0
C19H18O3	1	0	0	0	0	0	0	0	0	0
C19H34O2	0	0	0	0	0	0	0	0	0	0
C20H6O3	0	0	0	0	0	0	0	0	0	0
C20H22O2	0	0	0	0	0	0	0	0	0	0
C20H38O1	0	0	0	0	0	0	0	0	0	0
C21H10O2	1	0	0	0	0	0	0	0	0	0
C21H26O1	0	0	0	0	0	0	0	0	0	0
C22H14O1	0	0	0	0	0	0	0	0	0	0
C10H16O10	0	0	0	0	0	0	0	0	0	0
C11H4O10	0	0	0	0	1	1	0	0	0	0
C11H20O9	0	0	0	0	0	0	0	0	0	0
C12H8O9	0	0	0	1	1	1	0	0	0	0
C12H24O8	0	0	0	0	0	0	0	0	0	0
C13H12O8	0	0	0	1	1	1	0	0	1	1
C13H28O7	0	0	0	0	0	0	0	0	0	0
C14H16O7	0	0	0	0	1	1	0	0	1	0
C15H20O6	0	0	0	0	1	1	0	0	0	0
C16H8O6	1	0	0	1	1	1	0	0	0	0
C16H24O5	0	0	0	0	1	1	0	0	0	0
C17H12O5	1	0	0	1	1	1	0	0	1	0
C17H28O4	0	0	0	0	0	1	0	0	0	0
C18H16O4	1	0	0	0	1	1	0	0	0	0
C18H32O3	0	0	0	0	0	0	0	0	0	0
C19H20O3	0	0	0	0	0	0	0	0	0	0
C19H36O2	0	0	0	0	0	0	0	0	0	0
C20H8O3	0	0	0	0	0	0	0	0	0	0
C20H24O2	0	0	0	0	0	0	0	0	0	0
C20H40O1	0	0	0	0	0	0	0	0	0	0
C21H12O2	0	0	0	0	0	0	0	0	0	0
C21H28O1	0	0	0	0	0	0	0	0	0	0
C22H16O1	0	0	0	0	0	0	0	0	0	0
C10H18O10	0	0	0	0	0	0	0	0	1	1
C11H6O10	0	0	0	0	0	0	0	0	0	0
C11H22O9	0	0	0	0	0	0	0	0	0	0
C12H10O9	0	0	0	1	1	1	0	0	0	0
C12H26O8	0	0	0	0	0	0	0	0	0	0
C13H14O8	0	0	0	1	1	0	0	0	0	1
C14H18O7	0	0	0	0	1	1	0	0	0	1
C15H6O7	1	0	0	0	0	1	0	0	0	0
C15H22O6	0	0	0	0	1	1	0	0	0	0
C16H10O6	1	0	0	1	1	1	0	0	1	1
C16H26O5	0	0	0	0	1	0	0	0	0	0
C17H14O5	1	0	0	1	1	1	0	0	0	0
C17H30O4	0	0	0	0	1	0	0	0	0	0
C18H18O4	1	0	0	0	1	1	0	0	0	0
C18H34O3	1	0	0	0	0	0	0	0	0	1
C19H6O4	0	0	0	0	0	0	0	0	0	0
C19H22O3	1	0	0	0	0	1	0	0	0	0
C19H38O2	1	0	0	0	0	0	0	0	0	0
C20H10O3	1	0	0	0	0	0	0	0	0	0
C20H26O2	0	0	0	0	0	0	0	0	0	0
C20H42O1	0	0	0	0	0	0	0	0	0	0
C21H14O2	1	0	0	0	0	0	0	0	0	0
C21H30O1	0	0	0	0	0	0	0	0	0	0
C22H18O1	0	0	0	0	0	0	0	0	0	0
C10H20O10	0	0	0	0	0	0	0	0	1	0
C11H8O10	0	0	0	0	0	0	0	0	0	0
C11H24O9	0	0	0	0	0	0	0	0	0	0
C12H12O9	0	0	0	0	0	0	0	0	0	0
C13H16O8	0	0	0	0	0	0	0	0	1	1
C14H4O8	0	0	0	0	0	0	0	0	0	0
C14H20O7	0	0	0	0	0	1	0	0	0	0
C15H8O7	1	0	0	1	1	1	0	0	1	1
C15H24O6	0	0	0	0	1	1	0	0	0	0
C16H12O6	1	0	0	1	1	1	0	0	1	1
C16H28O5	0	0	0	0	1	0	0	0	1	0
C17H16O5	1	0	0	1	1	1	0	0	0	0
C17H32O4	1	0	0	0	1	0	0	0	1	0
C18H20O4	1	0	0	0	1	1	0	0	0	0
C18H36O3	0	0	0	0	1	0	0	0	1	1
C19H8O4	1	0	0	0	0	0	0	0	0	0
C19H24O3	1	0	0	0	1	0	0	0	0	0
C19H40O2	0	0	0	0	0	0	0	0	0	0
C20H12O3	1	0	0	0	0	0	0	0	0	0
C20H28O2	0	0	0	0	0	0	0	0	0	0
C21H16O2	0	0	0	0	0	0	0	0	0	0
C21H32O1	0	0	0	0	0	0	0	0	0	0
C22H20O1	0	0	0	0	0	0	0	0	0	0
C23H8O1	0	0	0	0	0	0	0	0	0	0
C10H22O10	0	0	0	0	0	0	0	0	0	0
C11H10O10	0	0	0	0	0	0	0	0	0	0
C12H14O9	0	0	0	0	0	0	0	0	0	0
C13H18O8	0	0	0	0	0	0	0	0	1	0
C14H6O8	0	0	1	1	1	0	1	0	0	0
C14H22O7	0	0	0	0	0	0	0	0	0	0
C15H10O7	1	1	1	1	0	1	1	0	1	1
C15H26O6	0	0	0	0	1	0	0	0	0	0
C16H14O6	1	1	0	1	1	1	1	0	1	1
C16H30O5	0	0	1	0	1	0	0	0	1	0
C17H18O5	1	1	0	1	1	1	0	0	0	0
C17H34O4	0	1	1	0	0	0	0	0	1	1
C18H6O5	0	0	0	0	0	0	0	0	0	0
C18H22O4	1	1	0	1	1	1	0	0	0	0
C18H38O3	0	0	0	0	0	0	0	0	0	0
C19H10O4	1	1	0	0	0	0	0	0	0	0
C19H26O3	1	1	0	0	0	1	0	0	0	0
C20H14O3	1	1	0	0	0	0	0	0	0	0
C20H30O2	0	1	0	0	0	0	0	0	0	0
C21H18O2	0	1	0	0	0	0	0	0	0	0
C21H34O1	0	0	0	0	0	0	0	0	0	0
C22H6O2	0	0	0	0	0	0	0	0	0	0
C22H22O1	0	0	0	0	0	0	0	0	0	0
C23H10O1	0	0	0	0	0	0	0	0	0	0
C11H12O10	0	0	0	0	0	0	0	0	0	0
C12H16O9	0	0	0	0	0	0	0	0	1	0
C13H4O9	0	0	0	0	0	0	0	0	0	0
C13H20O8	0	0	0	0	0	0	0	0	0	0
C14H8O8	1	1	1	1	1	1	1	1	1	1
C14H24O7	0	0	0	0	0	0	0	0	0	0
C15H12O7	1	1	1	1	1	1	1	0	1	1
C15H28O6	0	0	0	0	0	0	0	0	0	0
C16H16O6	1	0	0	1	1	1	0	0	1	1
C16H32O5	0	0	0	0	0	0	0	0	0	0
C17H20O5	1	1	0	1	1	1	0	0	0	0
C17H36O4	0	0	0	0	0	0	0	0	0	0
C18H8O5	1	1	0	0	0	1	0	0	0	0
C18H24O4	1	1	0	0	1	1	0	0	0	0
C19H12O4	1	1	0	1	1	1	0	0	0	0
C19H28O3	0	1	0	0	0	0	0	0	0	0
C20H16O3	1	1	0	0	0	0	0	0	0	0
C20H32O2	0	1	0	0	0	0	0	0	0	0
C21H20O2	0	1	0	0	0	0	0	0	0	0
C21H36O1	0	0	0	0	0	0	0	0	0	0
C22H8O2	0	0	0	0	0	0	0	0	0	0
C22H24O1	0	0	0	0	0	0	0	0	0	0
C23H12O1	0	0	0	0	0	0	0	0	0	0
C11H14O10	0	0	0	0	0	0	0	0	0	0
C12H18O9	0	0	0	0	0	0	0	0	0	0
C13H6O9	0	0	0	0	0	0	1	0	0	0
C13H22O8	0	0	0	0	0	0	0	0	0	0
C14H10O8	1	0	1	1	1	1	1	1	1	1
C14H26O7	0	0	0	0	0	0	0	0	0	0
C15H14O7	1	1	0	1	1	1	1	0	1	1
C15H30O6	0	0	0	0	0	0	0	0	0	0
C16H18O6	1	1	0	1	1	1	0	0	1	0
C16H34O5	0	0	0	0	0	0	0	0	0	0
C17H6O6	1	1	0	0	0	0	1	0	0	0
C17H22O5	1	1	0	0	1	1	0	0	0	0
C18H10O5	1	1	1	1	1	1	0	0	0	0
C18H26O4	0	1	0	0	1	1	0	0	0	0
C19H14O4	1	1	0	0	0	1	0	0	0	0
C19H30O3	0	1	0	0	0	0	0	0	0	0
C20H18O3	0	1	0	0	0	0	0	0	0	0
C20H34O2	0	1	0	0	0	0	0	0	0	0
C21H6O3	0	0	0	0	0	0	0	0	0	0
C21H22O2	0	1	0	0	0	0	0	0	0	0
C21H38O1	0	0	0	0	0	0	0	0	0	0
C22H10O2	0	0	0	0	0	0	0	0	0	0
C22H26O1	0	0	0	0	0	0	0	0	0	0
C23H14O1	0	0	0	0	0	0	0	0	0	0
C11H16O10	0	0	0	0	0	0	0	0	1	1
C12H4O10	0	0	0	0	0	0	0	0	0	0
C12H20O9	0	0	0	0	0	0	0	0	1	0
C13H8O9	0	0	1	1	1	1	1	0	0	1
C13H24O8	0	0	0	0	0	0	0	0	0	0
C14H12O8	1	0	0	1	1	1	1	1	1	1
C14H28O7	0	0	0	0	0	0	0	0	0	0
C15H16O7	0	0	0	1	1	1	1	0	1	1
C15H32O6	0	0	0	0	0	0	0	0	0	0
C16H20O6	0	1	0	1	1	1	0	0	0	0
C17H8O6	1	1	1	1	1	1	1	1	0	0
C17H24O5	0	0	0	0	1	1	0	0	0	0
C18H12O5	1	1	0	1	1	1	0	0	0	1
C18H28O4	0	1	0	0	1	1	0	0	0	0
C19H16O4	1	1	0	0	1	1	0	0	0	0
C19H32O3	0	1	0	0	0	0	0	0	0	0
C20H20O3	0	1	0	0	0	0	0	0	0	0
C20H36O2	0	0	0	0	0	0	0	0	0	0
C21H8O3	1	0	0	0	0	0	0	0	0	0
C21H24O2	0	1	0	0	0	0	0	0	0	0
C21H40O1	0	0	0	0	0	0	0	0	0	0
C22H12O2	0	1	0	0	0	0	0	0	0	0
C22H28O1	0	0	0	0	0	0	0	0	0	0
C23H16O1	0	0	0	0	0	0	0	0	0	0
C11H18O10	0	0	0	0	0	0	0	0	1	1
C12H6O10	0	0	0	0	1	1	0	0	0	1
C12H22O9	0	0	0	0	0	0	0	0	1	1
C13H10O9	0	0	1	1	1	1	1	0	0	1
C13H26O8	0	0	0	0	0	0	0	0	0	0
C14H14O8	0	0	0	1	1	1	1	0	1	1
C14H30O7	0	0	0	0	0	0	0	0	0	0
C15H18O7	0	0	0	0	1	1	0	0	1	1
C16H6O7	1	1	1	0	1	1	0	0	0	0
C16H22O6	0	0	0	0	1	1	0	0	1	1
C17H10O6	1	1	1	1	1	1	1	1	1	0
C17H26O5	0	0	0	0	1	1	0	0	0	0
C18H14O5	1	1	0	1	1	1	0	0	0	0
C18H30O4	0	1	0	0	1	0	0	0	0	0
C19H18O4	1	1	0	0	1	1	0	0	0	1
C19H34O3	0	0	0	0	0	0	0	0	0	0
C20H6O4	0	0	0	0	0	0	0	0	0	0
C20H22O3	0	1	0	0	0	0	0	0	0	0
C20H38O2	0	0	0	0	0	0	0	0	0	0
C21H10O3	0	1	0	0	0	0	0	0	0	0
C21H26O2	0	1	0	0	0	0	0	0	0	0
C21H42O1	0	0	0	0	0	0	0	0	0	0
C22H14O2	0	1	0	0	0	0	0	0	0	0
C22H30O1	0	0	0	0	0	0	0	0	0	0
C23H18O1	0	0	0	0	0	0	0	0	0	0
C11H4O11	0	0	0	0	0	0	0	0	0	0
C11H20O10	0	0	0	0	0	0	0	0	1	0
C12H8O10	0	0	0	0	1	1	1	0	0	0
C12H24O9	0	0	0	0	0	0	0	0	0	0
C13H12O9	0	0	1	1	1	1	1	0	0	1
C13H28O8	0	0	0	0	0	0	0	0	0	0
C14H16O8	0	0	0	0	1	1	0	0	1	1
C15H20O7	0	0	0	1	1	1	0	0	1	0
C16H8O7	1	1	1	1	1	1	1	0	1	1
C16H24O6	0	0	0	0	1	1	0	0	0	0
C17H12O6	1	1	1	1	1	1	1	0	1	0
C17H28O5	0	0	0	0	1	1	0	0	0	0
C18H16O5	1	1	0	1	1	1	0	0	0	0
C18H32O4	0	1	0	0	1	0	0	0	1	0
C19H20O4	1	1	0	0	1	1	0	0	0	0
C19H36O3	0	1	0	0	0	0	0	0	0	0
C20H8O4	1	1	0	0	0	0	0	0	0	0
C20H24O3	1	1	0	0	0	0	0	0	0	0
C20H40O2	1	1	1	0	0	0	0	0	1	0
C21H12O3	1	1	0	0	0	0	0	0	0	0
C21H28O2	0	1	0	0	0	0	0	0	0	0
C21H44O1	0	0	0	0	0	0	0	0	0	0
C22H16O2	0	0	0	0	0	0	0	0	0	0
C22H32O1	0	0	0	0	0	0	0	0	0	0
C23H20O1	0	0	0	0	0	0	0	0	0	0
C24H8O1	0	0	0	0	0	0	0	0	0	0
C11H6O11	0	0	0	0	0	0	0	0	0	0
C11H22O10	0	0	0	0	0	0	0	0	0	0
C12H10O10	0	0	0	0	0	0	1	0	0	0
C12H26O9	0	0	0	0	0	0	0	0	0	0
C13H14O9	0	0	0	0	0	0	1	0	0	0
C14H18O8	0	0	0	0	1	1	0	0	1	1
C15H6O8	1	1	1	0	0	1	1	0	0	0
C15H22O7	0	0	0	0	1	1	0	0	1	0
C16H10O7	1	1	1	1	1	1	1	0	1	1
C16H26O6	0	0	0	0	0	1	0	0	1	0
C17H14O6	1	1	0	1	1	1	1	0	1	1
C17H30O5	0	1	1	0	1	0	0	0	0	0
C18H18O5	1	1	0	1	1	1	0	0	0	1
C18H34O4	1	1	1	0	1	0	0	0	1	1
C19H6O5	0	0	0	0	0	0	0	0	0	0
C19H22O4	1	1	0	0	1	1	0	0	1	0
C19H38O3	0	1	1	0	1	0	0	0	1	0
C20H10O4	1	1	0	0	0	0	0	0	0	0
C20H26O3	1	1	0	0	0	1	0	0	0	0
C20H42O2	0	0	0	0	0	0	0	0	0	0
C21H14O3	1	1	0	0	0	0	0	0	0	0
C21H30O2	0	1	0	0	0	0	0	0	0	0
C22H18O2	0	0	0	0	0	0	0	0	0	0
C22H34O1	0	0	0	0	0	0	0	0	0	0
C23H22O1	0	0	0	0	0	0	0	0	0	0
C24H10O1	0	0	0	0	0	0	0	0	0	0
C11H8O11	0	0	0	0	0	0	0	0	0	0
C11H24O10	0	0	0	0	0	0	0	0	0	0
C12H12O10	0	0	0	0	0	0	0	0	0	0
C13H16O9	0	0	0	0	0	0	1	0	1	0
C14H4O9	0	0	0	0	0	0	0	0	0	0
C14H20O8	0	0	0	0	0	1	0	0	1	0
C15H8O8	1	1	1	1	0	1	1	0	1	1
C15H24O7	0	0	0	0	0	1	0	0	1	0
C16H12O7	1	1	1	1	0	1	1	1	1	1
C16H28O6	0	0	0	0	1	0	0	0	0	0
C17H16O6	1	1	0	1	1	1	0	0	1	1
C17H32O5	1	0	1	0	1	0	0	0	1	0
C18H20O5	1	1	0	1	1	1	0	0	0	0
C18H36O4	0	1	1	0	0	0	0	0	1	1
C19H8O5	1	1	0	0	0	0	0	0	0	0
C19H24O4	1	1	0	0	1	1	0	0	0	0
C19H40O3	0	0	0	0	0	0	0	0	0	0
C20H12O4	1	1	0	0	0	1	0	0	0	0
C20H28O3	0	1	0	0	0	0	0	0	0	0
C21H16O3	1	1	0	0	0	0	0	0	0	0
C21H32O2	0	1	0	0	0	0	0	0	0	0
C22H20O2	0	0	0	0	0	0	0	0	0	0
C22H36O1	0	0	0	0	0	0	0	0	0	0
C23H8O2	0	0	0	0	0	0	0	0	0	0
C23H24O1	0	0	0	0	0	0	0	0	0	0
C24H12O1	0	0	0	0	0	0	0	0	0	0
C11H10O11	0	0	0	0	0	0	0	0	0	0
C12H14O10	0	0	0	0	0	0	0	0	0	0
C13H18O9	0	0	0	0	0	0	0	0	1	0
C14H6O9	0	0	0	1	1	1	1	0	0	0
C14H22O8	0	0	0	0	0	0	0	0	1	0
C15H10O8	1	1	1	1	1	1	1	1	1	1
C15H26O7	0	0	0	0	0	0	0	0	0	0
C16H14O7	1	1	1	0	1	1	1	0	1	1
C16H30O6	0	0	0	0	0	0	0	0	0	0
C17H18O6	1	1	0	0	1	1	0	0	1	0
C17H34O5	0	0	1	0	0	0	0	0	1	0
C18H6O6	0	0	0	0	0	0	0	0	0	0
C18H22O5	1	1	0	0	1	1	0	0	1	0
C18H38O4	0	0	0	0	0	0	0	0	0	0
C19H10O5	1	1	0	1	0	1	0	0	0	0
C19H26O4	1	1	0	0	1	1	0	0	0	0
C20H14O4	1	1	0	0	1	1	0	0	0	0
C20H30O3	0	1	0	0	0	1	0	0	0	0
C21H18O3	0	1	0	0	0	0	0	0	0	0
C21H34O2	0	1	0	0	0	0	0	0	0	0
C22H6O3	0	0	0	0	0	0	0	0	0	0
C22H22O2	0	0	0	0	0	0	0	0	0	0
C22H38O1	0	0	0	0	0	0	0	0	0	0
C23H10O2	0	0	0	0	0	0	0	0	0	1
C23H26O1	0	0	0	0	0	0	0	0	0	0
C24H14O1	0	0	0	0	0	0	0	0	0	0
C11H12O11	0	0	0	0	0	0	0	0	0	0
C12H16O10	0	0	0	0	0	0	0	0	1	0
C13H4O10	0	0	0	0	0	0	0	0	0	0
C13H20O9	0	0	0	0	0	0	0	0	0	0
C14H8O9	0	0	1	1	1	1	1	0	1	0
C14H24O8	0	0	0	0	0	0	0	0	0	0
C15H12O8	1	0	0	1	1	1	1	0	1	1
C15H28O7	0	0	0	0	0	0	0	0	1	0
C16H16O7	1	0	0	1	1	1	1	0	1	1
C16H32O6	0	0	0	0	0	0	0	0	0	0
C17H20O6	1	1	0	1	1	1	0	0	1	0
C17H36O5	0	0	0	0	0	0	0	0	0	0
C18H8O6	1	1	1	0	0	0	0	0	0	0
C18H24O5	1	1	0	0	1	1	0	0	1	0
C19H12O5	1	1	0	0	1	1	0	0	1	0
C19H28O4	1	1	0	0	1	1	0	0	0	0
C20H16O4	1	1	0	0	1	0	0	0	0	0
C20H32O3	0	1	0	0	0	0	0	0	1	0
C21H20O3	0	1	0	0	0	0	0	0	0	0
C21H36O2	0	0	0	0	0	0	0	0	0	0
C22H8O3	0	0	0	0	0	0	0	0	0	0
C22H24O2	0	0	0	0	0	0	0	0	0	0
C22H40O1	0	0	0	0	0	0	0	0	0	0
C23H12O2	0	0	0	0	0	0	0	0	0	0
C23H28O1	0	0	0	0	0	0	0	0	0	0
C24H16O1	0	0	0	0	0	0	0	0	0	0
C11H14O11	0	0	0	0	0	0	0	0	0	0
C12H18O10	0	0	0	0	0	0	0	0	1	1
C13H6O10	0	0	0	0	0	0	0	0	0	0
C13H22O9	0	0	0	0	0	0	0	0	1	0
C14H10O9	0	0	1	1	1	1	1	0	1	1
C14H26O8	0	0	0	0	0	0	0	0	0	0
C15H14O8	0	0	0	1	1	1	1	0	1	1
C15H30O7	0	0	0	0	0	0	0	0	0	0
C16H18O7	0	0	0	1	1	1	0	0	1	1
C16H34O6	0	0	0	0	0	0	0	0	0	0
C17H6O7	1	1	0	0	0	0	0	0	0	0
C17H22O6	0	1	0	1	1	1	0	0	1	0
C18H10O6	1	1	1	1	1	1	1	0	1	0
C18H26O5	0	0	0	0	1	1	0	0	1	0
C19H14O5	1	1	0	1	1	1	0	0	1	1
C19H30O4	0	1	0	0	0	1	0	0	0	0
C20H18O4	1	1	0	0	1	1	0	0	0	0
C20H34O3	0	1	0	0	0	0	0	0	1	0
C21H6O4	0	0	0	0	0	0	0	0	0	0
C21H22O3	1	1	0	0	0	0	0	0	0	0
C21H38O2	0	0	0	0	0	0	0	0	0	0
C22H10O3	0	1	0	0	0	0	0	0	0	0
C22H26O2	0	1	0	0	0	0	0	0	0	0
C22H42O1	0	0	0	0	0	0	0	0	0	0
C23H14O2	0	1	0	0	0	0	0	0	0	0
C23H30O1	0	0	0	0	0	0	0	0	0	0
C24H18O1	0	0	0	0	0	0	0	0	0	0
C11H16O11	0	0	0	0	0	0	0	0	1	1
C12H4O11	0	0	0	0	0	0	0	0	0	0
C12H20O10	0	0	0	0	0	0	0	0	1	1
C13H8O10	0	0	0	0	1	1	1	0	1	1
C13H24O9	0	0	0	0	0	0	0	0	1	0
C14H12O9	0	0	1	1	1	1	1	0	1	1
C14H28O8	0	0	0	0	0	0	0	0	0	0
C15H16O8	0	0	0	0	1	1	1	0	1	1
C15H32O7	0	0	0	0	0	0	0	0	0	0
C16H20O7	0	0	0	1	1	1	0	0	1	1
C17H8O7	1	1	1	1	1	1	1	0	1	0
C17H24O6	1	1	0	0	1	1	0	0	1	1
C18H12O6	1	1	1	1	1	1	1	0	1	1
C18H28O5	0	1	0	0	1	1	0	0	1	1
C19H16O5	1	1	0	1	1	1	0	0	1	1
C19H32O4	0	1	0	0	1	0	0	0	1	0
C20H20O4	1	1	0	0	1	1	0	0	0	0
C20H36O3	0	1	0	0	0	0	0	0	0	0
C21H8O4	0	0	0	0	0	0	0	0	0	0
C21H24O3	0	1	0	0	0	0	0	0	0	0
C21H40O2	0	0	0	0	0	0	0	0	0	0
C22H12O3	1	1	0	0	0	0	0	0	0	0
C22H28O2	0	1	0	0	0	0	0	0	0	0
C22H44O1	0	0	0	0	0	0	0	0	0	0
C23H16O2	0	0	0	0	0	0	0	0	0	0
C23H32O1	0	0	0	0	0	0	0	0	0	0
C24H20O1	0	0	0	0	0	0	0	0	0	0
C25H8O1	0	0	0	0	0	0	0	0	0	0
C11H18O11	0	0	0	0	0	0	0	0	1	1
C12H6O11	0	0	0	0	0	0	0	0	0	0
C12H22O10	0	0	0	0	0	0	0	0	1	1
C13H10O10	0	0	0	1	1	1	1	0	1	1
C13H26O9	0	0	0	0	0	0	0	0	0	0
C14H14O9	0	0	0	1	1	1	1	0	1	1
C14H30O8	0	0	0	0	0	0	0	0	0	0
C15H18O8	0	0	0	0	1	1	1	0	1	1
C16H6O8	1	0	1	1	1	1	1	0	1	1
C16H22O7	0	0	0	0	1	1	0	0	1	1
C17H10O7	1	1	1	1	1	1	1	0	1	1
C17H26O6	0	0	0	0	1	1	0	0	1	1
C18H14O6	1	1	1	1	1	1	1	0	1	1
C18H30O5	0	0	0	0	1	0	0	0	1	1
C19H18O5	1	1	0	0	1	1	0	0	1	1
C19H34O4	0	1	0	0	1	0	0	0	1	0
C20H6O5	0	1	1	0	0	0	0	0	0	0
C20H22O4	0	1	0	0	1	1	0	0	1	0
C20H38O3	1	1	0	0	0	0	0	0	1	0
C21H10O4	1	1	0	0	0	0	0	0	0	0
C21H26O3	0	1	0	0	0	0	0	0	0	0
C21H42O2	1	1	1	0	0	0	0	0	1	0
C22H14O3	1	1	0	0	0	0	0	0	0	0
C22H30O2	0	0	0	0	0	0	0	0	0	0
C22H46O1	0	0	0	0	0	0	0	0	0	0
C23H18O2	0	0	0	0	0	0	0	0	0	0
C23H34O1	0	0	0	0	0	0	0	0	0	0
C24H22O1	0	0	0	0	0	0	0	0	0	0
C25H10O1	0	0	0	0	0	0	0	0	0	0
C11H20O11	0	0	0	0	0	0	0	0	1	1
C12H8O11	0	0	0	0	0	0	0	0	0	0
C12H24O10	0	0	0	0	0	0	0	0	0	1
C13H12O10	0	0	0	0	0	1	1	0	1	1
C13H28O9	0	0	0	0	0	0	0	0	0	0
C14H16O9	0	0	0	0	0	1	1	0	1	1
C15H20O8	0	0	0	0	0	1	0	0	1	1
C16H8O8	1	1	1	1	1	1	1	0	1	1
C16H24O7	0	0	0	0	0	1	0	0	1	1
C17H12O7	1	1	1	1	1	1	1	0	1	1
C17H28O6	0	0	0	0	0	1	0	0	1	1
C18H16O6	1	1	0	1	1	1	0	0	1	1
C18H32O5	0	1	1	0	1	1	0	0	1	1
C19H20O5	1	1	0	1	1	1	0	0	1	1
C19H36O4	1	1	1	0	1	0	0	0	1	1
C20H8O5	1	1	0	0	0	0	0	0	0	0
C20H24O4	0	1	0	0	1	1	0	0	1	1
C20H40O3	0	1	0	0	1	0	0	0	1	1
C21H12O4	1	1	0	0	0	1	0	0	0	0
C21H28O3	0	1	0	0	0	1	0	0	0	0
C21H44O2	0	0	0	0	0	0	0	0	0	0
C22H16O3	1	1	0	0	0	0	0	0	0	0
C22H32O2	0	0	0	0	0	0	0	0	0	0
C23H20O2	0	0	0	0	0	0	0	0	0	0
C23H36O1	0	0	0	0	0	0	0	0	0	0
C24H8O2	0	0	0	0	0	0	0	0	0	0
C24H24O1	0	0	0	0	0	0	0	0	0	0
C25H12O1	0	0	0	0	0	0	0	0	0	0
C11H22O11	0	0	0	0	0	0	0	0	1	1
C12H10O11	0	0	0	0	0	0	0	0	0	0
C12H26O10	0	0	0	0	0	0	0	0	0	0
C13H14O10	0	0	0	0	0	0	0	0	1	1
C14H18O9	0	0	0	0	0	1	0	0	1	1
C15H6O9	0	0	1	0	1	1	1	0	0	1
C15H22O8	0	0	0	0	0	1	0	0	1	1
C16H10O8	1	1	1	1	1	1	1	1	1	1
C16H26O7	0	0	0	0	1	1	0	0	1	1
C17H14O7	1	1	1	1	1	1	1	0	1	1
C17H30O6	0	0	0	0	1	1	0	0	1	1
C18H18O6	1	1	0	1	1	1	0	0	1	1
C18H34O5	0	1	1	0	1	0	0	0	1	1
C19H6O6	1	0	0	0	0	0	0	0	0	0
C19H22O5	1	1	0	1	1	1	0	0	1	1
C19H38O4	0	1	1	0	0	0	0	0	1	1
C20H10O5	1	1	1	0	1	1	0	0	0	0
C20H26O4	1	1	0	0	1	1	0	0	1	1
C20H42O3	0	0	0	0	0	0	0	0	0	0
C21H14O4	1	1	0	0	1	1	0	0	0	0
C21H30O3	0	1	0	0	0	0	0	0	0	0
C22H18O3	0	1	0	0	0	0	0	0	0	0
C22H34O2	0	0	0	0	0	0	0	0	0	0
C23H22O2	0	0	0	0	0	0	0	0	0	0
C23H38O1	0	0	0	0	0	0	0	0	0	0
C24H10O2	0	0	0	0	0	0	0	0	0	0
C24H26O1	0	0	0	0	0	0	0	0	0	0
C25H14O1	0	0	0	0	0	0	0	0	0	0
C11H24O11	0	0	0	0	0	0	0	0	0	1
C12H12O11	0	0	0	0	0	0	0	0	0	1
C13H16O10	0	0	0	0	0	0	0	0	1	1
C14H4O10	0	0	0	0	0	0	0	0	0	0
C14H20O9	0	0	0	0	0	0	0	0	1	1
C15H8O9	1	1	1	1	0	1	1	0	1	1
C15H24O8	0	0	0	0	0	0	0	0	1	1
C16H12O8	1	1	1	1	1	1	1	1	1	1
C16H28O7	0	0	0	0	0	0	0	0	1	1
C17H16O7	0	0	0	1	1	1	1	0	1	1
C17H32O6	0	0	0	0	0	0	0	0	1	1
C18H20O6	1	1	0	1	1	1	0	0	1	1
C18H36O5	0	0	0	0	0	0	0	0	1	1
C19H8O6	1	1	1	0	0	1	0	0	0	0
C19H24O5	1	1	0	0	1	1	0	0	1	1
C19H40O4	0	0	0	0	0	0	0	0	0	0
C20H12O5	1	1	1	0	0	1	0	0	0	0
C20H28O4	1	1	0	0	1	1	0	0	1	1
C21H16O4	1	1	0	0	1	1	0	0	0	0
C21H32O3	0	1	0	0	0	0	0	0	0	0
C22H20O3	0	1	0	0	0	0	0	0	0	0
C22H36O2	0	0	0	0	0	0	0	0	0	0
C23H8O3	0	0	0	0	0	0	0	0	0	0
C23H24O2	0	0	0	0	0	0	0	0	0	1
C23H40O1	0	0	0	0	0	0	0	0	0	0
C24H12O2	0	0	0	0	0	0	0	0	0	0
C24H28O1	0	0	0	0	0	0	0	0	0	0
C25H16O1	0	0	0	0	0	0	0	0	0	0
C12H14O11	0	0	0	0	0	0	0	0	1	1
C13H18O10	0	0	0	0	0	0	0	0	1	1
C14H6O10	0	0	0	0	0	0	1	0	0	1
C14H22O9	0	0	0	0	0	0	0	0	0	0
C15H10O9	0	0	1	1	1	1	1	0	1	1
C15H26O8	0	0	0	0	0	0	0	0	1	0
C16H14O8	0	0	0	1	0	1	1	1	1	1
C16H30O7	0	0	0	0	0	0	0	0	0	0
C17H18O7	1	1	0	1	1	1	0	0	1	1
C17H34O6	0	0	0	0	0	0	0	0	1	0
C18H6O7	1	0	0	0	0	1	1	0	0	0
C18H22O6	1	1	0	0	1	1	0	0	1	1
C18H38O5	0	0	0	0	0	0	0	0	0	0
C19H10O6	1	1	1	1	0	1	1	0	1	1
C19H26O5	1	1	0	0	0	1	0	0	1	1
C20H14O5	1	1	0	0	1	1	0	0	0	0
C20H30O4	0	1	0	0	0	1	0	0	1	1
C21H18O4	1	1	0	0	0	1	0	0	0	0
C21H34O3	0	1	0	0	0	0	0	0	0	0
C22H6O4	0	0	0	0	0	0	0	0	0	0
C22H22O3	0	1	0	0	0	0	0	0	1	0
C22H38O2	0	0	0	0	0	0	0	0	0	0
C23H10O3	0	0	0	0	0	0	0	0	0	0
C23H26O2	0	0	0	0	0	0	0	0	0	0
C23H42O1	0	0	0	0	0	0	0	0	0	0
C24H14O2	0	1	0	0	0	0	0	0	0	0
C24H30O1	0	0	0	0	0	0	0	0	0	0
C25H18O1	0	0	0	0	0	0	0	0	0	0
C12H16O11	0	0	0	0	0	0	0	0	1	1
C13H4O11	0	0	0	0	0	0	0	0	0	0
C13H20O10	0	0	0	0	0	0	0	0	1	1
C14H8O10	0	0	0	1	0	1	1	0	1	1
C14H24O9	0	0	0	0	0	0	0	0	1	0
C15H12O9	0	0	1	1	0	1	1	1	1	1
C15H28O8	0	0	0	0	0	0	0	0	0	0
C16H16O8	1	0	0	1	1	1	1	0	1	1
C16H32O7	0	0	0	0	0	0	0	0	0	0
C17H20O7	1	0	0	1	1	1	0	0	1	1
C17H36O6	0	0	0	0	0	0	0	0	0	0
C18H8O7	1	1	1	1	0	1	1	0	0	0
C18H24O6	0	1	0	0	1	1	0	0	1	1
C19H12O6	1	1	0	1	1	1	1	0	1	1
C19H28O5	0	1	0	0	1	1	0	0	1	0
C20H16O5	1	1	0	1	1	1	0	0	1	1
C20H32O4	0	1	0	0	1	1	0	0	1	1
C21H20O4	1	1	0	0	1	1	0	0	1	0
C21H36O3	0	0	0	0	0	0	0	0	0	0
C22H8O4	0	0	0	0	0	0	0	0	0	0
C22H24O3	0	1	0	0	0	0	0	0	0	0
C22H40O2	0	0	0	0	0	0	0	0	0	0
C23H12O3	1	1	0	0	0	0	0	0	0	0
C23H28O2	0	1	0	0	0	0	0	0	0	0
C23H44O1	0	0	0	0	0	0	0	0	0	0
C24H16O2	0	1	0	0	0	0	0	0	0	0
C24H32O1	0	0	0	0	0	0	0	0	0	0
C25H20O1	0	0	0	0	0	0	0	0	0	0
C26H8O1	0	0	0	0	0	0	0	0	0	1
C12H18O11	0	0	0	0	0	0	0	0	1	1
C13H6O11	0	0	0	0	1	0	0	0	0	0
C13H22O10	0	0	0	0	0	0	0	0	1	1
C14H10O10	0	0	0	0	1	1	1	0	1	1
C14H26O9	0	0	0	0	0	0	0	0	1	0
C15H14O9	0	0	0	1	1	1	1	1	1	1
C15H30O8	0	0	0	0	0	0	0	0	0	0
C16H18O8	0	0	0	1	1	1	1	0	1	1
C16H34O7	0	0	0	0	0	0	0	0	0	0
C17H6O8	1	1	0	0	0	1	0	0	0	0
C17H22O7	0	0	0	0	1	1	0	0	1	1
C18H10O7	1	1	1	1	1	1	1	0	1	1
C18H26O6	0	1	0	0	1	1	0	0	1	1
C19H14O6	1	1	1	1	1	1	1	0	1	1
C19H30O5	0	1	0	0	0	1	0	0	1	1
C20H18O5	1	1	0	1	1	1	0	0	1	1
C20H34O4	0	1	0	0	0	0	0	0	1	0
C21H6O5	0	0	0	0	0	0	0	0	0	0
C21H22O4	1	1	0	0	1	1	0	0	0	0
C21H38O3	0	0	0	0	0	0	0	0	0	0
C22H10O4	0	1	0	0	0	0	0	0	0	0
C22H26O3	0	1	0	0	0	0	0	0	0	0
C22H42O2	0	0	0	0	0	0	0	0	0	0
C23H14O3	1	1	0	0	0	0	0	0	0	0
C23H30O2	0	0	0	0	0	0	0	0	0	0
C23H46O1	0	0	0	0	0	0	0	0	0	0
C24H18O2	0	0	0	0	0	0	0	0	0	0
C24H34O1	0	0	0	0	0	0	0	0	0	0
C25H22O1	0	0	0	0	0	0	0	0	0	0
C26H10O1	0	0	0	0	0	0	0	0	0	1
C12H4O12	0	0	0	0	0	0	0	0	0	0
C12H20O11	0	0	0	0	0	0	0	0	0	0
C13H8O11	0	0	0	1	1	1	0	0	0	1
C13H24O10	0	0	0	0	0	0	0	0	1	1
C14H12O10	0	0	0	1	1	1	1	0	1	1
C14H28O9	0	0	0	0	0	0	0	0	0	0
C15H16O9	0	0	0	1	1	1	1	1	1	1
C15H32O8	0	0	0	0	0	0	0	0	0	0
C16H20O8	0	0	0	0	1	1	1	0	1	1
C17H8O8	1	1	1	1	1	1	1	0	1	1
C17H24O7	0	0	0	0	1	1	0	0	1	1
C18H12O7	1	1	1	1	1	1	1	0	1	1
C18H28O6	0	1	1	0	1	1	0	0	1	1
C19H16O6	1	1	0	1	1	1	0	0	1	1
C19H32O5	0	0	0	0	1	1	0	0	1	1
C20H20O5	0	1	0	0	1	1	0	0	1	1
C20H36O4	0	1	0	0	1	0	0	0	1	1
C21H8O5	1	1	0	0	0	0	0	0	0	0
C21H24O4	0	1	0	0	1	1	0	0	1	0
C21H40O3	1	1	0	0	0	0	0	0	1	0
C22H12O4	1	1	0	0	0	0	0	0	0	0
C22H28O3	1	1	0	0	0	0	0	0	0	0
C22H44O2	1	1	1	0	0	0	0	0	1	0
C23H16O3	1	1	0	0	0	0	0	0	0	0
C23H32O2	0	0	0	0	0	0	0	0	0	0
C23H48O1	0	0	0	0	0	0	0	0	0	0
C24H20O2	0	1	0	0	0	0	0	0	0	0
C24H36O1	0	0	0	0	0	0	0	0	0	0
C25H8O2	0	0	0	0	0	0	0	0	0	1
C25H24O1	0	0	0	0	0	0	0	0	0	0
C26H12O1	0	0	0	0	0	0	0	0	0	0
C12H6O12	0	0	0	0	0	0	0	0	0	0
C12H22O11	0	0	0	0	0	0	0	0	1	1
C13H10O11	0	0	0	0	0	1	0	0	1	0
C13H26O10	0	0	0	0	0	0	0	0	1	0
C14H14O10	0	0	0	0	0	1	1	0	1	1
C14H30O9	0	0	0	0	0	0	0	0	0	0
C15H18O9	0	0	0	0	1	1	0	0	1	1
C16H6O9	1	0	1	1	1	1	0	0	0	0
C16H22O8	0	0	0	0	0	1	0	0	1	1
C17H10O8	1	1	1	1	1	1	1	0	1	1
C17H26O7	0	0	0	0	0	1	0	0	1	1
C18H14O7	1	1	1	1	1	1	1	0	1	1
C18H30O6	0	0	0	0	0	1	0	0	1	1
C19H18O6	0	1	0	1	1	1	0	0	1	1
C19H34O5	0	1	1	0	1	0	0	0	1	1
C20H6O6	0	0	0	0	0	0	0	0	0	0
C20H22O5	1	1	0	0	1	1	0	0	1	1
C20H38O4	1	1	1	0	1	0	0	0	1	1
C21H10O5	1	1	0	0	0	1	0	0	0	0
C21H26O4	1	1	0	0	1	1	0	0	1	0
C21H42O3	0	1	1	0	0	0	0	0	1	0
C22H14O4	1	1	0	0	0	0	0	0	0	0
C22H30O3	0	1	0	0	0	0	0	0	0	0
C22H46O2	0	0	0	0	0	0	0	0	0	0
C23H18O3	0	1	0	0	0	0	0	0	0	0
C23H34O2	0	1	0	0	0	0	0	0	0	0
C24H22O2	0	0	0	0	0	0	0	0	0	0
C24H38O1	0	0	0	0	0	0	0	0	0	0
C25H10O2	0	0	0	0	0	0	0	0	1	1
C25H26O1	0	0	0	0	0	0	0	0	0	0
C26H14O1	0	0	0	0	0	0	0	0	0	0
C12H8O12	0	0	0	0	0	0	0	0	0	0
C12H24O11	0	0	0	0	0	0	0	0	1	1
C13H12O11	0	0	0	0	0	0	0	0	0	1
C13H28O10	0	0	0	0	0	0	0	0	0	0
C14H16O10	0	0	0	0	0	1	0	0	1	1
C15H20O9	0	0	0	1	0	1	0	0	1	1
C16H8O9	1	1	1	1	1	1	1	0	1	1
C16H24O8	0	0	0	0	0	1	0	0	1	1
C17H12O8	1	1	1	1	1	1	1	1	1	1
C17H28O7	0	0	0	0	1	1	0	0	1	1
C18H16O7	1	1	0	1	1	1	1	0	1	1
C18H32O6	0	0	0	0	1	0	0	0	1	1
C19H20O6	1	1	0	1	1	1	0	0	1	1
C19H36O5	0	0	1	0	1	0	0	0	1	1
C20H8O6	0	1	0	0	0	0	1	0	0	0
C20H24O5	1	1	0	0	1	1	0	0	1	1
C20H40O4	0	0	1	0	0	0	0	0	1	1
C21H12O5	1	1	0	0	0	1	0	0	0	0
C21H28O4	0	1	0	0	1	1	0	0	1	0
C21H44O3	0	0	0	0	0	0	0	0	0	0
C22H16O4	0	1	0	0	0	1	0	0	0	0
C22H32O3	0	1	0	0	0	0	0	0	0	0
C23H20O3	0	1	0	0	0	0	0	0	0	0
C23H36O2	0	1	0	0	0	0	0	0	0	0
C24H8O3	0	0	1	0	0	0	0	0	0	0
C24H24O2	0	0	0	0	0	0	0	0	0	0
C24H40O1	0	0	0	0	0	0	0	0	0	0
C25H12O2	0	0	0	0	0	0	0	0	0	0
C25H28O1	0	0	0	0	0	0	0	0	0	0
C26H16O1	0	0	0	0	0	0	0	0	0	0
C12H10O12	0	0	0	0	0	0	0	0	0	0
C12H26O11	0	0	0	0	0	0	0	0	0	0
C13H14O11	0	0	0	0	0	0	0	0	0	1
C14H18O10	0	0	0	0	0	0	0	0	1	1
C15H6O10	0	0	0	1	0	1	1	0	0	0
C15H22O9	0	0	0	0	0	1	0	0	1	1
C16H10O9	1	1	1	1	0	1	1	0	1	1
C16H26O8	0	0	0	0	0	0	0	0	1	0
C17H14O8	1	0	1	1	1	1	1	1	1	1
C17H30O7	0	0	0	0	1	0	0	0	1	0
C18H18O7	0	1	0	1	1	1	0	0	1	1
C18H34O6	0	0	0	0	1	0	0	0	1	1
C19H6O7	0	0	0	0	0	0	0	0	0	0
C19H22O6	1	1	0	1	1	1	0	0	1	1
C19H38O5	0	0	1	0	0	0	0	0	1	1
C20H10O6	1	1	1	0	1	1	0	0	0	0
C20H26O5	1	1	0	1	1	1	0	0	1	0
C20H42O4	0	0	0	0	0	0	0	0	0	0
C21H14O5	1	1	0	0	1	1	0	0	1	0
C21H30O4	0	1	0	0	1	1	0	0	1	0
C22H18O4	1	1	0	0	0	0	0	0	0	0
C22H34O3	0	1	0	0	0	0	0	0	0	0
C23H22O3	0	1	0	0	0	0	0	0	0	0
C23H38O2	0	0	0	0	0	0	0	0	0	0
C24H10O3	0	0	0	0	0	0	0	0	0	1
C24H26O2	0	0	0	0	0	0	0	0	0	1
C24H42O1	0	0	0	0	0	0	0	0	0	0
C25H14O2	0	0	0	0	0	0	0	0	0	0
C25H30O1	0	0	0	0	0	0	0	0	0	0
C26H18O1	0	0	0	0	0	0	0	0	0	0
C12H12O12	0	0	1	0	0	0	0	0	0	0
C13H16O11	0	0	0	0	0	0	0	0	1	1
C14H4O11	0	0	0	0	0	0	0	0	0	0
C14H20O10	0	0	0	0	0	0	0	0	1	1
C15H8O10	0	0	1	1	1	1	1	0	1	1
C15H24O9	0	0	0	0	0	0	0	0	1	0
C16H12O9	0	1	1	0	1	1	1	1	1	1
C16H28O8	0	0	0	0	0	0	0	0	1	0
C17H16O8	0	1	0	1	1	1	1	0	1	1
C17H32O7	0	0	0	0	0	0	0	0	1	0
C18H20O7	1	1	0	1	1	1	0	0	1	1
C18H36O6	0	0	1	0	0	0	0	0	1	0
C19H8O7	1	1	1	1	1	1	1	0	0	0
C19H24O6	1	1	0	0	1	1	0	0	1	1
C19H40O5	0	0	0	0	0	0	0	0	0	0
C20H12O6	1	1	1	0	1	1	0	0	1	0
C20H28O5	0	1	0	0	1	1	0	0	1	0
C21H16O5	1	1	0	0	1	1	0	0	1	0
C21H32O4	0	1	0	0	1	1	0	0	1	0
C22H20O4	1	1	0	0	1	1	0	0	1	0
C22H36O3	0	1	0	0	0	0	0	0	0	0
C23H8O4	1	0	1	0	0	0	0	0	0	0
C23H24O3	0	1	0	0	0	0	0	0	0	0
C23H40O2	0	0	0	0	0	0	0	0	0	0
C24H12O3	1	1	0	0	0	0	0	0	0	0
C24H28O2	0	0	0	0	0	0	0	0	0	0
C24H44O1	0	0	0	0	0	0	0	0	0	0
C25H16O2	0	0	0	0	0	0	0	0	0	0
C25H32O1	0	0	0	0	0	0	0	0	0	0
C26H20O1	0	0	0	0	0	0	0	0	0	0
C27H8O1	0	0	0	0	0	0	0	0	0	0
C12H14O12	0	0	1	0	0	0	0	0	0	0
C13H18O11	0	0	0	0	0	0	0	0	1	1
C14H6O11	0	0	0	0	0	0	1	0	0	0
C14H22O10	0	0	0	0	0	0	0	0	1	0
C15H10O10	0	0	0	0	1	1	1	0	1	1
C15H26O9	0	0	0	0	0	0	0	0	1	0
C16H14O9	1	0	1	0	1	1	1	0	1	1
C16H30O8	0	0	0	0	0	0	0	0	0	0
C17H18O8	0	0	0	0	1	1	1	0	1	1
C17H34O7	0	0	0	0	0	0	0	0	0	0
C18H6O8	0	1	0	0	0	0	0	0	0	0
C18H22O7	0	1	0	1	1	1	0	0	1	1
C18H38O6	0	0	0	0	0	0	0	0	0	0
C19H10O7	1	1	1	1	1	1	1	1	1	1
C19H26O6	1	1	0	0	1	1	0	0	1	0
C20H14O6	1	1	1	1	1	1	0	0	0	0
C20H30O5	0	1	0	0	1	1	0	0	1	0
C21H18O5	0	1	0	0	1	1	0	0	1	0
C21H34O4	0	1	0	0	1	1	0	0	1	1
C22H6O5	0	0	0	0	0	0	0	0	0	0
C22H22O4	0	1	0	0	1	1	0	0	1	0
C22H38O3	0	0	0	0	0	0	0	0	0	0
C23H10O4	0	1	0	0	0	0	0	0	0	0
C23H26O3	0	1	0	0	0	0	0	0	0	0
C23H42O2	0	0	0	0	0	0	0	0	0	0
C24H14O3	0	1	0	0	0	0	0	0	0	0
C24H30O2	0	0	0	0	0	0	0	0	0	0
C24H46O1	0	0	0	0	0	0	0	0	0	0
C25H18O2	0	0	0	0	0	0	0	0	1	0
C25H34O1	0	0	0	0	0	0	0	0	0	0
C26H22O1	0	0	0	0	0	0	0	0	0	0
C27H10O1	0	0	0	0	0	0	0	0	0	0
C12H16O12	0	0	0	0	0	0	0	0	1	1
C13H4O12	0	0	0	0	0	0	0	0	0	0
C13H20O11	0	0	0	0	0	0	0	0	1	1
C14H8O11	0	0	0	1	1	1	1	0	0	1
C14H24O10	0	0	0	0	0	0	0	0	1	1
C15H12O10	0	0	0	1	1	1	1	0	1	1
C15H28O9	0	0	0	0	0	0	0	0	1	0
C16H16O9	0	0	0	1	1	1	1	0	1	1
C16H32O8	0	0	0	0	0	0	0	0	0	0
C17H20O8	0	0	0	1	1	1	0	0	1	1
C17H36O7	0	0	0	0	0	0	0	0	0	0
C18H8O8	1	1	1	1	1	1	1	0	1	1
C18H24O7	0	1	0	1	1	1	0	0	1	1
C19H12O7	1	1	1	1	1	1	1	1	1	1
C19H28O6	0	1	0	0	1	1	0	0	1	1
C20H16O6	1	1	1	1	1	1	0	0	1	1
C20H32O5	0	1	0	0	1	1	0	0	1	1
C21H20O5	1	1	0	0	1	1	0	0	1	1
C21H36O4	0	1	0	0	0	0	0	0	1	0
C22H8O5	0	0	0	0	0	0	0	0	0	0
C22H24O4	1	1	0	0	1	1	0	0	0	0
C22H40O3	0	0	0	0	0	0	0	0	0	0
C23H12O4	1	1	0	0	0	0	0	0	0	0
C23H28O3	0	1	0	0	0	1	0	0	0	0
C23H44O2	0	0	0	0	0	0	0	0	0	0
C24H16O3	1	1	0	0	0	0	0	0	0	0
C24H32O2	0	1	0	0	0	0	0	0	0	0
C24H48O1	0	0	0	0	0	0	0	0	0	0
C25H20O2	0	0	0	0	0	0	0	0	0	0
C25H36O1	0	0	0	0	0	0	0	0	0	0
C26H8O2	0	0	0	0	0	0	0	0	0	0
C26H24O1	0	0	0	0	0	0	0	0	0	0
C27H12O1	0	0	0	0	0	0	0	0	0	1
C12H18O12	0	0	0	0	0	0	0	0	1	1
C13H6O12	0	0	0	0	0	0	0	0	0	0
C13H22O11	0	0	0	0	0	0	0	0	1	1
C14H10O11	0	0	0	1	1	1	1	0	0	1
C14H26O10	0	0	0	0	0	0	0	0	1	0
C15H14O10	0	0	0	1	1	1	1	0	1	1
C15H30O9	0	0	0	0	0	0	0	0	0	0
C16H18O9	0	0	0	1	1	1	1	0	1	1
C16H34O8	0	0	0	0	0	0	0	0	0	0
C17H6O9	0	1	0	1	1	1	0	0	0	0
C17H22O8	0	0	0	0	1	1	0	0	1	1
C18H10O8	1	1	1	1	1	1	1	0	1	1
C18H26O7	0	0	0	0	1	1	0	0	1	1
C19H14O7	1	1	1	1	1	1	1	0	1	1
C19H30O6	0	1	1	0	1	1	0	0	1	1
C20H18O6	1	1	0	1	1	1	0	0	1	1
C20H34O5	0	1	1	0	1	1	0	0	1	1
C21H6O6	0	0	0	0	0	0	0	0	0	0
C21H22O5	1	1	0	0	1	1	0	0	1	1
C21H38O4	0	1	0	0	0	0	0	0	1	0
C22H10O5	1	1	0	0	0	0	0	0	0	0
C22H26O4	0	1	0	0	1	1	0	0	1	0
C22H42O3	1	1	1	0	0	0	0	0	1	0
C23H14O4	1	1	0	0	0	0	0	0	0	0
C23H30O3	0	1	0	0	0	1	0	0	0	0
C23H46O2	1	1	1	0	0	0	0	0	1	0
C24H18O3	0	1	0	0	0	0	0	0	0	0
C24H34O2	0	1	0	0	0	0	0	0	0	0
C24H50O1	0	0	0	0	0	0	0	0	0	0
C25H22O2	0	0	0	0	0	0	0	0	1	0
C25H38O1	0	0	0	0	0	0	0	0	0	0
C26H10O2	0	0	0	0	0	0	0	0	0	1
C26H26O1	0	0	0	0	0	0	0	0	0	0
C27H14O1	0	0	0	0	0	0	0	0	1	0
C12H20O12	0	0	0	0	0	0	0	0	1	1
C13H8O12	0	0	0	0	0	0	0	0	0	0
C13H24O11	0	0	0	0	0	0	0	0	1	1
C14H12O11	0	0	0	0	1	1	1	0	1	1
C14H28O10	0	0	0	0	0	0	0	0	0	0
C15H16O10	0	0	0	0	0	1	1	0	1	1
C15H32O9	0	0	0	0	0	0	0	0	0	0
C16H20O9	0	0	0	0	0	1	0	0	1	1
C17H8O9	1	1	1	1	1	1	1	0	1	1
C17H24O8	0	0	0	0	0	1	0	0	1	1
C18H12O8	1	1	1	1	1	1	1	1	1	1
C18H28O7	0	0	0	0	0	1	0	0	1	1
C19H16O7	1	1	0	1	1	1	1	0	1	1
C19H32O6	0	1	0	0	1	1	0	0	1	1
C20H20O6	1	1	0	1	1	1	0	0	1	1
C20H36O5	0	1	1	0	1	0	0	0	1	1
C21H8O6	0	1	0	0	0	0	0	0	0	0
C21H24O5	0	1	0	0	1	1	0	0	1	0
C21H40O4	0	1	1	0	1	0	0	0	1	1
C22H12O5	1	1	0	0	0	1	0	0	0	0
C22H28O4	0	1	0	0	1	1	0	0	1	0
C22H44O3	0	1	1	0	0	0	0	0	1	1
C23H16O4	1	1	0	0	0	0	0	0	0	0
C23H32O3	0	1	0	0	0	0	0	0	0	0
C23H48O2	0	0	0	0	0	0	0	0	0	0
C24H20O3	0	1	0	0	0	0	0	0	0	0
C24H36O2	0	0	0	0	0	0	0	0	0	0
C25H8O3	0	0	0	0	0	0	0	0	0	0
C25H24O2	0	0	0	0	0	0	0	0	0	0
C25H40O1	0	0	0	0	0	0	0	0	0	0
C26H12O2	0	0	0	0	0	0	0	0	0	0
C26H28O1	0	0	0	0	0	0	0	0	0	0
C27H16O1	0	0	0	0	0	0	0	0	0	0
C12H22O12	0	0	0	0	0	0	0	0	1	1
C13H10O12	0	0	0	0	0	0	0	0	0	0
C13H26O11	0	0	0	0	0	0	0	0	0	0
C14H14O11	0	0	0	0	0	0	0	0	1	1
C14H30O10	0	0	0	0	0	0	0	0	0	0
C15H18O10	0	0	0	0	0	1	0	0	1	1
C16H6O10	0	0	1	0	0	1	1	0	0	1
C16H22O9	0	0	0	0	0	1	0	0	1	1
C17H10O9	1	1	1	1	1	1	1	1	1	1
C17H26O8	0	0	0	0	0	1	0	0	1	1
C18H14O8	1	1	1	1	1	1	1	1	1	1
C18H30O7	0	0	0	0	1	1	0	0	1	1
C19H18O7	1	0	0	1	0	1	0	0	1	1
C19H34O6	0	0	0	0	1	0	0	0	1	1
C20H6O7	0	0	0	0	0	0	0	0	0	0
C20H22O6	1	1	0	1	1	1	0	0	1	1
C20H38O5	0	0	1	0	1	0	0	0	1	1
C21H10O6	1	1	1	0	0	1	0	0	0	0
C21H26O5	1	1	0	0	1	1	0	0	1	1
C21H42O4	0	0	1	0	0	0	0	0	1	1
C22H14O5	1	1	0	0	1	1	0	0	0	0
C22H30O4	0	1	0	0	1	1	0	0	1	0
C22H46O3	0	0	0	0	0	0	0	0	0	0
C23H18O4	0	1	0	0	0	0	0	0	0	0
C23H34O3	0	1	0	0	0	0	0	0	0	0
C24H22O3	0	1	0	0	0	0	0	0	0	0
C24H38O2	0	0	0	0	0	0	0	0	0	0
C25H10O3	0	0	0	0	0	0	0	0	0	1
C25H26O2	0	0	0	0	0	0	0	0	0	0
C25H42O1	0	0	0	0	0	0	0	0	0	0
C26H14O2	0	0	0	0	0	0	0	0	0	0
C26H30O1	0	0	0	0	0	0	0	0	0	0
C27H18O1	0	0	0	0	0	0	0	0	0	0
C12H24O12	0	0	0	0	0	0	0	0	1	1
C13H12O12	0	0	0	0	0	0	0	0	0	0
C13H28O11	0	0	0	0	0	0	0	0	0	0
C14H16O11	0	0	0	0	0	0	0	0	1	1
C15H20O10	0	0	0	0	0	1	0	0	1	1
C16H8O10	1	1	1	1	0	1	1	0	1	1
C16H24O9	0	0	0	0	0	0	0	0	1	1
C17H12O9	1	1	1	1	1	1	1	1	1	1
C17H28O8	0	0	0	0	0	1	0	0	1	0
C18H16O8	1	1	1	1	1	1	1	0	1	1
C18H32O7	0	0	0	0	1	0	0	0	1	1
C19H20O7	1	1	0	1	1	1	0	0	1	1
C19H36O6	0	0	0	0	0	0	0	0	1	1
C20H8O7	1	1	1	1	1	1	0	0	0	0
C20H24O6	1	1	0	1	1	1	0	0	1	1
C20H40O5	0	0	0	0	0	0	0	0	1	1
C21H12O6	1	1	1	0	1	1	0	0	0	0
C21H28O5	0	1	0	0	1	1	0	0	1	0
C21H44O4	0	0	0	0	0	0	0	0	0	0
C22H16O5	1	1	0	0	1	1	0	0	1	0
C22H32O4	0	1	0	0	0	1	0	0	1	0
C23H20O4	0	1	0	0	0	1	0	0	0	0
C23H36O3	0	1	0	0	0	0	0	0	0	0
C24H8O4	0	0	1	0	0	0	1	0	0	0
C24H24O3	0	0	0	0	0	0	0	0	0	0
C24H40O2	0	1	0	0	0	0	0	0	0	0
C25H12O3	1	0	0	0	0	0	0	0	0	0
C25H28O2	0	0	0	0	0	0	0	0	0	1
C25H44O1	0	0	0	0	0	0	0	0	0	0
C26H16O2	0	0	0	0	0	0	0	0	0	0
C26H32O1	0	0	0	0	0	0	0	0	0	0
C27H20O1	0	0	0	0	0	0	0	0	0	0
C28H8O1	0	0	0	0	0	0	0	0	0	0
C12H26O12	0	0	0	0	0	0	0	0	0	0
C13H14O12	0	0	0	0	0	0	0	0	0	0
C14H18O11	0	0	0	0	0	0	0	0	1	1
C15H6O11	0	0	0	0	0	0	0	0	0	0
C15H22O10	0	0	0	0	0	0	0	0	1	1
C16H10O10	0	0	1	1	1	1	1	0	1	1
C16H26O9	0	0	0	0	0	0	0	0	0	0
C17H14O9	0	0	0	1	1	1	1	1	1	1
C17H30O8	0	0	0	0	0	0	0	0	1	0
C18H18O8	0	1	0	1	1	1	1	0	1	1
C18H34O7	0	0	0	0	0	0	0	0	1	1
C19H6O8	0	0	0	0	0	1	0	0	0	0
C19H22O7	1	1	0	1	1	1	0	0	1	1
C19H38O6	0	0	1	0	0	0	0	0	1	0
C20H10O7	1	1	1	1	1	1	1	0	1	0
C20H26O6	1	1	0	1	1	1	0	0	1	1
C20H42O5	0	0	0	0	0	0	0	0	0	0
C21H14O6	1	1	1	0	1	1	1	0	1	0
C21H30O5	0	1	0	0	1	1	0	0	1	0
C22H18O5	1	1	0	0	1	1	0	0	1	0
C22H34O4	0	1	0	0	0	1	0	0	1	0
C23H22O4	0	1	0	0	0	1	0	0	0	0
C23H38O3	0	0	0	0	0	0	0	0	0	0
C24H10O4	0	0	0	0	0	0	0	0	0	0
C24H26O3	0	1	0	0	0	0	0	0	0	0
C24H42O2	0	0	0	0	0	0	0	0	0	0
C25H14O3	0	1	0	0	0	0	0	0	0	0
C25H30O2	0	0	0	0	0	0	0	0	0	0
C25H46O1	0	0	0	0	0	0	0	0	0	0
C26H18O2	0	0	0	0	0	0	0	0	0	0
C26H34O1	0	0	0	0	0	0	0	0	0	0
C27H22O1	0	0	0	0	0	0	0	0	1	0
C28H10O1	0	0	0	0	0	0	0	0	1	0
C13H16O12	1	0	0	0	0	0	0	0	0	0
C14H4O12	0	0	0	0	0	0	0	0	0	0
C14H20O11	0	0	0	0	0	0	0	0	1	1
C15H8O11	0	0	0	1	0	1	1	0	0	1
C15H24O10	0	0	0	0	0	0	0	0	1	0
C16H12O10	0	0	0	1	0	1	1	0	1	1
C16H28O9	0	0	0	0	0	0	0	0	1	0
C17H16O9	0	0	0	1	1	1	1	0	1	1
C17H32O8	0	0	0	0	0	0	0	0	1	0
C18H20O8	0	0	0	1	1	1	0	0	1	1
C18H36O7	0	0	0	0	0	0	0	0	1	0
C19H8O8	1	1	1	0	0	1	1	0	1	0
C19H24O7	0	1	0	1	1	1	0	0	1	1
C19H40O6	0	0	0	0	0	0	0	0	0	0
C20H12O7	1	1	1	1	0	1	1	0	1	1
C20H28O6	0	1	0	0	1	1	0	0	1	1
C21H16O6	1	1	0	1	1	1	0	0	1	0
C21H32O5	0	1	0	0	1	1	0	0	1	1
C22H20O5	1	1	0	0	1	1	0	0	1	0
C22H36O4	0	1	0	0	0	1	0	0	1	1
C23H8O5	0	0	1	0	0	0	0	0	0	0
C23H24O4	0	1	0	0	1	1	0	0	0	0
C23H40O3	0	0	0	0	0	0	0	0	0	0
C24H12O4	1	1	1	0	0	0	0	0	0	0
C24H28O3	0	1	0	0	0	1	0	0	0	0
C24H44O2	0	0	0	0	0	0	0	0	0	0
C25H16O3	1	0	0	0	0	0	0	0	0	0
C25H32O2	0	0	0	0	0	0	0	0	0	0
C25H48O1	0	0	0	0	0	0	0	0	0	0
C26H20O2	0	0	0	0	0	0	0	0	0	0
C26H36O1	0	0	0	0	0	0	0	0	0	0
C27H8O2	0	0	0	0	0	0	0	0	0	0
C27H24O1	0	0	0	0	0	0	0	0	1	0
C28H12O1	0	0	0	0	0	0	0	0	0	0
C13H18O12	0	0	0	0	0	0	0	0	1	1
C14H6O12	0	0	0	0	0	0	0	0	0	0
C14H22O11	0	0	0	0	0	0	0	0	1	1
C15H10O11	0	0	1	1	1	1	1	0	1	1
C15H26O10	0	0	0	0	0	0	0	0	1	0
C16H14O10	0	0	0	1	1	1	1	0	1	1
C16H30O9	0	0	0	0	0	0	0	0	1	0
C17H18O9	0	0	0	1	1	1	1	0	1	1
C17H34O8	0	0	0	0	0	0	0	0	0	0
C18H6O9	0	0	0	0	0	1	0	0	0	0
C18H22O8	0	0	0	0	1	1	0	0	1	1
C18H38O7	0	0	0	0	0	0	0	0	0	0
C19H10O8	1	1	1	1	1	1	1	0	1	1
C19H26O7	0	0	0	0	1	1	0	0	1	1
C20H14O7	1	1	1	1	1	1	1	0	1	1
C20H30O6	0	1	0	0	1	1	0	0	1	1
C21H18O6	1	1	1	1	1	1	0	0	1	1
C21H34O5	0	1	0	0	1	1	0	0	1	1
C22H6O6	0	0	0	0	0	0	0	0	0	0
C22H22O5	1	1	0	0	1	1	0	0	1	0
C22H38O4	0	1	0	0	0	0	0	0	0	0
C23H10O5	1	1	0	0	0	0	0	0	0	0
C23H26O4	0	1	0	0	1	1	0	0	1	0
C23H42O3	0	0	0	0	0	0	0	0	0	0
C24H14O4	1	1	0	0	0	0	0	0	0	0
C24H30O3	0	1	0	0	0	0	0	0	0	0
C24H46O2	0	0	0	0	0	0	0	0	0	0
C25H18O3	0	0	0	0	0	0	0	0	0	0
C25H34O2	0	0	0	0	0	0	0	0	0	0
C25H50O1	0	0	0	0	0	0	0	0	0	0
C26H22O2	0	0	0	0	0	0	0	0	0	0
C26H38O1	0	0	0	0	0	0	0	0	0	0
C27H10O2	0	0	0	0	0	0	0	0	0	1
C27H26O1	0	0	0	0	0	0	0	0	1	0
C28H14O1	0	0	0	0	0	0	0	0	0	0
C13H4O13	0	0	0	0	0	0	0	0	0	0
C13H20O12	0	0	0	0	0	0	0	0	1	1
C14H8O12	0	0	0	0	1	0	1	0	0	0
C14H24O11	0	0	0	0	0	0	0	0	1	1
C15H12O11	0	0	0	1	1	1	1	0	1	1
C15H28O10	0	0	0	0	0	0	0	0	1	0
C16H16O10	1	0	0	1	1	1	1	0	1	1
C16H32O9	0	0	0	0	0	0	0	0	0	0
C17H20O9	0	0	0	1	1	1	1	0	1	1
C17H36O8	0	0	0	0	0	0	0	0	0	0
C18H8O9	1	1	1	1	1	1	1	0	1	1
C18H24O8	0	0	0	0	1	1	0	0	1	1
C19H12O8	1	1	1	1	1	1	1	1	1	1
C19H28O7	0	0	0	0	1	1	0	0	1	1
C20H16O7	1	1	1	1	1	1	1	0	1	1
C20H32O6	0	1	1	0	1	1	0	0	1	1
C21H20O6	1	1	0	1	1	1	0	0	1	1
C21H36O5	0	1	0	0	1	0	0	0	1	0
C22H8O6	0	0	0	0	0	0	0	0	0	0
C22H24O5	1	1	0	0	1	1	0	0	1	0
C22H40O4	0	1	0	0	1	0	0	0	1	0
C23H12O5	1	1	0	0	0	1	0	0	0	0
C23H28O4	0	1	0	0	1	1	0	0	0	0
C23H44O3	1	1	1	0	0	0	0	0	1	0
C24H16O4	0	1	0	0	0	0	0	0	0	0
C24H32O3	0	1	0	0	0	1	0	0	0	0
C24H48O2	0	1	1	0	0	0	0	0	1	0
C25H20O3	0	1	0	0	0	0	0	0	0	0
C25H36O2	0	0	0	0	0	0	0	0	0	0
C25H52O1	0	0	0	0	0	0	0	0	0	0
C26H8O3	0	0	0	0	0	0	0	0	0	0
C26H24O2	0	0	0	0	0	0	0	0	0	0
C26H40O1	0	0	0	0	0	0	0	0	0	0
C27H12O2	0	0	0	0	0	0	0	0	0	0
C27H28O1	0	0	0	0	0	0	0	0	1	0
C28H16O1	0	0	0	0	0	0	0	0	0	0
C13H6O13	0	0	0	0	0	0	0	0	0	0
C13H22O12	0	0	0	0	0	0	0	0	1	1
C14H10O12	0	0	0	0	0	0	0	0	0	0
C14H26O11	0	0	0	0	0	0	0	0	1	0
C15H14O11	0	0	0	0	1	1	1	0	1	1
C15H30O10	0	0	0	0	0	0	0	0	0	0
C16H18O10	0	0	0	1	1	1	1	0	1	1
C16H34O9	0	0	0	0	0	0	0	0	0	0
C17H6O10	0	0	1	1	1	1	0	0	0	0
C17H22O9	0	0	0	0	1	1	0	0	1	1
C18H10O9	1	1	1	1	1	1	1	1	1	1
C18H26O8	0	0	0	0	1	1	0	0	1	1
C19H14O8	1	1	1	1	1	1	1	1	1	1
C19H30O7	0	0	0	0	1	1	0	0	1	1
C20H18O7	1	1	0	1	1	1	0	0	1	1
C20H34O6	0	0	0	0	1	1	0	0	1	1
C21H6O7	0	0	0	0	0	0	0	0	0	0
C21H22O6	1	1	0	1	1	1	0	0	1	1
C21H38O5	0	0	1	0	1	0	0	0	1	1
C22H10O6	1	1	0	0	0	1	0	0	0	0
C22H26O5	1	1	0	0	1	1	0	0	0	0
C22H42O4	1	1	1	1	1	0	0	0	1	1
C23H14O5	1	1	0	0	0	1	0	0	1	0
C23H30O4	0	1	0	0	1	1	0	0	0	0
C23H46O3	0	1	1	0	0	0	0	0	1	1
C24H18O4	0	1	0	0	0	0	0	0	0	0
C24H34O3	0	1	0	0	0	0	0	0	0	0
C24H50O2	0	0	0	0	0	0	0	0	0	0
C25H22O3	0	1	0	0	0	0	0	0	0	0
C25H38O2	0	0	0	0	0	0	0	0	0	0
C26H10O3	0	0	0	0	0	0	0	0	0	0
C26H26O2	0	1	0	0	0	0	0	0	0	0
C26H42O1	0	0	0	0	0	0	0	0	0	0
C27H14O2	0	0	0	0	0	0	0	0	0	0
C27H30O1	0	0	0	0	0	0	0	0	1	0
C28H18O1	0	0	0	0	0	0	0	0	0	0
C13H8O13	0	0	0	0	0	0	0	0	0	0
C13H24O12	0	0	0	0	0	0	0	0	1	1
C14H12O12	0	0	0	0	0	0	0	0	0	1
C14H28O11	0	0	0	0	0	0	0	0	0	0
C15H16O11	0	0	0	0	1	0	0	0	1	1
C15H32O10	0	0	0	0	0	0	0	0	0	0
C16H20O10	0	0	0	0	1	1	0	0	1	1
C17H8O10	1	1	1	0	0	1	1	0	1	1
C17H24O9	0	0	0	0	0	1	0	0	1	1
C18H12O9	1	1	1	1	1	1	1	1	1	1
C18H28O8	0	0	0	0	1	1	0	0	1	0
C19H16O8	1	1	0	1	1	1	1	0	1	1
C19H32O7	0	0	0	0	1	1	0	0	1	0
C20H20O7	1	1	0	0	1	1	0	0	1	1
C20H36O6	0	1	0	0	1	0	0	0	1	1
C21H8O7	1	1	0	0	0	1	0	0	0	0
C21H24O6	1	1	0	0	1	1	0	0	1	1
C21H40O5	0	0	1	0	1	0	0	0	1	1
C22H12O6	1	1	1	1	1	1	0	0	0	0
C22H28O5	0	1	0	0	1	1	0	0	1	0
C22H44O4	0	0	1	0	0	0	0	0	1	1
C23H16O5	1	1	0	0	1	1	0	0	0	0
C23H32O4	0	1	0	0	1	1	0	0	1	0
C23H48O3	0	0	0	0	0	0	0	0	0	0
C24H20O4	0	1	0	0	0	1	0	0	0	0
C24H36O3	0	1	0	0	0	0	0	0	0	0
C25H8O4	0	0	0	0	0	0	1	0	0	0
C25H24O3	0	1	0	0	0	0	0	0	0	0
C25H40O2	0	0	0	0	0	0	0	0	0	0
C26H12O3	0	1	0	0	0	0	0	0	0	0
C26H28O2	0	0	0	0	0	0	0	0	0	0
C26H44O1	0	0	0	0	0	0	0	0	0	0
C27H16O2	0	0	0	0	0	0	0	0	0	0
C27H32O1	0	0	0	0	0	0	0	0	0	0
C28H20O1	0	0	0	0	0	0	0	0	0	0
C29H8O1	0	0	0	0	0	0	0	0	0	0
C13H10O13	0	0	0	0	0	0	0	0	0	0
C13H26O12	0	0	0	0	0	0	0	0	0	0
C14H14O12	0	0	0	0	0	0	0	0	0	1
C14H30O11	0	0	0	0	0	0	0	0	0	0
C15H18O11	0	0	0	0	0	0	0	0	1	1
C16H6O11	0	0	0	1	1	0	0	0	0	0
C16H22O10	0	0	0	0	0	1	0	0	1	1
C17H10O10	1	1	1	1	1	1	1	0	1	1
C17H26O9	0	0	0	0	0	1	0	0	1	0
C18H14O9	1	1	0	1	1	1	1	1	1	1
C18H30O8	0	0	0	0	1	0	0	0	1	0
C19H18O8	1	1	0	0	1	1	1	0	1	1
C19H34O7	0	0	0	0	1	0	0	0	1	0
C20H6O8	0	0	0	0	0	0	0	0	0	0
C20H22O7	1	1	0	1	1	1	0	0	1	1
C20H38O6	0	0	0	0	1	0	0	0	1	1
C21H10O7	1	1	1	0	1	1	1	1	1	0
C21H26O6	0	1	0	1	1	1	0	0	1	1
C21H42O5	0	0	0	0	0	0	0	0	1	1
C22H14O6	1	1	1	0	1	1	0	0	1	1
C22H30O5	0	1	0	0	1	1	0	0	1	0
C22H46O4	0	0	0	0	0	0	0	0	0	0
C23H18O5	0	1	0	0	1	1	0	0	0	0
C23H34O4	0	1	0	0	1	1	0	0	0	0
C24H22O4	0	1	0	0	0	1	0	0	0	0
C24H38O3	0	1	0	0	0	0	0	0	0	0
C25H10O4	0	1	1	0	0	0	0	0	0	0
C25H26O3	0	0	0	0	0	0	0	0	0	0
C25H42O2	0	1	0	0	0	0	0	0	0	0
C26H14O3	0	1	0	0	0	0	0	0	0	0
C26H30O2	0	1	0	0	0	0	0	0	0	1
C26H46O1	0	0	0	0	0	0	0	0	0	0
C27H18O2	0	0	0	0	0	0	0	0	0	0
C27H34O1	0	0	0	0	0	0	0	0	0	0
C28H22O1	0	0	0	0	0	0	0	0	0	0
C29H10O1	0	0	0	0	0	0	0	0	0	0
C13H12O13	0	0	0	0	0	0	0	0	0	0
C13H28O12	0	0	0	0	0	0	0	0	0	0
C14H16O12	0	1	0	0	0	0	0	0	1	0
C15H20O11	0	0	0	0	0	0	0	0	1	1
C16H8O11	0	0	1	1	1	1	1	0	1	1
C16H24O10	0	0	0	0	0	0	0	0	1	1
C17H12O10	0	0	0	1	1	1	1	1	1	1
C17H28O9	0	0	0	0	0	0	0	0	1	0
C18H16O9	1	0	0	1	1	1	1	1	1	1
C18H32O8	0	0	0	0	0	0	0	0	1	1
C19H20O8	1	1	0	0	1	1	0	0	1	1
C19H36O7	0	0	0	0	0	0	0	0	1	0
C20H8O8	1	1	1	0	1	1	0	0	1	0
C20H24O7	0	1	0	1	1	1	0	0	1	1
C20H40O6	0	0	1	0	0	0	0	0	1	1
C21H12O7	1	1	1	1	1	1	1	0	1	1
C21H28O6	0	1	0	1	1	1	0	0	1	1
C21H44O5	0	0	0	0	0	0	0	0	0	0
C22H16O6	1	1	0	0	1	1	0	0	1	1
C22H32O5	0	1	0	0	1	1	0	0	1	1
C23H20O5	1	1	0	0	1	1	0	0	0	0
C23H36O4	0	1	0	0	1	0	0	0	1	0
C24H8O5	0	0	0	0	0	0	0	0	0	0
C24H24O4	1	1	0	0	0	1	0	0	0	0
C24H40O3	0	1	0	0	0	0	0	0	0	0
C25H12O4	1	0	0	0	0	0	0	0	0	0
C25H28O3	0	1	0	0	0	0	0	0	0	0
C25H44O2	0	0	0	0	0	0	0	0	0	0
C26H16O3	0	0	0	0	0	0	0	0	0	0
C26H32O2	0	0	0	0	0	0	0	0	0	0
C26H48O1	0	0	0	0	0	0	0	0	0	0
C27H20O2	0	0	0	0	0	0	0	0	0	0
C27H36O1	0	0	0	0	0	0	0	0	0	0
C28H8O2	0	0	0	0	0	0	0	0	0	0
C28H24O1	0	0	0	0	0	0	0	0	0	0
C29H12O1	0	0	0	0	0	0	0	0	0	0
C13H14O13	0	0	1	0	0	0	0	0	0	0
C14H18O12	0	0	0	0	0	0	0	0	0	0
C15H6O12	0	0	0	0	0	0	0	0	0	0
C15H22O11	0	0	0	0	0	0	0	0	1	1
C16H10O11	1	0	0	1	1	1	1	1	1	1
C16H26O10	0	0	0	0	0	0	0	0	1	0
C17H14O10	0	0	0	1	1	1	1	1	1	1
C17H30O9	0	0	0	0	0	0	0	0	1	0
C18H18O9	0	0	0	1	1	1	1	0	1	1
C18H34O8	0	0	0	0	0	0	0	0	1	0
C19H6O9	0	0	0	0	1	1	0	0	0	0
C19H22O8	0	0	0	0	1	1	0	0	1	1
C19H38O7	0	0	0	0	0	0	0	0	1	0
C20H10O8	1	1	1	1	1	1	1	0	1	0
C20H26O7	0	1	0	1	1	1	0	0	1	0
C20H42O6	0	0	0	0	0	0	0	0	0	0
C21H14O7	1	1	1	1	1	1	1	1	1	0
C21H30O6	0	1	0	0	1	1	0	0	1	1
C22H18O6	1	1	0	0	1	1	0	0	0	0
C22H34O5	0	1	0	0	1	1	0	0	1	1
C23H22O5	0	1	0	0	1	1	0	0	1	0
C23H38O4	0	1	0	0	1	0	0	0	1	1
[truncated: 19,619 more rows]
