# Supplementary material for: Examination of molecular space and feasible structures of bioactive components of humic substances by FTICR MS data mining in ChEMBL database
Source: Sci Rep. 2019 Aug 19;9:12066. doi: 10.1038/s41598-019-48000-y (PMC6700089; doi:10.1038/s41598-019-48000-y)
Supplement: Supplementary file 1 — Supplementary Files [file 41598_2019_48000_MOESM1_ESM.zip › SupplementaryFiles/Supplementary File S8.csv]

	canonical_smiles	molregno	chembl_id	Formula	Source	Label	H/C	O/C
0	CCC(C)C(=O)C1=C(O)C(=C(O)C(C)(CC=C(C)C)C1=O)CC2C(CCC2(C)O)C(=C)C.CC(C)C(=O)C3=C(O)C(=C(O)C(C)(CC=C(C)C)C3=O)CC4C(CCC4(C)O)C(=C)C	23423	CHEMBL15862	C26H38O5	Multi	General formulae	1.4615384615384615	0.19230769230769232
1	COC1=C(C)C(=O)O/C/1=C\[C@@H](C)CCC\C(=C\CCC(C)(O)CCCc2cocc2)\C	465135	CHEMBL463463	C26H38O5	Multi	General formulae	1.4615384615384615	0.19230769230769232
2	CC1(C)[C@H](O)C[C@H](O)[C@@]2(C)C1C[C@@H](O)[C@]3(C)C2CC[C@@]4(C)[C@@H](C[C@H]5O[C@@]345)c6cocc6	839953	CHEMBL1416069	C26H38O5	Multi	General formulae	1.4615384615384615	0.19230769230769232
3	CC1(C)C(O)CC(O)[C@]2(C)C1CC(O)[C@]3(C)C2CC[C@@]4(C)C(CC5OC345)c6cocc6	898247	CHEMBL1474363	C26H38O5	Multi	General formulae	1.4615384615384615	0.19230769230769232
4	COC(=O)CCC\C=C/C[C@H]1[C@@H](O)C[C@@H](O)C1\C=C\[C@@H](O)CCCCc2ccccc2	143565	CHEMBL422242	C26H38O5	Multi	General formulae	1.4615384615384615	0.19230769230769232
5	COC(=O)CC\C=C/CC[C@@H]1[C@@H](\C=C\C[C@@](C)(O)\C=C\C2=CCCCC2)[C@H](O)CC1=O	154155	CHEMBL329265	C26H38O5	Multi	General formulae	1.4615384615384615	0.19230769230769232
6	CCCC(C[C@@H](O)\C=C\C1[C@H](O)C[C@H](O)[C@@H]1C\C=C/CCCC(=O)O)c2ccccc2	185019	CHEMBL112255	C26H38O5	Multi	General formulae	1.4615384615384615	0.19230769230769232
7	CCCC(C[C@H](O)\C=C\C1[C@H](O)C[C@H](O)[C@@H]1C\C=C/CCCC(=O)O)c2ccccc2	185538	CHEMBL332247	C26H38O5	Multi	General formulae	1.4615384615384615	0.19230769230769232
8	CCCCCCOCC12C[C@@H]3[C@H](C)C(=O)C[C@H]3C4(CC1C=C(C(C)C)[C@@]24C(=O)O)C=O	189355	CHEMBL115190	C26H38O5	Multi	General formulae	1.4615384615384615	0.19230769230769232
9	CCC[C@@H](Cc1ccccc1)O[C@H]2O[C@@H]3O[C@@]4(C)CC[C@H]5[C@H](C)CCC([C@H]2C)[C@@]35OO4	274260	CHEMBL164294	C26H38O5	Multi	General formulae	1.4615384615384615	0.19230769230769232
10	CCC[C@H](Cc1ccccc1)O[C@H]2O[C@@H]3O[C@@]4(C)CC[C@H]5[C@H](C)CCC([C@H]2C)[C@@]35OO4	274263	CHEMBL164125	C26H38O5	Multi	General formulae	1.4615384615384615	0.19230769230769232
11	CCC(C)C(=O)O[C@@H]1C[C@H]2[C@](C)(C\C=C(/C)\C=C)[C@H](C)C[C@H](OC)[C@@]2(C=O)C(=C1)C=O	330935	CHEMBL194808	C26H38O5	Multi	General formulae	1.4615384615384615	0.19230769230769232
12	C[C@@H]1CC[C@H]2C(=CCC[C@]2(C)C[C@@H](OC(=O)C)C3=CC(=O)OC3O)[C@@]1(C)CCC(=C)C	401688	CHEMBL399419	C26H38O5	Multi	General formulae	1.4615384615384615	0.19230769230769232
13	COC\C=C(/C)\CC[C@@]1(C)[C@H](C)CCC2=C1C3CCC2(C)C[C@]3(O)C4=CC(=O)OC4O	401756	CHEMBL236778	C26H38O5	Multi	General formulae	1.4615384615384615	0.19230769230769232
14	CC(C)CC(=O)C1=C(O)C(CC=C(C)C)(CC=C(C)C)C(=O)C2=C1OC(C2)C(C)(C)O	481959	CHEMBL481840	C26H38O5	Multi	General formulae	1.4615384615384615	0.19230769230769232
15	CC(C)CC(=O)C1=C(O)C(=C2OC(CC2(CC=C(C)C)C1=O)C(C)(C)O)CC=C(C)C	481960	CHEMBL521269	C26H38O5	Multi	General formulae	1.4615384615384615	0.19230769230769232
16	CO[C@@]1(C)C[C@@H]2OCC3=CC[C@](C)(C\C=C\C(C)C)[C@@H](\C=C\OC(=O)C=C(C)C)[C@@]23O1	621530	CHEMBL1092304	C26H38O5	Multi	General formulae	1.4615384615384615	0.19230769230769232
17	CO[C@]1(C)C[C@@H]2OCC3=CC[C@](C)(C\C=C\C(C)C)[C@@H](\C=C\OC(=O)C=C(C)C)[C@@]23O1	621531	CHEMBL1092305	C26H38O5	Multi	General formulae	1.4615384615384615	0.19230769230769232
18	CCCCCCOc1cc2O[C@@]3(C)OC[C@H](C)[C@H]3Cc2c4O[C@@]5(C)OC[C@H](C)[C@H]5Cc14	649453	CHEMBL1171997	C26H38O5	Multi	General formulae	1.4615384615384615	0.19230769230769232
19	CCC[C@@H](Cc1ccccc1)OC2O[C@@H]3O[C@@]4(C)CC[C@H]5[C@H](C)CC[C@@H]([C@H]2C)[C@@]35OO4	651771	CHEMBL1169520	C26H38O5	Multi	General formulae	1.4615384615384615	0.19230769230769232
20	CCC[C@H](Cc1ccccc1)OC2O[C@@H]3O[C@@]4(C)CC[C@H]5[C@H](C)CC[C@@H]([C@H]2C)[C@@]35OO4	651772	CHEMBL1169521	C26H38O5	Multi	General formulae	1.4615384615384615	0.19230769230769232
21	CC(=O)O[C@@]1(CC[C@H]2[C@@H]3CC(=C4CC5(CC[C@]4(C)[C@H]3CC[C@]12C)OCCO5)C)C(=O)C	1376608	CHEMBL2104338	C26H38O5	Multi	General formulae	1.4615384615384615	0.19230769230769232
22	CCCC(=O)O[C@@]1(CC[C@H]2[C@@H]3CCC4=CC(=O)CC[C@]4(C)[C@H]3[C@@H](O)C[C@]12C)C(=O)CC	1379456	CHEMBL2107186	C26H38O5	Multi	General formulae	1.4615384615384615	0.19230769230769232
23	CC(C)OC(=O)CCC\C=C/C[C@H]1[C@@H](O)C[C@@H](O)[C@@H]1\C=C\[C@@H](O)CCc2ccccc2	1383874	CHEMBL2111623	C26H38O5	Multi	General formulae	1.4615384615384615	0.19230769230769232
24	CC(C)OC(=O)CCC\C=C/C[C@H]1[C@@H](O)C[C@@H](O)[C@@H]1\C=C\[C@H](O)CCc2ccccc2	1384701	CHEMBL2112450	C26H38O5	Multi	General formulae	1.4615384615384615	0.19230769230769232
25	COC(=O)CCC\C=C/C[C@H]1[C@@H](O)C[C@@H](O)C1\C=C\[C@H](O)CCCCc2ccccc2	1386620	CHEMBL2114229	C26H38O5	Multi	General formulae	1.4615384615384615	0.19230769230769232
26	CCCC(=O)O[C@H]1[C@@H](C)C[C@@]2(OC(=O)C)[C@H]1\C=C(/C)\CC[C@H]3[C@@H](\C=C(/C)\C2=O)C3(C)C	1514691	CHEMBL2315613	C26H38O5	Multi	General formulae	1.4615384615384615	0.19230769230769232
27	CCC(C)C(=O)O[C@H]1[C@@H]2[C@H]([C@@H](C[C@@H](OC(=O)\C=C(/C)\CC)C2=C)C(C)C)\C(=C/C)\C1=O	1524430	CHEMBL2334777	C26H38O5	Multi	General formulae	1.4615384615384615	0.19230769230769232
28	C[C@]12CC[C@@](O)(CC3CO3)C[C@H]1CC[C@@H]4[C@@H]2CC[C@]5(C)[C@H](CC[C@]45O)C6=CC(=O)OC6	1743182	CHEMBL3250527	C26H38O5	Multi	General formulae	1.4615384615384615	0.19230769230769232
29	C[C@]12CC[C@](O)(CC3CO3)C[C@H]1CC[C@@H]4[C@@H]2CC[C@]5(C)[C@H](CC[C@]45O)C6=CC(=O)OC6	1743183	CHEMBL3250528	C26H38O5	Multi	General formulae	1.4615384615384615	0.19230769230769232
30	CCCCCCCCCCCCC(=O)O[C@@H]1[C@@H](C)[C@@]2(O)[C@@H](C=C(CO)C[C@@]3(O)[C@H]2C=C(C)C3=O)[C@@H]4C(C)(C)[C@]14OC(=O)C.C[C@H](CCC(=O)O)C[C@H](C)C[C@H](C)\C(=C\C(=O)[C@H](C)C[C@H](C)C\C=C\[C@@H](C)[C@@H](O)[C@@H](C)[C@@H](O)C[C@@H]5CC[C@](C)(O5)[C@H]6CC[C@](C)(O6)[C@@H](C)O)\O	138649	CHEMBL429195	C35H54O8	PHA-T7	Peat	1.542857142857143	0.22857142857142856
31	C\C=C(/C[C@@H](O)[C@@H](C)[C@H]1CC[C@H]2C3=C[C@H](OC(=O)C)[C@H]4[C@@H](OC(=O)C)[C@H](CC[C@]4(C)[C@@]3(O)CC[C@]12C)OC(=O)C)\C(C)C	445317	CHEMBL445053	C35H54O8	PHA-T7	Peat	1.542857142857143	0.22857142857142856
32	C\C=C(/C[C@@H](O)[C@@H](C)[C@H]1CC[C@H]2C3=C[C@H](OC(=O)C)[C@H]4[C@@H](OC(=O)C)[C@H](CC[C@]4(C)[C@H]3[C@H](O)C[C@]12C)OC(=O)C)\C(C)C	445329	CHEMBL503801	C35H54O8	PHA-T7	Peat	1.542857142857143	0.22857142857142856
33	CC1(C)CC[C@@]2(CC[C@]3(C)C(=CC[C@@H]4[C@@]5(C)CC[C@H](O[C@@H]6OC[C@H](O)[C@H](O)[C@H]6O)[C@@](C)(C=O)[C@@H]5CC[C@@]34C)[C@@H]2C1)C(=O)O	560688	CHEMBL540458	C35H54O8	PHA-T7	Peat	1.542857142857143	0.22857142857142856
34	CC(C)CCC[C@@H](C)[C@H]1CC[C@H]2[C@@H]3[C@@H](OC(=O)CCC(=O)O)C=C4C[C@H](CC[C@]4(C)[C@H]3CC[C@]12C)OC(=O)CCC(=O)O	712258	CHEMBL1276293	C35H54O8	PHA-T7	Peat	1.542857142857143	0.22857142857142856
35	C[C@@H]1O[C@H](CC[C@H]1O)O[C@@H]2CC[C@H](O[C@H]3CC[C@@]4(C)[C@H](CC[C@@H]5[C@@H]4CC[C@]6(C)[C@H](CC[C@]56O)C7=CC(=O)OC7)C3)O[C@H]2C	1171490	CHEMBL1819284	C35H54O8	PHA-T7	Peat	1.542857142857143	0.22857142857142856
36	C[C@H]1O[C@@H](CC[C@@H]1O)O[C@H]2CC[C@@H](O[C@H]3CC[C@@]4(C)[C@H](CC[C@@H]5[C@@H]4CC[C@]6(C)[C@H](CC[C@]56O)C7=CC(=O)OC7)C3)O[C@@H]2C	1171607	CHEMBL1819399	C35H54O8	PHA-T7	Peat	1.542857142857143	0.22857142857142856
37	C[C@H](CC[C@H](OC(=O)C)[C@@H](C)[C@H]1[C@H](C[C@H]2[C@@H]3CC=C4C[C@H](CC[C@]4(C)[C@H]3CC[C@]12C)OC(=O)C)OC(=O)C)COC(=O)C	1365794	CHEMBL2088125	C35H54O8	PHA-T7	Peat	1.542857142857143	0.22857142857142856
38	C[C@H](CC[C@@H](OC(=O)C)[C@@H](C)[C@H]1[C@H](C[C@H]2[C@@H]3CC=C4C[C@H](CC[C@]4(C)[C@H]3CC[C@]12C)OC(=O)C)OC(=O)C)COC(=O)C	1365795	CHEMBL2088126	C35H54O8	PHA-T7	Peat	1.542857142857143	0.22857142857142856
39	[Na+].CO[C@@H](C)[C@H]1C[C@H](C)[C@@H](O1)[C@@H](C)\C=C\C2CC[C@@H](C)[C@@H](O2)\C(=C\[C@H]3CCC[C@@H](C)[C@@H]3[C@H](C)C(=O)C4=C([O-])COC4=O)\CO	1378109	CHEMBL2105839	C35H54O8	PHA-T7	Peat	1.542857142857143	0.22857142857142856
40	CO[C@@H](C)[C@H]1C[C@H](C)[C@@H](O1)[C@@H](C)\C=C\[C@@H]2CC[C@@H](C)[C@@H](O2)\C(=C\[C@H]3CCC[C@@H](C)[C@@H]3[C@H](C)C(=O)C4=C(O)COC4=O)\CO	1378307	CHEMBL2106037	C35H54O8	PHA-T7	Peat	1.542857142857143	0.22857142857142856
41	CO[C@@H](C)[C@H]1C[C@H](C)[C@@H](O1)[C@@H](C)\C=C\C2CC[C@@H](C)[C@@H](O2)\C(=C\[C@H]3CCC[C@@H](C)[C@@H]3[C@H](C)C(=O)C4=C(O)COC4=O)\CO	1383185	CHEMBL2110745	C35H54O8	PHA-T7	Peat	1.542857142857143	0.22857142857142856
42	C[C@@H]1C[C@]2(OC[C@]3(C)O[C@H]23)O[C@H]4C[C@@]5(C)[C@@H]6CC[C@H]7C(C)(C)C(CC[C@@]78C[C@@]68CC[C@]5(C)[C@@H]14)O[C@@H]9OC[C@@H](O)[C@H](O)[C@H]9O	1547730	CHEMBL2373279	C35H54O8	PHA-T7	Peat	1.542857142857143	0.22857142857142856
43	CC(C)CC(=O)O[C@@H](CC=C(C)C)C1=CC(=O)c2c(O)ccc(O)c2C1=O.CC(=CC[C@H](OC(=O)C=C(C)C)C3=CC(=O)c4c(O)ccc(O)c4C3=O)C	188282	CHEMBL115175	C21H22O6	Multi	General formulae	1.0476190476190477	0.2857142857142857
44	COC[C@H]1OC(=O)c2coc3C(=O)C4[C@@H]5CCC(=O)[C@@]5(C)CC=C4[C@]1(C)c23	11955	CHEMBL268976	C21H22O6	Multi	General formulae	1.0476190476190477	0.2857142857142857
45	COC[C@H]1OC(=O)c2coc3C(=O)C4=C(CC[C@@]5(C)[C@H]4CCC5=O)[C@]1(C)c23	12032	CHEMBL13513	C21H22O6	Multi	General formulae	1.0476190476190477	0.2857142857142857
46	COC(=O)C1=CC(=O)C=C2[C@@]3(C)C[C@H](OC(=O)[C@@H]3CC[C@@]12C)c4cocc4	299967	CHEMBL178275	C21H22O6	Multi	General formulae	1.0476190476190477	0.2857142857142857
47	COc1cc2c(CO)c(oc2c(CC=C(C)C)c1O)c3ccc(O)cc3O	554567	CHEMBL560442	C21H22O6	Multi	General formulae	1.0476190476190477	0.2857142857142857
48	CCOc1ccc2c(C)c(oc2c1)C(=O)c3cc(OC)c(OC)c(OC)c3	593542	CHEMBL596245	C21H22O6	Multi	General formulae	1.0476190476190477	0.2857142857142857
49	COc1c2C(=O)[C@H]3O[C@H]3[C@H](C)c2c(COC(=O)\C(=C/C)\C)c4c(C)coc14	1056264	CHEMBL1641932	C21H22O6	Multi	General formulae	1.0476190476190477	0.2857142857142857
50	COC(=O)c1cc2oc1C[C@H]([C@H]3O[C@H]3C4=C[C@@H](OC4=O)[C@@H]2C(=C)C)C(=C)C	1210241	CHEMBL1869670	C21H22O6	Multi	General formulae	1.0476190476190477	0.2857142857142857
51	COC(=O)c1cc2oc1C[C@@H]([C@H]3O[C@H]3C4=C[C@@H](OC4=O)[C@@H]2C(=C)C)C(=C)C	1314830	CHEMBL1993539	C21H22O6	Multi	General formulae	1.0476190476190477	0.2857142857142857
52	OC[C@H]1O[C@H]([C@H](O)[C@@H](O)[C@@H]1O)c2cccc(Cc3oc4ccccc4c3)c2	1335816	CHEMBL2018085	C21H22O6	Multi	General formulae	1.0476190476190477	0.2857142857142857
53	CC\C=C\C(=O)O[C@H](CC=C(C)C)C1=CC(=O)c2c(O)ccc(O)c2C1=O	5053	CHEMBL267275	C21H22O6	Multi	General formulae	1.0476190476190477	0.2857142857142857
54	CC(=CC[C@@H](OC(=O)CCC=C)C1=CC(=O)c2c(O)ccc(O)c2C1=O)C	5114	CHEMBL276448	C21H22O6	Multi	General formulae	1.0476190476190477	0.2857142857142857
55	CC(=CC[C@@H](OC(=O)C=C(C)C)C1=CC(=O)c2c(O)ccc(O)c2C1=O)C	5248	CHEMBL267024	C21H22O6	Multi	General formulae	1.0476190476190477	0.2857142857142857
56	COc1cc(cc(OC)c1OC)C(=O)\C(=C\c2ccc3OCCOc3c2)\C	6261	CHEMBL9926	C21H22O6	Multi	General formulae	1.0476190476190477	0.2857142857142857
57	COc1ccc2Oc3cc(OC)c(c(O)c3C(=O)c2c1OC)C(C)(C)C=C	36201	CHEMBL27150	C21H22O6	Multi	General formulae	1.0476190476190477	0.2857142857142857
58	COc1ccc2Oc3c(CC=C(C)C)c(OC)cc(O)c3C(=O)c2c1OC	36449	CHEMBL26436	C21H22O6	Multi	General formulae	1.0476190476190477	0.2857142857142857
59	COc1ccc2Oc3cc(OC)c4c(OC(C)C4(C)C)c3C(=O)c2c1OC	36506	CHEMBL281665	C21H22O6	Multi	General formulae	1.0476190476190477	0.2857142857142857
60	COc1cc(OCC=C(C)C)c2C(=O)c3c(OC)c(OC)ccc3Oc2c1	36551	CHEMBL27404	C21H22O6	Multi	General formulae	1.0476190476190477	0.2857142857142857
61	COc1ccc2Oc3cc(OC)c(CC=C(C)C)c(O)c3C(=O)c2c1OC	36805	CHEMBL25806	C21H22O6	Multi	General formulae	1.0476190476190477	0.2857142857142857
62	CCC(=O)OC(C)OC(=O)C(C)c1ccc2OCc3ccccc3Oc2c1	45876	CHEMBL34741	C21H22O6	Multi	General formulae	1.0476190476190477	0.2857142857142857
63	COc1ccc(cc1O)C2=C(C(=O)CC2)c3cc(OC)c(OC)c(OC)c3	91821	CHEMBL58389	C21H22O6	Multi	General formulae	1.0476190476190477	0.2857142857142857
64	COc1c(ccc2Oc3c(O)cc(C)cc3COC(=O)c12)C(=O)CC(C)C	188667	CHEMBL117045	C21H22O6	Multi	General formulae	1.0476190476190477	0.2857142857142857
65	COc1ccc2C=C(C(Oc2c1)c3cc(OC)c(OC)c(OC)c3)C(=O)C	198848	CHEMBL120177	C21H22O6	Multi	General formulae	1.0476190476190477	0.2857142857142857
66	CCCCCCOc1ccc(\C=C/2\Oc3c(O)c(O)ccc3C2=O)c(O)c1	223405	CHEMBL135231	C21H22O6	Multi	General formulae	1.0476190476190477	0.2857142857142857
67	COc1cc(ccc1COc2ccc(C(=O)C)c(O)c2CC(=C)C)C(=O)O	279051	CHEMBL168480	C21H22O6	Multi	General formulae	1.0476190476190477	0.2857142857142857
68	COc1cc(ccc1COc2ccc(C(=O)C)c(O)c2C=C(C)C)C(=O)O	279089	CHEMBL424561	C21H22O6	Multi	General formulae	1.0476190476190477	0.2857142857142857
69	COc1ccc(cc1)C2=C(C(=O)CC2O)c3cc(OC)c(OC)c(OC)c3	371406	CHEMBL221828	C21H22O6	Multi	General formulae	1.0476190476190477	0.2857142857142857
70	COc1ccc(cc1)C2=C(C(=O)C(O)C2)c3cc(OC)c(OC)c(OC)c3	371533	CHEMBL376861	C21H22O6	Multi	General formulae	1.0476190476190477	0.2857142857142857
71	COc1cc(cc(CC=C(C)C)c1O)[C@@H]2CC(=O)c3c(O)cc(O)cc3O2	381026	CHEMBL388722	C21H22O6	Multi	General formulae	1.0476190476190477	0.2857142857142857
72	CC(CO)CCc1cc2C3Oc4cc5OCOc5cc4C3COc2cc1O	406125	CHEMBL239035	C21H22O6	Multi	General formulae	1.0476190476190477	0.2857142857142857
73	COC1=C(C(=O)[C@H](O)[C@](O)(C1)c2ccc(OC)cc2)c3ccc(OC)cc3	420213	CHEMBL400085	C21H22O6	Multi	General formulae	1.0476190476190477	0.2857142857142857
74	COc1ccc2[C@@H]3Oc4c5C[C@H](O)C(C)(C)Oc5ccc4[C@]3(O)COc2c1	425194	CHEMBL269337	C21H22O6	Multi	General formulae	1.0476190476190477	0.2857142857142857
75	COc1ccc(cc1OC)[C@H]2OC[C@H]3[C@@H]2CO[C@@H]3c4ccc5OCOc5c4	444367	CHEMBL462822	C21H22O6	Multi	General formulae	1.0476190476190477	0.2857142857142857
76	COc1cc(ccc1O)[C@H]2OC[C@H]3[C@@H]2CO[C@@H]3c4ccc5OCOc5c4C	444368	CHEMBL462823	C21H22O6	Multi	General formulae	1.0476190476190477	0.2857142857142857
77	C\C=C\C=C\C=C\C1=CC2=CC(=O)[C@](C)(OC(=O)C[C@H](C)O)C(=O)C2=CO1	445140	CHEMBL454066	C21H22O6	Multi	General formulae	1.0476190476190477	0.2857142857142857
78	COc1cc(ccc1O)C2CC(=O)c3c(O)cc(O)c(CC=C(C)C)c3O2	452089	CHEMBL486858	C21H22O6	Multi	General formulae	1.0476190476190477	0.2857142857142857
79	COc1cc(CC=C)cc(OC)c1OC(C)C(=O)c2ccc3OCOc3c2	463257	CHEMBL516537	C21H22O6	Multi	General formulae	1.0476190476190477	0.2857142857142857
80	CC(=CC[C@H](OC(=O)C=C(C)C)C1=CC(=O)c2c(O)ccc(O)c2C1=O)C	465415	CHEMBL513640	C21H22O6	Multi	General formulae	1.0476190476190477	0.2857142857142857
81	COc1ccc(cc1O)C(=O)C2=CCCc3c(OC)c(OC)c(OC)cc23	470689	CHEMBL510663	C21H22O6	Multi	General formulae	1.0476190476190477	0.2857142857142857
82	COc1cc2C3CCc4c(OC)c(OC)c(OC)cc4C3C(=O)c2cc1O	470765	CHEMBL516613	C21H22O6	Multi	General formulae	1.0476190476190477	0.2857142857142857
83	COc1cc(O)c(CC(O)C(=C)C)c(O)c1C(=O)\C=C\c2ccc(O)cc2	481925	CHEMBL479500	C21H22O6	Multi	General formulae	1.0476190476190477	0.2857142857142857
84	COc1cc2OC(C)(C)C(O)Cc2c(O)c1C(=O)\C=C\c3ccc(O)cc3	481940	CHEMBL520430	C21H22O6	Multi	General formulae	1.0476190476190477	0.2857142857142857
85	CO[C@@H]1OC[C@H](Cc2ccc3OCOc3c2)[C@H]1Cc4ccc5OCOc5c4	482165	CHEMBL520915	C21H22O6	Multi	General formulae	1.0476190476190477	0.2857142857142857
86	COC1=C[C@]2(CC=C)[C@H](C)[C@@H](OC2=CC1=O)c3cc(OC)c4OCOc4c3	484772	CHEMBL524122	C21H22O6	Multi	General formulae	1.0476190476190477	0.2857142857142857
87	COc1cc(O)c(CC=C(C)C)c(O)c1C(=O)\C=C\c2ccc(O)c(O)c2	488120	CHEMBL467145	C21H22O6	Multi	General formulae	1.0476190476190477	0.2857142857142857
88	COc1cc(O)c(CC=C(C)C)c(O)c1C(=O)\C=C\c2cc(O)cc(O)c2	488121	CHEMBL467146	C21H22O6	Multi	General formulae	1.0476190476190477	0.2857142857142857
89	COc1c(O)c2CCCCC(=O)\C=C/c3cc(O)c(O)c(c3)c(c2)c1OC	492502	CHEMBL490838	C21H22O6	Multi	General formulae	1.0476190476190477	0.2857142857142857
90	O[C@H]1[C@@H](O)C2(Oc3ccc4C(=CC(=O)Oc4c13)O)C5CC6CC(CC2C6)C5	494950	CHEMBL496562	C21H22O6	Multi	General formulae	1.0476190476190477	0.2857142857142857
91	COC1=C(OC)C(=O)[C@]23C(=C1)C[C@@H](C)[C@@]2(C)[C@@H](O)c4cc5OCOc5cc34	502475	CHEMBL497452	C21H22O6	Multi	General formulae	1.0476190476190477	0.2857142857142857
92	COc1cc(CCC(=O)\C=C(/O)\C=C\c2ccc(O)c(OC)c2)ccc1O	505499	CHEMBL518119	C21H22O6	Multi	General formulae	1.0476190476190477	0.2857142857142857
93	OC1C[C@]2(CCC3(O2)C=CC(=O)C=C3)O[C@]4(CCC5(O4)C=CC(=O)C=C5)C1	511013	CHEMBL524800	C21H22O6	Multi	General formulae	1.0476190476190477	0.2857142857142857
94	OC1C[C@]2(CCC3(O2)C=CC(=O)C=C3)O[C@@]4(CCC5(O4)C=CC(=O)C=C5)C1	511015	CHEMBL497294	C21H22O6	Multi	General formulae	1.0476190476190477	0.2857142857142857
95	CC(C)[C@]12O[C@H]1[C@@H]3O[C@@]34[C@@]5(C)CCC6=C(COC6=O)C5=C[C@@H]7O[C@]47[C@]28CO8	558011	CHEMBL560360	C21H22O6	Multi	General formulae	1.0476190476190477	0.2857142857142857
96	COc1cc2[C@@H]3COc4cc5OC(C)(C)[C@H](O)Cc5cc4[C@@H]3Oc2cc1O	561844	CHEMBL550232	C21H22O6	Multi	General formulae	1.0476190476190477	0.2857142857142857
97	COCc1cc(COC)c(C(=O)\C=C\c2ccc3OCOc3c2)c(OC)c1	590806	CHEMBL589851	C21H22O6	Multi	General formulae	1.0476190476190477	0.2857142857142857
98	CCCCCCC1=C(Oc2cc(O)cc(O)c2C1=O)c3ccc(O)c(O)c3	595758	CHEMBL596552	C21H22O6	Multi	General formulae	1.0476190476190477	0.2857142857142857
99	COc1ccc(\C=C\2/CO[C@@H]([C@H]2C(=O)O)c3cc(OC)cc(OC)c3)cc1	615913	CHEMBL1093389	C21H22O6	Multi	General formulae	1.0476190476190477	0.2857142857142857
100	COc1ccc(\C=C\2/CO[C@H]([C@@H]2C(=O)O)c3cc(OC)cc(OC)c3)cc1	615914	CHEMBL1091096	C21H22O6	Multi	General formulae	1.0476190476190477	0.2857142857142857
101	COc1ccc(\C=C\2/COC(C2C(=O)O)c3cc(OC)cc(OC)c3)cc1	615915	CHEMBL1091097	C21H22O6	Multi	General formulae	1.0476190476190477	0.2857142857142857
102	CCC(C)C(=O)O[C@@H]1[C@H](Oc2cc(OC)cc(O)c2C1=O)c3ccccc3	624722	CHEMBL1099268	C21H22O6	Multi	General formulae	1.0476190476190477	0.2857142857142857
103	CC1(COC2=CC3Oc4ccccc4C(=O)C3C(=C2)OCC5(C)CO5)CO1	702054	CHEMBL1242821	C21H22O6	Multi	General formulae	1.0476190476190477	0.2857142857142857
104	COc1cc(CCC(=O)CC(=O)\C=C\c2ccc(O)c(OC)c2)ccc1O	703787	CHEMBL1254325	C21H22O6	Multi	General formulae	1.0476190476190477	0.2857142857142857
105	CCC1=C(O)C2=C(OC(=CC2=O)c3ccc(O)c(O)c3)C(CC)(CC)C1=O	704291	CHEMBL1254824	C21H22O6	Multi	General formulae	1.0476190476190477	0.2857142857142857
106	CCCCCCOc1cc(O)cc2OC(=CC(=O)c12)c3ccc(O)c(O)c3	713860	CHEMBL1277879	C21H22O6	Multi	General formulae	1.0476190476190477	0.2857142857142857
107	COc1ccc(cc1)[C@@H]2C[C@H](OCc3ccc(CO)cc3)OC(=C2)C(=O)O	901512	CHEMBL1477628	C21H22O6	Multi	General formulae	1.0476190476190477	0.2857142857142857
108	COC(=O)C1C2C=CC(C3CC23)C1C(=O)OCC(=O)c4ccc(OC)cc4	928575	CHEMBL1504691	C21H22O6	Multi	General formulae	1.0476190476190477	0.2857142857142857
109	COc1ccccc1C(=O)COC(=O)COc2cccc3CC(C)(C)Oc23	948194	CHEMBL1524310	C21H22O6	Multi	General formulae	1.0476190476190477	0.2857142857142857
110	CCOc1ccc(\C=C\C(=O)OCC(=O)c2ccccc2OC)cc1OC	1026013	CHEMBL1602129	C21H22O6	Multi	General formulae	1.0476190476190477	0.2857142857142857
111	COc1cc(\C=C\C(=O)OC(C)C(=O)c2ccccc2)cc(OC)c1OC	1033897	CHEMBL1610013	C21H22O6	Multi	General formulae	1.0476190476190477	0.2857142857142857
112	COc1ccc(cc1O)[C@@H]2CC(=O)c3c(O)cc(O)c(CC=C(C)C)c3O2	1077835	CHEMBL1689340	C21H22O6	Multi	General formulae	1.0476190476190477	0.2857142857142857
113	COc1ccc(C(=O)\C=C\c2ccc(O)cc2)c(O)c1CC(OO)C(=C)C	1099185	CHEMBL1718454	C21H22O6	Multi	General formulae	1.0476190476190477	0.2857142857142857
114	COc1cc(O)c(\C=C/C(C)(C)O)c2OC(CC(=O)c12)c3ccc(O)cc3	1150934	CHEMBL1784259	C21H22O6	Multi	General formulae	1.0476190476190477	0.2857142857142857
115	COc1cc(O)c(\C=C/C(C)(C)O)c(O)c1C(=O)\C=C\c2ccc(O)cc2	1150935	CHEMBL1784260	C21H22O6	Multi	General formulae	1.0476190476190477	0.2857142857142857
116	COc1cc(O)c(cc1CC=C(C)C)[C@]2(O)COc3cc(O)ccc3C2=O	1166989	CHEMBL1811971	C21H22O6	Multi	General formulae	1.0476190476190477	0.2857142857142857
117	CCC(=O)c1ccc(OC(=O)\C=C\c2cc(OC)c(OC)c(OC)c2)cc1	1212811	CHEMBL1872240	C21H22O6	Multi	General formulae	1.0476190476190477	0.2857142857142857
118	COC1=C[C@]2(CC=C)[C@H](C)[C@@H](OC2=C(OC)C1=O)c3ccc4OCOc4c3	1228948	CHEMBL1888377	C21H22O6	Multi	General formulae	1.0476190476190477	0.2857142857142857
119	COc1ccc(\C=C\C(=O)c2ccc(OCC=C)cc2O)c(OC)c1OC	1269021	CHEMBL1928058	C21H22O6	Multi	General formulae	1.0476190476190477	0.2857142857142857
120	COc1cc(\C=C\C(=O)c2ccc(OCC=C)cc2O)cc(OC)c1OC	1269027	CHEMBL1928064	C21H22O6	Multi	General formulae	1.0476190476190477	0.2857142857142857
121	COc1cc(OC)c(\C=C\C(=O)c2ccc(OCC=C)cc2O)cc1OC	1269028	CHEMBL1928065	C21H22O6	Multi	General formulae	1.0476190476190477	0.2857142857142857
122	COc1cc2C\C(=C/c3cc(OC)c(OC)c(OC)c3)\C(=O)c2cc1OC	1302357	CHEMBL1981066	C21H22O6	Multi	General formulae	1.0476190476190477	0.2857142857142857
123	COC1CC(OC(=O)c2ccccc2)C(OC(=O)c3ccccc3)C(C)O1	1307175	CHEMBL1985884	C21H22O6	Multi	General formulae	1.0476190476190477	0.2857142857142857
124	COc1c(O)c(O)c(cc1C(C)(C)C=C)[C@@H]2COc3cc(O)ccc3C2=O	1308577	CHEMBL1987286	C21H22O6	Multi	General formulae	1.0476190476190477	0.2857142857142857
125	CC(=CCC(OC(=O)C=C(C)C)c1cc(O)c2C(=O)C=CC(=O)c2c1O)C	1323933	CHEMBL2002642	C21H22O6	Multi	General formulae	1.0476190476190477	0.2857142857142857
126	COc1ccc(C[C@H]2COC(=O)[C@@H]2Cc3ccc4OCOc4c3)cc1OC	1462337	CHEMBL2228191	C21H22O6	Multi	General formulae	1.0476190476190477	0.2857142857142857
127	COc1cc(OC)c(cc1OC(=O)C)[C@H](C=C)c2ccccc2OC(=O)C	1463751	CHEMBL2229591	C21H22O6	Multi	General formulae	1.0476190476190477	0.2857142857142857
128	CC(C)Oc1ccc(cc1)C2=CC(=O)c3c(O)c(O)c(OC(C)C)cc3O2	1470743	CHEMBL2235236	C21H22O6	Multi	General formulae	1.0476190476190477	0.2857142857142857
129	CC(C)Oc1ccc(cc1OC(C)C)C2=CC(=O)c3c(O)cc(O)cc3O2	1470748	CHEMBL2235241	C21H22O6	Multi	General formulae	1.0476190476190477	0.2857142857142857
130	COc1cc(\C=C\C(=O)c2c(O)cc(O)cc2O)cc(C(C)C(=C)C)c1O	1500851	CHEMBL2297264	C21H22O6	Multi	General formulae	1.0476190476190477	0.2857142857142857
131	COc1ccc(CC(OC(=O)\C=C\c2ccc(C)cc2)C(=O)O)cc1OC	1522899	CHEMBL2333262	C21H22O6	Multi	General formulae	1.0476190476190477	0.2857142857142857
132	COc1cc2OC(Cc2c(O)c1C(=O)\C=C\c3ccc(O)cc3)C(C)(C)O	1527037	CHEMBL2337358	C21H22O6	Multi	General formulae	1.0476190476190477	0.2857142857142857
133	COc1cc2OC(Cc2c3O[C@@H](CC(=O)c13)c4ccc(O)cc4)C(C)(C)O	1527039	CHEMBL2337360	C21H22O6	Multi	General formulae	1.0476190476190477	0.2857142857142857
134	COC1OC2COC(OC2C3OC(OC13)c4ccccc4)c5ccccc5	1536528	CHEMBL2359339	C21H22O6	Multi	General formulae	1.0476190476190477	0.2857142857142857
135	COC1=C[C@@]2(CC=C)[C@H](C)[C@H](OC2=C(OC)C1=O)c3ccc4OCOc4c3	1539778	CHEMBL2362589	C21H22O6	Multi	General formulae	1.0476190476190477	0.2857142857142857
136	COc1cc2Oc3c(OC)c4OC(C)(C)CCc4cc3C(=O)c2cc1OC	1563799	CHEMBL2387027	C21H22O6	Multi	General formulae	1.0476190476190477	0.2857142857142857
137	COc1cc2Oc3c(OC)c4CCC(C)(C)Oc4cc3C(=O)c2cc1OC	1563806	CHEMBL2387033	C21H22O6	Multi	General formulae	1.0476190476190477	0.2857142857142857
138	CCCCCCOc1cc(O)c2C(=O)C=C(Oc2c1)c3ccc(O)c(O)c3	1573893	CHEMBL2409470	C21H22O6	Multi	General formulae	1.0476190476190477	0.2857142857142857
139	COC1OC[C@@H](Cc2ccc3OCOc3c2)[C@@H]1Cc4ccc5OCOc5c4	1583857	CHEMBL2431797	C21H22O6	Multi	General formulae	1.0476190476190477	0.2857142857142857
140	COc1ccc(cc1OC)[C@@H]2OC[C@H]3[C@@H]2CO[C@@H]3c4ccc5OCOc5c4	1589259	CHEMBL2442732	C21H22O6	Multi	General formulae	1.0476190476190477	0.2857142857142857
141	COc1ccc2c(C[C@H]3O[C@@]2(C=C3)c4cc(OC)c(OC)c(OC)c4)c1O	1607513	CHEMBL3093135	C21H22O6	Multi	General formulae	1.0476190476190477	0.2857142857142857
142	CCCCCCCCCCCCCC(=O)OCC1(C)[C@H]2[C@@H]3C=C(CO)C[C@@]4(O)[C@@H](C=C(C)C4=O)[C@@]3(O)[C@H](C)[C@@H](O)[C@@]12OC(=O)C.CC(=O)C.C\C(=C/C=C/C(=C/C(=O)O)/C)\C=C\C5=C(C)CCCC5(C)C	227953	CHEMBL266344	C20H28O2	Unpresented	Unpresented formulae	1.4	0.1
143	CC1(O)C[C@@]23CCC4c5ccoc5CC[C@@]4(C)C2CCC1C3	43330	CHEMBL283392	C20H28O2	Unpresented	Unpresented formulae	1.4	0.1
144	CC1(C)CCC[C@@]2(C)[C@H]1C[C@H](O)C(=C)[C@@H]2\C=C\c3cocc3	95241	CHEMBL64407	C20H28O2	Unpresented	Unpresented formulae	1.4	0.1
145	CC1(C)CCC[C@@]2(C)[C@H]1C[C@@H](O)C(=C)[C@@H]2\C=C\c3cocc3	95506	CHEMBL64421	C20H28O2	Unpresented	Unpresented formulae	1.4	0.1
146	C[C@]12CCC3C(CC[C@H]4Cc5occc5C[C@H]34)C1CC[C@@H]2O	222869	CHEMBL132178	C20H28O2	Unpresented	Unpresented formulae	1.4	0.1
147	CC1(C)CCC[C@]2(C)[C@@H](\C=C\c3cocc3)C(=C)C[C@@H](O)[C@@H]12	471482	CHEMBL462050	C20H28O2	Unpresented	Unpresented formulae	1.4	0.1
148	C\C\1=C/C(O)CC(=C)CC[C@@H]2CCc3coc(C1)c3C2(C)C	484305	CHEMBL523103	C20H28O2	Unpresented	Unpresented formulae	1.4	0.1
149	CC1(C)[C@@H]2CC[C@]3(C)[C@H](CCc4cocc34)[C@@]2(C)CCC1=O	503894	CHEMBL506381	C20H28O2	Unpresented	Unpresented formulae	1.4	0.1
150	CC1=CC(=O)[C@H]2C(C)(C)CCC[C@]2(C)[C@H]1CCc3cocc3	623163	CHEMBL1093516	C20H28O2	Unpresented	Unpresented formulae	1.4	0.1
151	C\C(=C/C=C/C(=C/C(=O)O)/C)\C=C\C1=C(C)CCCC1(C)C	2208	CHEMBL38	C20H28O2	Unpresented	Unpresented formulae	1.4	0.1
152	CC(C)c1ccc2c(CC[C@H]3[C@@](C)(CCC[C@]23C)C(=O)O)c1	11026	CHEMBL12850	C20H28O2	Unpresented	Unpresented formulae	1.4	0.1
153	CC(C)(C)c1cc(cc2c1OCC2(C)C)C(=O)C3CCCC3	13165	CHEMBL14169	C20H28O2	Unpresented	Unpresented formulae	1.4	0.1
154	CC(C)(C)c1cc(cc(c1O)C(C)(C)C)C(=O)CCCC#C	13173	CHEMBL13878	C20H28O2	Unpresented	Unpresented formulae	1.4	0.1
155	CC(C)(C)c1cc(cc2c1OCC2(C)C)C(=O)CCC3CC3	13206	CHEMBL14181	C20H28O2	Unpresented	Unpresented formulae	1.4	0.1
156	C\C(=C\C(=O)O)\C=C\C=C(/C)\C=C\C1=C(C)CCCC1(C)C	13928	CHEMBL547	C20H28O2	Unpresented	Unpresented formulae	1.4	0.1
157	CC(C)(C)c1cc(cc2CCCOc12)C(=O)CCCC3CC3	14408	CHEMBL15077	C20H28O2	Unpresented	Unpresented formulae	1.4	0.1
158	CC(=O)C[C@@]12CCC[C@H]1[C@@H]3CCC4=CC(=O)CC[C@@H]4[C@H]3CC2	14568	CHEMBL15128	C20H28O2	Unpresented	Unpresented formulae	1.4	0.1
159	CCOC(=O)\C=C(/C)\C=C\C=C(/C)\C=C\C1CC2CCC1C2	25069	CHEMBL282506	C20H28O2	Unpresented	Unpresented formulae	1.4	0.1
160	C\C(=C\C=C\C(=C\C(=O)O)\C)\C=C\C1=C(C)CCCC1(C)C	33216	CHEMBL705	C20H28O2	Unpresented	Unpresented formulae	1.4	0.1
161	C[C@@H]1CC2C3CCC(=O)C3(C)CCC2C4(C)CCC(=O)C=C14	33639	CHEMBL284238	C20H28O2	Unpresented	Unpresented formulae	1.4	0.1
162	C[C@H]1CC2C3CCC(=O)C3(C)CCC2C4(C)CCC(=O)C=C14	33668	CHEMBL25588	C20H28O2	Unpresented	Unpresented formulae	1.4	0.1
163	CC(=O)[C@H]1CC[C@H]2[C@@H]3CCC4=CC(=O)CC[C@@H]4[C@H]3CC[C@]12C	42076	CHEMBL284109	C20H28O2	Unpresented	Unpresented formulae	1.4	0.1
164	C\C(=C/C=O)\C=C\C=C(/C)\C=C\C1=C(C)C(O)CCC1(C)C	58453	CHEMBL41592	C20H28O2	Unpresented	Unpresented formulae	1.4	0.1
165	C\C(=C/C=O)\C=C\C=C(/C)\C=C\C12OC1(C)CCCC2(C)C	59265	CHEMBL446649	C20H28O2	Unpresented	Unpresented formulae	1.4	0.1
166	C\C(=C/C=C/C(=C/C(=O)O)/C)\C=C/C1=C(C)CCCC1(C)C	68407	CHEMBL44478	C20H28O2	Unpresented	Unpresented formulae	1.4	0.1
167	CC(=O)[C@H]1CCC2C3CCC4=CC(=O)CC[C@@H]4C3CC[C@]12C	121025	CHEMBL77978	C20H28O2	Unpresented	Unpresented formulae	1.4	0.1
168	CC(=O)[C@H]1CC[C@H]2[C@@H]3CCC4=CC(=O)CCC4[C@H]3CC[C@]12C	137675	CHEMBL313342	C20H28O2	Unpresented	Unpresented formulae	1.4	0.1
169	CC(=O)C1CCC2\C(=C\C=C3CCC(=O)CC3)\CCC[C@]12C	147806	CHEMBL92534	C20H28O2	Unpresented	Unpresented formulae	1.4	0.1
170	CC[C@]12CCC(=O)C=C1CCC3C4CCC(=O)[C@@]4(C)CCC23	163604	CHEMBL319108	C20H28O2	Unpresented	Unpresented formulae	1.4	0.1
171	CO[C@H]1CC[C@H]2[C@@H]3CCc4cc(OC)ccc4[C@H]3CC[C@]12C	189722	CHEMBL326087	C20H28O2	Unpresented	Unpresented formulae	1.4	0.1
172	CC(C)C1=C(C)CCC/C/1=C\C(=C\C=C\C(=C\C(=O)O)\C)\C	199410	CHEMBL333032	C20H28O2	Unpresented	Unpresented formulae	1.4	0.1
173	C[C@@H]1CC2=CC(=O)CCC2=C3CCC4(C)C(CC[C@]4(C)O)C13	213758	CHEMBL338287	C20H28O2	Unpresented	Unpresented formulae	1.4	0.1
174	CCCC12CCC3=C4CCC(=O)C=C4CCC3C1CC[C@@H]2O	214103	CHEMBL128739	C20H28O2	Unpresented	Unpresented formulae	1.4	0.1
175	C\C(=C/C=C/C(=C)CC(=O)O)\C=C\C1=C(C)CCCC1(C)C	255513	CHEMBL345345	C20H28O2	Unpresented	Unpresented formulae	1.4	0.1
176	CC(=O)[C@H]1CCC2C3CCC4=CC(=O)CCC4C3CC[C@]12C	256829	CHEMBL152385	C20H28O2	Unpresented	Unpresented formulae	1.4	0.1
177	CCCCCc1cc(O)c2C3=C(CCCC3)C(C)(C)Oc2c1	259162	CHEMBL155362	C20H28O2	Unpresented	Unpresented formulae	1.4	0.1
178	CC[C@H]1C[C@]2(C)[C@@H](O)CC[C@H]2[C@@H]3CCc4cc(O)ccc4[C@@H]13	295991	CHEMBL362396	C20H28O2	Unpresented	Unpresented formulae	1.4	0.1
179	C\C(=C/C(=O)O)\C=C\CC(=C)\C=C\C1=C(C)CCCC1(C)C	306746	CHEMBL426963	C20H28O2	Unpresented	Unpresented formulae	1.4	0.1
180	C\C(=C\C(=O)O)\C=C\CC(=C)\C=C\C1=C(C)CCCC1(C)C	306747	CHEMBL182393	C20H28O2	Unpresented	Unpresented formulae	1.4	0.1
181	CC[C@H]1C[C@]2(C)[C@@H](O)CCC2C3CCC4=CC(=O)CCC4=C13	313079	CHEMBL184228	C20H28O2	Unpresented	Unpresented formulae	1.4	0.1
182	CCc1cc2[C@H]3CC[C@]4(C)[C@@H](O)CC[C@H]4[C@@H]3CCc2cc1O	318648	CHEMBL363358	C20H28O2	Unpresented	Unpresented formulae	1.4	0.1
183	CC(C)c1cc2C(=O)C[C@H]3C(C)(C)CCC[C@]3(C)c2cc1O	325189	CHEMBL195296	C20H28O2	Unpresented	Unpresented formulae	1.4	0.1
184	C[C@]12CCC3C(CC=C4C[C@@H](O)CC[C@]34C#C)C1CC[C@@H]2O	338860	CHEMBL437065	C20H28O2	Unpresented	Unpresented formulae	1.4	0.1
185	C[C@]12CCC3C(CCC4=CC(=O)CC[C@]34C=C)C1CC[C@@H]2O	339320	CHEMBL203748	C20H28O2	Unpresented	Unpresented formulae	1.4	0.1
186	CC1(C)CCC[C@]2(C)[C@@H]1CC[C@]34[C@H]2C[C@H]5C(C3=O)[C@@]5(C)C4=O	379839	CHEMBL388792	C20H28O2	Unpresented	Unpresented formulae	1.4	0.1
187	CC1(C)[C@@H]2CC[C@@]34CC(=C)[C@H](C[C@@H]3[C@@]2(C)CCC1=O)CC4=O	379871	CHEMBL226103	C20H28O2	Unpresented	Unpresented formulae	1.4	0.1
188	C[C@]12CC[C@H]3[C@@H](CCC4=CC(=O)CC[C@]34C=C)[C@@H]1CC[C@@H]2O	410921	CHEMBL246140	C20H28O2	Unpresented	Unpresented formulae	1.4	0.1
189	C[C@]12CC[C@H]3[C@@H](CC=C4[C@H]5CC[C@@]34CCC5=O)[C@@H]1CC[C@@H]2O	410963	CHEMBL397344	C20H28O2	Unpresented	Unpresented formulae	1.4	0.1
190	CC1=CC[C@@H]2[C@@H](C1)c3c(O)cc(cc3OC2(C)C)C(C)(C)C	418876	CHEMBL276083	C20H28O2	Unpresented	Unpresented formulae	1.4	0.1
191	C\C(=C/C=O)\C=C\C=C(/C)\C=C\C1=C(C)C[C@H](O)CC1(C)C	427120	CHEMBL256122	C20H28O2	Unpresented	Unpresented formulae	1.4	0.1
192	C[C@@H]1CC2=CC(=O)C=C[C@]2(C)[C@H]3CC[C@]4(C)[C@@H](O)CC[C@H]4[C@H]13	428832	CHEMBL260639	C20H28O2	Unpresented	Unpresented formulae	1.4	0.1
193	COc1ccc(\C=C\[C@@](C)(CCC=C(C)C)C=C)cc1OC	431996	CHEMBL260332	C20H28O2	Unpresented	Unpresented formulae	1.4	0.1
194	CC(C)C1=CC=C2C(=C(O)C[C@H]3C(C)(C)CCC[C@]23C)C1=O	442703	CHEMBL487591	C20H28O2	Unpresented	Unpresented formulae	1.4	0.1
195	CC(=CC(=O)\C=C(/C)\C1CC[C@@]2(C)CC(=O)C=C(C)[C@@H]2C1)C	442711	CHEMBL488608	C20H28O2	Unpresented	Unpresented formulae	1.4	0.1
196	COc1cc(\C=C\C)ccc1OC\C=C(/C)\CCC=C(C)C	443335	CHEMBL465828	C20H28O2	Unpresented	Unpresented formulae	1.4	0.1
197	Cc1c(O)cc2c(CC[C@@H]3C(C)(C)[C@H](O)CC[C@@]23C)c1C=C	462481	CHEMBL451294	C20H28O2	Unpresented	Unpresented formulae	1.4	0.1
198	COC(=O)\C=C\C=C\C(=C/C(=C/[C@@H](C)C\C=C(/C)\C=C)/C)\C	464826	CHEMBL464288	C20H28O2	Unpresented	Unpresented formulae	1.4	0.1
199	CC(C)[C@H]1C(=O)C[C@]2(C)CC(=O)C(=C)CC\C=C(/C)\C\C=C\1/2	465820	CHEMBL516178	C20H28O2	Unpresented	Unpresented formulae	1.4	0.1
200	CC(C)C1=C2CC\C(=C\CCC(=C)C(=O)C[C@]2(C)CC1=O)\C	465823	CHEMBL459256	C20H28O2	Unpresented	Unpresented formulae	1.4	0.1
201	C\C(=C/C[C@H]1C(=C)C[C@H]2OC(=O)[C@@]3(C)CCC[C@@]1(C)[C@@H]23)\C=C	481264	CHEMBL480260	C20H28O2	Unpresented	Unpresented formulae	1.4	0.1
202	C\C\1=C/CC\C(=C\[C@@H]2OC(=O)C(=C2CC\C(=C\CC1)\C)C)\C	483405	CHEMBL484850	C20H28O2	Unpresented	Unpresented formulae	1.4	0.1
203	C\C\1=C/CCC(=C)CC[C@@H]2CCC3=C(C(=O)[C@@H]1[C@H]3O)C2(C)C	484319	CHEMBL520838	C20H28O2	Unpresented	Unpresented formulae	1.4	0.1
204	C\C\1=C/CC\C(=C\[C@@H]2OC(=O)C(=C)[C@H]2CC\C(=C\CC1)\C)\C	484321	CHEMBL485274	C20H28O2	Unpresented	Unpresented formulae	1.4	0.1
205	CC1(C)CCC[C@@]2(C)[C@H]1CCC3=CC(=O)[C@@]4(C)C[C@]23CC4=O	485310	CHEMBL503391	C20H28O2	Unpresented	Unpresented formulae	1.4	0.1
206	CC(=CC\C=C/1\COC(=O)[C@@H]2[C@@H]1CC\C(=C\CCC2=C)\C)C	504003	CHEMBL517471	C20H28O2	Unpresented	Unpresented formulae	1.4	0.1
207	CC(C)c1c(O)ccc2c1CC[C@H]3[C@](C)(CCC[C@]23C)C=O	505705	CHEMBL478772	C20H28O2	Unpresented	Unpresented formulae	1.4	0.1
208	CC(C)[C@@H]1CC(=O)[C@@]2(C)CC3=C(C)C(=O)C[C@H]3\C(=C/C[C@H]12)\C	506351	CHEMBL477737	C20H28O2	Unpresented	Unpresented formulae	1.4	0.1
209	C[C@@H]1CC2=CC(=O)CC[C@]2(C)[C@H]3CC[C@@]4(C)[C@@H](CCC4=O)[C@H]13	507859	CHEMBL487113	C20H28O2	Unpresented	Unpresented formulae	1.4	0.1
210	CC(=CCC\C(=C\CC(C)(C=C)c1ccc(O)c(O)c1)\C)C	563082	CHEMBL550484	C20H28O2	Unpresented	Unpresented formulae	1.4	0.1
211	COc1cc2[C@H]3CC[C@]4(C)[C@@H](C)CC[C@H]4[C@@H]3CCc2cc1O	594625	CHEMBL595755	C20H28O2	Unpresented	Unpresented formulae	1.4	0.1
212	CC(C)c1ccc2c(c1)C(=O)C[C@H]3[C@](C)(CO)CCC[C@]23C	599411	CHEMBL598770	C20H28O2	Unpresented	Unpresented formulae	1.4	0.1
213	C[C@]1(CCC[C@]2(C)[C@@H]1CC[C@@]34C[C@@H](CC=C23)C(=C)C4)C(=O)O	604111	CHEMBL608137	C20H28O2	Unpresented	Unpresented formulae	1.4	0.1
214	CC(C)c1ccc2c(c1)[C@H](O)C[C@H]3[C@@](C)(CCC[C@]23C)C=O	610664	CHEMBL1080493	C20H28O2	Unpresented	Unpresented formulae	1.4	0.1
215	CC1(C)CCC[C@@]2(C)[C@H]1CCC(=C)[C@@H]2\C=C\C3=CCOC3=O	624720	CHEMBL1099266	C20H28O2	Unpresented	Unpresented formulae	1.4	0.1
216	COc1ccccc1C(C)(O)\C=C\C2=C(C)CCCC2(C)C	628697	CHEMBL1095484	C20H28O2	Unpresented	Unpresented formulae	1.4	0.1
217	COc1cccc(c1)C(C)(O)\C=C\C2C(=CCCC2(C)C)C	629579	CHEMBL1088673	C20H28O2	Unpresented	Unpresented formulae	1.4	0.1
218	COc1ccc(cc1)C(C)(O)\C=C\C2C(=CCCC2(C)C)C	629650	CHEMBL1088395	C20H28O2	Unpresented	Unpresented formulae	1.4	0.1
219	COc1ccccc1C(C)(O)\C=C\C2C(=CCCC2(C)C)C	629653	CHEMBL1086801	C20H28O2	Unpresented	Unpresented formulae	1.4	0.1
220	COc1ccc(cc1)C(C)(O)\C=C\C2=C(C)CCCC2(C)C	629805	CHEMBL1087203	C20H28O2	Unpresented	Unpresented formulae	1.4	0.1
221	COc1cccc(c1)C(C)(O)\C=C\C2=C(C)CCCC2(C)C	629806	CHEMBL1087204	C20H28O2	Unpresented	Unpresented formulae	1.4	0.1
222	C[C@]12CC[C@H]3[C@@H](CCC4=C[C@@H](O)CC[C@H]34)[C@@H]1CC[C@@]2(O)C#C	675357	CHEMBL1201406	C20H28O2	Unpresented	Unpresented formulae	1.4	0.1
223	CC(=CC=CC(=CC(=O)O)C)C=CC1=C(C)CCCC1(C)C	697994	CHEMBL1235644	C20H28O2	Unpresented	Unpresented formulae	1.4	0.1
224	CC(C)c1cc2CC[C@H]3[C@@](C)(CCC[C@]3(C)c2cc1O)C=O	713641	CHEMBL1277662	C20H28O2	Unpresented	Unpresented formulae	1.4	0.1
225	CC1=C2CCC3C4CCC(=O)[C@@]4(C)CCC3[C@]2(C)CCC1=O	739929	CHEMBL1316045	C20H28O2	Unpresented	Unpresented formulae	1.4	0.1
226	CC(C)c1c(O)ccc2c1CCC3[C@](C)(CCC[C@@]23C)C=O	747652	CHEMBL1323768	C20H28O2	Unpresented	Unpresented formulae	1.4	0.1
227	C\C(=C/C=C\C(=C\C(=O)O)\C)\C=C/C1=C(C)CCCC1(C)C	756940	CHEMBL1333056	C20H28O2	Unpresented	Unpresented formulae	1.4	0.1
228	C[C@H]1C[C@@H](C=C(C)C)c2c(C)c(O)c(O)c3[C@@H](C)CC[C@H]1c23	779486	CHEMBL1355602	C20H28O2	Unpresented	Unpresented formulae	1.4	0.1
229	C[C@]1(O)CC[C@H]2[C@@H]3CCC4=CC(=O)C=C[C@]4(C)[C@H]3CC[C@]12C	842060	CHEMBL1418176	C20H28O2	Unpresented	Unpresented formulae	1.4	0.1
230	CCCCCCCCC#CCC#CCC#CCCCC(=O)O	873228	CHEMBL1449344	C20H28O2	Unpresented	Unpresented formulae	1.4	0.1
231	CC[C@H]1CC[C@H]2[C@@H]3CCc4cc(O)ccc4[C@H]3[C@@H](O)C[C@]12C	1050280	CHEMBL1627389	C20H28O2	Unpresented	Unpresented formulae	1.4	0.1
232	CC[C@H]1C[C@H]2[C@@H]3CCc4cc(O)ccc4[C@H]3CC[C@]2(C)[C@H]1O	1050293	CHEMBL1627402	C20H28O2	Unpresented	Unpresented formulae	1.4	0.1
233	CC[C@]1(O)CC[C@H]2[C@@H]3CCc4cc(O)ccc4[C@H]3CC[C@]12C	1050516	CHEMBL1627625	C20H28O2	Unpresented	Unpresented formulae	1.4	0.1
234	Cc1ccc2[C@H]3CC[C@@]4(C)[C@@H](C[C@](C)(O)[C@@H]4O)[C@@H]3CCc2c1	1050648	CHEMBL1627757	C20H28O2	Unpresented	Unpresented formulae	1.4	0.1
235	CC[C@H]1CC[C@H]2[C@@H]3[C@H](O)Cc4cc(O)ccc4[C@H]3CC[C@]12C	1050725	CHEMBL1627834	C20H28O2	Unpresented	Unpresented formulae	1.4	0.1
236	CCC1C[C@]2(C)[C@@H](O)CC[C@H]2[C@@H]3CCc4cc(O)ccc4[C@@H]13	1050745	CHEMBL1627854	C20H28O2	Unpresented	Unpresented formulae	1.4	0.1
237	CC[C@@H]1Cc2cc(O)ccc2[C@H]3CC[C@]4(C)[C@@H](O)CC[C@H]4[C@H]13	1050812	CHEMBL1627921	C20H28O2	Unpresented	Unpresented formulae	1.4	0.1
238	C[C@H]1C[C@H]2[C@@H]3CCc4cc(O)c(C)cc4[C@H]3CC[C@]2(C)[C@H]1O	1050953	CHEMBL1628062	C20H28O2	Unpresented	Unpresented formulae	1.4	0.1
239	CC1(CCC[C@]2(C)[C@@H]1CC[C@@]34C[C@@H](CC=C23)C(=C)C4)C(=O)O	1137402	CHEMBL1760132	C20H28O2	Unpresented	Unpresented formulae	1.4	0.1
240	CC\C=C/C\C=C/C\C=C/C\C=C/CC\C=C\C=C\C(=O)O	1268433	CHEMBL1927476	C20H28O2	Unpresented	Unpresented formulae	1.4	0.1
241	C=CCCCCCCC[C@@H]1[C@@H](CCc2ccccc2)OC1=O	1270568	CHEMBL1933113	C20H28O2	Unpresented	Unpresented formulae	1.4	0.1
242	C[C@@]1(O)CCC2[C@H]3CCC4=CC(=O)CC[C@@]4(C)C3=CC[C@@]12C	1300227	CHEMBL1978936	C20H28O2	Unpresented	Unpresented formulae	1.4	0.1
243	C[C@@H](CC\C=C(/C)\C=O)[C@@H]1CC[C@@H](C)c2c(O)cc(C)cc12	1351017	CHEMBL2047593	C20H28O2	Unpresented	Unpresented formulae	1.4	0.1
244	[2H]C([2H])([2H])C1=C(\C=C\C(=C\C=C\C(=C\C(=O)O)\C)\C)C(C)(C)CCC1([2H])[2H]	1352923	CHEMBL2051965	C20H28O2	Unpresented	Unpresented formulae	1.4	0.1
245	CC1(C)CCC2=C1C[C@@H](O)[C@H]3[C@H]2CCC4=CC(=O)CC[C@]34C	1379067	CHEMBL2106797	C20H28O2	Unpresented	Unpresented formulae	1.4	0.1
246	C[C@]12CC[C@H]3[C@@H](CCC4=C3CCC(=O)C4)[C@@H]1CC[C@@]2(O)C=C	1379082	CHEMBL2106812	C20H28O2	Unpresented	Unpresented formulae	1.4	0.1
247	C[C@]12CC[C@H]3[C@@H](CCC4=CC(=O)CC[C@H]34)[C@@H]1CC[C@@]2(O)C=C	1379098	CHEMBL2106828	C20H28O2	Unpresented	Unpresented formulae	1.4	0.1
248	CC(C)C1=C(C)CCC/C/1=C\C(=C/C=C/C(=C/C(=O)O)/C)\C	1384041	CHEMBL2111790	C20H28O2	Unpresented	Unpresented formulae	1.4	0.1
249	CC(C)c1ccc2c(CCC3[C@](C)(CCC[C@]23C)C(=O)O)c1	1479384	CHEMBL2261553	C20H28O2	Unpresented	Unpresented formulae	1.4	0.1
250	CC(=C)[C@H]1CC[C@]2(C)C\C=C(/C)\C[C@H]3OC(=O)C(=C3)CC[C@@H]12	1486456	CHEMBL2269166	C20H28O2	Unpresented	Unpresented formulae	1.4	0.1
251	CCCCCC[C@H]1[C@@H]2C[C@H]3C=C[C@H]([C@@H]4C=C[C@H]1[C@H]2[C@H]34)C(=O)O	1524077	CHEMBL2334428	C20H28O2	Unpresented	Unpresented formulae	1.4	0.1
252	CC(C)c1cc2CC[C@H]3C(C)(C)CCC[C@]3(C=O)c2cc1O	1562382	CHEMBL2385624	C20H28O2	Unpresented	Unpresented formulae	1.4	0.1
253	CC(CO)c1ccc2c(CC[C@H]3C(C)(C)C(=O)CC[C@]23C)c1	1563288	CHEMBL2386521	C20H28O2	Unpresented	Unpresented formulae	1.4	0.1
254	CC(C)c1cc2[C@@H]3C[C@H]4C(C)(C)CCC[C@@]4(Cc2cc1O)O3	1563292	CHEMBL2386525	C20H28O2	Unpresented	Unpresented formulae	1.4	0.1
255	OC(\C=C\CCCCCCCCCC\C=C\C(=O)C#C)C#C	1572800	CHEMBL2407104	C20H28O2	Unpresented	Unpresented formulae	1.4	0.1
256	CC(C)c1ccc2c(CC[C@H]3[C@](C)(CCC[C@]23C)C(=O)O)c1	1583535	CHEMBL2431478	C20H28O2	Unpresented	Unpresented formulae	1.4	0.1
257	C\C(=C/C=C/[C@@]1(C)[C@@H]2CCC(=C)[C@@H]3CC[C@](C)(O)[C@@H]3[C@H]12)\C=O	1605239	CHEMBL3087758	C20H28O2	Unpresented	Unpresented formulae	1.4	0.1
258	C[C@]1(CC[C@]2(C)[C@H](CC[C@]3(O)C2=CC(=O)[C@@H]4C[C@]34C)C1)C=C	1732717	CHEMBL3234206	C20H28O2	Unpresented	Unpresented formulae	1.4	0.1
259	C[C@]12CC[C@@H]3[C@H]4CCC(=O)C[C@@H]4CC[C@H]3[C@@H]1CC[C@@]2(O)C#C	1752005	CHEMBL3273987	C20H28O2	Unpresented	Unpresented formulae	1.4	0.1
260	CCC(=O)C(CC\C=C\CCc1ccc(C)cc1)C(=O)CC	1752139	CHEMBL3274120	C20H28O2	Unpresented	Unpresented formulae	1.4	0.1
261	CC(=O)[C@H]1CC[C@H]2C[C@@H]3[C@@H](CCC4=CC(=O)CC[C@@H]34)C[C@]12C	1754522	CHEMBL3276479	C20H28O2	Unpresented	Unpresented formulae	1.4	0.1
262	CC(=O)[C@H]1CC[C@H]2C[C@@H]3[C@@H](CCC4CC(=O)C=C[C@@H]34)C[C@]12C	1754523	CHEMBL3276480	C20H28O2	Unpresented	Unpresented formulae	1.4	0.1
263	C\C(=C/c1ccc(cc1)C(=O)O)\c2ccc3c(c2)C(C)(C)CCC3(C)C.Cc4ccc(cc4)C5=CC(C)(C)Oc6cc7ccc(cc7cc56)c8ccc(cc8)C(=O)O	273365	CHEMBL349927	C24H28O2	Unpresented	Unpresented formulae	1.1666666666666667	0.08333333333333333
264	C\C(=C/c1ccc(cc1)C(=O)O)\c2ccc3c(c2)C(C)(C)CCC3(C)C.Cc4ccc(cc4)C5=CCC(C)(C)c6cc7ccc(cc7cc56)c8ccc(cc8)C(=O)O	273366	CHEMBL161937	C24H28O2	Unpresented	Unpresented formulae	1.1666666666666667	0.08333333333333333
265	C\C(=C/c1ccc(cc1)C(=O)O)\c2ccc3c(c2)C(C)(C)CCC3(C)C	11254	CHEMBL275311	C24H28O2	Unpresented	Unpresented formulae	1.1666666666666667	0.08333333333333333
266	Cc1cc2c(cc1\C=C\c3ccc(cc3)C(=O)O)C(C)(C)CCC2(C)C	47547	CHEMBL441231	C24H28O2	Unpresented	Unpresented formulae	1.1666666666666667	0.08333333333333333
267	C\C(=C/c1ccc2c(c1)C(C)(C)CCC2(C)C)\c3ccc(cc3)C(=O)O	48120	CHEMBL285179	C24H28O2	Unpresented	Unpresented formulae	1.1666666666666667	0.08333333333333333
268	CC1(C)CCC(C)(C)c2cc(ccc12)C3C[C@H]3c4ccc(cc4)C(=O)O	54460	CHEMBL39600	C24H28O2	Unpresented	Unpresented formulae	1.1666666666666667	0.08333333333333333
269	Cc1cc2c(cc1C(=C)c3ccc(cc3)C(=O)O)C(C)(C)CCC2(C)C	119498	CHEMBL1023	C24H28O2	Unpresented	Unpresented formulae	1.1666666666666667	0.08333333333333333
270	CCC[C@@H]1Cc2cc(O)ccc2C3=C1c4ccc(O)cc4C[C@H]3CCC	130390	CHEMBL84470	C24H28O2	Unpresented	Unpresented formulae	1.1666666666666667	0.08333333333333333
271	CCCC1Cc2cc(O)ccc2C3=C1c4ccc(O)cc4CC3CCC	131170	CHEMBL83891	C24H28O2	Unpresented	Unpresented formulae	1.1666666666666667	0.08333333333333333
272	CCC[C@H]1Cc2cc(O)ccc2C3=C1c4ccc(O)cc4C[C@@H]3CCC	131171	CHEMBL433317	C24H28O2	Unpresented	Unpresented formulae	1.1666666666666667	0.08333333333333333
273	C\C(=C\c1ccc(cc1)C(=O)O)\c2ccc3c(c2)C(C)(C)CCC3(C)C	140898	CHEMBL86663	C24H28O2	Unpresented	Unpresented formulae	1.1666666666666667	0.08333333333333333
274	C\C(=C\c1ccc2c(c1)C(C)(C)CCC2(C)C)\c3ccc(cc3)C(=O)O	141452	CHEMBL86893	C24H28O2	Unpresented	Unpresented formulae	1.1666666666666667	0.08333333333333333
275	C\C(=C/c1ccccc1C(=O)O)\c2ccc3c(c2)C(C)(C)CCC3(C)C	145265	CHEMBL91411	C24H28O2	Unpresented	Unpresented formulae	1.1666666666666667	0.08333333333333333
276	C\C(=C/c1cccc(c1)C(=O)O)\c2ccc3c(c2)C(C)(C)CCC3(C)C	145300	CHEMBL88180	C24H28O2	Unpresented	Unpresented formulae	1.1666666666666667	0.08333333333333333
277	C\C(=C\c1ccccc1C(=O)O)\c2ccc3c(c2)C(C)(C)CCC3(C)C	145923	CHEMBL91119	C24H28O2	Unpresented	Unpresented formulae	1.1666666666666667	0.08333333333333333
278	C\C(=C\c1cccc(c1)C(=O)O)\c2ccc3c(c2)C(C)(C)CCC3(C)C	146003	CHEMBL89025	C24H28O2	Unpresented	Unpresented formulae	1.1666666666666667	0.08333333333333333
279	CC1C(C)(C)c2cc(C)c(cc2C1(C)C)C(=C)c3ccc(cc3)C(=O)O	176132	CHEMBL106837	C24H28O2	Unpresented	Unpresented formulae	1.1666666666666667	0.08333333333333333
280	CC1(C)CCC(C)(C)c2cc(ccc12)C3(CC3)c4ccc(cc4)C(=O)O	187779	CHEMBL326855	C24H28O2	Unpresented	Unpresented formulae	1.1666666666666667	0.08333333333333333
281	C\C=C(/c1ccc(cc1)C(=O)O)\c2ccc3c(c2)C(C)(C)CCC3(C)C	187780	CHEMBL326766	C24H28O2	Unpresented	Unpresented formulae	1.1666666666666667	0.08333333333333333
282	C\C=C(\c1ccc(cc1)C(=O)O)/c2ccc3c(c2)C(C)(C)CCC3(C)C	187855	CHEMBL115050	C24H28O2	Unpresented	Unpresented formulae	1.1666666666666667	0.08333333333333333
283	CC1=CCC2C(C1)c3c(O)cc(CC#CCCCC#C)cc3OC2(C)C	268042	CHEMBL159862	C24H28O2	Unpresented	Unpresented formulae	1.1666666666666667	0.08333333333333333
284	CC1(C)CCC(C)(C)c2cc(C\C=C\c3ccc(cc3)C(=O)O)ccc12	274161	CHEMBL165843	C24H28O2	Unpresented	Unpresented formulae	1.1666666666666667	0.08333333333333333
285	CCc1ccc(cc1)c2cc(O)c3[C@@H]4CC(=CC[C@H]4C(C)(C)Oc3c2)C	342220	CHEMBL203131	C24H28O2	Unpresented	Unpresented formulae	1.1666666666666667	0.08333333333333333
286	Oc1ccc(cc1CC=C)C2(CCCCC2)c3ccc(O)c(CC=C)c3	385387	CHEMBL230241	C24H28O2	Unpresented	Unpresented formulae	1.1666666666666667	0.08333333333333333
287	CC\C(=C(\CC)/c1ccc(O)c(CC=C)c1)\c2ccc(O)c(CC=C)c2	385390	CHEMBL230346	C24H28O2	Unpresented	Unpresented formulae	1.1666666666666667	0.08333333333333333
288	CC(=CCc1c(O)cc(O)c(CC=C(C)C)c1\C=C\c2ccccc2)C	446682	CHEMBL471086	C24H28O2	Unpresented	Unpresented formulae	1.1666666666666667	0.08333333333333333
289	C[C@H]1CC[C@@H]([C@H](C1)c2c(O)cc(\C=C\c3ccccc3)cc2O)C(=C)C	463855	CHEMBL517946	C24H28O2	Unpresented	Unpresented formulae	1.1666666666666667	0.08333333333333333
290	C[C@H]1CC[C@H]2[C@H](C1)c3c(O)cc(\C=C\c4ccccc4)cc3OC2(C)C	485331	CHEMBL494422	C24H28O2	Unpresented	Unpresented formulae	1.1666666666666667	0.08333333333333333
291	CC(=CCC\C(=C\Cc1c(O)cc(\C=C\c2ccccc2)cc1O)\C)C	492124	CHEMBL500257	C24H28O2	Unpresented	Unpresented formulae	1.1666666666666667	0.08333333333333333
292	COc1ccc(\C=C\C2C(=CC=C2C3=CC(=CC3)C(C)C)C)cc1OC	628759	CHEMBL1096110	C24H28O2	Unpresented	Unpresented formulae	1.1666666666666667	0.08333333333333333
293	CC(=CCCC(C)(\C=C\c1ccc(O)cc1)\C=C\c2ccc(O)cc2)C	649199	CHEMBL1169765	C24H28O2	Unpresented	Unpresented formulae	1.1666666666666667	0.08333333333333333
294	Cc1cc2c(cc1C(=O)\C=C\c3cccc(O)c3)C(C)(C)CCC2(C)C	715614	CHEMBL1289210	C24H28O2	Unpresented	Unpresented formulae	1.1666666666666667	0.08333333333333333
295	C[C@]12CC[C@H]3[C@@H](CCc4cc(O)ccc34)[C@@H]1CC[C@@]2(O)c5ccccc5	1050807	CHEMBL1627916	C24H28O2	Unpresented	Unpresented formulae	1.1666666666666667	0.08333333333333333
296	CCCOc1ccc(cc1CC=C)c2cc(CC=C)ccc2OC3CC3	1169342	CHEMBL1814300	C24H28O2	Unpresented	Unpresented formulae	1.1666666666666667	0.08333333333333333
297	CCOC(=O)C(Cc1ccc2CCCc2c1)Cc3ccc4CCCc4c3	1304995	CHEMBL1983704	C24H28O2	Unpresented	Unpresented formulae	1.1666666666666667	0.08333333333333333
298	COc1ccc(cc1CC=C)c2cc(CC=C)ccc2OCC=C(C)C	1334887	CHEMBL2017166	C24H28O2	Unpresented	Unpresented formulae	1.1666666666666667	0.08333333333333333
299	CCOC(=O)CCC\C=C/C\C=C/C\C=C/C\C=C/C\C=C/CC.CCOC(=O)CC\C=C/C\C=C/C\C=C/C\C=C/C\C=C/C\C=C/CC	674662	CHEMBL1200711	C46H70O4	Unpresented	Unpresented formulae	1.5217391304347827	0.08695652173913043
300	Cc1cccc(C\C=C\c2ccccc2\C=C\C(=O)O)c1OCc3ccccc3.Cc4cccc(\C=C\Cc5ccccc5\C=C\C(=O)O)c4OCc6ccccc6	699646	CHEMBL1237295	C52H48O6	Unpresented	Unpresented formulae	0.9230769230769231	0.11538461538461539
301	Cc1cccc(C\C=C\c2cccc(\C=C\C(=O)O)c2)c1OCc3ccccc3.Cc4cccc(\C=C\Cc5cccc(\C=C\C(=O)O)c5)c4OCc6ccccc6	699650	CHEMBL1237299	C52H48O6	Unpresented	Unpresented formulae	0.9230769230769231	0.11538461538461539
302	Cc1cccc(C\C=C/c2ccc(\C=C\C(=O)O)cc2)c1OCc3ccccc3.Cc4cccc(\C=C\Cc5ccc(\C=C\C(=O)O)cc5)c4OCc6ccccc6	699651	CHEMBL1237300	C52H48O6	Unpresented	Unpresented formulae	0.9230769230769231	0.11538461538461539
303	OC(=O)\C=C\c1ccccc1C\C=C/c2cccc(O)c2OCc3ccccc3.OC(=O)\C=C\c4ccccc4\C=C\Cc5cccc(O)c5OCc6ccccc6	699647	CHEMBL1237296	C50H44O8	Unpresented	Unpresented formulae	0.88	0.16
304	OC(=O)\C=C\c1ccccc1C\C=C/c2ccccc2OCc3ccccc3.OC(=O)\C=C\c4ccccc4\C=C\Cc5ccccc5OCc6ccccc6	699648	CHEMBL1237297	C50H44O6	Unpresented	Unpresented formulae	0.88	0.12
305	OC(=O)\C=C\c1ccccc1C\C=C/c2cccc(OCc3ccccc3)c2.OC(=O)\C=C\c4ccccc4\C=C\Cc5cccc(OCc6ccccc6)c5	699649	CHEMBL1237298	C50H44O6	Unpresented	Unpresented formulae	0.88	0.12
306	Cc1cccc(C\C=C\c2ccccc2C(=O)O)c1OCc3ccccc3.Cc4cccc(\C=C/Cc5ccccc5C(=O)O)c4OCc6ccccc6	699652	CHEMBL1237301	C48H44O6	Unpresented	Unpresented formulae	0.9166666666666666	0.125
307	Cc1cccc(C\C=C\c2ccccc2CC(=O)O)c1OCc3ccccc3.Cc4cccc(\C=C\Cc5ccccc5CC(=O)O)c4OCc6ccccc6	699653	CHEMBL1237302	C50H48O6	Unpresented	Unpresented formulae	0.96	0.12
308	OC(=O)\C=C\c1ccccc1C\C=C/c2ccccc2Oc3ccccc3.OC(=O)\C=C\c4ccccc4\C=C\Cc5ccccc5Oc6ccccc6	699655	CHEMBL1237304	C48H40O6	Unpresented	Unpresented formulae	0.8333333333333334	0.125
309	COc1ccc(\C=C\C)c(OC)c1OC.CC(C)CCC[C@@H](C)[C@H]2CC[C@H]3[C@@H]4CC=C5C[C@@H](O)CC[C@]5(C)[C@H]4CC[C@]23C	699660	CHEMBL1237309	C39H62O4	Unpresented	Unpresented formulae	1.5897435897435896	0.10256410256410256
310	COc1cc(OC)c(\C=C\C)cc1OC.CC(C)CCC[C@@H](C)[C@H]2CC[C@H]3[C@@H]4CC=C5C[C@@H](O)CC[C@]5(C)[C@H]4CC[C@]23C	699661	CHEMBL1237310	C39H62O4	Unpresented	Unpresented formulae	1.5897435897435896	0.10256410256410256
311	COc1cc(OC)c(OC)c(\C=C\C)c1.CC(C)CCC[C@@H](C)[C@H]2CC[C@H]3[C@@H]4CC=C5C[C@@H](O)CC[C@]5(C)[C@H]4CC[C@]23C	699662	CHEMBL1237311	C39H62O4	Unpresented	Unpresented formulae	1.5897435897435896	0.10256410256410256
312	COc1cc(\C=C\C)cc(OC)c1OC.CC(C)CCC[C@@H](C)[C@H]2CC[C@H]3[C@@H]4CC=C5C[C@@H](O)CC[C@]5(C)[C@H]4CC[C@]23C	699663	CHEMBL1237312	C39H62O4	Unpresented	Unpresented formulae	1.5897435897435896	0.10256410256410256
313	COc1cc(OC)c(\C=C\C)c(OC)c1.CC(C)CCC[C@@H](C)[C@H]2CC[C@H]3[C@@H]4CC=C5C[C@@H](O)CC[C@]5(C)[C@H]4CC[C@]23C	699664	CHEMBL1237313	C39H62O4	Unpresented	Unpresented formulae	1.5897435897435896	0.10256410256410256
314	COc1ccc(OC)c(\C=C\C)c1OC.CC(C)CCC[C@@H](C)[C@H]2CC[C@H]3[C@@H]4CC=C5C[C@@H](O)CC[C@]5(C)[C@H]4CC[C@]23C	699665	CHEMBL1237314	C39H62O4	Unpresented	Unpresented formulae	1.5897435897435896	0.10256410256410256
315	OC(=O)\C=C\c1ccccc1C\C=C\c2ccccc2.OC(=O)\C=C\c3ccccc3\C=C\Cc4ccccc4	699666	CHEMBL1237315	C36H32O4	Unpresented	Unpresented formulae	0.8888888888888888	0.1111111111111111
316	COc1ccc(C\C=C\c2ccccc2\C=C\C(=O)O)cc1.COc3ccc(\C=C\Cc4ccccc4\C=C\C(=O)O)cc3	699667	CHEMBL1237316	C38H36O6	Unpresented	Unpresented formulae	0.9473684210526315	0.15789473684210525
317	COc1cc(C\C=C\c2ccccc2\C=C\C(=O)O)ccc1OCc3ccccc3.COc4cc(\C=C/Cc5ccccc5\C=C\C(=O)O)ccc4OCc6ccccc6	699668	CHEMBL1237317	C52H48O8	Unpresented	Unpresented formulae	0.9230769230769231	0.15384615384615385
318	CC(=C)[C@H]1[C@H]2OC(=O)[C@@H]1[C@]3(O)C[C@H]4O[C@]45C(=O)O[C@H]2[C@]35C.CC(C)(O)[C@H]6[C@H]7OC(=O)[C@@H]6[C@]8(O)C[C@H]9O[C@]9%10C(=O)O[C@H]7[C@]8%10C	739422	CHEMBL1315538	C30H34O13	Multi	General formulae	1.1333333333333333	0.43333333333333335
319	CC(=C)[C@@H]1[C@H]2OC(=O)[C@@H]1[C@]3(O)C[C@H]4O[C@]45C(=O)O[C@H]2[C@@]35C.CC(C)(O)[C@@H]6[C@H]7OC(=O)[C@@H]6[C@]8(O)C[C@H]9O[C@]9%10C(=O)O[C@H]7[C@@]8%10C	897840	CHEMBL1473956	C30H34O13	Multi	General formulae	1.1333333333333333	0.43333333333333335
320	CC(=C)[C@@H]1C2OC(=O)C1[C@]3(O)C[C@H]4O[C@]45C(=O)O[C@H]2[C@]35C.CC(C)(O)[C@@H]6C7OC(=O)[C@@H]6[C@]8(O)C[C@H]9O[C@]9%10C(=O)O[C@H]7[C@]8%10C	1086487	CHEMBL1705756	C30H34O13	Multi	General formulae	1.1333333333333333	0.43333333333333335
321	CC(=C)[C@@H]1[C@H]2OC(=O)[C@@H]1[C@]3(O)C[C@H]4OC45C(=O)O[C@H]2[C@]35C.CC(C)(O)[C@@H]6[C@H]7OC(=O)[C@@H]6[C@]8(O)C[C@H]9OC9%10C(=O)O[C@H]7[C@]8%10C	1248713	CHEMBL1908342	C30H34O13	Multi	General formulae	1.1333333333333333	0.43333333333333335
322	CC(=C)[C@H]1[C@@H]2OC(=O)[C@H]1[C@]3(O)C[C@H]4OC45C(=O)O[C@H]2[C@]35C.CC(C)(O)[C@H]6[C@@H]7OC(=O)[C@H]6[C@]8(O)C[C@H]9OC9%10C(=O)O[C@H]7[C@]8%10C	1314389	CHEMBL1993098	C30H34O13	Multi	General formulae	1.1333333333333333	0.43333333333333335
323	CC(=C)[C@@H]1C2OC(=O)C1[C@]3(O)C[C@H]4O[C@]45C(=O)O[C@H]2[C@]35C.CC(C)(O)C6C7OC(=O)C6[C@]8(O)C[C@H]9O[C@]9%10C(=O)O[C@H]7[C@]8%10C	1548513	CHEMBL2374062	C30H34O13	Multi	General formulae	1.1333333333333333	0.43333333333333335
324	OC[C@H]1O[C@H](O[C@]2(CO)O[C@H](COC(=O)\C=C\c3ccccc3)[C@@H](O)[C@@H]2OC(=O)\C=C\c4ccccc4)[C@H](O)[C@@H](O)[C@@H]1O	1345364	CHEMBL2035836	C30H34O13	Multi	General formulae	1.1333333333333333	0.43333333333333335
325	CC(C)C1=CC=C(O)C(=O)C=C1.CC(C)C2=CC=CC(=O)C(=C2)O.CC(C)C3=CC=C(O)C(=O)C(=C3)O.CC(C)C4=C(O)C(=O)C=CC=C4	748726	CHEMBL1324842	C40H48O9	Unpresented	Unpresented formulae	1.2	0.225
326	COC(=O)\C(=C/C[C@@]12OC(C)(C)[C@@H]3C[C@@H](C=C4C(=O)c5c(OC)c6C=C[C@@](C)(CCC7OC7(C)C)Oc6c(CC=C(C)C)c5O[C@@]134)C2=O)\C	565051	CHEMBL563290	C40H48O9	Unpresented	Unpresented formulae	1.2	0.225
327	COC(=O)\C(=C/C[C@@]12OC(C)(C)[C@@H]3C[C@@H](C=C4C(=O)c5c(OC)c6C=C[C@@](C)(CC\C=C(/C)\CO)Oc6c(CC=C(C)C)c5O[C@@]134)C2=O)\C	565054	CHEMBL563291	C40H48O9	Unpresented	Unpresented formulae	1.2	0.225
328	CC(=O)O[C@@]1(C)CO[C@@]2(C1)OC(=O)[C@@H]([C@H]2O)[C@@H]3CC[C@]45C[C@]34C=C[C@@H]6[C@@]7(C)CC=C8C[C@H](OC[C@]8(C)[C@@H]7[C@@H](O)C(=O)[C@@]56C)c9ccccc9	1746896	CHEMBL3261933	C40H48O9	Unpresented	Unpresented formulae	1.2	0.225
329	CCCCCC\C=C\1/CC(Oc2ccccc12)C(=O)OCC.CCCCCC[C@H]3[C@H](Oc4ccccc4C3=C)C(=O)OCC	749708	CHEMBL1325824	C38H52O6	Unpresented	Unpresented formulae	1.368421052631579	0.15789473684210525
330	CCCCCCCO[C@H]1[C@H](OCc2ccc(OC)cc2)[C@@H](CC(C)C)O[C@H](OCc3ccccc3)[C@@H]1OCc4ccccc4	293681	CHEMBL361965	C38H52O6	Unpresented	Unpresented formulae	1.368421052631579	0.15789473684210525
331	COC(=O)[C@@]1(C)CC[C@]2(C)CC[C@]3(C)C(=CC(=O)[C@@H]4[C@@]5(C)CC[C@H](Oc6ccccc6C(=O)O)C(C)(C)[C@@H]5CC[C@@]34C)[C@@H]2C1	348826	CHEMBL382614	C38H52O6	Unpresented	Unpresented formulae	1.368421052631579	0.15789473684210525
332	CC1(C)CC[C@@]2(CC[C@]3(C)C(=CC[C@@H]4[C@@]5(C)CC[C@H](OC(=O)c6ccccc6C(=O)O)C(C)(C)[C@@H]5CC[C@@]34C)[C@@H]2C1)C(=O)O	453798	CHEMBL502586	C38H52O6	Unpresented	Unpresented formulae	1.368421052631579	0.15789473684210525
333	[K+].[K+].C[C@]12CC[C@](C)(C[C@H]1[C@]3(C)CCC4=C(CC[C@H]5C(C)(C)[C@H](CC[C@]45C)OC(=O)c6ccccc6C(=O)[O-])[C@@]3(C)CC2)C(=O)[O-]	484068	CHEMBL445710	C38H52O6	Unpresented	Unpresented formulae	1.368421052631579	0.15789473684210525
334	CC1(C)[C@@H](CC[C@@]2(C)[C@H]1CC[C@]3(C)[C@@H]2CC=C4[C@@H]5C[C@](C)(CC[C@@H]5CC[C@@]34C)C(=O)O)OC(=O)\C=C\c6ccc(O)c(O)c6	487152	CHEMBL445257	C38H52O6	Unpresented	Unpresented formulae	1.368421052631579	0.15789473684210525
335	CC1(C)[C@H](CC[C@@]2(C)[C@H]1CCC3=C2CC[C@@]4(C)[C@@H]5C[C@@](C)(CC[C@]5(C)CC[C@]34C)C(=O)O)OC(=O)c6ccccc6C(=O)O	681795	CHEMBL1207844	C38H52O6	Unpresented	Unpresented formulae	1.368421052631579	0.15789473684210525
336	CC(=C)[C@@H]1CC[C@@]2(CC[C@]3(C)[C@H](CC[C@@H]4[C@@]5(C)CC[C@H](OC(=O)c6ccc7OCOc7c6)C(C)(C)[C@@H]5CC[C@@]34C)[C@@H]12)C(=O)O	1180804	CHEMBL1836736	C38H52O6	Unpresented	Unpresented formulae	1.368421052631579	0.15789473684210525
337	COCOc1cc(\C=C\c2cc(CO)c3O[C@]4(C)CC[C@@H](O)C(C)(C)[C@H]4Cc3c2)cc(OC)c1C\C=C(/C)\CCC=C(C)C	1268817	CHEMBL1927856	C38H52O6	Unpresented	Unpresented formulae	1.368421052631579	0.15789473684210525
338	CC(C)(C)C1CCC(CC1)OC(=O)[C@@H]2[C@@H]([C@H]([C@H]2c3ccc(O)cc3)C(=O)OC4CCC(CC4)C(C)(C)C)c5ccc(O)cc5	1530596	CHEMBL2348755	C38H52O6	Unpresented	Unpresented formulae	1.368421052631579	0.15789473684210525
339	CC(C)[C@@H]1CC[C@@H](C)C[C@H]1OC(=O)[C@@H]2[C@@H]([C@H]([C@H]2c3ccc(O)cc3)C(=O)O[C@@H]4C[C@H](C)CC[C@H]4C(C)C)c5ccc(O)cc5	1530597	CHEMBL2348756	C38H52O6	Unpresented	Unpresented formulae	1.368421052631579	0.15789473684210525
340	CC(C)[C@H]1CC[C@H](C)C[C@@H]1OC(=O)[C@@H]2[C@@H]([C@H]([C@H]2c3ccc(O)cc3)C(=O)O[C@H]4C[C@@H](C)CC[C@@H]4C(C)C)c5ccc(O)cc5	1530598	CHEMBL2348757	C38H52O6	Unpresented	Unpresented formulae	1.368421052631579	0.15789473684210525
341	COc1cc(\C=C\2/C[C@@]3(C)[C@@H](CC[C@]4(C)[C@@H]3CC=C5[C@@H]6CC(C)(C)C[C@@H](O)[C@@]6(CC[C@@]45C)C(=O)O)C(C)(C)C2=O)ccc1O	1574639	CHEMBL2413414	C38H52O6	Unpresented	Unpresented formulae	1.368421052631579	0.15789473684210525
342	CC(=CCC[C@]1(C)[C@@H](CC=C(C)C)C[C@]2(CC=C(C)C)C3O[C@@H]([C@H](O)C3C(=O)[C@@]1(C(=O)c4ccccc4)C2=O)C(C)(C)O)C	1578067	CHEMBL2419288	C38H52O6	Unpresented	Unpresented formulae	1.368421052631579	0.15789473684210525
343	CC(C)CCC(=O)O.C[C@@]12CCC(=O)C[C@@H]1CC(=O)[C@H]3[C@H]4CCC[C@]4(C)C(=O)C[C@H]23	798860	CHEMBL1374976	C25H38O5	Multi	General formulae	1.52	0.2
344	CCC(C)(C)C(=O)O[C@H]1C[C@@H](C)C=C2C=C[C@H](C)[C@H](CCC3C[C@@H](O)CC(=O)O3)C12	133187	CHEMBL309552	C25H38O5	Multi	General formulae	1.52	0.2
345	CCC(C)(C)C(=O)O[C@H]1C[C@@H](C)C=C2C=C[C@H](C)[C@H](CC[C@@H]3C[C@@H](O)CC(=O)O3)[C@@H]12	138562	CHEMBL1064	C25H38O5	Multi	General formulae	1.52	0.2
346	COC(=O)CC\C=C/CC[C@@H]1[C@@H](\C=C\CC(C)(O)CCC2=CCCC2)[C@H](O)CC1=O	154127	CHEMBL94477	C25H38O5	Multi	General formulae	1.52	0.2
347	COC(=O)CC\C=C/CC[C@@H]1[C@@H](\C=C\C[C@@](C)(O)\C=C\C2CCCC2)[C@H](O)CC1=O	154162	CHEMBL96610	C25H38O5	Multi	General formulae	1.52	0.2
348	CC[C@H](C)C(=O)O[C@H]1C[C@@H](C)C=C2C=C[C@H](C)[C@H](CC[C@@H]3C[C@@H](O)CC(=O)O3)[C@@]12C	200457	CHEMBL121756	C25H38O5	Multi	General formulae	1.52	0.2
349	CCCCO[C@@]1(CCC2C3CCC4=CC(=O)CCC4(C)C3C(O)CC12C)C(=O)CO	254807	CHEMBL152264	C25H38O5	Multi	General formulae	1.52	0.2
350	COC(=O)CC\C=C/CC[C@@H]1[C@@H](\C=C\C[C@@](C)(O)\C=C\C(=C(C)C)C)[C@H](O)CC1=O	268361	CHEMBL350178	C25H38O5	Multi	General formulae	1.52	0.2
351	CCCCC1OC[C@]2(C)[C@@H](CC[C@@]3(C)[C@H](C\C=C\4/[C@H](O)COC4=O)C(=C)CC[C@H]23)O1	346998	CHEMBL207094	C25H38O5	Multi	General formulae	1.52	0.2
352	C[C@@H]1CC[C@H]2[C@@H](C)C(OC3C4CC5CC(CC3C5)C4)O[C@@H]6O[C@@]7(C)CC[C@@H]1[C@@]26OO7	362066	CHEMBL387182	C25H38O5	Multi	General formulae	1.52	0.2
353	CC(=O)[C@@H]1[C@@H](O)C[C@H]2C3CC[C@H]4C(C)(C)CCC[C@]4(CO)[C@H]3C[C@H]5OC(=O)[C@@H]1[C@]25C	420068	CHEMBL251083	C25H38O5	Multi	General formulae	1.52	0.2
354	CC1(C)CCC[C@@]2(C)[C@H]1CC[C@]3(C)[C@@H]2C[C@@H](O)[C@@]4(C)[C@H]3C[C@H](O)C5=C4[C@H](O)OC5=O	443773	CHEMBL520529	C25H38O5	Multi	General formulae	1.52	0.2
355	CC(=CC(=O)O[C@@H]1\C=C\[C@@](C)(C\C=C\C(C)(C)O)C\C=C(\CO)/CC[C@@H]2O[C@@]12C)C	482857	CHEMBL472640	C25H38O5	Multi	General formulae	1.52	0.2
356	CC(=CC(=O)O[C@@H]1\C=C\[C@@](C)(CCC(O)C(=C)C)C\C=C(\CO)/CC[C@@H]2O[C@@]12C)C	482872	CHEMBL471392	C25H38O5	Multi	General formulae	1.52	0.2
357	C\C(=C/CCC1=CC(=O)OC1O)\CC\C=C(/C)\CC[C@]2([C@@H](O)CCC2(C)C)C(=O)C	483378	CHEMBL484024	C25H38O5	Multi	General formulae	1.52	0.2
358	C\C(=C/CCC1=CC(=O)OC1O)\CC\C=C(/C)\CC[C@]2([C@H](O)CCC2(C)C)C(=O)C	483379	CHEMBL520154	C25H38O5	Multi	General formulae	1.52	0.2
359	C\C(=C/CC\C(=C\CC1OC(=O)C=C1CO)\CO)\CCC2=C(C)C(O)CCC2(C)C	484176	CHEMBL519166	C25H38O5	Multi	General formulae	1.52	0.2
360	CC1=C(CCC(C)(O)\C=C\C\C(=C\CC2OC(=O)C=C2CO)\CO)C(C)(C)CCC1	484177	CHEMBL483622	C25H38O5	Multi	General formulae	1.52	0.2
361	C\C(=C/C[C@H]1OC(=O)C=C1C)\CC[C@H]2[C@](C)(O)C[C@H](O)[C@H]3[C@@](C)(CCC[C@]23C)C=O	501123	CHEMBL497036	C25H38O5	Multi	General formulae	1.52	0.2
362	C\C(=C/[C@H](O)[C@H]1OC(=O)C=C1C)\CC[C@H]2C(=C)C[C@H](O)[C@H]3[C@](C)(CO)CCC[C@]23C	501124	CHEMBL523078	C25H38O5	Multi	General formulae	1.52	0.2
363	C\C(=C/C=C/1\OC(=O)C=C1C)\CC[C@H]2[C@](C)(O)C[C@H](O)[C@H]3[C@](C)(CO)CCC[C@]23C	501210	CHEMBL524070	C25H38O5	Multi	General formulae	1.52	0.2
364	C\C(=C/[C@H](O)[C@H]1OC(=O)C=C1C)\CC[C@H]2[C@](C)(O)C[C@@H]3OC[C@]4(C)CCC[C@@]2(C)[C@@H]34	501995	CHEMBL496239	C25H38O5	Multi	General formulae	1.52	0.2
365	CCC(=O)O[C@@H]1CC[C@@]2(C)[C@@H]3CC[C@H]4C[C@@]3(CC4=C)[C@@H](O)C[C@H]2[C@@]1(C)COC(=O)C	505590	CHEMBL476688	C25H38O5	Multi	General formulae	1.52	0.2
366	C\C(=C/CC\C(=C/CC(O)C1=CC(=O)OC1O)\CO)\CCC2=C(C)CCCC2(C)C	508466	CHEMBL521314	C25H38O5	Multi	General formulae	1.52	0.2
367	CCOC(=O)[C@]1(C)CCC[C@]2(C)[C@@H]1CC[C@]34C[C@](C)(CC[C@@H]23)C(=O)[C@H]4COC(=O)C	517494	CHEMBL471223	C25H38O5	Multi	General formulae	1.52	0.2
368	CC1(C)CCC[C@@]2(C)[C@H]1CC[C@]3(C)[C@@H]2C[C@@H](O)[C@@]4(C)[C@H]3C[C@@H](O)C5=C4[C@H](O)OC5=O	617087	CHEMBL1078884	C25H38O5	Multi	General formulae	1.52	0.2
369	COC(=O)C[C@@]1(O)CC[C@](C)(CC(C)CCCCCC\C=C\c2ccccc2)OO1	618679	CHEMBL1080608	C25H38O5	Multi	General formulae	1.52	0.2
370	CCC(C)(C)C(=O)O[C@@H]1C[C@@H](C)C=C2C=C[C@H](C)[C@H](CC[C@@H]3C[C@@H](O)CC(=O)O3)[C@@H]12	738101	CHEMBL1314217	C25H38O5	Multi	General formulae	1.52	0.2
371	CCC(C)(C)C(=O)OC1CC(C)C=C2C=CC(C)C(CCC3CC(O)CC(=O)O3)C12	838558	CHEMBL1414674	C25H38O5	Multi	General formulae	1.52	0.2
372	CCC(C)(C)C(=O)O[C@@H]1C[C@H](C)C=C2C=C[C@H](C)[C@@H](CC[C@H]3C[C@@H](O)CC(=O)O3)[C@@H]12	876765	CHEMBL1452881	C25H38O5	Multi	General formulae	1.52	0.2
373	CCOC(=O)c1c(OC)cccc1C=CCCCCCCCCOC2CCCCO2	1151691	CHEMBL1785009	C25H38O5	Multi	General formulae	1.52	0.2
374	C\C=C(\C)/C(=O)O[C@H]1CC(=C[C@@H](OC(=O)\C(=C/C)\C)[C@@]2(C)CC[C@@](O)(C(C)C)[C@H]12)C	1181033	CHEMBL1836963	C25H38O5	Multi	General formulae	1.52	0.2
375	CC12CCC3(CC1CCC4C5CCC(C5(C)CC(=O)C24)C6(C)OCCO6)OCCO3	1245909	CHEMBL1905338	C25H38O5	Multi	General formulae	1.52	0.2
376	C\C=C(\C)/C(=O)OC1CC(C)C2(C)CC(C(O)C(OC(=O)\C(=C/C)\C)C2C1)C(=C)C	1300985	CHEMBL1979694	C25H38O5	Multi	General formulae	1.52	0.2
377	C[C@H](OC(=O)C)[C@H]1C(O)C[C@H]2[C@@H]3CC=C4C[C@H](CC[C@]4(C)[C@H]3CC[C@]12C)OC(=O)C	1343214	CHEMBL2031152	C25H38O5	Multi	General formulae	1.52	0.2
378	CC1(C)CCC[C@@]2(CO)[C@H]1CC[C@]3(C)[C@@H]2CC[C@@]4(C)[C@H]3CC(O)C5=C4[C@H](O)OC5=O	1530021	CHEMBL2348185	C25H38O5	Multi	General formulae	1.52	0.2
379	CC(=O)CCCC(C)(C)C(=O)CC\C(=C\CC\C(=C\CCC1=CC(=O)OC1O)\C)\C	1573573	CHEMBL2409153	C25H38O5	Multi	General formulae	1.52	0.2
380	CC(=O)OCC(=O)[C@H]1CC[C@H]2[C@@H]3CC[C@H]4C[C@@H](CC[C@]4(C)[C@H]3CC[C@]12C)OC(=O)C	1627827	CHEMBL3138496	C25H38O5	Multi	General formulae	1.52	0.2
381	CC(C)CCC[C@@H](C)[C@H]1CC[C@H]2[C@H](CCC[C@]12C)OC(=O)c3cc(O)c(O)c(O)c3	1747666	CHEMBL3262695	C25H38O5	Multi	General formulae	1.52	0.2
382	CCOC(=O)C1C\C(=C/C2CCCCC2)\c3ccccc3O1.CCOC(=O)[C@H]4Oc5ccccc5C(=C)[C@H]4C6CCCCC6	799092	CHEMBL1375208	C38H48O6	Unpresented	Unpresented formulae	1.263157894736842	0.15789473684210525
383	CO[C@@]1(C)CO[C@]2(C1)OC(=O)C(=C2)[C@@H]3CC[C@]45C[C@]34CC[C@@H]6[C@H]7CC=C8C[C@H](OC[C@]8(C)[C@@H]7C[C@@H](O)[C@@]56C)c9ccccc9	447421	CHEMBL508201	C38H48O6	Unpresented	Unpresented formulae	1.263157894736842	0.15789473684210525
384	CC(=CCC\C(=C\Cc1c(O)c(CC=C(C)C)c2OC34C(C=CCC3C(C)(C)OC45CC=C(C)C(=O)C5)C(=O)c2c1O)\C)C	558168	CHEMBL541964	C38H48O6	Unpresented	Unpresented formulae	1.263157894736842	0.15789473684210525
385	CC(=CC[C@H]1C[C@@]23C[C@H]([C@@H](OC2=C(C(=O)c4ccc(O)c(O)c4)C(=O)[C@](CC=C(C)C)(C3=O)C1(C)C)C=C(C)C)C(=C)C)C	614836	CHEMBL1077025	C38H48O6	Unpresented	Unpresented formulae	1.263157894736842	0.15789473684210525
386	CC(=CC[C@@H]1C[C@@]23C[C@H]([C@@H](OC2=C(C(=O)c4ccc(O)c(O)c4)C(=O)[C@](CC=C(C)C)(C3=O)C1(C)C)C=C(C)C)C(=C)C)C	614837	CHEMBL1077026	C38H48O6	Unpresented	Unpresented formulae	1.263157894736842	0.15789473684210525
387	CC(=CC[C@@]12C(=O)[C@]3(CC(CCC(=C)C)C(=C)C)C[C@@H]([C@@H](C=C(C)C)[C@@](C(=O)c4ccc(O)c(O)c4)(C3=O)C1=O)C2(C)C)C	625244	CHEMBL1098250	C38H48O6	Unpresented	Unpresented formulae	1.263157894736842	0.15789473684210525
388	CC(=CC[C@]12C(=O)[C@@]3(CC(CCC(=C)C)C(=C)C)C[C@H]([C@H](C=C(C)C)[C@](C(=O)c4ccc(O)c(O)c4)(C3=O)C1=O)C2(C)C)C	625245	CHEMBL1098251	C38H48O6	Unpresented	Unpresented formulae	1.263157894736842	0.15789473684210525
389	CC(=CC[C@H]1C[C@@]2(CC(CCC(=C)C)C(=C)C)C(=O)C3=C(Oc4cc(O)c(O)cc4C3=O)[C@](CC=C(C)C)(C2=O)C1(C)C)C	1365269	CHEMBL2087605	C38H48O6	Unpresented	Unpresented formulae	1.263157894736842	0.15789473684210525
390	CC(=CC[C@@H]1C[C@]2(CC(CCC(=C)C)C(=C)C)C3=C(C(=O)c4cc(O)c(O)cc4O3)C(=O)[C@@](CC=C(C)C)(C2=O)C1(C)C)C	1365270	CHEMBL2087606	C38H48O6	Unpresented	Unpresented formulae	1.263157894736842	0.15789473684210525
391	CCOC(=O)C(Cc1ccc(cc1)C#CCCCC[C@@H]2Cc3cc(O)ccc3[C@H]4CC[C@]5(C)[C@@H](O)CC[C@H]5[C@H]24)C(=O)OCC	1520254	CHEMBL2326069	C38H48O6	Unpresented	Unpresented formulae	1.263157894736842	0.15789473684210525
392	CC(=CCC\C(=C/COC(=O)[C@@H]1[C@@H]([C@H]([C@H]1c2ccc(O)cc2)C(=O)OC\C=C(\C)/CCC=C(C)C)c3ccc(O)cc3)\C)C	1530618	CHEMBL2348776	C38H48O6	Unpresented	Unpresented formulae	1.263157894736842	0.15789473684210525
393	CC(=CCC\C(=C\COC(=O)[C@@H]1[C@H]([C@H]([C@@H]1c2ccc(O)cc2)C(=O)OC\C=C(/C)\CCC=C(C)C)c3ccc(O)cc3)\C)C	1530619	CHEMBL2348777	C38H48O6	Unpresented	Unpresented formulae	1.263157894736842	0.15789473684210525
394	Cc1ccc(O)cc1.Cc2cccc(O)c2.Cc3ccccc3O	834692	CHEMBL1410808	C21H24O3	CHA-POW	Coal	1.1428571428571428	0.14285714285714285
395	CCCc1cc(C)c2oc(Cc3ccc(OC)cc3)c(C)c2c1O	21013	CHEMBL18394	C21H24O3	CHA-POW	Coal	1.1428571428571428	0.14285714285714285
396	CC1(C)CCC(C)(C)c2cc(ccc12)c3oc(\C=C\C(=O)O)cc3	96685	CHEMBL62047	C21H24O3	CHA-POW	Coal	1.1428571428571428	0.14285714285714285
397	CC1(C)CCCC2(C)C1CCc3c(occ23)C4=CC(=O)C=CC4=O	452059	CHEMBL486862	C21H24O3	CHA-POW	Coal	1.1428571428571428	0.14285714285714285
398	CCOCc1c(C)coc1c2ccc3c(CC)cccc3c2OC	1058657	CHEMBL1643932	C21H24O3	CHA-POW	Coal	1.1428571428571428	0.14285714285714285
399	CCOc1c(ccc2c(CC)cccc12)c3occ(C)c3COC	1058662	CHEMBL1643937	C21H24O3	CHA-POW	Coal	1.1428571428571428	0.14285714285714285
400	CCCC\C=C\c1ccc(OCc2cccc(c2)C(=O)OC)cc1	4091	CHEMBL8820	C21H24O3	CHA-POW	Coal	1.1428571428571428	0.14285714285714285
401	OC1=C(C(C2CC2)c3ccccc3)C(=O)C4=C(CCCCCC4)O1	17383	CHEMBL16584	C21H24O3	CHA-POW	Coal	1.1428571428571428	0.14285714285714285
402	COc1ccc(CC2Oc3cc(CC=C)c(O)cc3C2(C)C)cc1	33800	CHEMBL280192	C21H24O3	CHA-POW	Coal	1.1428571428571428	0.14285714285714285
403	CCOC(\C=C\c1ccccc1)C2=C(O)C(=O)C=C(C=C2)C(C)C	75022	CHEMBL297345	C21H24O3	CHA-POW	Coal	1.1428571428571428	0.14285714285714285
404	COc1ccc(cc1C(C)(C)C)\C(=C\c2ccc(cc2)C(=O)O)\C	119037	CHEMBL74826	C21H24O3	CHA-POW	Coal	1.1428571428571428	0.14285714285714285
405	CC1(C)CCC(C)(C)c2cc(Oc3ccc(cc3)C(=O)O)ccc12	188276	CHEMBL116859	C21H24O3	CHA-POW	Coal	1.1428571428571428	0.14285714285714285
406	CCCCCC1=CC(=O)C2=C(OC(C)(C)c3ccc(C)cc23)C1=O	206132	CHEMBL127671	C21H24O3	CHA-POW	Coal	1.1428571428571428	0.14285714285714285
407	CC12C=CC3=C4CCC(=O)C=C4CCC3C1CC[C@@]25CCC(=O)O5	258488	CHEMBL345884	C21H24O3	CHA-POW	Coal	1.1428571428571428	0.14285714285714285
408	OCCC1CCC(=C(c2ccc(O)cc2)c3ccc(O)cc3)CC1	343174	CHEMBL205232	C21H24O3	CHA-POW	Coal	1.1428571428571428	0.14285714285714285
409	OCCC1CCCC(=C(c2ccc(O)cc2)c3ccc(O)cc3)C1	343604	CHEMBL205779	C21H24O3	CHA-POW	Coal	1.1428571428571428	0.14285714285714285
410	COc1ccc(\C=C\C(O)c2ccccc2O)cc1CC=C(C)C	381376	CHEMBL388375	C21H24O3	CHA-POW	Coal	1.1428571428571428	0.14285714285714285
411	C\C(=C/CC\C(=C\CC1=C(C)C(=O)c2ccccc2C1=O)\C)\CO	384211	CHEMBL230390	C21H24O3	CHA-POW	Coal	1.1428571428571428	0.14285714285714285
412	COc1ccc(C\C=C\c2ccccc2)c(O)c1OCC=C(C)C	389758	CHEMBL244741	C21H24O3	CHA-POW	Coal	1.1428571428571428	0.14285714285714285
413	COc1ccc(C\C=C\c2ccccc2)c(OCC=C(C)C)c1O	389760	CHEMBL244922	C21H24O3	CHA-POW	Coal	1.1428571428571428	0.14285714285714285
414	CCCCCCOc1ccc(\C=C\C(=O)c2ccccc2O)cc1	391160	CHEMBL241863	C21H24O3	CHA-POW	Coal	1.1428571428571428	0.14285714285714285
415	C=C(C1CCOC2(CCCCC2)OO1)c3cccc4ccccc34	433446	CHEMBL258667	C21H24O3	CHA-POW	Coal	1.1428571428571428	0.14285714285714285
416	CCC(CC)OC(=O)C(C)c1cccc(c1)C(=O)c2ccccc2	531327	CHEMBL531860	C21H24O3	CHA-POW	Coal	1.1428571428571428	0.14285714285714285
417	Cc1ccc(OCCCC(=O)Oc2ccc3CCCc3c2)c(C)c1	593469	CHEMBL592964	C21H24O3	CHA-POW	Coal	1.1428571428571428	0.14285714285714285
418	OC[C@@H]1C[C@@H](CCCC\C=C\C#CC#CC#CCCC=C)C(=O)O1	612073	CHEMBL1080835	C21H24O3	CHA-POW	Coal	1.1428571428571428	0.14285714285714285
419	CCCCCCCOC1(OC(=O)c2ccccc12)c3ccccc3	817566	CHEMBL1393682	C21H24O3	CHA-POW	Coal	1.1428571428571428	0.14285714285714285
420	CCC(CC)c1cc(\C=C\C=C\c2cc(O)cc(O)c2)ccc1O	1055911	CHEMBL1641657	C21H24O3	CHA-POW	Coal	1.1428571428571428	0.14285714285714285
421	COC1Cc2ccccc2C(=CC3(C4CC=CC34)C(=O)OC)C1C	1112993	CHEMBL1732262	C21H24O3	CHA-POW	Coal	1.1428571428571428	0.14285714285714285
422	CC(C)(CCCOc1ccc(\C=C\c2ccccc2)cc1)C(=O)O	1175516	CHEMBL1828826	C21H24O3	CHA-POW	Coal	1.1428571428571428	0.14285714285714285
423	COC1Cc2ccccc2C3(C=C(C4CC3C=C4)C(=O)OC)C1C	1233045	CHEMBL1892474	C21H24O3	CHA-POW	Coal	1.1428571428571428	0.14285714285714285
424	Cc1cc(C)c2C(C=Cc3ccccc3)C(OCc2c1)C(O)CO	1238678	CHEMBL1898107	C21H24O3	CHA-POW	Coal	1.1428571428571428	0.14285714285714285
425	O=C(CCCCCc1ccc(cc1)c2ccccc2)OCC3CO3	1332359	CHEMBL2011311	C21H24O3	CHA-POW	Coal	1.1428571428571428	0.14285714285714285
426	O=C(CCc1ccc(cc1)c2ccccc2)OCC3CCCCO3	1332362	CHEMBL2011314	C21H24O3	CHA-POW	Coal	1.1428571428571428	0.14285714285714285
427	O=C(Cc1ccc(Cc2ccccc2)cc1)OCC3CCCCO3	1332523	CHEMBL2011473	C21H24O3	CHA-POW	Coal	1.1428571428571428	0.14285714285714285
428	O=C(OCC1CCCCO1)c2ccc(CCc3ccccc3)cc2	1332526	CHEMBL2011476	C21H24O3	CHA-POW	Coal	1.1428571428571428	0.14285714285714285
429	O=C(CCCCCc1ccc(cc1)c2ccccc2)OC[C@H]3CO3	1332527	CHEMBL2011477	C21H24O3	CHA-POW	Coal	1.1428571428571428	0.14285714285714285
430	O=C(CCCCCc1ccc(cc1)c2ccccc2)OC[C@@H]3CO3	1332528	CHEMBL2011478	C21H24O3	CHA-POW	Coal	1.1428571428571428	0.14285714285714285
431	CC[C@H]1O[C@H]2[C@H](OCc3ccccc23)[C@H]1OCc4ccccc4C	1488187	CHEMBL2270880	C21H24O3	CHA-POW	Coal	1.1428571428571428	0.14285714285714285
432	CC[C@H]1O[C@H]2[C@H](OCc3ccccc23)[C@H]1OC(C)c4ccccc4	1488191	CHEMBL2270884	C21H24O3	CHA-POW	Coal	1.1428571428571428	0.14285714285714285
433	C\C=C\C(=O)C1=C(C(=O)OC12CCCC2)c3c(C)cc(C)cc3C	1494632	CHEMBL2287731	C21H24O3	CHA-POW	Coal	1.1428571428571428	0.14285714285714285
434	C[C@]12CC=C3[C@@H](CCC4=CC(=O)C=C[C@]34C)[C@@H]1CC=C2C(=O)CO	1530632	CHEMBL2348790	C21H24O3	CHA-POW	Coal	1.1428571428571428	0.14285714285714285
435	COc1cc2OC(C)(C)C=Cc2cc1C(C)OCc3ccccc3	1584557	CHEMBL2435418	C21H24O3	CHA-POW	Coal	1.1428571428571428	0.14285714285714285
436	CCCCCC1C(=C(C)Oc2ccc3ccccc3c12)C(=O)OC	1613698	CHEMBL3105605	C21H24O3	CHA-POW	Coal	1.1428571428571428	0.14285714285714285
437	CCC(=O)C(Cc1ccc(Cc2ccc(O)cc2)cc1)C(=O)CC	1750556	CHEMBL3272553	C21H24O3	CHA-POW	Coal	1.1428571428571428	0.14285714285714285
438	COc1ccc2C3=CC4=CC[C@H](OC(=O)C)[C@@]4(C)C[C@@H]3CCc2c1	1754516	CHEMBL3276473	C21H24O3	CHA-POW	Coal	1.1428571428571428	0.14285714285714285
439	CCCCC(CC)C\C=C\1/CC(Oc2ccccc12)C(=O)OCC.CCCCC(CC)C[C@H]3[C@H](Oc4ccccc4C3=C)C(=O)OCC	858431	CHEMBL1434547	C42H60O6	Unpresented	Unpresented formulae	1.4285714285714286	0.14285714285714285
440	CC1(C)CC[C@@]2(CC[C@]3(C)C(=CC[C@@H]4[C@@]5(C)CC[C@H](OC(=O)CCCC(=O)O)C(C)(C)[C@@H]5CC[C@@]34C)[C@@H]2C1)C(=O)OCc6ccccc6	1623085	CHEMBL3126470	C42H60O6	Unpresented	Unpresented formulae	1.4285714285714286	0.14285714285714285
441	CCOC(=O)[C@H]1Oc2ccccc2C(=C)[C@@H]1OC.CCOC(=O)[C@H]3Oc4ccccc4C(=C)[C@H]3OC	878502	CHEMBL1454618	C28H32O8	Multi	General formulae	1.1428571428571428	0.2857142857142857
442	CC(=O)OCC(=O)[C@]1(CCC2C3CCC4=CC(=O)C=CC4(C)C3C(O)CC12C)OC(=O)c5occc5	59530	CHEMBL40418	C28H32O8	Multi	General formulae	1.1428571428571428	0.2857142857142857
443	COC(=O)[C@@H]1C[C@H](OC(=O)c2ccccc2)[C@H](O)[C@H]3[C@@]1(C)CC[C@H]4C(=O)O[C@@H](C[C@]34C)c5cocc5	400014	CHEMBL394195	C28H32O8	Multi	General formulae	1.1428571428571428	0.2857142857142857
444	CC(=O)O[C@@H]1C[C@H]2C(C)(C)C(=O)C=C[C@]2(C)[C@H]3C(=O)C[C@@]4(C)[C@@H](OC(=O)[C@H]5O[C@@]45[C@]13C)c6cocc6	443405	CHEMBL518002	C28H32O8	Multi	General formulae	1.1428571428571428	0.2857142857142857
445	COC(=O)C[C@H]1[C@@]2(C)[C@H](O[C@@H]3C[C@H](C(=C23)C)c4cocc4)C(=O)[C@H]5[C@@](C)(C=CC(=O)[C@]15C)C(=O)OC	1495757	CHEMBL2288845	C28H32O8	Multi	General formulae	1.1428571428571428	0.2857142857142857
446	COc1ccc(cc1OC)C2=CC3=C(C[C@@]4(O)[C@@](C)(CC[C@@]5(O)C(C)(C)C=CC(=O)[C@]45C)O3)C(=O)O2	33680	CHEMBL283509	C28H32O8	Multi	General formulae	1.1428571428571428	0.2857142857142857
447	O=C(OC[C@@H]1CCCCC12OOC3(CCCC[C@@H]3COC(=O)c4ccccc4)OO2)c5ccccc5	51303	CHEMBL35573	C28H32O8	Multi	General formulae	1.1428571428571428	0.2857142857142857
448	COc1ccc(\C=C\C(=O)OC2CCCCC2OC(=O)\C=C\c3ccc(OC)c(OC)c3)cc1OC	246001	CHEMBL358976	C28H32O8	Multi	General formulae	1.1428571428571428	0.2857142857142857
449	COc1ccc(\C=C/C(=O)OC2CCCCC2OC(=O)\C=C\c3ccc(OC)c(OC)c3)cc1OC	246294	CHEMBL145962	C28H32O8	Multi	General formulae	1.1428571428571428	0.2857142857142857
450	COc1ccc(\C=C\C(=O)OC2CCCC(C2)OC(=O)\C=C\c3ccc(OC)c(OC)c3)cc1OC	246358	CHEMBL149474	C28H32O8	Multi	General formulae	1.1428571428571428	0.2857142857142857
451	COc1ccc(\C=C/C(=O)OC2CCCC(C2)OC(=O)\C=C\c3ccc(OC)c(OC)c3)cc1OC	246888	CHEMBL149898	C28H32O8	Multi	General formulae	1.1428571428571428	0.2857142857142857
452	CC(C)c1cc(O)c(C(=O)CCc2ccc3ccccc3c2)c(O[C@@H]4O[C@H](CO)[C@@H](O)[C@H](O)[C@H]4O)c1	308838	CHEMBL183790	C28H32O8	Multi	General formulae	1.1428571428571428	0.2857142857142857
453	CCOC(=O)CCC(C(=O)\C=C\c1ccc(OC)c(OC)c1)C(=O)\C=C\c2ccc(OC)c(OC)c2	473183	CHEMBL482375	C28H32O8	Multi	General formulae	1.1428571428571428	0.2857142857142857
454	CC(=CCC1(C)C(=C(Cc2c(O)c3C=CC(C)(C)Oc3c(C(=O)C)c2O)C(=O)C(=C1O)C(=O)C)O)C	484557	CHEMBL521287	C28H32O8	Multi	General formulae	1.1428571428571428	0.2857142857142857
455	CC(=CCC1(C)C(=C(Cc2c(O)c(C(=O)C)c(O)c3C=CC(C)(C)Oc23)C(=O)C(=C1O)C(=O)C)O)C	484571	CHEMBL483235	C28H32O8	Multi	General formulae	1.1428571428571428	0.2857142857142857
456	C\C=C\C=C\C(=C\1/[C@@H]2[C@@H]3[C@](C)(O)C(=C(C)C(=O)[C@]3(C(=O)\C=C\C=C\C)[C@](C)(C1=O)C(=O)[C@@]2(C)O)O)\O	503340	CHEMBL518705	C28H32O8	Multi	General formulae	1.1428571428571428	0.2857142857142857
457	C\C=C\C=C\C(=O)C1=C(O)C(=C(O)[C@@]2(C)O[C@@]3(O)[C@@](C)(O)C(=O)C(=C[C@@]3(C)[C@@H]12)C(=O)\C=C\C=C\C)C	503363	CHEMBL464576	C28H32O8	Multi	General formulae	1.1428571428571428	0.2857142857142857
458	C\C=C\C=C\C(=C\1/C2[C@@H]([C@@H](C(=O)\C=C\C=C\C)[C@](C)(C1=O)C(=O)[C@@]2(C)O)[C@]3(C)OC(=O)C(=C3O)C)\O	625495	CHEMBL1094791	C28H32O8	Multi	General formulae	1.1428571428571428	0.2857142857142857
459	C\C=C\C=C\C(=O)[C@@H]1[C@H]([C@H]2C(=C(O)[C@]1(C)C(=O)C2(C)O)C(=O)\C=C\C=C\C)[C@]3(C)OC(=C(C)C3=O)O	746431	CHEMBL1322547	C28H32O8	Multi	General formulae	1.1428571428571428	0.2857142857142857
460	C\C=C\C=C\C(=O)C1=C(O)[C@@]2(C)[C@H]3C(=C(O)[C@@]4(C)[C@@H]1[C@]5(C)O[C@@]4(O)[C@@]3(C)O[C@]25O)C(=O)\C=C\C=C\C	1058252	CHEMBL1643641	C28H32O8	Multi	General formulae	1.1428571428571428	0.2857142857142857
461	CO[C@]1(C)O[C@H]2[C@@H](OCc3ccc(cc3)c4ccccc4)C=C(COC(=O)C)C(=O)[C@@H]2O[C@@]1(C)OC	1273475	CHEMBL1938639	C28H32O8	Multi	General formulae	1.1428571428571428	0.2857142857142857
462	CC1(C)C(=O)\C=C/C(=O)C(C)(C)C(=O)\C=C/C(=O)C(C)(C)C(=O)\C=C/C(=O)C(C)(C)C(=O)\C=C/C1=O	1292561	CHEMBL1971270	C28H32O8	Multi	General formulae	1.1428571428571428	0.2857142857142857
463	Oc1ccc(cc1)[C@@H]2[C@H]([C@H]([C@@H]2C(=O)OCC3CCCO3)c4ccc(O)cc4)C(=O)OCC5CCCO5	1530594	CHEMBL2348753	C28H32O8	Multi	General formulae	1.1428571428571428	0.2857142857142857
464	Oc1ccc(cc1)[C@@H]2[C@H]([C@H]([C@@H]2C(=O)OC3CCOCC3)c4ccc(O)cc4)C(=O)OC5CCOCC5	1530595	CHEMBL2348754	C28H32O8	Multi	General formulae	1.1428571428571428	0.2857142857142857
465	COc1ccc(cc1)C(=O)O[C@@H]2[C@H]3CC[C@H]4[C@@]56CO[C@@H](O)[C@@H]5C(C)(C)CC[C@@H]6OC(=O)[C@@]24C(=O)C3=C	1566883	CHEMBL2393293	C28H32O8	Multi	General formulae	1.1428571428571428	0.2857142857142857
466	OCC(O)CC(O)CCCCCCCCCCCC=C.OCC(O)CC(O)CCCCCCCCCCCC#C	912022	CHEMBL1488138	C34H66O6	PHA-T7	Peat	1.9411764705882353	0.17647058823529413
467	COC.OCC1O[C@H](Oc2cc3C=CC(=O)Oc3cc2O)C(O)C(O)C1O	938213	CHEMBL1514329	C17H22O10	Multi	General formulae	1.2941176470588236	0.5882352941176471
468	OC[C@H](O)C(=C)C(=O)OC[C@H]1O[C@@H](Oc2ccc(O)cc2)[C@H](O)[C@@H](O)[C@@H]1O	462941	CHEMBL464544	C17H22O10	Multi	General formulae	1.2941176470588236	0.5882352941176471
469	COC(=O)[C@H]1CC[C@@H]2[C@H](C(=O)OC)[C@@]1(O)C(C(=O)OC)C(=C2C(=O)OC)O	1294125	CHEMBL1972834	C17H22O10	Multi	General formulae	1.2941176470588236	0.5882352941176471
470	OC(=O)CC(=C)C(=O)O.OC(=O)C=C	989309	CHEMBL1565425	C8H10O6	Unpresented	Unpresented formulae	1.25	0.75
471	OC[C@H](O)[C@H]1OC(=O)C2=C1OCCO2	364032	CHEMBL219306	C8H10O6	Unpresented	Unpresented formulae	1.25	0.75
472	CC(=O)OCC(O)CC(O)CCCCCCCCCCCC=C.CC(=O)OCC(O)CC(O)CCCCCCCCCCCC#C	992235	CHEMBL1568351	C38H70O8	Unpresented	Unpresented formulae	1.8421052631578947	0.21052631578947367
473	CCOC(=O)C1C\C(=C/CCC(C)C)\c2ccccc2O1.CCOC(=O)[C@H]3Oc4ccccc4C(=C)[C@H]3CCC(C)C	1014010	CHEMBL1590126	C36H48O6	Multi	General formulae	1.3333333333333333	0.16666666666666666
474	CCCCCCCC\C=C/CCCCCCC(=O)OCCCc1cc(OC)c2oc(cc2c1)c3ccc4OCOc4c3	487425	CHEMBL447433	C36H48O6	Multi	General formulae	1.3333333333333333	0.16666666666666666
475	C[C@H](CCC(=O)[C@@H](C)[C@H]1C(=O)C[C@H]2[C@@H]3CC=C4CC(CC[C@]4(C)[C@H]3CC[C@]12C)OC(=O)c5ccccc5)COC(=O)C	393845	CHEMBL395203	C36H48O6	Multi	General formulae	1.3333333333333333	0.16666666666666666
476	CC(C)(C)c1cc2COCc3cc(cc(COCc4cc(cc(COCc(c1)c2O)c4O)C(C)(C)C)c3O)C(C)(C)C	1313320	CHEMBL1992029	C36H48O6	Multi	General formulae	1.3333333333333333	0.16666666666666666
477	C[C@@H]1CC[C@@]2(OC1)O[C@H]3C[C@H]4[C@@H]5CC=C6C[C@H](CC[C@]6(C)[C@H]5CC[C@]4(C)[C@H]3[C@@H]2C)OC(=O)c7ccccc7OC(=O)C	1447069	CHEMBL2207425	C36H48O6	Multi	General formulae	1.3333333333333333	0.16666666666666666
478	OC(C(=O)O)c1ccccc1.OC(C(=O)O)c2ccccc2	1024187	CHEMBL1600303	C16H16O6	Multi	General formulae	1.0	0.375
479	COc1c2OC(=O)C=Cc2c(COCCCO)c3ccoc13	964	CHEMBL6564	C16H16O6	Multi	General formulae	1.0	0.375
480	CC(C)(O)[C@H](O)COc1c2C=CC(=O)Oc2cc3occc13	444145	CHEMBL454060	C16H16O6	Multi	General formulae	1.0	0.375
481	CCOC(=O)\C=C\c1c(oc2ccc(O)cc12)C(=O)OCC	476292	CHEMBL447562	C16H16O6	Multi	General formulae	1.0	0.375
482	CCOC(=O)\C=C\c1oc2ccc(O)cc2c1C(=O)OCC	476359	CHEMBL514037	C16H16O6	Multi	General formulae	1.0	0.375
483	CC(C)(O)[C@H](O)COc1c2OC(=O)C=Cc2cc3ccoc13	651490	CHEMBL1173444	C16H16O6	Multi	General formulae	1.0	0.375
484	COc1ccc(OC)c2c1oc3c(OC)c(OC)c(O)cc23	709283	CHEMBL1270045	C16H16O6	Multi	General formulae	1.0	0.375
485	CC(C)(O)C(O)COc1c2C=CC(=O)Oc2cc3occc13	862137	CHEMBL1438253	C16H16O6	Multi	General formulae	1.0	0.375
486	COc1ccc(OC)c(c1)C(=O)COC(=O)c2oc(C)cc2	908260	CHEMBL1484376	C16H16O6	Multi	General formulae	1.0	0.375
487	COc1ccc2oc(C(=O)O)c3C(CCC(=O)O)CCc1c23	1289310	CHEMBL1968019	C16H16O6	Multi	General formulae	1.0	0.375
488	COc1ccc2CCC(CCC(=O)O)c3c(oc1c23)C(=O)O	1323895	CHEMBL2002604	C16H16O6	Multi	General formulae	1.0	0.375
489	COc1c(OC)c(OC(=O)C)c2ccccc2c1OC(=O)C	54016	CHEMBL285771	C16H16O6	Multi	General formulae	1.0	0.375
490	COc1cc2OC(=O)C=C(COC(=O)\C=C\C)c2cc1OC	122061	CHEMBL308761	C16H16O6	Multi	General formulae	1.0	0.375
491	COc1ccc(cc1)C2OOC(OO2)c3ccc(OC)cc3	142396	CHEMBL89140	C16H16O6	Multi	General formulae	1.0	0.375
492	COc1ccc(CCC(=O)c2c(O)cc(O)cc2O)cc1O	223402	CHEMBL133081	C16H16O6	Multi	General formulae	1.0	0.375
493	COC1=CC2C(C3C=CC2(OC)C(=O)[C@]34CO4)[C@@]5(CO5)C1=O	271910	CHEMBL163855	C16H16O6	Multi	General formulae	1.0	0.375
494	COc1c(C)c2COC(=O)c2c(O)c1CC#CCCC(=O)O	280940	CHEMBL169198	C16H16O6	Multi	General formulae	1.0	0.375
495	COC1=C2OC(=O)c3c(O)cc(C(C)C)c(C(=O)C1(C)O)c23	420889	CHEMBL250449	C16H16O6	Multi	General formulae	1.0	0.375
496	COc1cc(OC)c2C(=O)C3=C(C[C@](C)(O)OC3)C(=O)c2c1	421108	CHEMBL251913	C16H16O6	Multi	General formulae	1.0	0.375
497	O=C1C2=C(OCCOCCOCCO2)C(=O)c3ccccc13	432830	CHEMBL261101	C16H16O6	Multi	General formulae	1.0	0.375
498	O[C@H]1c2ccc(O)cc2OC[C@]1(O)Cc3ccc(O)c(O)c3	490182	CHEMBL477779	C16H16O6	Multi	General formulae	1.0	0.375
499	O[C@H]1[C@@H](O)C2(CCCC2)Oc3ccc4C(=CC(=O)Oc4c13)O	494854	CHEMBL498005	C16H16O6	Multi	General formulae	1.0	0.375
500	COc1cc(O)c(C(=O)Cc2ccc(OO)cc2)c(OC)c1	500636	CHEMBL482430	C16H16O6	Multi	General formulae	1.0	0.375
501	COc1c(O)cc2C(=O)C3=C(O[C@@H](C)C3(C)C)C(=O)c2c1O	503085	CHEMBL463891	C16H16O6	Multi	General formulae	1.0	0.375
502	COC1=C(O)C(=O)c2c(O)c3C(C)OC(C)Cc3cc2C1=O	506176	CHEMBL477725	C16H16O6	Multi	General formulae	1.0	0.375
503	COC(=O)c1ccc2c(C(=O)[C@@H]3O[C@@H]3C2(C)C)c1C(=O)OC	509981	CHEMBL452669	C16H16O6	Multi	General formulae	1.0	0.375
504	CCC1=C(C)c2ccc(OC(=O)C)c(OC(=O)C)c2OC1=O	518271	CHEMBL461480	C16H16O6	Multi	General formulae	1.0	0.375
505	COc1ccc(CC(=O)c2ccc(O)c(O)c2O)cc1OC	556891	CHEMBL563494	C16H16O6	Multi	General formulae	1.0	0.375
506	COc1ccc(CC(=O)c2c(O)cc(O)cc2O)cc1OC	560458	CHEMBL551196	C16H16O6	Multi	General formulae	1.0	0.375
507	COc1cccc2O\C(=C(/CO)\[C@@H]3OC(=O)C[C@H]3C)\C(=O)c12	563313	CHEMBL552509	C16H16O6	Multi	General formulae	1.0	0.375
508	COc1cccc2O\C(=C(\CO)/[C@@H]3OC(=O)C[C@H]3C)\C(=O)c12	566905	CHEMBL556677	C16H16O6	Multi	General formulae	1.0	0.375
509	COc1ccc(C2COc3c(C2)ccc(O)c3O)c(O)c1O	614462	CHEMBL1089729	C16H16O6	Multi	General formulae	1.0	0.375
510	C[C@]12C=C[C@H](O)[C@@]3(C)C1[C@H](OC3=O)[C@H]4O[C@]45COC(=O)C=C25	614644	CHEMBL1098372	C16H16O6	Multi	General formulae	1.0	0.375
511	COc1cc(OC)c2C(=O)C3C(O)OC(=CC3C(=O)c2c1)C	645236	CHEMBL1163903	C16H16O6	Multi	General formulae	1.0	0.375
512	COC1=CC(=O)c2c(O)c3C[C@@H](O)[C@@](C)(O)Cc3cc2C1=O	691269	CHEMBL1224809	C16H16O6	Multi	General formulae	1.0	0.375
513	COc1cc(cc(OC)c1OC)c2ccc(C(=O)O)c(O)c2	702393	CHEMBL1243157	C16H16O6	Multi	General formulae	1.0	0.375
514	COc1cc(O)c(cc1OC)C(=O)Cc2ccc(O)c(O)c2	716103	CHEMBL1289694	C16H16O6	Multi	General formulae	1.0	0.375
515	COc1cc(O)c(cc1O)C(=O)Cc2ccc(O)c(OC)c2	716209	CHEMBL1289799	C16H16O6	Multi	General formulae	1.0	0.375
516	COc1ccc(C(=O)Cc2ccc(O)c(OC)c2)c(O)c1O	716431	CHEMBL1290019	C16H16O6	Multi	General formulae	1.0	0.375
517	COc1cc(CC(=O)c2cc(OC)c(O)cc2O)ccc1O	716534	CHEMBL1290121	C16H16O6	Multi	General formulae	1.0	0.375
518	COc1ccc2C3=C(CCCC3)C(=O)Oc2c1OCC(=O)O	935469	CHEMBL1511585	C16H16O6	Multi	General formulae	1.0	0.375
519	COC(=O)C1=Cc2ccc(OC)c(OC)c2C(=O)C(=C1)OC	988436	CHEMBL1564552	C16H16O6	Multi	General formulae	1.0	0.375
520	OC(=O)CCCC(=O)OCCC1=Cc2ccccc2C(=O)O1	1101559	CHEMBL1720828	C16H16O6	Multi	General formulae	1.0	0.375
521	OC(=O)CCC(=O)OCCCC1=Cc2ccccc2C(=O)O1	1106218	CHEMBL1725487	C16H16O6	Multi	General formulae	1.0	0.375
522	COc1cc(ccc1O)C(O)C(=O)c2ccc(O)c(OC)c2	1205445	CHEMBL1864874	C16H16O6	Multi	General formulae	1.0	0.375
523	COC(=O)c1cc(OC(=O)C)c2c(OC)ccc(OC)c2c1	1308855	CHEMBL1987564	C16H16O6	Multi	General formulae	1.0	0.375
524	COc1cc(O)c2C(=O)C3=C(C[C@](C)(O)[C@H](O)C3)C(=O)c2c1	1332721	CHEMBL2011669	C16H16O6	Multi	General formulae	1.0	0.375
525	C[C@]12[C@H]3O[C@H]3[C@@H](O)[C@@]4(C)[C@H]1[C@H](OC2=O)C=C5COC(=O)C=C45	1332744	CHEMBL2011692	C16H16O6	Multi	General formulae	1.0	0.375
526	C[C@]12[C@@H](O)[C@H]3O[C@H]3[C@@]4(C)[C@H]1[C@H](OC2=O)C=C5COC(=O)C=C45	1332746	CHEMBL2011694	C16H16O6	Multi	General formulae	1.0	0.375
527	Oc1ccc(CCOC(=O)Cc2ccc(O)c(O)c2)cc1O	1343742	CHEMBL2031675	C16H16O6	Multi	General formulae	1.0	0.375
528	CO[C@H]1Cc2c(O)cc(O)cc2O[C@@H]1c3ccc(O)c(O)c3	1379123	CHEMBL2106853	C16H16O6	Multi	General formulae	1.0	0.375
529	COc1cc(CC(=O)C)c2C(=O)C=C(Oc2c1)C(=O)CCO	1428391	CHEMBL2164959	C16H16O6	Multi	General formulae	1.0	0.375
530	COC1=CC(=O)c2c(O)c3CC[C@@](C)(O)Cc3c(O)c2C1=O	1447340	CHEMBL2207693	C16H16O6	Multi	General formulae	1.0	0.375
531	COc1cc(ccc1O)[C@H]2Oc3cc(O)cc(O)c3C[C@H]2O	1500629	CHEMBL2297044	C16H16O6	Multi	General formulae	1.0	0.375
532	COc1cc(O)c2C(=O)C3=C(C[C@](C)(O)C[C@H]3O)C(=O)c2c1	1549371	CHEMBL2374920	C16H16O6	Multi	General formulae	1.0	0.375
533	CC\C(=C(/c1ccccc1)\c2ccc(O)cc2)\c3ccccc3.C[C@]45CC[C@H]6[C@@H](CCc7cc(O)ccc67)[C@@H]4CC[C@@H]5O	1050282	CHEMBL1627391	C40H44O3	Unpresented	Unpresented formulae	1.1	0.075
534	CC\C(=C(\c1ccccc1)/c2ccc(O)cc2)\c3ccccc3.C[C@]45CC[C@H]6[C@@H](CCc7cc(O)ccc67)[C@@H]4CC[C@H]5O	1050708	CHEMBL1627817	C40H44O3	Unpresented	Unpresented formulae	1.1	0.075
535	CC[C@]12CC(=C)[C@H]3[C@@H](CCC4=CCCC[C@H]34)[C@@H]1CC[C@@]2(O)C#C.C[C@]56CC[C@H]7[C@@H](CCc8cc(O)ccc78)[C@@H]5CC[C@@]6(O)C#C	1078520	CHEMBL1697756	C42H54O3	Unpresented	Unpresented formulae	1.2857142857142858	0.07142857142857142
536	OCCOC[C@H]1O[C@H](OCCO)[C@H](OCCO)[C@@H](OCCO)[C@@H]1OCCO.OC[C@H]2O[C@H](O)[C@H](O)[C@@H](O)[C@@H]2O	1111495	CHEMBL1730764	C22H44O17	Unpresented	Unpresented formulae	2.0	0.7727272727272727
537	Cc1ccc(OCC(=O)O)c(O)c1.Cc2ccc(OCC(=O)O)c(O)c2	1115462	CHEMBL1734731	C18H20O8	Multi	General formulae	1.1111111111111112	0.4444444444444444
538	O.CC(=O)O[C@H](COc1c2C=CC(=O)Oc2cc3occc13)C(C)(C)O	1099662	CHEMBL1718931	C18H20O8	Multi	General formulae	1.1111111111111112	0.4444444444444444
539	CCOC(=O)C1=C(O)CCC2([C@H]1c3occc3)C(=O)OC(C)(C)OC2=O	410315	CHEMBL264109	C18H20O8	Multi	General formulae	1.1111111111111112	0.4444444444444444
540	COC(=O)c1oc(C)c(COc2c(OC)cc(cc2OC)C(=O)OC)c1	846546	CHEMBL1422662	C18H20O8	Multi	General formulae	1.1111111111111112	0.4444444444444444
541	C[C@H]1C\C=C/C(=O)[C@@H](O)[C@@H](O)C[C@H]2O[C@@H]2c3cc(O)cc(O)c3C(=O)O1	443399	CHEMBL518087	C18H20O8	Multi	General formulae	1.1111111111111112	0.4444444444444444
542	OC[C@H]1O[C@@H](Oc2c(O)cc(O)cc2c3ccccc3)[C@H](O)[C@@H](O)[C@@H]1O	487761	CHEMBL466138	C18H20O8	Multi	General formulae	1.1111111111111112	0.4444444444444444
543	OC[C@H]1O[C@@H](Oc2ccc(O)c(c2O)c3ccccc3)[C@H](O)[C@@H](O)[C@@H]1O	487982	CHEMBL466133	C18H20O8	Multi	General formulae	1.1111111111111112	0.4444444444444444
544	CC(=O)C[C@]1(O)C(=O)c2c(O)cc(CO)cc2O[C@@]1(C)[C@@H]3CCC(=O)O3	502555	CHEMBL496849	C18H20O8	Multi	General formulae	1.1111111111111112	0.4444444444444444
545	CCC(=O)O[C@@H]1CO[C@@H]2[C@H](CO[C@H]12)OC(=O)c3ccccc3OC(=O)C	582856	CHEMBL584911	C18H20O8	Multi	General formulae	1.1111111111111112	0.4444444444444444
546	COC(=O)C1C(C(C(=O)OC)C(C)(O)CC1=O)c2ccc3OCOc3c2	737772	CHEMBL1313888	C18H20O8	Multi	General formulae	1.1111111111111112	0.4444444444444444
547	COc1cc2C=C(CCCOC(=O)CCC(=O)O)OC(=O)c2cc1OC	857829	CHEMBL1433945	C18H20O8	Multi	General formulae	1.1111111111111112	0.4444444444444444
548	CCCC1=CC(=O)Oc2cc(OCC(=O)OC)cc(OCC(=O)OC)c12	994091	CHEMBL1570207	C18H20O8	Multi	General formulae	1.1111111111111112	0.4444444444444444
549	COc1cc2C=C(CCOC(=O)CCCC(=O)O)OC(=O)c2cc1OC	1219377	CHEMBL1878806	C18H20O8	Multi	General formulae	1.1111111111111112	0.4444444444444444
550	COC(=O)C1=C(C2C=CC1C3C(OC(=O)C)C(OC(=O)C)C23)C(=O)OC	1237215	CHEMBL1896644	C18H20O8	Multi	General formulae	1.1111111111111112	0.4444444444444444
551	CCC[C@H]1O[C@H](CC(=O)O)C[C@@]2(O)C(=O)c3cccc(O)c3C(=O)[C@@]12O	1573565	CHEMBL2409145	C18H20O8	Multi	General formulae	1.1111111111111112	0.4444444444444444
552	CCC[C@H]1O[C@H](CC(=O)O)C[C@]2(O)C(=O)c3cccc(O)c3C(=O)[C@@]12O	1573566	CHEMBL2409146	C18H20O8	Multi	General formulae	1.1111111111111112	0.4444444444444444
553	C[C@]1(CCC[C@@H]1C(=O)O)C(=O)O.C[C@]2(CCC[C@@H]2C(=O)O)C(=O)O	1120775	CHEMBL1741889	C16H24O8	Multi	General formulae	1.5	0.5
554	CC1(CCCC1C(=O)O)C(=O)O.CC2(CCCC2C(=O)O)C(=O)O	1315248	CHEMBL1993957	C16H24O8	Multi	General formulae	1.5	0.5
555	OC(=O)C[C@@H]1CCCCC12OOC3(CCCC[C@@H]3CC(=O)O)OO2	50473	CHEMBL35081	C16H24O8	Multi	General formulae	1.5	0.5
556	COc1cc(CCCO)ccc1O[C@@H]2O[C@H](CO)[C@@H](O)[C@H](O)[C@H]2O	446502	CHEMBL460029	C16H24O8	Multi	General formulae	1.5	0.5
557	CCCC[C@H](OC(=O)C)[C@@H](O)[C@H](O)[C@@H]1OC(=O)C=C[C@@H]1OC(=O)C	505268	CHEMBL458700	C16H24O8	Multi	General formulae	1.5	0.5
558	CC(=CC1CC=C(CO[C@@H]2O[C@H](CO)[C@@H](O)[C@H](O)[C@H]2O)C(=O)O1)C	1146876	CHEMBL1778414	C16H24O8	Multi	General formulae	1.5	0.5
559	CO[C@@H]1C=C(COC(=O)C)C(=O)[C@@H]2O[C@@](C)(OC)[C@](C)(OC)O[C@@H]12	1273463	CHEMBL1938627	C16H24O8	Multi	General formulae	1.5	0.5
560	CO[C@H]1C=C(COC(=O)C)C(=O)[C@@H]2O[C@@](C)(OC)[C@](C)(OC)O[C@@H]12	1273468	CHEMBL1938632	C16H24O8	Multi	General formulae	1.5	0.5
561	C[C@H]1CC[C@@]2(O)[C@@H]1[C@H](OC3OC(C)C(O)C(O)C3O)OC=C2C=O	1294453	CHEMBL1973162	C16H24O8	Multi	General formulae	1.5	0.5
562	C[C@@H]1C[C@@H]2OC=C(C=O)[C@@H]2[C@@H]1CO[C@@H]3O[C@H](CO)[C@@H](O)[C@H](O)[C@H]3O	1423120	CHEMBL2152442	C16H24O8	Multi	General formulae	1.5	0.5
563	CC1=CC(=O)[C@@H]2C[C@@]1(O[C@@H]3O[C@H](CO)[C@@H](O)[C@H](O)[C@H]3O)[C@@]2(C)CO	1444916	CHEMBL2205293	C16H24O8	Multi	General formulae	1.5	0.5
564	CCOc1cc(CCO[C@@H]2O[C@H](CO)[C@@H](O)[C@H](O)[C@H]2O)ccc1O	1490618	CHEMBL2281637	C16H24O8	Multi	General formulae	1.5	0.5
565	CCOc1cc(CCO[C@@H]2O[C@H](CO)[C@H](O)[C@H](O)[C@H]2O)ccc1O	1490619	CHEMBL2281638	C16H24O8	Multi	General formulae	1.5	0.5
566	C[C@@H](CCc1ccc(O)cc1O)O[C@@H]2O[C@H](CO)[C@@H](O)[C@H](O)[C@H]2O	1610917	CHEMBL3100131	C16H24O8	Multi	General formulae	1.5	0.5
567	C[C@H](CCc1ccc(O)cc1O)O[C@@H]2O[C@H](CO)[C@@H](O)[C@H](O)[C@H]2O	1610918	CHEMBL3100132	C16H24O8	Multi	General formulae	1.5	0.5
568	C[C@]12CC[C@H]3[C@@H](CC[C@H]4CC(=O)CC[C@]34C)[C@@H]1CC[C@@H]2O.C[C@]56CC[C@H]7[C@@H](CCC8CC(=O)CC[C@]78C)[C@@H]5CC[C@@H]6O	1123015	CHEMBL1744444	C38H60O4	Unpresented	Unpresented formulae	1.5789473684210527	0.10526315789473684
569	CCC(=O)O[C@H]1CC[C@H]2[C@@H]3CCC4=CC(=O)CC[C@]4(C)[C@H]3CC[C@]12C.CCC5=C6CCC7(C)C(O)CCC7C6CCC5=O	1123050	CHEMBL1744479	C38H56O5	Unpresented	Unpresented formulae	1.4736842105263157	0.13157894736842105
570	CCC(=O)O[C@H]1CC[C@H]2[C@@H]3CCC4=CC(=O)CC[C@]4(C)[C@H]3CC[C@]12C.CCC56CCC7=C(C)C(=O)CCC7C5CCC6O	1123055	CHEMBL1744484	C38H56O5	Unpresented	Unpresented formulae	1.4736842105263157	0.13157894736842105
571	CC1(C)CCC[C@]2(C)O[C@H]3CC[C@@]4(C)[C@@H](CC[C@]5(C)[C@@H]4CC[C@@]6(C)[C@H]5Cc7c(O)ccc(C(O)C(=O)O)c67)[C@]3(C)CC[C@@H]12	1365278	CHEMBL2087614	C38H56O5	Unpresented	Unpresented formulae	1.4736842105263157	0.13157894736842105
572	C[C@@H]1CCC=C(C)[C@@]1(C)CC[C@]2(C)[C@@H](O)CC[C@@]3(C)[C@H]2CC[C@]4(C)[C@@H]3CC[C@@]5(C)[C@H]4Cc6c(O)ccc(C(O)C(=O)O)c56	1365279	CHEMBL2087615	C38H56O5	Unpresented	Unpresented formulae	1.4736842105263157	0.13157894736842105
573	CCC(=O)O[C@H]1CC[C@H]2[C@@H]3CCC4=CC(=O)CC[C@]4(C)[C@H]3CC[C@]12C.CC5=C6CCC7(C)C(O)CCC7C6CCC5=O	1123051	CHEMBL1744480	C37H54O5	Unpresented	Unpresented formulae	1.4594594594594594	0.13513513513513514
574	CC(C)C(=O)[C@]12C(=O)C(=C(OC(=O)C)[C@@](CC=C(C)C)(C[C@H](CC=C(C)C)[C@@]1(C)CCC=C(C)C)C2=O)CC=C(C)C	445475	CHEMBL499831	C37H54O5	Unpresented	Unpresented formulae	1.4594594594594594	0.13513513513513514
575	CC(=C)[C@@H]1CC[C@]2(C)C[C@H](O)[C@]3(C)[C@H](C[C@@H](OC(=O)c4ccc(O)cc4)[C@@H]5[C@@]6(C)CC[C@H](O)C(C)(C)[C@@H]6CC[C@@]35C)[C@@H]12	506266	CHEMBL445512	C37H54O5	Unpresented	Unpresented formulae	1.4594594594594594	0.13513513513513514
576	CCCCCCCC\C=C/CCCCCCCC(=O)OCC(C)C1=C(O)C(=O)c2c3CCCC(C)(C)c3ccc2C1=O	506368	CHEMBL445779	C37H54O5	Unpresented	Unpresented formulae	1.4594594594594594	0.13513513513513514
577	CCC(=O)O[C@H]1CC[C@H]2[C@@H]3CCC4=CC(=O)CC[C@]4(C)[C@H]3CC[C@]12C.CCC5=C6CCC7(C)C(CCC7C6CCC5=O)OC(=O)C	1123052	CHEMBL1744481	C40H58O6	PHA-T7	Peat	1.45	0.15
578	COc1ccc(OC)c(CC(=O)O[C@H]2CC[C@@]3(C)C(CC[C@]4(C)C3CCC5C6[C@@H](CC[C@@]6(CC[C@@]45C)C(=O)O)C(=C)C)C2(C)C)c1	176886	CHEMBL108591	C40H58O6	PHA-T7	Peat	1.45	0.15
579	CCC(=O)O[C@H]1CC[C@H]2[C@@H]3CCC4=CC(=O)CC[C@]4(C)[C@H]3CC[C@]12C.CC5(C)C6CCC7(C)C(O)CCC7C6CCC5=O	1123053	CHEMBL1744482	C38H58O5	Unpresented	Unpresented formulae	1.5263157894736843	0.13157894736842105
580	CC1=CC[C@H]2[C@H](CC[C@]2(C)O)C(C)(C)[C@@H]1CC[C@@H]3[C@](C)(O)CC[C@@H]4OC(C)(C)[C@H](CC[C@@]34C)OC(=O)c5ccc(C)cc5	1616249	CHEMBL3113292	C38H58O5	Unpresented	Unpresented formulae	1.5263157894736843	0.13157894736842105
581	C[C@@H]1CC[C@@]2(CC[C@]3(C)C(=CC[C@@H]4[C@@]5(C)CC[C@H](O)C(C)(C)[C@@H]5CC[C@@]34C)[C@@H]2[C@H]1C)C(=O)O.OC(=O)CC(=O)O	1150480	CHEMBL1783810	C33H52O7	Multi	General formulae	1.5757575757575757	0.21212121212121213
582	CO[C@]1(CO)C[C@@H]2[C@@H](CC[C@]3(C)C2=CC[C@@H]4[C@@]5(C)CC[C@@H](OC(=O)C)C(C)(C)[C@@H]5CC[C@@]34C)[C@@H](OC(=O)C)[C@H]1O	487155	CHEMBL509673	C33H52O7	Multi	General formulae	1.5757575757575757	0.21212121212121213
583	CC[C@@]1(C)CCC[C@@]2(C)[C@H]1CC[C@]3(C)[C@@H]2C[C@H](OC(=O)C)[C@@]4(C)[C@H]3C[C@H](OC(=O)C[C@@H](C)O)[C@H]([C@@H]4C=O)C(=O)C	505843	CHEMBL506568	C33H52O7	Multi	General formulae	1.5757575757575757	0.21212121212121213
584	CC(C)CC[C@H]1OC(C)(C)O[C@]1(C)[C@H]2CC[C@@]3(O)C4=CC(=O)[C@@H]5C[C@H]6OC(C)(C)O[C@H]6C[C@]5(C)[C@H]4[C@H](O)C[C@]23C	1365209	CHEMBL2087545	C33H52O7	Multi	General formulae	1.5757575757575757	0.21212121212121213
585	CC(C)(O)CC[C@H]1OC(C)(C)O[C@]1(C)[C@H]2CC[C@@]3(O)C4=CC(=O)[C@@H]5C[C@H]6OC(C)(C)O[C@H]6C[C@]5(C)[C@H]4CC[C@]23C	1365211	CHEMBL2087547	C33H52O7	Multi	General formulae	1.5757575757575757	0.21212121212121213
586	CC(=C)[C@@H]1CC[C@@]2(CC[C@]3(C)[C@H](CC[C@@H]4[C@@]5(C)CC[C@H](O)C(C)(C)[C@@H]5CC[C@@]34C)[C@@H]12)C(=O)O.OC(=O)CCCC(=O)O	1150481	CHEMBL1783811	C35H56O7	Multi	General formulae	1.6	0.2
587	C[C@@H]1CC[C@@]2(CC[C@]3(C)C(=CC[C@@H]4[C@@]5(C)CC[C@H](O)C(C)(C)[C@@H]5CC[C@@]34C)[C@@H]2[C@H]1C)C(=O)O.OC(=O)CCCC(=O)O	1150484	CHEMBL1783814	C35H56O7	Multi	General formulae	1.6	0.2
588	CC1(C)CC[C@@]2(CC[C@]3(C)C(=CC[C@@H]4[C@@]5(C)CC[C@H](O)C(C)(C)[C@@H]5CC[C@@]34C)[C@@H]2C1)C(=O)O.OC(=O)CCCC(=O)O	1150485	CHEMBL1783815	C35H56O7	Multi	General formulae	1.6	0.2
589	CC(=C)[C@@H]1CC[C@@]2(CC[C@]3(C)[C@H](CC[C@@H]4[C@@]5(C)CC[C@H](O[C@@H]6OC[C@H](O)[C@H](O)[C@H]6O)C(C)(C)[C@@H]5CC[C@@]34C)[C@@H]12)C(=O)O	401188	CHEMBL397553	C35H56O7	Multi	General formulae	1.6	0.2
590	CC(=C)[C@@H]1CC[C@@]2(CC[C@]3(C)[C@H](CC[C@@H]4[C@@]5(C)CC[C@H](O[C@@H]6OC[C@@H](O)[C@H](O)[C@H]6O)C(C)(C)[C@@H]5CC[C@@]34C)[C@@H]12)C(=O)O	401191	CHEMBL396650	C35H56O7	Multi	General formulae	1.6	0.2
591	CC1(C)CC[C@]23CC[C@]4(C)[C@H](CC[C@@H]5[C@@]6(C)CC[C@H](O[C@H]7OC[C@H](O)[C@H](O)[C@H]7O)C(C)(C)[C@@H]6CC[C@@]45C)[C@H]2[C@@H]1OC3=O	401207	CHEMBL437010	C35H56O7	Multi	General formulae	1.6	0.2
592	CC1(C)CC[C@]23CC[C@]4(C)[C@H](CC[C@@H]5[C@@]6(C)CC[C@H](O[C@@H]7OC[C@@H](O)[C@H](O)[C@H]7O)C(C)(C)[C@@H]6CC[C@@]45C)[C@H]2[C@@H]1OC3=O	401210	CHEMBL238131	C35H56O7	Multi	General formulae	1.6	0.2
593	CC1(C)CC[C@@]2(CC[C@]3(C)C(=CC[C@@H]4[C@@]5(C)CC[C@H](O[C@@H]6OC[C@H](O)[C@H](O)[C@H]6O)C(C)(C)[C@@H]5CC[C@@]34C)[C@@H]2C1)C(=O)O	443823	CHEMBL444982	C35H56O7	Multi	General formulae	1.6	0.2
594	CC(C)[C@@H](O)C(=O)O[C@@H]1C[C@H](C(C)(C)O)[C@](C)(CCC(=O)O)[C@H]2CC[C@@]3(C)[C@@H](CC=C3[C@]12C)[C@H]4CO[C@@H](C4)C=C(C)C	461915	CHEMBL446852	C35H56O7	Multi	General formulae	1.6	0.2
595	CCCCCCCCCCCCCCCC(=O)OC1=C[C@H]2[C@H]3[C@@H](C[C@@H](C)[C@@]4(C=C(C)[C@H](O)[C@@]4(O)[C@@H]1O)C2=O)[C@@]3(C)CO	464082	CHEMBL510897	C35H56O7	Multi	General formulae	1.6	0.2
596	CC1(C)CC[C@@]2(CC[C@]3(C)C(=CC[C@@H]4[C@@]5(C)CC[C@H](O[C@@H]6OC[C@@H](O)[C@H](O)[C@H]6O)C(C)(C)[C@@H]5CC[C@@]34C)[C@@H]2C1)C(=O)O	464120	CHEMBL506630	C35H56O7	Multi	General formulae	1.6	0.2
597	CC(=C)[C@@H]1CC[C@@]2(CC[C@]3(C)[C@H](CC[C@@H]4[C@@]5(C)CC[C@H](O[C@@H]6O[C@@H](CO)[C@H](O)[C@H]6O)C(C)(C)[C@@H]5CC[C@@]34C)[C@@H]12)C(=O)O	518851	CHEMBL502465	C35H56O7	Multi	General formulae	1.6	0.2
598	CC(=C)[C@@H]1CC[C@@]2(CC[C@]3(C)[C@H](CC[C@@H]4[C@@]5(C)CC[C@H](O[C@H]6OC[C@@H](O)[C@@H](O)[C@@H]6O)C(C)(C)[C@@H]5CC[C@@]34C)[C@@H]12)C(=O)O	518854	CHEMBL503608	C35H56O7	Multi	General formulae	1.6	0.2
599	CO[C@H]1\C=C\C=C(/C)\C[C@H](C)[C@H](O)[C@H](C)\C=C(/C)\C=C(/C)\C(=O)O[C@@H]1[C@@H](C)[C@@H](O)[C@H](C)C(=O)\C=C\[C@H](C)[C@H](O)C(C)C	614209	CHEMBL1076859	C35H56O7	Multi	General formulae	1.6	0.2
600	C\C=C(\C)/C(=O)O[C@H]1[C@H](O)[C@]2(CO)[C@H](O)C[C@]3(C)C(=CC[C@@H]4[C@@]5(C)CC[C@H](O)[C@](C)(CO)[C@@H]5CC[C@@]34C)[C@@H]2CC1(C)C	627718	CHEMBL1095017	C35H56O7	Multi	General formulae	1.6	0.2
601	CC[C@H](C[C@H]1OC(C)(C)O[C@]1(C)[C@H]2CC[C@@]3(O)C4=CC(=O)[C@@H]5C[C@H]6OC(C)(C)O[C@H]6C[C@]5(C)[C@H]4CC[C@]23C)C(C)(C)O	1365212	CHEMBL2087548	C35H56O7	Multi	General formulae	1.6	0.2
602	O[C@H](C#C)C12CCCC1C3CCC4=CC(=O)CC[C@@H]4C3CC2.O[C@@H](C#C)C56CCCC5C7CCC8=CC(=O)CC[C@@H]8C7CC6	1158155	CHEMBL1794824	C40H52O4	Unpresented	Unpresented formulae	1.3	0.1
603	C[C@]12CC[C@H]3[C@@H](CCc4cc(O)ccc34)[C@@H]1CC[C@@]2(O)C\C=C\C[C@]5(O)CC[C@H]6[C@@H]7CCc8cc(O)ccc8[C@H]7CC[C@]56C	473759	CHEMBL452735	C40H52O4	Unpresented	Unpresented formulae	1.3	0.1
604	C\C(=C/C=C/C=C(\C)/C=C/C=C(\C)/C(=O)C[C@@]1(O)C(=CC(=O)CC1(C)C)C)\C=C\C=C(/C)\C#CC2=C(C)C[C@@H](O)CC2(C)C	481167	CHEMBL445440	C40H52O4	Unpresented	Unpresented formulae	1.3	0.1
605	C\C(=C/C=C/C=C(\C)/C=C/C=C(\C)/C=C/C1=C(C)C(=O)[C@@H](O)CC1(C)C)\C=C\C=C(/C)\C=C\C2=C(C)C(=O)[C@@H](O)CC2(C)C	704852	CHEMBL1255871	C40H52O4	Unpresented	Unpresented formulae	1.3	0.1
606	C\C(=C/C=C/C=C(\C)/C=C/C=C(\C)/C=C/C1=C(C)C(=O)C(O)CC1(C)C)\C=C\C=C(/C)\C=C\C2=C(C)C(=O)C(O)CC2(C)C	781937	CHEMBL1358053	C40H52O4	Unpresented	Unpresented formulae	1.3	0.1
607	C\C(=C/C=C\C=C(/C)\C=C/C=C(\C)/C=C\C1=C(C)[C@@H](O)C(=O)CC1(C)C)\C=C/C=C(\C)/C=C\C2=C(C)[C@@H](O)C(=O)CC2(C)C	863399	CHEMBL1439515	C40H52O4	Unpresented	Unpresented formulae	1.3	0.1
608	C\C(=C\C=C\C=C(\C)/C=C/C=C(\C)/C=C/C1=C(C)C(O)C(=O)CC1(C)C)\C=C\C=C(/C)\C=C\C2=C(C)C(O)C(=O)CC2(C)C	987236	CHEMBL1563352	C40H52O4	Unpresented	Unpresented formulae	1.3	0.1
609	CCCC(=O)O[C@@H]1C[C@@H]2C=CC[C@H]12.CCCC(=O)O[C@@H]3C[C@H]4C=CC[C@H]34	1158179	CHEMBL1794848	C22H32O4	Multi	General formulae	1.4545454545454546	0.18181818181818182
610	CC(C)c1cc2oc1[C@H](OC(=O)C)[C@]3(C)O[C@H]3CC\C(=C\CC[C@@H]2C)\C	425295	CHEMBL256911	C22H32O4	Multi	General formulae	1.4545454545454546	0.18181818181818182
611	[Na+].C[C@H](CC\C=C(\C)/CC(O)C(=O)[O-])\C=C\C=C(/C)\CCCc1cocc1	484395	CHEMBL484249	C22H32O4	Multi	General formulae	1.4545454545454546	0.18181818181818182
612	CC(=O)O[C@@H](Cc1cocc1)[C@H]2[C@]3(C)CC[C@H]4C(C)(C)CCC[C@]24CO3	485235	CHEMBL483020	C22H32O4	Multi	General formulae	1.4545454545454546	0.18181818181818182
613	CC(=O)OC[C@]12CCC[C@](C)(CO)[C@@H]1CC[C@]3(C)[C@@H]2CCc4cocc34	487406	CHEMBL512825	C22H32O4	Multi	General formulae	1.4545454545454546	0.18181818181818182
614	CC(=O)OC[C@@]1(C)CCC[C@@]2(CO)[C@H]1CC[C@]3(C)[C@@H]2CCc4cocc34	487407	CHEMBL468803	C22H32O4	Multi	General formulae	1.4545454545454546	0.18181818181818182
615	CC(=O)OC[C@]1(C)CCC[C@@]2(CO)[C@H](CCc3cocc3)C(=C)CC[C@H]12	505992	CHEMBL513918	C22H32O4	Multi	General formulae	1.4545454545454546	0.18181818181818182
616	C[C@@H]1[C@@H]2[C@@H](OC(=O)C)[C@H](O)[C@H]3C(C)(C)CCC[C@]3(C)[C@H]2Cc4occc14	554626	CHEMBL562243	C22H32O4	Multi	General formulae	1.4545454545454546	0.18181818181818182
617	C[C@@H]1[C@@H]2[C@@H](O)[C@H](OC(=O)C)[C@H]3C(C)(C)CCC[C@]3(C)[C@H]2Cc4occc14	566944	CHEMBL557897	C22H32O4	Multi	General formulae	1.4545454545454546	0.18181818181818182
618	C[C@H](CC\C=C(\C)/CC(O)C(=O)O)\C=C\C=C(/C)\CCCc1cocc1	681989	CHEMBL1208038	C22H32O4	Multi	General formulae	1.4545454545454546	0.18181818181818182
619	CC#CCC(C)[C@H](O)\C=C\[C@H]1[C@H](O)C[C@@H]2C\C(=C/CCCC(=O)O)\C[C@H]12	7494	CHEMBL494	C22H32O4	Multi	General formulae	1.4545454545454546	0.18181818181818182
620	CCCCCC(O)\C=C\CCC1CCCc2c(OCC(=O)O)cccc12	7547	CHEMBL10439	C22H32O4	Multi	General formulae	1.4545454545454546	0.18181818181818182
621	CC(=O)OC[C@@]1(O)C[C@@]23CCC4C5=C(CC[C@@]4(C)C2CCC1C3)OCC5	42455	CHEMBL31113	C22H32O4	Multi	General formulae	1.4545454545454546	0.18181818181818182
622	CC1CCC2(C)C(CCCC2=C)C1(C)C\C=C(\C=O)/[C@@H](OC(=O)C)C=O	66818	CHEMBL47079	C22H32O4	Multi	General formulae	1.4545454545454546	0.18181818181818182
623	COc1cccc(CCCCCCCCCC2CC(=C)C(=O)O2)c1OC	68774	CHEMBL47749	C22H32O4	Multi	General formulae	1.4545454545454546	0.18181818181818182
624	CCOC[C@]12CC3C(C)CCC3[C@]4(CC1C=C(C(C)C)[C@@]24C(=O)O)C=O	116394	CHEMBL72023	C22H32O4	Multi	General formulae	1.4545454545454546	0.18181818181818182
625	C[C@@H]1C[C@H](OCC=C)[C@@H]2[C@@H](CCC3C[C@@H](O)CC(=O)O3)[C@@H](C)C=CC2=C1	131679	CHEMBL310877	C22H32O4	Multi	General formulae	1.4545454545454546	0.18181818181818182
626	CC(=O)C(CCCc1ccc(cc1)C(=O)O)CCCC2(O)CCCCC2	189924	CHEMBL116579	C22H32O4	Multi	General formulae	1.4545454545454546	0.18181818181818182
627	COC(=O)[C@]12CCCC(C)(C)[C@@H]1CCc3cc(C(C)C)c(OC)c(O)c23	368010	CHEMBL221380	C22H32O4	Multi	General formulae	1.4545454545454546	0.18181818181818182
628	CC#CCC(C)[C@H](O)\C=C\C1[C@H](O)C[C@@H]2C\C(=C/CCCC(=O)O)\C[C@H]12	400444	CHEMBL236025	C22H32O4	Multi	General formulae	1.4545454545454546	0.18181818181818182
629	CC(=O)OC[C@@]1(C)CCC[C@@]2(C)[C@@H]3CC[C@@H]4C[C@@]3([C@H](O)C[C@H]12)C(=O)C4=C	420764	CHEMBL254180	C22H32O4	Multi	General formulae	1.4545454545454546	0.18181818181818182
630	CC(=O)O[C@H]1CC[C@]2(C)[C@H](CC[C@]3(C)O[C@@](C)(C=C)C(=O)C=C23)C1(C)C	444142	CHEMBL453284	C22H32O4	Multi	General formulae	1.4545454545454546	0.18181818181818182
631	CC(=O)OC[C@@]1(CCC[C@]2(C)[C@H]3CCC(=C(C)[C@@H]3CC[C@@H]12)C=C)C(=O)O	445375	CHEMBL459204	C22H32O4	Multi	General formulae	1.4545454545454546	0.18181818181818182
632	CCCC(O)\C=C\C=C/CCCCCCCc1cccc(O)c1C(=O)O	445549	CHEMBL445262	C22H32O4	Multi	General formulae	1.4545454545454546	0.18181818181818182
633	CC(=O)O[C@H]1C[C@@H]2[C@](C)(CCC[C@@]2(C)C(=O)O)[C@H]3CCC(=C)[C@H](C=C)[C@H]13	445873	CHEMBL519063	C22H32O4	Multi	General formulae	1.4545454545454546	0.18181818181818182
634	C[C@@H]1[C@@H]2C[C@H](OC(=O)C)[C@H]3C(C)(C)CCC[C@]3(C)[C@H]2C[C@H]4OC(=O)C=C14	449598	CHEMBL458318	C22H32O4	Multi	General formulae	1.4545454545454546	0.18181818181818182
635	C[C@]1(CCC2=C(CC[C@@H]3[C@@](C)(CCC[C@@]23C)OC(=O)CC(=O)O)C1)C=C	461553	CHEMBL490701	C22H32O4	Multi	General formulae	1.4545454545454546	0.18181818181818182
636	C[C@]1(CC=C2C(CC[C@@H]3[C@@](C)(CCC[C@@]23C)OC(=O)CC(=O)O)C1)C=C	461555	CHEMBL446724	C22H32O4	Multi	General formulae	1.4545454545454546	0.18181818181818182
637	CC(=O)OCC1=C2CC\C(=C\CC[C@@]3(C)O[C@@H]3CC\C(=C\[C@H]2OC1)\C)\C	463213	CHEMBL510568	C22H32O4	Multi	General formulae	1.4545454545454546	0.18181818181818182
638	CC1(C)CCC[C@]2(C)[C@@H](Cc3c(O)ccc(O)c3C=O)[C@](C)(O)CC[C@@H]12	463584	CHEMBL468870	C22H32O4	Multi	General formulae	1.4545454545454546	0.18181818181818182
639	CCCCCc1cc(O)c(C\C=C(/C)\CCC=C(C)C)c(O)c1C(=O)O	466494	CHEMBL463843	C22H32O4	Multi	General formulae	1.4545454545454546	0.18181818181818182
640	CO[C@H]1[C@H]2[C@](C)(CC[C@H]3C(C)(C)CCC[C@]23C)Oc4cc(O)c(O)cc14	481816	CHEMBL481451	C22H32O4	Multi	General formulae	1.4545454545454546	0.18181818181818182
641	CC(=O)OC(C)(C)C1CC\C(=C\CC\C(=C\CCC2=C[C@@H]1OC2=O)\C)\C	481825	CHEMBL481651	C22H32O4	Multi	General formulae	1.4545454545454546	0.18181818181818182
642	CC(=O)O[C@@H]1CC2[C@@](C)(CCC[C@]2(C)C(=O)O)[C@@H]3C[C@@H]4C5C[C@]13C[C@@]45C	502462	CHEMBL497899	C22H32O4	Multi	General formulae	1.4545454545454546	0.18181818181818182
643	CC(=C1[C@@H]2CC[C@]3(C)O[C@H]3CC\C(=C\C[C@@]2(C)CC1=O)\COC(=O)C)C	503835	CHEMBL459107	C22H32O4	Multi	General formulae	1.4545454545454546	0.18181818181818182
644	CC(=C1[C@@H]2CC[C@]3(C)O[C@H]3[C@H](C\C(=C\C[C@@]2(C)CC1=O)\C)OC(=O)C)C	503836	CHEMBL509482	C22H32O4	Multi	General formulae	1.4545454545454546	0.18181818181818182
645	C[C@H](CCC=C(C)C)[C@H]1[C@H](C[C@H](C)[C@H]2C[C@H]2C3=C1COC3=O)OC(=O)C	505370	CHEMBL478102	C22H32O4	Multi	General formulae	1.4545454545454546	0.18181818181818182
646	C[C@@H](CCC=C(C)C)[C@H]1[C@@H]2C\C(=C\CC\C(=C\OC(=O)C)\[C@H]1C(=O)O2)\C	505374	CHEMBL515304	C22H32O4	Multi	General formulae	1.4545454545454546	0.18181818181818182
647	CC(=O)[C@H]1O[C@@H]2OC(=O)C[C@@H]2[C@@H]1C(=C)[C@H]3CC[C@H]4C(C)(C)CCC[C@]34C	597748	CHEMBL589806	C22H32O4	Multi	General formulae	1.4545454545454546	0.18181818181818182
648	CC(=O)O[C@H]1C(=C)[C@@H]2CC[C@H]3[C@]4(C)CCC[C@](C)([C@H]4CC[C@]13C2)C(=O)O	604292	CHEMBL599207	C22H32O4	Multi	General formulae	1.4545454545454546	0.18181818181818182
649	CC(=O)OCCCCCCCC\C=C/CC#C\C=C\C=C\COC(=O)C	614739	CHEMBL1090064	C22H32O4	Multi	General formulae	1.4545454545454546	0.18181818181818182
650	C\C=C\C=C\C=C\C(=O)OC1C=C[C@@](O)(CO)[C@@]2(C)CCCC(C)(C)[C@H]12	617046	CHEMBL1080770	C22H32O4	Multi	General formulae	1.4545454545454546	0.18181818181818182
651	C[C@H]1CC[C@@H]2C(=C(C)C)C(=O)C[C@@]2(C)C[C@H](OC(=O)C)C(=C)CCC1=O	626663	CHEMBL1094403	C22H32O4	Multi	General formulae	1.4545454545454546	0.18181818181818182
652	CC(=C1[C@H]2CC[C@]3(C)O[C@H]3CC\C(=C\C[C@]2(C)CC1=O)\COC(=O)C)C	626664	CHEMBL1098399	C22H32O4	Multi	General formulae	1.4545454545454546	0.18181818181818182
653	CC(=C1[C@H]2CC[C@]3(C)O[C@H]3[C@H](C\C(=C\C[C@]2(C)CC1=O)\C)OC(=O)C)C	626743	CHEMBL1095333	C22H32O4	Multi	General formulae	1.4545454545454546	0.18181818181818182
654	CC(=C1[C@H]2CC[C@]3(C)O[C@H]3CCC(=C)[C@H](C[C@]2(C)CC1=O)OC(=O)C)C	627697	CHEMBL1098220	C22H32O4	Multi	General formulae	1.4545454545454546	0.18181818181818182
655	C[C@@H]1C[C@@H]2[C@H]3CC[C@@](O)(C(=O)C)[C@]3(C)C[C@H](O)C2[C@]4(C)CCC(=O)C=C14	818965	CHEMBL1395081	C22H32O4	Multi	General formulae	1.4545454545454546	0.18181818181818182
656	CCCCC(CC)C[C@H]1[C@H](Oc2c(OC)cccc2C1=C)C(=O)OCC	819867	CHEMBL1395983	C22H32O4	Multi	General formulae	1.4545454545454546	0.18181818181818182
657	C[C@@H]1C[C@@H]2[C@H]3CC[C@@](O)(C(=O)C)[C@]3(C)C[C@H](O)[C@@H]2[C@]4(C)CCC(=O)C=C14	831460	CHEMBL1407576	C22H32O4	Multi	General formulae	1.4545454545454546	0.18181818181818182
658	C[C@@H]1CC2[C@@H]3CC[C@H]4CC(=O)CC[C@]4(C)C3=CC[C@]2(C)[C@@]1(O)C(=O)CO	965130	CHEMBL1541246	C22H32O4	Multi	General formulae	1.4545454545454546	0.18181818181818182
659	CC(CCCC(C)(C)O)CC1C2=C(CCCC2=O)OC3=C1C(=O)CCC3	1006836	CHEMBL1582952	C22H32O4	Multi	General formulae	1.4545454545454546	0.18181818181818182
660	CCOc1cc2[C@H]3CC[C@]4(C)[C@@H](O)CC[C@H]4[C@@H]3CCc2c(OCC)c1O	1050779	CHEMBL1627888	C22H32O4	Multi	General formulae	1.4545454545454546	0.18181818181818182
661	[3H]C1[C@H]2C[C@@H](O)[C@H](\C=C\[C@@H](O)C(C)CC#CC)[C@H]2C/C/1=C/CCCC(=O)O	1051485	CHEMBL1628635	C22H32O4	Multi	General formulae	1.4545454545454546	0.18181818181818182
662	CC1=CC[C@H]2[C@](C)(CO)CCC[C@]2(C)[C@H]1C[C@@]34O[C@@H]3C(=O)C(=C[C@H]4O)C	1064889	CHEMBL1652012	C22H32O4	Multi	General formulae	1.4545454545454546	0.18181818181818182
663	C[C@@H]1CCC(=O)[C@H](C)[C@@]1(C)CCC(=C)C(O)Cc2c(O)cc(C)cc2O	1073828	CHEMBL1683674	C22H32O4	Multi	General formulae	1.4545454545454546	0.18181818181818182
664	COc1cccc2C3CCCCCCCCCC4(OCCCO4)C3(O)c12	1095183	CHEMBL1714452	C22H32O4	Multi	General formulae	1.4545454545454546	0.18181818181818182
665	CC1CC2C3CCC4=CC(=O)CCC4(C)C3CCC2(C)C1(O)C(=O)CO	1116136	CHEMBL1735405	C22H32O4	Multi	General formulae	1.4545454545454546	0.18181818181818182
666	CCO[C@@H]1C[C@H]2C(C)(C)CCC[C@]2(C)C3=C1C(=O)C(=C(O)C3=O)C(C)C	1168375	CHEMBL1813343	C22H32O4	Multi	General formulae	1.4545454545454546	0.18181818181818182
667	COC(=O)[C@]1(C)CCC[C@]2(C)[C@@H]1CC[C@]34C[C@](C)(CC[C@@H]23)OC(=O)C4=C	1282876	CHEMBL1957346	C22H32O4	Multi	General formulae	1.4545454545454546	0.18181818181818182
668	C[C@H]1C[C@H]2[C@@H]3CC[C@](O)(C(=O)C)[C@@]3(C)C[C@H](O)[C@@H]2[C@@]4(C)CCC(=O)C=C14	1321179	CHEMBL1999888	C22H32O4	Multi	General formulae	1.4545454545454546	0.18181818181818182
669	CCOC(=O)[C@]1(C)CCC[C@]2(C)[C@@H]1CC[C@]34C[C@](C)(CC[C@@H]23)C(=O)C4=O	1360186	CHEMBL2070041	C22H32O4	Multi	General formulae	1.4545454545454546	0.18181818181818182
670	OCCCCCCCC1C(CCC(=O)COc2ccccc2)CCC1=O	1449159	CHEMBL2218886	C22H32O4	Multi	General formulae	1.4545454545454546	0.18181818181818182
671	CCC\C=C/C\C=C/CCCCCCCC1=C(O)C(=O)C=C(OC)C1=O	1486366	CHEMBL2269077	C22H32O4	Multi	General formulae	1.4545454545454546	0.18181818181818182
672	CC(=O)O[C@H]1C[C@@]2(C)CC[C@@H]([C@@H]2CCC3=CCC[C@]1(C)OC3=O)C(=C)C	1486454	CHEMBL2269164	C22H32O4	Multi	General formulae	1.4545454545454546	0.18181818181818182
673	C[C@H]1C[C@@]2(OC(=O)C)[C@@H](\C=C(/C)\CC[C@H]3[C@@H](\C=C(/C)\C2=O)C3(C)C)[C@H]1O	1514688	CHEMBL2315610	C22H32O4	Multi	General formulae	1.4545454545454546	0.18181818181818182
674	CC(=O)O[C@@H]1[C@@H]2CC[C@H]3[C@]4(C)CCCC(C)(C)[C@H]4C[C@@H](O)[C@@]13C(=O)C2=C	1527251	CHEMBL2337570	C22H32O4	Multi	General formulae	1.4545454545454546	0.18181818181818182
675	CC(=O)O[C@@H]1C[C@H]2C[C@@]3(CC[C@H]4[C@@](C)(CCC[C@]4(C)C(=O)O)[C@H]13)CC2=C	1527256	CHEMBL2337575	C22H32O4	Multi	General formulae	1.4545454545454546	0.18181818181818182
676	CC(=O)O[C@@H]1C[C@@H]2C[C@]3(CC[C@H]4[C@](C)(CO)CCC[C@]4(C)[C@@H]13)C=C2C=O	1527259	CHEMBL2337578	C22H32O4	Multi	General formulae	1.4545454545454546	0.18181818181818182
677	CC(=O)O[C@@H]1CC(=C(CCC2=CC(=O)OC2)[C@@]3(C)CCCC(C)(C)[C@H]13)C	1565266	CHEMBL2391692	C22H32O4	Multi	General formulae	1.4545454545454546	0.18181818181818182
678	C[C@H]1CC[C@]23[C@@H]4C[C@H](C[C@@H]2[C@@]1(C)CCC(=C)C=C)O[C@H]3O[C@H]4OC(=O)C	1578663	CHEMBL2419878	C22H32O4	Multi	General formulae	1.4545454545454546	0.18181818181818182
679	C[C@H]1CC[C@]23[C@@H]4C[C@H](C[C@@H]2[C@@]1(C)CCC(=C)C=C)O[C@H]3O[C@@H]4OC(=O)C	1578664	CHEMBL2419879	C22H32O4	Multi	General formulae	1.4545454545454546	0.18181818181818182
680	CC\C=C/C[C@H](O)\C=C/C=C/C=C/[C@H](O)C\C=C/C\C=C/CCC(=O)O	1732920	CHEMBL3234407	C22H32O4	Multi	General formulae	1.4545454545454546	0.18181818181818182
681	CCC(CCCc1ccc2OCOc2c1)CCC(C(=O)CC)C(=O)CC	1752135	CHEMBL3274116	C22H32O4	Multi	General formulae	1.4545454545454546	0.18181818181818182
682	O[C@@H]1[C@H](O)c2c(O)cc(O)cc2O[C@H]1c3ccc(O)c(O)c3.O[C@H]4[C@@H](O)c5c(O)cc(O)cc5O[C@@H]4c6ccc(O)c(O)c6	1158194	CHEMBL1794863	C30H28O14	Multi	General formulae	0.9333333333333333	0.4666666666666667
683	O[C@@H]1[C@@H](O)c2c(O)cc(O)cc2O[C@H]1c3ccc(O)c(O)c3.O[C@H]4[C@H](O)c5c(O)cc(O)cc5O[C@@H]4c6ccc(O)c(O)c6	1158364	CHEMBL1795033	C30H28O14	Multi	General formulae	0.9333333333333333	0.4666666666666667
684	COC(=O)C(COC(=O)\C=C\c1ccc(OC(=O)C)c(OC(=O)C)c1)OC(=O)\C=C\c2ccc(OC(=O)C)c(OC(=O)C)c2	43419	CHEMBL32133	C30H28O14	Multi	General formulae	0.9333333333333333	0.4666666666666667
685	CCCCC(C)(O)C\C=C\[C@H]1[C@H](O)CC(=O)[C@@H]1C\C=C/C=C\CC(=O)OC.CCCCC(C)(O)C\C=C\[C@H]2[C@H](O)CC(=O)[C@@H]2C\C=C/C=C/CC(=O)OC	1158366	CHEMBL1795035	C44H68O10	Unpresented	Unpresented formulae	1.5454545454545454	0.22727272727272727
686	CC(C)(CC(=O)O)CC(=O)O[C@@H]1C[C@@]2(C)[C@@H](CC[C@]3(C)[C@@H]2CC=C4[C@@H]5CC(C)(C)CC[C@@]5(CC[C@@]34C)C(=O)O)C(C)(C)[C@H]1OC(=O)CC(C)(C)CC(=O)O	1623072	CHEMBL3126457	C44H68O10	Unpresented	Unpresented formulae	1.5454545454545454	0.22727272727272727
687	COc1cc(\C=C/C2OCC(=C2)C)cc(OC)c1OC.COc3cc(\C=C\c4occc4C)cc(OC)c3OC	1158369	CHEMBL1795038	C32H38O8	Multi	General formulae	1.1875	0.25
688	CC(=O)OC[C@@]1(C)[C@@H](CC[C@@]2(C)[C@@H]3CC[C@H]4C[C@@]3(CC4=C)[C@H](C[C@@H]12)OC(=O)c5occc5)OC(=O)c6occc6	505612	CHEMBL448311	C32H38O8	Multi	General formulae	1.1875	0.25
689	COC(=O)C[C@H]1[C@@]2(C)CC(=O)[C@]1(C)[C@H]3CC[C@@]4(C)[C@@H](OC(=O)CC4=C3\C=C/[C@H]2OC(=O)\C(=C\C)\C)c5cocc5	1149243	CHEMBL1782585	C32H38O8	Multi	General formulae	1.1875	0.25
690	COc1c(c(C)cc2c(C(C)C)c(O)c(O)c(CO)c12)c3c(C)cc4c(C(C)C)c(O)c(O)c(CO)c4c3OC	183838	CHEMBL109497	C32H38O8	Multi	General formulae	1.1875	0.25
691	C=C(C1COC2(CCCC2)OO1)c3ccc(OCCOc4ccc(cc4)C(=C)C5COC6(CCCC6)OO5)cc3	515488	CHEMBL463780	C32H38O8	Multi	General formulae	1.1875	0.25
692	CCCCCC(=O)OCc1cc2ccc3OCOc3c2c(c1COC(=O)CCCCC)c4ccc(O)c(OC)c4	1558078	CHEMBL2376243	C32H38O8	Multi	General formulae	1.1875	0.25
693	CCCCCC(=O)OCc1cc2ccc3OCOc3c2c(c1COC(=O)CCCCC)c4ccc(OC)c(O)c4	1558084	CHEMBL2376249	C32H38O8	Multi	General formulae	1.1875	0.25
694	COc1ccc(CCCOc2ccc(C[C@@H]3[C@@H](Cc4ccc(OC)c(OC)c4)COC3=O)cc2OC)cc1OC	1567131	CHEMBL2393538	C32H38O8	Multi	General formulae	1.1875	0.25
695	CC(=O)OCC(O)COC(=O)C.CC(=O)OCC(CO)OC(=O)C	1219675	CHEMBL1879104	C14H24O10	Multi	Peat	1.7142857142857142	0.7142857142857143
696	CCCCCCCCC#CCCCCCCCCCC[C@H]1[C@@H](O)[C@@H](C)OC1=O.C[C@H]2OC(=O)[C@@H](CCCCCCCCCCC#CCCCCCCC=C)[C@H]2O	1286947	CHEMBL1965656	C50H86O6	Unpresented	Unpresented formulae	1.72	0.12
697	COc1cccc(c1)C2C(C(=O)O)C(O)(CO)Oc3cc4OCOc4cc23.COc5cccc(c5)C6C7C(=O)OCC7(O)Oc8cc9OCOc9cc68	1287976	CHEMBL1966685	C38H34O15	CHM-Irk	Coal	0.8947368421052632	0.39473684210526316
698	COc1ccccc1C2C(C(=O)O)C(O)(CO)Oc3cc4OCOc4cc23.COc5ccccc5C6C7C(=O)OCC7(O)Oc8cc9OCOc9cc68	1288692	CHEMBL1967401	C38H34O15	CHM-Irk	Coal	0.8947368421052632	0.39473684210526316
699	COc1ccc(cc1)C2C(C(=O)O)C(O)(CO)Oc3cc4OCOc4cc23.COc5ccc(cc5)C6C7C(=O)OCC7(O)Oc8cc9OCOc9cc68	1326167	CHEMBL2004876	C38H34O15	CHM-Irk	Coal	0.8947368421052632	0.39473684210526316
700	CC(C)(C)C1CCC(O)(CC1)c2ccccc2.CC(C)(C)[C@@H]3CC[C@](O)(CC3)c4ccccc4	1299975	CHEMBL1978684	C32H48O2	Unpresented	Unpresented formulae	1.5	0.0625
701	CCCCC\C=C/C\C=C/C\C=C/C\C=C/CCCC(=O)Oc1ccc(cc1C(C)C)C(C)C	1177189	CHEMBL1830483	C32H48O2	Unpresented	Unpresented formulae	1.5	0.0625
702	CCCCC\C=C/C\C=C/C\C=C/C\C=C/CCCC(=O)Oc1c(cccc1C(C)C)C(C)C	1177190	CHEMBL1830484	C32H48O2	Unpresented	Unpresented formulae	1.5	0.0625
703	CC(=C)[C@@H]1CC[C@@]2(CC[C@]3(C)[C@H](CC[C@@H]4[C@@]5(C)CCC(=O)C(C)(C)[C@@H]5CC[C@@]34C)[C@@H]12)[C@@H](O)C#C	1521011	CHEMBL2326818	C32H48O2	Unpresented	Unpresented formulae	1.5	0.0625
704	CCCCCCO[C@]1(Cc2ccccc2)CC[C@@]3(C)C(CC[C@@H]4[C@@H]3CC[C@@]5(C)[C@H]4CCC5=O)C1	1627653	CHEMBL3138322	C32H48O2	Unpresented	Unpresented formulae	1.5	0.0625
705	C[C@@H](C1CCC(C)(CC\C=C(/C)\CC\C=C(/C)\CCC=C(C)C)OO1)C(=O)O.C[C@@H](C2CCC(C)(CC\C=C(/C)\CCC3=C(C)CCCC3(C)C)OO2)C(=O)O	1301665	CHEMBL1980374	C48H80O8	Unpresented	Unpresented formulae	1.6666666666666667	0.16666666666666666
706	CCCCCCCCCCCCCC(=O)OCC1=C[C@H]2[C@@H](O)[C@@](O)(C[C@@H](C)[C@]2(O)[C@@H]3C=C(C)C(=O)[C@]3(C1)OC(=O)CCCCCCCCCCCCC)C(=C)C	443872	CHEMBL499646	C48H80O8	Unpresented	Unpresented formulae	1.6666666666666667	0.16666666666666666
707	CCCCCCCCCCCCCCCC(=O)OC[C@@]1(O)C[C@@H]2[C@@H](CC[C@]3(C)C2=CC[C@@H]4[C@@]5(C)CC[C@@H](OC(=O)C)C(C)(C)[C@@H]5CC[C@@]34C)[C@@H](OC(=O)C)[C@H]1O	487156	CHEMBL449642	C48H80O8	Unpresented	Unpresented formulae	1.6666666666666667	0.16666666666666666
708	CCCCCCCCCCCCCC(=O)O[C@@H]1[C@@H](C)[C@@]2(O)[C@@H](C=C(CO)C[C@]3(O)[C@H]2C=C(C)C3=O)[C@@H]4C(C)(C)[C@]14OC(=O)CCCCCCCCCCCCC	519932	CHEMBL451849	C48H80O8	Unpresented	Unpresented formulae	1.6666666666666667	0.16666666666666666
709	C[C@H](C[C@H](OC(=O)CC(C)(C)C)[C@@H](OC(=O)CC(C)(C)C)C(C)(C)O)C1=C2C[C@H](OC(=O)CC(C)(C)C)[C@H]3[C@@]4(C)CCC(=O)C(C)(C)[C@@H]4CC[C@]3(C)[C@@]2(C)CC1	522004	CHEMBL503985	C48H80O8	Unpresented	Unpresented formulae	1.6666666666666667	0.16666666666666666
710	CCC(CC)C(=O)O[C@@H](C[C@@H](C)C1=C2C[C@H](OC(=O)C(CC)CC)[C@H]3[C@@]4(C)CCC(=O)C(C)(C)[C@@H]4CC[C@]3(C)[C@@]2(C)CC1)[C@@H](OC(=O)C(CC)CC)C(C)(C)O	522005	CHEMBL505499	C48H80O8	Unpresented	Unpresented formulae	1.6666666666666667	0.16666666666666666
711	CC(C)CCC(=O)O[C@@H](C[C@@H](C)C1=C2C[C@H](OC(=O)CCC(C)C)[C@H]3[C@@]4(C)CCC(=O)C(C)(C)[C@@H]4CC[C@]3(C)[C@@]2(C)CC1)[C@@H](OC(=O)CCC(C)C)C(C)(C)O	522007	CHEMBL455821	C48H80O8	Unpresented	Unpresented formulae	1.6666666666666667	0.16666666666666666
712	CO.CC1C(O)CC2C1C3OC(=O)C(=C)C3C(CC2=C)OC(=O)C(=C)CO	1303118	CHEMBL1981827	C20H28O7	Multi	General formulae	1.4	0.35
713	C[C@H]1CCC\C=C\[C@@H]2C[C@@H](C[C@H]2[C@H](O)\C=C\C(=O)O1)OC(=O)CCC(=O)O	185388	CHEMBL114717	C20H28O7	Multi	General formulae	1.4	0.35
714	CO[C@H]1C[C@@]2(C)C[C@@H](OC(=O)C(C)C)[C@@H]3[C@H](OC(=O)C3=C)\C=C(\C)/[C@]1(O)O2	316760	CHEMBL188556	C20H28O7	Multi	General formulae	1.4	0.35
715	C[C@@H]1CO[C@H]2C[C@@]34C5C[C@@H](C(C)(C)C)C36[C@@H](O)COC6O[C@]4(C(=O)O5)[C@@]12O	371580	CHEMBL224937	C20H28O7	Multi	General formulae	1.4	0.35
716	C[C@@H]1[C@@H]2[C@H](C\C(=C\CC\C(=C\[C@H]2OC1=O)\CO)\C)OC(=O)C(=C)C(O)CO	420642	CHEMBL250637	C20H28O7	Multi	General formulae	1.4	0.35
717	C[C@@H]1[C@@H]2[C@H](C[C@@]3(C)[C@H](O)CC[C@@H](C=O)C3[C@H]2OC1=O)OC(=O)C(=C)CCO	420645	CHEMBL251489	C20H28O7	Multi	General formulae	1.4	0.35
718	C[C@@H]1[C@@H]2[C@H](C[C@@]3(C)[C@H](O)CC[C@H](C=O)C3[C@H]2OC1=O)OC(=O)C(=C)CCO	420646	CHEMBL401650	C20H28O7	Multi	General formulae	1.4	0.35
719	CC1(C)CC[C@@H](O)[C@]23[C@@H](O)O[C@@](O)([C@@H](O)[C@H]12)[C@@]45[C@H](O)[C@@H](CC[C@@H]34)C(=C)C5=O	421221	CHEMBL400340	C20H28O7	Multi	General formulae	1.4	0.35
720	CC1(C)CC[C@@H](O)[C@]23C(O)O[C@@](O)([C@@H](O)[C@H]12)[C@@]45[C@H](O)[C@@H](CC[C@@H]34)C(=C)C5=O	421222	CHEMBL252114	C20H28O7	Multi	General formulae	1.4	0.35
721	CC(O)C(C)(O)C(=O)O[C@@H]1C[C@@]2(C)[C@H](O)CCC(=C)[C@@H]2[C@H]3OC(=O)C(=C)[C@H]13	440747	CHEMBL410453	C20H28O7	Multi	General formulae	1.4	0.35
722	C[C@]1(CO)CC[C@H](O)[C@]23CO[C@@](O)([C@@H](O)[C@H]12)[C@@]45[C@H](O)[C@@H](CC[C@@H]34)C(=C)C5=O	481457	CHEMBL481065	C20H28O7	Multi	General formulae	1.4	0.35
723	CCC(C)C(=O)O[C@H]1[C@@H]2OC(=O)C(=C)[C@H]2C[C@@H](O)[C@H](C)[C@@]1(O)C(=O)\C=C\C	482102	CHEMBL481258	C20H28O7	Multi	General formulae	1.4	0.35
724	C[C@H]1[C@@H](O)[C@]2(O)OC[C@@]34[C@@H](C[C@H]5C(=C[C@H](O)[C@@H](O)[C@]5(C)[C@@H]23)C)OC(=O)C[C@@H]14	482671	CHEMBL470984	C20H28O7	Multi	General formulae	1.4	0.35
725	C[C@@H]1C[C@@H](C(C)(C)O)[C@]2(O)OO[C@]3(C)C=C4C(=O)[C@@H](C)C[C@]4([C@H]2[C@H]3O)C1=O	568393	CHEMBL576743	C20H28O7	Multi	General formulae	1.4	0.35
726	C[C@H]1[C@@H](O)[C@H](O)[C@@H]2[C@@]3(C)[C@H](O)C(=O)C=C(C)[C@@H]3C[C@H]4OC(=O)C[C@]1(O)[C@@]24C	610625	CHEMBL1081415	C20H28O7	Multi	General formulae	1.4	0.35
727	C[C@H]1[C@H](O)[C@H](O)[C@@H]2[C@@]3(C)[C@H](O)C(=O)C=C(C)[C@@H]3C[C@H]4OC(=O)C[C@]1(O)[C@@]24C	610697	CHEMBL1079670	C20H28O7	Multi	General formulae	1.4	0.35
728	CC1(C)CC[C@@H]2OC(=O)[C@@]34C[C@@H](C[C@H](O)[C@H]3[C@]25CO[C@@H](O)[C@H]15)[C@@H](CO)C4=O	618715	CHEMBL1079530	C20H28O7	Multi	General formulae	1.4	0.35
729	CC1C(O)C(=O)C2C3(C)C(O)C(O)C=C(C)C3CC4OC(=O)CC1C24CO	1092713	CHEMBL1711982	C20H28O7	Multi	General formulae	1.4	0.35
730	C\C=C(/C)\C(=O)OC1CC(C)(O)C(O)CC(O)\C(=C\C2OC(=O)C(=C)C12)\C	1310408	CHEMBL1989117	C20H28O7	Multi	General formulae	1.4	0.35
731	CCC(C)C(=O)O[C@H]1[C@@H]2OC(=O)C(=C)[C@@H]2C[C@@H](O)[C@H](C)[C@@]1(O)C(=O)\C=C\C	1314292	CHEMBL1993001	C20H28O7	Multi	General formulae	1.4	0.35
732	COc1ccc(cc1[C@H]2O[C@@H](C)[C@H](O)[C@H](O)[C@@H]2O)C3(CCCCC3)C(=O)O	1383982	CHEMBL2111731	C20H28O7	Multi	General formulae	1.4	0.35
733	COc1ccc(cc1[C@H]2O[C@@H](C)[C@@H](O)[C@H](O)[C@@H]2O)C3(CCCCC3)C(=O)O	1384771	CHEMBL2112520	C20H28O7	Multi	General formulae	1.4	0.35
734	C(C1CO1)c2ccc3OCCOCCOCCOCCOc3c2CC4CO4	1406052	CHEMBL2134101	C20H28O7	Multi	General formulae	1.4	0.35
735	CC(=O)OC[C@]12CCC(=C[C@H]1O[C@@H]3[C@H](O)C[C@@H](OC(=O)C)[C@@]2(C)[C@@]34CO4)C	1475558	CHEMBL2251636	C20H28O7	Multi	General formulae	1.4	0.35
736	CC1(C)CC[C@H](O)[C@]23[C@@H]4CC[C@@H]5[C@@H](O)[C@]4([C@H](O)C5=C)[C@](O)(OC2=O)[C@@H](O)[C@H]13	1571790	CHEMBL2407388	C20H28O7	Multi	General formulae	1.4	0.35
737	CC(=O)OC1CC2CCC1(C)C2(C)C.CC(=O)OC3CC4CCC3(C)C4(C)C	1306689	CHEMBL1985398	C24H40O4	Multi	General formulae	1.6666666666666667	0.16666666666666666
738	CCCCCCCCCC(=O)C1=C(O)C=C(CCCCCCCCC)OC1=O	2666	CHEMBL7958	C24H40O4	Multi	General formulae	1.6666666666666667	0.16666666666666666
739	CCCCCC(=O)C(CCCC)C1=C(CCCC)C(=C(CCCC)C(=O)O1)O	82545	CHEMBL54524	C24H40O4	Multi	General formulae	1.6666666666666667	0.16666666666666666
740	CC(CCC(=O)O)[C@H]1CC[C@H]2[C@@H]3[C@H](O)C[C@@H]4C[C@H](O)CC[C@]4(C)[C@H]3CC[C@]12C	263221	CHEMBL156266	C24H40O4	Multi	General formulae	1.6666666666666667	0.16666666666666666
741	CC(CCC(=O)O)[C@H]1CC[C@H]2[C@@H]3CC[C@@H]4C[C@@H](O)CC[C@]4(C)[C@H]3C[C@@H](O)[C@]12C	263250	CHEMBL348338	C24H40O4	Multi	General formulae	1.6666666666666667	0.16666666666666666
742	CC(CC(O)C(=O)O)[C@H]1CC[C@H]2[C@@H]3CC[C@@H]4C[C@H](O)CC[C@]4(C)[C@H]3CC[C@]12C	263251	CHEMBL159060	C24H40O4	Multi	General formulae	1.6666666666666667	0.16666666666666666
743	CCCCC\C=C/C\C=C/C\C=C/C\C=C/CCC(C)C(=O)OCC(O)CO	318695	CHEMBL189920	C24H40O4	Multi	General formulae	1.6666666666666667	0.16666666666666666
744	CCCCC\C=C/C\C=C/C\C=C/C\C=C/CC[C@H](C)C(=O)OC(CO)CO	345877	CHEMBL208282	C24H40O4	Multi	General formulae	1.6666666666666667	0.16666666666666666
745	CCCCC\C=C/C\C=C/C\C=C/C\C=C/CC[C@@H](C)C(=O)OC(CO)CO	345900	CHEMBL377180	C24H40O4	Multi	General formulae	1.6666666666666667	0.16666666666666666
746	C[C@H](CCC(=O)O)[C@H]1CC[C@H]2[C@@H]3CC[C@@H]4C[C@@H](O)CC[C@]4(C)[C@H]3C[C@H](O)[C@]12C	373574	CHEMBL412516	C24H40O4	Multi	General formulae	1.6666666666666667	0.16666666666666666
747	C[C@H](CCC(=O)O)[C@H]1CC[C@H]2[C@@H]3[C@H](O)C[C@@H]4C[C@H](O)CC[C@]4(C)[C@H]3CC[C@]12C	404691	CHEMBL240597	C24H40O4	Multi	General formulae	1.6666666666666667	0.16666666666666666
748	C[C@H](CCC(=O)O)[C@H]1CC[C@H]2[C@@H]3C[C@@H](O)[C@@H]4C[C@H](O)CC[C@]4(C)[C@H]3CC[C@]12C	441982	CHEMBL272620	C24H40O4	Multi	General formulae	1.6666666666666667	0.16666666666666666
749	C[C@H](CCC(=O)O)[C@H]1CC[C@H]2[C@@H]3C[C@H](O)[C@@H]4C[C@H](O)CC[C@]4(C)[C@H]3CC[C@]12C	441984	CHEMBL272621	C24H40O4	Multi	General formulae	1.6666666666666667	0.16666666666666666
750	C[C@H](CCC(=O)O)[C@H]1CC[C@H]2[C@@H]3[C@@H](O)C[C@@H]4C[C@H](O)CC[C@]4(C)[C@H]3CC[C@]12C	442013	CHEMBL1551	C24H40O4	Multi	General formulae	1.6666666666666667	0.16666666666666666
751	C[C@H](CCC(=O)O)[C@H]1CC[C@H]2[C@@H]3CC[C@@H]4C[C@H](O)CC[C@]4(C)[C@H]3C[C@@H](O)[C@]12C	442045	CHEMBL410872	C24H40O4	Multi	General formulae	1.6666666666666667	0.16666666666666666
752	C[C@H](CCC(=O)O)[C@H]1CC[C@H]2[C@@H]3CC[C@@H]4C[C@H](O)CC[C@]4(C)[C@H]3C[C@H](O)[C@]12C	442077	CHEMBL406393	C24H40O4	Multi	General formulae	1.6666666666666667	0.16666666666666666
753	C[C@H]([C@H]1CC[C@@](C)(CC[C@]2(C)[C@@H](C)CC[C@@]3(C)[C@H]2CCCC3=C)OO1)C(=O)O	462675	CHEMBL465367	C24H40O4	Multi	General formulae	1.6666666666666667	0.16666666666666666
754	C[C@H]([C@@H]1CC[C@@](C)(CC[C@]2(C)[C@@H](C)CC[C@@]3(C)[C@H]2CCCC3=C)OO1)C(=O)O	462676	CHEMBL517191	C24H40O4	Multi	General formulae	1.6666666666666667	0.16666666666666666
755	C[C@@H]([C@H]1CC[C@](C)(CC\C=C(/C)\CCC2=C(C)CCCC2(C)C)OO1)C(=O)O	462708	CHEMBL463702	C24H40O4	Multi	General formulae	1.6666666666666667	0.16666666666666666
756	C[C@@H]([C@@H]1CC[C@](C)(CC\C=C(/C)\CCC2=C(C)CCCC2(C)C)OO1)C(=O)O	462709	CHEMBL463703	C24H40O4	Multi	General formulae	1.6666666666666667	0.16666666666666666
757	C[C@@H]([C@@H]1CC[C@@](C)(CC[C@]2(C)[C@H](C)CC[C@@H]3C2=CCCC3(C)C)OO1)C(=O)O	463751	CHEMBL516950	C24H40O4	Multi	General formulae	1.6666666666666667	0.16666666666666666
758	CC(=O)[C@H]1[C@@H](C[C@H]2[C@@H]3CC[C@H]4C[C@H](O)CC[C@]4(C)[C@H]3CC[C@]12C)C(CO)CO	476692	CHEMBL474984	C24H40O4	Multi	General formulae	1.6666666666666667	0.16666666666666666
759	C[C@H]([C@@H]1CC[C@](C)(CC\C=C(/C)\CCC2=C(C)CCCC2(C)C)OO1)C(=O)O	506279	CHEMBL514368	C24H40O4	Multi	General formulae	1.6666666666666667	0.16666666666666666
760	C[C@H]([C@H]1CC[C@@](C)(CCC2=C(C)CC[C@@H]3C(C)(C)CCC[C@@]23C)OO1)C(=O)O	510004	CHEMBL526178	C24H40O4	Multi	General formulae	1.6666666666666667	0.16666666666666666
761	CCCOC(=O)[C@]1(C)CCC[C@]2(C)[C@@H]1CC[C@]34C[C@](C)(CC[C@@H]23)[C@H](O)[C@H]4CO	518711	CHEMBL459786	C24H40O4	Multi	General formulae	1.6666666666666667	0.16666666666666666
762	CC(C)OC(=O)[C@]1(C)CCC[C@]2(C)[C@@H]1CC[C@]34C[C@](C)(CC[C@@H]23)[C@H](O)[C@H]4CO	518712	CHEMBL517250	C24H40O4	Multi	General formulae	1.6666666666666667	0.16666666666666666
763	C[C@H]([C@H]1CC[C@@](C)(CC[C@@]2(C)[C@H](C)CC[C@]3(C)[C@@H]2CCCC3=C)OO1)C(=O)O	554539	CHEMBL562438	C24H40O4	Multi	General formulae	1.6666666666666667	0.16666666666666666
764	C[C@H]([C@H]1CC[C@@](C)(CC\C=C(/C)\CCC2=C(C)CCCC2(C)C)OO1)C(=O)O	556284	CHEMBL563862	C24H40O4	Multi	General formulae	1.6666666666666667	0.16666666666666666
765	CCCCCCCCCC(=O)OCc1ccc(OCCCCCC)c(OC)c1	560935	CHEMBL549383	C24H40O4	Multi	General formulae	1.6666666666666667	0.16666666666666666
766	CC[C@H](C)CCCCCCCCCCCCCOC(=O)c1cccc(O)c1O	703645	CHEMBL1254184	C24H40O4	Multi	General formulae	1.6666666666666667	0.16666666666666666
767	CC\C=C\C=C\C=C\CCCCCCCC[C@]1(C)C[C@@](C)(CC(=O)OC)OO1	709893	CHEMBL1270649	C24H40O4	Multi	General formulae	1.6666666666666667	0.16666666666666666
768	[Na+].C[C@H](CCC(=O)[O-])[C@H]1CC[C@H]2[C@@H]3CC[C@@H]4C[C@H](O)CC[C@]4(C)[C@H]3C[C@H](O)[C@]12C	789162	CHEMBL1365278	C24H40O4	Multi	General formulae	1.6666666666666667	0.16666666666666666
769	C[C@H](CCC(=O)O)[C@H]1CC[C@@H]2[C@@H]3[C@@H](O)C[C@H]4C[C@@H](O)CC[C@@]4(C)[C@H]3CC[C@]12C	819257	CHEMBL1395373	C24H40O4	Multi	General formulae	1.6666666666666667	0.16666666666666666
770	C[C@H](CCC(=O)O)[C@H]1CC[C@@H]2[C@@H]3[C@@H](O)C[C@H]4C[C@@H](O)CC[C@@]4(C)[C@@H]3CC[C@]12C	863509	CHEMBL1439625	C24H40O4	Multi	General formulae	1.6666666666666667	0.16666666666666666
771	CC(CCC(=O)O)C1CCC2C3CC(O)[C@@H]4CC(O)CC[C@]4(C)C3CC[C@@]12C	897468	CHEMBL1473584	C24H40O4	Multi	General formulae	1.6666666666666667	0.16666666666666666
772	CC(CCC(=O)O)C1CCC2C3C(O)C[C@@H]4CC(O)CC[C@@]4(C)C3CC[C@@]12C	944067	CHEMBL1520183	C24H40O4	Multi	General formulae	1.6666666666666667	0.16666666666666666
773	CC(CCC(=O)O)C1CCC2C3CC[C@H]4CC(O)CC[C@@]4(C)C3CC(O)[C@]12C	1033553	CHEMBL1609669	C24H40O4	Multi	General formulae	1.6666666666666667	0.16666666666666666
774	CCCCCCCCCCCCCCCC(=O)OCCc1ccc(O)c(O)c1	1279020	CHEMBL1950047	C24H40O4	Multi	General formulae	1.6666666666666667	0.16666666666666666
775	[Na+].C[C@H](CCC(=O)[O-])[C@H]1CC[C@H]2[C@@H]3[C@@H](O)C[C@@H]4C[C@H](O)CC[C@]4(C)[C@H]3CC[C@]12C	1340490	CHEMBL2028234	C24H40O4	Multi	General formulae	1.6666666666666667	0.16666666666666666
776	C[C@H](CCC(=O)O)[C@H]1CC[C@@H]2C3CC[C@H]4C[C@@H](O)CC[C@@]4(C)[C@@H]3C[C@H](O)[C@]12C	1363092	CHEMBL2078862	C24H40O4	Multi	General formulae	1.6666666666666667	0.16666666666666666
777	C[C@H](CCC(=O)O)[C@H]1CC[C@H]2[C@@H]3CCC4C[C@H](O)CC[C@]4(C)[C@H]3C[C@H](O)[C@]12C	1368031	CHEMBL2092842	C24H40O4	Multi	General formulae	1.6666666666666667	0.16666666666666666
778	COCCO[C@@H]1C[C@H]2[C@@H]3CC=C4C[C@@H](O)CC[C@]4(C)[C@H]3CC[C@]2(C)[C@H]1[C@H](C)O	1479054	CHEMBL2261226	C24H40O4	Multi	General formulae	1.6666666666666667	0.16666666666666666
779	CCCCCCCCCCCCCCCC1=C(C)C(=O)C(=C(OC)C1=O)OC	1529494	CHEMBL2347664	C24H40O4	Multi	General formulae	1.6666666666666667	0.16666666666666666
780	C[C@H](CCC(=O)O)C1CC[C@H]2[C@@H]3CC[C@@H]4C[C@H](O)CC[C@]4(C)[C@H]3C[C@H](O)[C@]12C	1533239	CHEMBL2356050	C24H40O4	Multi	General formulae	1.6666666666666667	0.16666666666666666
781	CC(CCC(=O)O)C1CC[C@H]2[C@@H]3CC(O)C4CC(O)CC[C@]4(C)[C@H]3CCC12C	1536672	CHEMBL2359483	C24H40O4	Multi	General formulae	1.6666666666666667	0.16666666666666666
782	C[C@H](CCC(=O)O)[C@H]1CCC2[C@@H]3[C@@H](O)C[C@@H]4C[C@H](O)CC[C@]4(C)C3CC[C@]12C	1549168	CHEMBL2374717	C24H40O4	Multi	General formulae	1.6666666666666667	0.16666666666666666
783	C[C@H](CCC(=O)O)[C@H]1CCC2[C@@H]3[C@H](O)C[C@@H]4C[C@H](O)CC[C@]4(C)C3CC[C@]12C	1549275	CHEMBL2374824	C24H40O4	Multi	General formulae	1.6666666666666667	0.16666666666666666
784	C[C@H](CCC(=O)O)C1CC[C@H]2C3[C@H](O)C[C@@H]4C[C@H](O)CC[C@]4(C)[C@H]3CC[C@]12C	1590902	CHEMBL2448878	C24H40O4	Multi	General formulae	1.6666666666666667	0.16666666666666666
785	C[C@H](CCC(=O)O)C1CC[C@H]2C3[C@@H](O)C[C@@H]4C[C@H](O)CC[C@]4(C)[C@H]3CC[C@]12C	1590903	CHEMBL2448879	C24H40O4	Multi	General formulae	1.6666666666666667	0.16666666666666666
786	CC(C)(O)CCO[C@@H]1CC[C@]2(CCC\C(=C/C=C3C[C@@H](O)C[C@H](O)C3)\C2)CC1	1594230	CHEMBL3084339	C24H40O4	Multi	General formulae	1.6666666666666667	0.16666666666666666
787	CC(C)(O)CCO[C@@H]1CC[C@@]2(CCC\C(=C/C=C3C[C@@H](O)C[C@H](O)C3)\C2)CC1	1594896	CHEMBL3085005	C24H40O4	Multi	General formulae	1.6666666666666667	0.16666666666666666
788	COCO[C@@H]1C[C@]23CC[C@@H]4[C@](C)(COC(=O)C)CCC[C@@]4(C)[C@@H]2CC[C@@]1(C)C3	1616443	CHEMBL3113484	C24H40O4	Multi	General formulae	1.6666666666666667	0.16666666666666666
789	CC(CCC(=O)O)C1CCC2C3C(O)CC4CC(O)CCC4(C)C3CCC12C	1674016	CHEMBL3184725	C24H40O4	Multi	General formulae	1.6666666666666667	0.16666666666666666
790	CC(CCC(=O)O)C1CCC2C3CC(O)C4CC(O)CCC4(C)C3CCC12C	1674765	CHEMBL3185474	C24H40O4	Multi	General formulae	1.6666666666666667	0.16666666666666666
791	CCCCC1(CCC1)[C@H](O)\C=C\C2CCC(=O)[C@@H]2CCCCCC(=O)OCC	1741429	CHEMBL3248791	C24H40O4	Multi	General formulae	1.6666666666666667	0.16666666666666666
792	CCCCC1(CCC1)[C@H](O)\C=C\C2CCC(=O)[C@@H]2CCCCCCCC(=O)O	1741435	CHEMBL3248797	C24H40O4	Multi	General formulae	1.6666666666666667	0.16666666666666666
793	CCCCC1(CCC1)[C@@H](O)\C=C\C2CCC(=O)[C@@H]2CCCCCCCC(=O)O	1741436	CHEMBL3248798	C24H40O4	Multi	General formulae	1.6666666666666667	0.16666666666666666
794	CCCCCCCCCCCCCCOc1ccc(COC(=O)OCC)cc1	1751779	CHEMBL3273764	C24H40O4	Multi	General formulae	1.6666666666666667	0.16666666666666666
795	CCCCCCCCCCCCCCCCOc1ccc(cc1OC)C(=O)O	1751812	CHEMBL3273796	C24H40O4	Multi	General formulae	1.6666666666666667	0.16666666666666666
796	C[C@H]1CCC[C@]2(C)C[C@H]3OC(=O)C(=C)[C@H]3C=C12.C[C@]45CCCC(=C)[C@@H]4C[C@H]6[C@@H](C5)OC(=O)C6=C	1307141	CHEMBL1985850	C30H40O4	Multi	General formulae	1.3333333333333333	0.13333333333333333
797	CCCC(=O)O[C@@H]1CC2C(C)(C)C(=O)C=C[C@]2(C)C3CC[C@@]4(C)[C@@H](CC=C4[C@]13C)c5cocc5	218189	CHEMBL132830	C30H40O4	Multi	General formulae	1.3333333333333333	0.13333333333333333
798	CC(C)C(=O)O[C@@H]1CC2C(C)(C)C(=O)C=C[C@]2(C)C3CC[C@@]4(C)[C@@H](CC=C4[C@]13C)c5cocc5	218604	CHEMBL334505	C30H40O4	Multi	General formulae	1.3333333333333333	0.13333333333333333
799	COC(=O)[C@]1(C)CC[C@]2(C)CC[C@]3(C)C4=CC=C5C(=C(O)C(=O)C=C5[C@]4(C)CC[C@@]3(C)[C@@H]2C1)C	85602	CHEMBL54804	C30H40O4	Multi	General formulae	1.3333333333333333	0.13333333333333333
800	C\C(=C/C=C/C(=C/C(=O)OC\C=C(/C)\C1=CC(=O)C(C)(C)O1)/C)\C=C\C2=C(C)CCCC2(C)C	208082	CHEMBL127952	C30H40O4	Multi	General formulae	1.3333333333333333	0.13333333333333333
801	CC1CC2C(C3C=C(CO)CC4C(C=C(C\C(=C/CCCC=C)\C)C4=O)C13)C2(C(=O)C)C(=O)C	210032	CHEMBL339517	C30H40O4	Multi	General formulae	1.3333333333333333	0.13333333333333333
802	C[C@H]([C@@H]1CC=C(C)C(=O)O1)[C@H]2CC[C@@]3(C)C4=C(CC[C@]23C)C=C(CCC(=O)O)C(=C(C)C)C=C4	442789	CHEMBL508290	C30H40O4	Multi	General formulae	1.3333333333333333	0.13333333333333333
803	CC(=CCc1c(CCCc2cc(c(O)cc2O)C(C)(C)C=C)cc(O)c3OC(C)(C)CCc13)C	442940	CHEMBL454305	C30H40O4	Multi	General formulae	1.3333333333333333	0.13333333333333333
804	C[C@H]([C@H]1CC=C(C)C(=O)O1)[C@H]2CC[C@@]3(C)C4=C(CC[C@]23C)C=C5C=CC(=O)OC(C)(C)[C@@H]5CC4	447966	CHEMBL487866	C30H40O4	Multi	General formulae	1.3333333333333333	0.13333333333333333
805	C\C(=C/C=C/C(=C/1\C(=O)C[C@H]2[C@@]3(C)CCC(=O)C(C)(C)[C@@H]3CC[C@]12C)/C)\C=C\C=C(\C)/C(=O)O	464193	CHEMBL463717	C30H40O4	Multi	General formulae	1.3333333333333333	0.13333333333333333
806	O[C@@H](\C=C\CCCCCCC#C[C@@H](O)\C=C\[C@H](O)C#CCCCCCC\C=C\[C@H](O)C#C)C#C	464647	CHEMBL465332	C30H40O4	Multi	General formulae	1.3333333333333333	0.13333333333333333
807	CC(=CCc1c(O)c(O)cc(CCCc2cc(c(O)cc2O)C(C)(C)C=C)c1CC=C(C)C)C	472477	CHEMBL466200	C30H40O4	Multi	General formulae	1.3333333333333333	0.13333333333333333
808	C\C(=C/C=C/C(=C/1\C(=O)C[C@H]2[C@@]3(C)CCC(=O)C(C)(C)[C@@H]3CC[C@]12C)/C)\[C@@H]4CC=C(C)C(=O)O4	483457	CHEMBL484851	C30H40O4	Multi	General formulae	1.3333333333333333	0.13333333333333333
809	C\C(=C/C=C/C(=C/1\C(=O)C[C@H]2[C@@]3(C)CCC(=O)C(C)(C)[C@@H]3CC[C@]12C)/C)\C=C\C=C(/C)\C(=O)O	483474	CHEMBL490363	C30H40O4	Multi	General formulae	1.3333333333333333	0.13333333333333333
810	C\C(=C/C=C/C(=C\1/C(=O)C[C@H]2[C@@]3(C)CCC(=O)C(C)(C)[C@@H]3CC[C@]12C)/C)\C=C\C=C(/C)\C(=O)O	483475	CHEMBL490565	C30H40O4	Multi	General formulae	1.3333333333333333	0.13333333333333333
811	CCCCCc1cc(O)c(C\C=C(/C)\CCC=C(C)C)c(O)c1C(=O)OCCc2ccccc2	510299	CHEMBL500653	C30H40O4	Multi	General formulae	1.3333333333333333	0.13333333333333333
812	COC(=O)[C@]1(C)CC[C@@]2(C)CC[C@@]3(C)C4=CC=C5C(=C(O)C(=O)C=C5[C@@]4(C)CC[C@@]3(C)C2C1)C	909947	CHEMBL1486063	C30H40O4	Multi	General formulae	1.3333333333333333	0.13333333333333333
813	CC(=C)[C@H]1C[C@H]2OC(=O)CC[C@@]13C[C@]34CC[C@]5(C)C(=CC[C@@]5(C)[C@H]24)C(=C)CC\C=C(\C)/C(=O)O	1068378	CHEMBL1669428	C30H40O4	Multi	General formulae	1.3333333333333333	0.13333333333333333
814	Cc1cc(ccc1OCC(=O)C(C)(C)C)C2(CCC2)c3ccc(OCC(=O)C(C)(C)C)c(C)c3	1150308	CHEMBL1783639	C30H40O4	Multi	General formulae	1.3333333333333333	0.13333333333333333
815	CC(C)C1=C2OC(C)(C)[C@@H]3C[C@@H]4C(=CC(=O)[C@]5(CC[C@@H]6C(C)(C)CCC[C@@]67C[C@]45[C@]23O7)C1=O)C	1269333	CHEMBL1928367	C30H40O4	Multi	General formulae	1.3333333333333333	0.13333333333333333
816	CCOc1ccccc1\C=C\C(=O)[C@H]2CC[C@H]3[C@@H]4C[C@@H]5O[C@@]56C[C@@H](O)CC[C@]6(C)[C@H]4CC[C@]23C	1283226	CHEMBL1957692	C30H40O4	Multi	General formulae	1.3333333333333333	0.13333333333333333
817	C[C@H]1CCC=C2C(=O)C=C(C[C@]12C)[C@]3(CO)CC[C@@H](CO)C4=C3C(=O)C5=CCC[C@H](C)[C@@]5(C)C4	1356361	CHEMBL2062968	C30H40O4	Multi	General formulae	1.3333333333333333	0.13333333333333333
818	CCOC(=O)COc1ccc(cc1CC2CCCCC2)c3ccc(O)c(CC4CCCCC4)c3	1614446	CHEMBL3109248	C30H40O4	Multi	General formulae	1.3333333333333333	0.13333333333333333
819	CC1CCC(=CC1)C(C)(C)OC\C=C(/C)\CCC=C(C)C.CC2CCC(=C(C)C)C(C2)OC\C=C(/C)\CCC=C(C)C	1309706	CHEMBL1988415	C40H68O2	Unpresented	Unpresented formulae	1.7	0.05
820	CC\C=C/C\C=C/C\C=C/C\C=C/C\C=C/CCCC(=O)OC\C=C(/C)\CCCC(C)CCCC(C)CCCC(C)C	483697	CHEMBL486880	C40H68O2	Unpresented	Unpresented formulae	1.7	0.05
821	O=C1CC[C@H]2CC(=O)C[C@@]2(CC#C)C1.O=C3C[C@@H]4CCC5(C[C@]4(CC#C)C3)OCCO5	1309816	CHEMBL1988525	C26H32O5	Multi	General formulae	1.2307692307692308	0.19230769230769232
822	CC(=O)[C@@]12OC(O[C@@H]1CC3C4CCC5=CC(=O)CC[C@]5(C)C4CC[C@]23C)c6occc6	186961	CHEMBL112306	C26H32O5	Multi	General formulae	1.2307692307692308	0.19230769230769232
823	CC1(C)C(=O)CC[C@]2(C)[C@H]3CC[C@@]4(C)[C@@H](C[C@H]5O[C@@]45[C@]3(C)C(=O)C(=C12)O)c6cocc6	1487226	CHEMBL2269928	C26H32O5	Multi	General formulae	1.2307692307692308	0.19230769230769232
824	C[C@@]1(C=O)C=CC(=O)[C@]2(C)[C@H]3CC[C@@]4(C)[C@@H](CC=C4[C@]3(C)[C@H](O)[C@H](O)[C@@H]12)c5cocc5	1524679	CHEMBL2335024	C26H32O5	Multi	General formulae	1.2307692307692308	0.19230769230769232
825	C[C@]12CO[C@H]3[C@@H](O)[C@]4(C)[C@H](CC[C@@]5(C)[C@@H](CC(=O)[C@@H]45)c6cocc6)[C@](C)([C@H]13)C(=O)C=C2	1524683	CHEMBL2335028	C26H32O5	Multi	General formulae	1.2307692307692308	0.19230769230769232
826	CCCCC1(OC1(CCCC)c2cccc(OC(=O)C)c2)c3cccc(OC(=O)C)c3	47198	CHEMBL32116	C26H32O5	Multi	General formulae	1.2307692307692308	0.19230769230769232
827	Cc1c(C)c(C(=O)OC(C)(C)C)c2C#CC(O)CCCC#Cc2c1C(=O)OC(C)(C)C	103627	CHEMBL63603	C26H32O5	Multi	General formulae	1.2307692307692308	0.19230769230769232
828	CC(=O)Oc1cc2CC=C3[C@@]4(C)CCC(=O)C(C)(C)[C@@H]4CC[C@@]3(C)c2cc1OC(=O)C	200523	CHEMBL121213	C26H32O5	Multi	General formulae	1.2307692307692308	0.19230769230769232
829	CCOC(=O)[C@@H]1CC2=CC(=O)C=CC2(C)C3CCC4(C)C([C@@H]5C[C@@H]5C46CCC(=O)O6)C13	246653	CHEMBL357539	C26H32O5	Multi	General formulae	1.2307692307692308	0.19230769230769232
830	COC(=O)[C@@H]1CC2=CC(=O)[C@@H]3C[C@@H]3C2(C)C4CCC5(C)C([C@H]6C[C@H]6C57CCC(=O)O7)C14	246656	CHEMBL149325	C26H32O5	Multi	General formulae	1.2307692307692308	0.19230769230769232
831	COC(=O)[C@@H]1CC2=CC(=O)[C@@H]3C[C@@H]3C2(C)C4CCC5(C)C([C@@H]6C[C@@H]6C57CCC(=O)O7)C14	247208	CHEMBL151666	C26H32O5	Multi	General formulae	1.2307692307692308	0.19230769230769232
832	COc1ccc(CC(=O)c2c(O)c3CCC(C)(C)Oc3c(CC=C(C)C)c2OC)cc1	251454	CHEMBL149743	C26H32O5	Multi	General formulae	1.2307692307692308	0.19230769230769232
833	CCCCCOc1cc2OC(=CC(=O)c2c(OC)c1OCCCCC)c3ccccc3	313979	CHEMBL433947	C26H32O5	Multi	General formulae	1.2307692307692308	0.19230769230769232
834	C\C\1=C/[C@H](CC(=C)CC[C@@H]2CC[C@H](OC(=O)C1)C(=O)C2(C)C)OC(=O)c3ccccc3	345860	CHEMBL380865	C26H32O5	Multi	General formulae	1.2307692307692308	0.19230769230769232
835	COc1cc2CC[C@H](Oc2c(CC=C(C)C)c1O)c3ccc(O)c(O)c3CC=C(C)C	444693	CHEMBL470667	C26H32O5	Multi	General formulae	1.2307692307692308	0.19230769230769232
836	CC(=O)OC\C(=C\CC\C(=C\CC\C(=C\CC1=C(O)c2ccccc2OC1=O)\C)\C)\C	445034	CHEMBL486013	C26H32O5	Multi	General formulae	1.2307692307692308	0.19230769230769232
837	COC(C)(C)CCC\C(=C\COc1cc(O)c2C(=O)c3c(O)cc(C)cc3Cc2c1)\C	481206	CHEMBL480062	C26H32O5	Multi	General formulae	1.2307692307692308	0.19230769230769232
838	C\C(=C/COC(=O)c1cc(O)c(O)c(O)c1)\C=C\C=C(/C)\C=C\C2=CCCCC2(C)C	495677	CHEMBL459533	C26H32O5	Multi	General formulae	1.2307692307692308	0.19230769230769232
839	C[C@]12CCC[C@](C)([C@@H]1[C@@H](CC(=C)[C@H]2CCC(=C)C=O)OC(=O)c3ccccc3)C(=O)O	505757	CHEMBL478766	C26H32O5	Multi	General formulae	1.2307692307692308	0.19230769230769232
840	C[C@]12CO[C@H]3[C@@H](O)[C@]4(C)[C@H](CC[C@@]5(C)[C@@H](CC=C45)C6=CCOC6=O)[C@](C)([C@H]13)C(=O)C=C2	515097	CHEMBL515521	C26H32O5	Multi	General formulae	1.2307692307692308	0.19230769230769232
841	COc1c(CC=C(C)C)c(O)cc2OC[C@H](Cc12)c3ccc(O)c(CC=C(C)C)c3O	1270016	CHEMBL1929043	C26H32O5	Multi	General formulae	1.2307692307692308	0.19230769230769232
842	C[C@]12CCC3[C@@H](CCC4=CC(=O)CC[C@]34C)C1CC[C@@H]2OC(=O)C56OC5CC(=C)C6=O	1295272	CHEMBL1973981	C26H32O5	Multi	General formulae	1.2307692307692308	0.19230769230769232
843	CCCCCOc1cc(OC)c2C(=O)C[C@H](Oc2c1CC=C(C)C)c3ccc(O)cc3	1472313	CHEMBL2236790	C26H32O5	Multi	General formulae	1.2307692307692308	0.19230769230769232
844	CO[C@@H]1O[C@H](OC)C2=CC[C@H]3C(=C)[C@@H](C)C[C@@H](OC(=O)\C=C\c4ccccc4)[C@]3(C)[C@@H]12	1476706	CHEMBL2252772	C26H32O5	Multi	General formulae	1.2307692307692308	0.19230769230769232
845	COC1=CC(=O)c2c3O[C@H](C)[C@@](C)(CCC4C(=C)CCCC4(C)C)c3c(O)cc2C1=O	1607069	CHEMBL3092696	C26H32O5	Multi	General formulae	1.2307692307692308	0.19230769230769232
846	COC1=CC(=O)c2c3O[C@H](C)[C@](C)(CCC4C(=C)CCCC4(C)C)c3c(O)cc2C1=O	1607070	CHEMBL3092697	C26H32O5	Multi	General formulae	1.2307692307692308	0.19230769230769232
847	CCC(=O)C(CCCCCCOc1ccc(OC(=O)c2ccccc2)cc1)C(=O)CC	1741590	CHEMBL3248951	C26H32O5	Multi	General formulae	1.2307692307692308	0.19230769230769232
848	Cc1c(C)c(ccc1OCCCCOc2ccc(cc2)C(=O)O)C(=O)CC3CCCC3	1758200	CHEMBL3286410	C26H32O5	Multi	General formulae	1.2307692307692308	0.19230769230769232
849	Cc1c(C)c(ccc1OCCCCOc2cccc(c2)C(=O)O)C(=O)CC3CCCC3	1758204	CHEMBL3287674	C26H32O5	Multi	General formulae	1.2307692307692308	0.19230769230769232
850	Cc1c(C)c(ccc1OCCCCOc2ccccc2C(=O)O)C(=O)CC3CCCC3	1758208	CHEMBL3287678	C26H32O5	Multi	General formulae	1.2307692307692308	0.19230769230769232
851	O=C1OCc2c1cc3cc4OCOc4cc3c2c5ccc6OCOc6c5.O=C7OCc8cc9cc%10OCOc%10cc9c(c%11ccc%12OCOc%12c%11)c78	1310225	CHEMBL1988934	C40H24O12	Unpresented	Unpresented formulae	0.6	0.3
852	COc1ccc([C@@H]2[C@H](C(=O)O)C(O)(CO)Oc3cc4OCOc4cc23)c(OC)c1.COc5ccc([C@@H]6[C@@H]7C(=O)OCC7(O)Oc8cc9OCOc9cc68)c(OC)c5	1310653	CHEMBL1989362	C40H38O17	Unpresented	Unpresented formulae	0.95	0.425
853	COc1cc(OCc2ccccc2)c3C(=CC(=O)Oc3c1)CCC(=O)O.COc4cc(OCc5ccccc5)cc6OC(=O)C=C(CCC(=O)O)c46	1315436	CHEMBL1994145	C40H36O12	Unpresented	Unpresented formulae	0.9	0.3
854	CC(=CC[C@]12Oc3cc(O)c([C@H]4C=C(C)C[C@@H]([C@H]4C(=O)c5ccc(O)cc5O)c6ccc(O)cc6O)c(O)c3C(=O)[C@@]1(O)Oc7cc(O)ccc27)C	341209	CHEMBL204813	C40H36O12	Unpresented	Unpresented formulae	0.9	0.3
855	CC(=CCC12Oc3cc(O)ccc3C1(O)Oc4cc(O)c([C@H]5C=C(C)C[C@H]([C@@H]5C(=O)c6ccc(O)cc6O)c7ccc(O)cc7O)c(O)c4C2=O)C	445104	CHEMBL464610	C40H36O12	Unpresented	Unpresented formulae	0.9	0.3
856	CC(=CC[C@@]12Oc3cc(O)c([C@H]4C=C(C)C[C@@H]([C@H]4C(=O)c5ccc(O)cc5O)c6ccc(O)cc6O)c(O)c3C(=O)[C@]1(O)Oc7cc(O)ccc27)C	446531	CHEMBL525084	C40H36O12	Unpresented	Unpresented formulae	0.9	0.3
857	CC(=CCC12Oc3cc(O)ccc3C1(O)Oc4cc(O)c([C@H]5C=C(C)CC([C@H]5C(=O)c6ccc(O)cc6O)c7ccc(O)cc7O)c(O)c4C2=O)C	1012433	CHEMBL1588549	C40H36O12	Unpresented	Unpresented formulae	0.9	0.3
858	CC1OC(O)C(O)C(O)C1O.CC(=O)c2c(C)cc3cccc(OC4OC(CO)C(O)C(O)C4O)c3c2O	1321809	CHEMBL2000518	C25H34O13	Multi	Peat	1.36	0.52
859	CCOC(=O)C.O=C1OC(=O)c2c1cc3cc4OCOc4cc3c2c5ccc6OCOc6c5	1322186	CHEMBL2000895	C24H18O9	Multi	General formulae	0.75	0.375
860	COc1c(C(=O)C)c(O)cc(O)c1c2c(CO)cc(O)c3C(=O)c4c(O)cccc4C(=O)c23	484213	CHEMBL483822	C24H18O9	Multi	General formulae	0.75	0.375
861	COc1cc(O)c(c(O)c1C(=O)C)c2c(CO)cc(O)c3C(=O)c4c(O)cccc4C(=O)c23	484214	CHEMBL484021	C24H18O9	Multi	General formulae	0.75	0.375
862	CCCCCCCCCCCCCC(=O)O.OCC(O)C(OC1OC(CO)C(O)C(O)C1O)C(O)C(O)C=O	1325574	CHEMBL2004283	C26H50O13	PHA-T7	Peat	1.9230769230769231	0.5
863	CC(O)C(C)(C)C(=O)OC1CC2CC(C1=C)C23CO[C@]4(C[C@H](C)C(=O)O4)C3.CC(O)C(C)(C)C(=O)OC5CC6CC(C5=C)C67CO[C@@]8(C[C@H](C)C(=O)O8)C7	1358991	CHEMBL2068677	C42H60O12	Unpresented	Unpresented formulae	1.4285714285714286	0.2857142857142857
864	CO[C@H]1[C@@H](C[C@H]2COCCO2)O[C@H]3C[C@H]4O[C@@H](CC[C@@H]5O[C@@H](CC[C@@]67C[C@H]8O[C@@H]9[C@@H](O[C@H]%10CC[C@H](CC(=O)C[C@H]13)O[C@@H]%10[C@@H]9O6)[C@H]8O7)CC5=C)C[C@@H](C)C4=C	1073647	CHEMBL1683526	C42H60O12	Unpresented	Unpresented formulae	1.4285714285714286	0.2857142857142857
865	CCCCCCCCCCCCCCCC(=O)O.OCC(O)CO	1362671	CHEMBL2074861	C19H40O5	Unpresented	Unpresented formulae	2.1052631578947367	0.2631578947368421
866	COC(=O)\C(=C\[C@@H]1[C@@H](C(=O)O[C@H]2CC(=O)C(=C2C)C\C=C/C=C)C1(C)C)\C.CC(=C[C@@H]3[C@@H](C(=O)O[C@H]4CC(=O)C(=C4C)C\C=C/C=C)C3(C)C)C	1369646	CHEMBL2096637	C43H56O8	Unpresented	Unpresented formulae	1.302325581395349	0.18604651162790697
867	OC(=O)CC(C(c1ccccc1)c2ccccc2)C(=O)O.c3ccccc3	1404177	CHEMBL2132226	C23H22O4	Multi	Coal	0.9565217391304348	0.17391304347826086
868	C[C@@H]1O[C@H](CC[C@H]1O)OCC#Cc2c(oc3ccccc23)c4ccccc4	1078265	CHEMBL1689668	C23H22O4	Multi	Coal	0.9565217391304348	0.17391304347826086
869	C[C@@H]1O[C@@H](CC[C@H]1O)OCC#Cc2c(oc3ccccc23)c4ccccc4	1078268	CHEMBL1689671	C23H22O4	Multi	Coal	0.9565217391304348	0.17391304347826086
870	COc1ccccc1Cc2oc(cc2)C3CC(=O)C4(CC(=O)C=C4C)C=C3	1300520	CHEMBL1979229	C23H22O4	Multi	Coal	0.9565217391304348	0.17391304347826086
871	COc1cc2OCOc2cc1C(C)c3ccc(OCc4ccccc4)cc3	74496	CHEMBL49342	C23H22O4	Multi	Coal	0.9565217391304348	0.17391304347826086
872	COc1ccc2c(Cc3ccc(cc3)C(=O)C)ccc(C(C)C(=O)O)c2c1	146965	CHEMBL330231	C23H22O4	Multi	Coal	0.9565217391304348	0.17391304347826086
873	OC(=O)CCC(Oc1cccc(OCc2ccccc2)c1)c3ccccc3	151308	CHEMBL91965	C23H22O4	Multi	Coal	0.9565217391304348	0.17391304347826086
874	COc1ccc(\C=C\C(=O)Oc2ccc(\C=C\3/CCCCC3=O)cc2)cc1	212484	CHEMBL129166	C23H22O4	Multi	Coal	0.9565217391304348	0.17391304347826086
875	CCc1cccc2c(\C=C(\Cc3ccccc3)/C(=O)O)cc(OC)c(O)c12	236856	CHEMBL143046	C23H22O4	Multi	Coal	0.9565217391304348	0.17391304347826086
876	CCc1cccc2c(\C=C(/Cc3ccccc3)\C(=O)O)cc(OC)c(O)c12	237027	CHEMBL141716	C23H22O4	Multi	Coal	0.9565217391304348	0.17391304347826086
877	Cc1cccc(CCc2cccc(CCC3=C(O)C(=O)C=C(O)C3=O)c2)c1	368346	CHEMBL221313	C23H22O4	Multi	Coal	0.9565217391304348	0.17391304347826086
878	COC1=C(C)C(=O)\C(=C(/O)\C=C\c2cccc3ccccc23)\C(=O)C1(C)C	382506	CHEMBL387947	C23H22O4	Multi	Coal	0.9565217391304348	0.17391304347826086
879	COc1ccc(\C=C\C(=C\2/CC\C(=C/c3ccc(OC)cc3)\C2=O)\O)cc1	415860	CHEMBL250660	C23H22O4	Multi	Coal	0.9565217391304348	0.17391304347826086
880	COc1cc(OC)c2c(CCc3cc(O)ccc23)c1Cc4ccc(O)cc4	442468	CHEMBL511821	C23H22O4	Multi	Coal	0.9565217391304348	0.17391304347826086
881	OC(CCc1ccc(cc1)c2ccc(Oc3ccccc3)cc2)CC(=O)O	571771	CHEMBL575947	C23H22O4	Multi	Coal	0.9565217391304348	0.17391304347826086
882	COc1ccc2C(=CC(=O)Oc2c1)\C=C\c3ccc(OC4CCCC4)cc3	626394	CHEMBL1099079	C23H22O4	Multi	Coal	0.9565217391304348	0.17391304347826086
883	O=Cc1ccc(\C=C\2/Oc3cccc(OCC4CCCCC4)c3C2=O)cc1	645359	CHEMBL1163212	C23H22O4	Multi	Coal	0.9565217391304348	0.17391304347826086
884	COc1ccc(cc1)C2CC(O)(Oc3cc(OC)ccc23)c4ccccc4	904072	CHEMBL1480188	C23H22O4	Multi	Coal	0.9565217391304348	0.17391304347826086
885	CCCc1ccc(\C=C\2/C(=O)c3ccccc3C(=C2C(=O)OCC)O)cc1	918597	CHEMBL1494713	C23H22O4	Multi	Coal	0.9565217391304348	0.17391304347826086
886	CCOc1cccc(OCCOc2ccc(cc2)C(=O)c3ccccc3)c1	948220	CHEMBL1524336	C23H22O4	Multi	Coal	0.9565217391304348	0.17391304347826086
887	CC1(C)Oc2cc3OC(=O)C=Cc3cc2C[C@@H]1OC\C=C\c4ccccc4	1054550	CHEMBL1631723	C23H22O4	Multi	Coal	0.9565217391304348	0.17391304347826086
888	Cc1ccc(Oc2cccc(COc3ccc(CCC(=O)O)cc3)c2)cc1	1076046	CHEMBL1688459	C23H22O4	Multi	Coal	0.9565217391304348	0.17391304347826086
889	Cc1cccc(Oc2cccc(COc3ccc(CCC(=O)O)cc3)c2)c1	1076047	CHEMBL1688460	C23H22O4	Multi	Coal	0.9565217391304348	0.17391304347826086
890	Cc1ccccc1Oc2cccc(COc3ccc(CCC(=O)O)cc3)c2	1076048	CHEMBL1688461	C23H22O4	Multi	Coal	0.9565217391304348	0.17391304347826086
891	OC(=O)CCc1ccc(OCc2cccc(OCc3ccccc3)c2)cc1	1076065	CHEMBL1688477	C23H22O4	Multi	Coal	0.9565217391304348	0.17391304347826086
892	COc1ccccc1c2cccc(COc3ccc(CCC(=O)O)cc3)c2	1076070	CHEMBL1688482	C23H22O4	Multi	Coal	0.9565217391304348	0.17391304347826086
893	CC(=Cc1c(O)c(C=C(C)C)c2OC(=CC(=O)c2c1O)c3ccccc3)C	1172304	CHEMBL1822225	C23H22O4	Multi	Coal	0.9565217391304348	0.17391304347826086
894	COC1C(C)C(=CC2(C3Oc4ccccc4C23)C(=O)OC)c5ccccc15	1209793	CHEMBL1869222	C23H22O4	Multi	Coal	0.9565217391304348	0.17391304347826086
895	CCCCC12Cc3c(ccc4ccccc34)C(O1)C5=C(O2)C=C(C)OC5=O	1236780	CHEMBL1896209	C23H22O4	Multi	Coal	0.9565217391304348	0.17391304347826086
896	COc1cc(OC)cc(c1)C(=Cc2ccccc2)c3ccc(OC)c(O)c3	1263302	CHEMBL1915851	C23H22O4	Multi	Coal	0.9565217391304348	0.17391304347826086
897	CC(=CCc1cccc2C(=O)c3c(O)cc4OC(C)(C)C=Cc4c3Oc12)C	1267462	CHEMBL1923853	C23H22O4	Multi	Coal	0.9565217391304348	0.17391304347826086
898	CCOc1ccc(\C=C\C(=O)c2ccc3ccccc3c2O)cc1OCC	1280836	CHEMBL1951845	C23H22O4	Multi	Coal	0.9565217391304348	0.17391304347826086
899	COC12CCC(C(O)C1)C(=C2C(=O)c3ccccc3)C(=O)c4ccccc4	1324569	CHEMBL2003278	C23H22O4	Multi	Coal	0.9565217391304348	0.17391304347826086
900	COC(O)C(=O)c1ccc2CC3(Cc2c1)Cc4cc5CCCc5cc4C3=O	1326255	CHEMBL2004964	C23H22O4	Multi	Coal	0.9565217391304348	0.17391304347826086
901	COc1ccc(cc1)c2ccccc2COc3ccc(CCC(=O)O)cc3	1354287	CHEMBL2058525	C23H22O4	Multi	Coal	0.9565217391304348	0.17391304347826086
902	CCOC(=O)C(C(c1ccc(O)cc1)c2ccc(O)cc2)c3ccccc3	1581858	CHEMBL2426731	C23H22O4	Multi	Coal	0.9565217391304348	0.17391304347826086
903	O=C(CCc1cccc(Oc2ccccc2)c1)\C=C\C[C@@H]3CC=CC(=O)O3	1623804	CHEMBL3127181	C23H22O4	Multi	Coal	0.9565217391304348	0.17391304347826086
904	O=C(CCc1cccc(Oc2ccccc2)c1)\C=C\C[C@H]3CC=CC(=O)O3	1623819	CHEMBL3127196	C23H22O4	Multi	Coal	0.9565217391304348	0.17391304347826086
905	COc1cccc(CCc2ccccc2OCc3ccc4OCOc4c3)c1	1736507	CHEMBL3237958	C23H22O4	Multi	Coal	0.9565217391304348	0.17391304347826086
906	COC(=O)[C@H]1[C@@H](OC(=O)[C@H]1C(=O)OC)c2ccc3OCOc3c2.COC(=O)[C@H]4[C@@H](OC(=O)[C@@H]4C(=O)OC)c5ccc6OCOc6c5	1548938	CHEMBL2374487	C30H28O16	Multi	General formulae	0.9333333333333333	0.5333333333333333
907	COC(=O)[C@H]1[C@@H](OC(=O)[C@H]1C(=O)OC)c2cc(OC)c(OC)cc2OC.COC(=O)[C@H]3[C@@H](OC(=O)[C@@H]3C(=O)OC)c4cc(OC)c(OC)cc4OC	1548988	CHEMBL2374537	C34H40O18	Unpresented	Unpresented formulae	1.1764705882352942	0.5294117647058824
908	COC(=O)[C@H]1[C@@H](OC(=O)[C@H]1C(=O)OC)c2ccc(OC)c(OC)c2OC.COC(=O)[C@H]3[C@@H](OC(=O)[C@@H]3C(=O)OC)c4ccc(OC)c(OC)c4OC	1549054	CHEMBL2374603	C34H40O18	Unpresented	Unpresented formulae	1.1764705882352942	0.5294117647058824
909	COc1cc(\C=C\C(=O)OC[C@H]2O[C@@](CO)(O[C@H]3O[C@H](CO)[C@@H](O)[C@H](O)[C@H]3OC(=O)C)[C@@H](OC(=O)\C=C\c4ccc(O)c(OC)c4)[C@@H]2O)ccc1O	504566	CHEMBL475478	C34H40O18	Unpresented	Unpresented formulae	1.1764705882352942	0.5294117647058824
910	COC(=O)[C@H]1C[C@@H](OC1=O)c2ccc(OC)c(OC)c2.COC(=O)[C@@H]3C[C@@H](OC3=O)c4ccc(OC)c(OC)c4	1549074	CHEMBL2374623	C28H32O12	Multi	General formulae	1.1428571428571428	0.42857142857142855
911	COCCOC(=O)OC[C@H]1O[C@@H](Oc2cc(C)cc(O)c2C(=O)CCc3ccc4occc4c3)[C@H](O)[C@@H](O)[C@@H]1O	641171	CHEMBL1159632	C28H32O12	Multi	General formulae	1.1428571428571428	0.42857142857142855
912	C[C@@H]1O[C@@H](Oc2c(OC(=O)C)c(C)c(OC(=O)C)c3cc(C)ccc23)[C@H](OC(=O)C)[C@H](OC(=O)C)[C@H]1OC(=O)C	461571	CHEMBL494046	C28H32O12	Multi	General formulae	1.1428571428571428	0.42857142857142855
913	COc1cc2OC(=CC(=O)c2c(O)c1[C@H]3C[C@@H](O)[C@@H](O)[C@@H](C)O3)c4ccc(cc4)[C@@H]5O[C@H](CO)[C@@H](O)[C@H](O)[C@H]5O	504576	CHEMBL457156	C28H32O12	Multi	General formulae	1.1428571428571428	0.42857142857142855
914	C[C@@H]1O[C@H](O[C@H](CC=C(C)C)C2=CC(=O)c3c(O)ccc(O)c3C2=O)[C@H](OC(=O)C)[C@H](OC(=O)C)[C@H]1OC(=O)C	649073	CHEMBL1172288	C28H32O12	Multi	General formulae	1.1428571428571428	0.42857142857142855
915	CCC[C@H](C)C[C@@H](C)C[C@H](C)\C=C(/C)\C1=C(C)C(=C(C)C(=O)O1)O.CC[C@@H](C)C[C@@H](C)C[C@@H](C)\C=C(/C)\C2=C(C)C(=C(C)C(=O)O2)O	1549400	CHEMBL2374949	C41H66O6	PHA-T7	Peat	1.6097560975609757	0.14634146341463414
916	CCCCC(=O)O[C@H]1CC[C@@]2(C)[C@@H](CC[C@]3(C)[C@@H]2CC=C4[C@H]5CC(C)(C)CC[C@@]5([C@@H](C[C@@]34C)OC(=O)CCCC)C(=O)OC)C1(C)C	504085	CHEMBL454704	C41H66O6	PHA-T7	Peat	1.6097560975609757	0.14634146341463414
917	C[C@H]1C[C@@H]2[C@H](CC[C@@]3(C)[C@H]2CC[C@]3(OC(=O)C)C(=O)C)[C@@]4(C)CCC(=O)C=C14.C[C@]56CC[C@H]7[C@@H](CCc8cc(O)ccc78)[C@@H]5CC[C@@H]6O	1590063	CHEMBL2447915	C42H58O6	Unpresented	Unpresented formulae	1.380952380952381	0.14285714285714285
918	CCOc1cc(\C=C\C(=O)C)ccc1OC(=O)[C@@]2(C)CC[C@]3(C)CC[C@]4(C)C(=CC(=O)[C@@H]5[C@@]6(C)CC[C@H](O)C(C)(C)[C@@H]6CC[C@@]45C)[C@@H]3C2	403137	CHEMBL263102	C42H58O6	Unpresented	Unpresented formulae	1.380952380952381	0.14285714285714285
919	CCOc1cccc(\C=C\C(=O)C)c1OC(=O)[C@@]2(C)CC[C@]3(C)CC[C@]4(C)C(=CC(=O)[C@@H]5[C@@]6(C)CC[C@H](O)C(C)(C)[C@@H]6CC[C@@]45C)[C@@H]3C2	403138	CHEMBL410747	C42H58O6	Unpresented	Unpresented formulae	1.380952380952381	0.14285714285714285
920	CC(=O)O[C@H]1CC(C)(C)C(=C=C\C(=C\C=C\C(=C\C=C\C=C(/C)\C=C\C=C(/C)\C(=O)C[C@@]23O[C@]2(C)C[C@@H](O)CC3(C)C)\C)\C)[C@](C)(O)C1	998958	CHEMBL1575074	C42H58O6	Unpresented	Unpresented formulae	1.380952380952381	0.14285714285714285
921	C\C=C(/C)\C(=O)O[C@@H]1CC(C)(C)C[C@H]2C3=CC[C@@H]4[C@@]5(C)CC[C@H](OC(=O)c6ccccc6)C(C)(C)[C@@H]5CC[C@@]4(C)[C@]3(C)CC[C@@]12C(=O)O	1617467	CHEMBL3114498	C42H58O6	Unpresented	Unpresented formulae	1.380952380952381	0.14285714285714285
922	CC(=CC(=O)O[C@@H]1CC(C)(C)C[C@H]2C3=CC[C@@H]4[C@@]5(C)CC[C@H](OC(=O)c6ccccc6)C(C)(C)[C@@H]5CC[C@@]4(C)[C@]3(C)CC[C@@]12C(=O)O)C	1617468	CHEMBL3114499	C42H58O6	Unpresented	Unpresented formulae	1.380952380952381	0.14285714285714285
923	CC(=O)[C@H]1CC[C@H]2[C@@H]3CC[C@H]4C[C@H](O)CC[C@]4(C)[C@H]3C(=O)C[C@]12C.C[C@]56CC[C@@H](O)C[C@@H]5CC[C@H]7[C@@H]8CC[C@H](C(=O)CO)[C@@]8(C)CC(=O)[C@H]67	1627003	CHEMBL3137670	C42H64O7	Unpresented	Unpresented formulae	1.5238095238095237	0.16666666666666666
924	OC(=O)c1ccccc1O.OC(=O)c2ccccc2O.OC(=O)c3ccccc3O	1627031	CHEMBL3137698	C21H18O9	Multi	General formulae	0.8571428571428571	0.42857142857142855
925	OC[C@H]1O[C@@H]2[C@@H](Oc3cc4OC(=CC(=O)c4c(O)c23)c5ccc(O)cc5)[C@@H](O)[C@@H]1O	179761	CHEMBL108032	C21H18O9	Multi	General formulae	0.8571428571428571	0.42857142857142855
926	COC(=O)[C@@H]1c2c(O)c3C(=O)c4cccc(O)c4C(=O)c3c(O)c2[C@@H](O)C[C@@]1(C)O	483427	CHEMBL484223	C21H18O9	Multi	General formulae	0.8571428571428571	0.42857142857142855
927	O[C@H]1[C@H](Oc2cc(O)cc(O)c2[C@@H]1c3c(O)cc(O)cc3O)c4ccc(O)c(O)c4	690287	CHEMBL1223837	C21H18O9	Multi	General formulae	0.8571428571428571	0.42857142857142855
928	O[C@H]1[C@H](Oc2cc(O)cc(O)c2[C@H]1c3c(O)cc(O)cc3O)c4ccc(O)c(O)c4	690289	CHEMBL1223839	C21H18O9	Multi	General formulae	0.8571428571428571	0.42857142857142855
929	[Na+].CC(=O)c1ccc(OCC(O)COc2ccc3C(=O)C=C(Oc3c2)C(=O)[O-])cc1O	1743893	CHEMBL3251231	C21H18O9	Multi	General formulae	0.8571428571428571	0.42857142857142855
930	COC(=O)[C@@]1(O)C[C@H](O)c2c(O)c3C(=O)c4c(OC)cccc4C(=O)c3c(O)c2C1	1750479	CHEMBL3272477	C21H18O9	Multi	General formulae	0.8571428571428571	0.42857142857142855
931	CC(=O)c1ccc(OCC(O)COc2ccc3C(=O)C=C(Oc3c2)C(=O)O)cc1O	1768207	CHEMBL3306236	C21H18O9	Multi	General formulae	0.8571428571428571	0.42857142857142855
932	CCCCCCCCCC(=O)[C@H](O)CC.CCCCCCCCCC(=O)[C@@H](O)CC	1673462	CHEMBL3184171	C26H52O4	Multi	General formulae	2.0	0.15384615384615385
933	C[C@@]12C=Cc3occc3C1CC[C@]45CCC(CCC24)C5	42856	CHEMBL281901	C19H24O1	Unpresented	Unpresented formulae	1.263157894736842	0.05263157894736842
934	OCCCCC\C=C\C=C\C=C\C=C\c1ccccc1	405247	CHEMBL241422	C19H24O1	Unpresented	Unpresented formulae	1.263157894736842	0.05263157894736842
935	O[C@@H](CCCCc1ccccc1)CCc2ccccc2	448682	CHEMBL461916	C19H24O1	Unpresented	Unpresented formulae	1.263157894736842	0.05263157894736842
936	CC(C)c1ccc2c(c1)C(=O)C[C@H]3C(=C)CCC[C@]23C	502278	CHEMBL496438	C19H24O1	Unpresented	Unpresented formulae	1.263157894736842	0.05263157894736842
937	CCCCC[C@@H]1[C@@H](C(=CC=C1C)C=O)c2ccccc2	510035	CHEMBL451384	C19H24O1	Unpresented	Unpresented formulae	1.263157894736842	0.05263157894736842
938	COc1ccc2[C@H]3CC[C@@]4(C)[C@@H](CC4=C)[C@@H]3CCc2c1	975956	CHEMBL1552072	C19H24O1	Unpresented	Unpresented formulae	1.263157894736842	0.05263157894736842
939	C[C@]12CC[C@H]3[C@@H](CCc4cc(O)ccc34)[C@@H]1CCC2=C	1050256	CHEMBL1627365	C19H24O1	Unpresented	Unpresented formulae	1.263157894736842	0.05263157894736842
940	CC(C)c1cc2ccc3c(CCCC3(C)C)c2cc1O	1607505	CHEMBL3093127	C19H24O1	Unpresented	Unpresented formulae	1.263157894736842	0.05263157894736842
941	C[C@@]12CCc3occc3C1CC[C@]45CCC(CCC24)C5	42857	CHEMBL281902	C19H26O1	Unpresented	Unpresented formulae	1.368421052631579	0.05263157894736842
942	CC1CCC2(C)C=CCCC2C1(C)\C=C/c3cocc3	66333	CHEMBL296868	C19H26O1	Unpresented	Unpresented formulae	1.368421052631579	0.05263157894736842
943	CC(C)c1ccc2c(CC[C@H]3[C@]4(CCC[C@]23C)CO4)c1	11027	CHEMBL12770	C19H26O1	Unpresented	Unpresented formulae	1.368421052631579	0.05263157894736842
944	CC(C)c1ccc2c(CC[C@H]3C(=C)[C@@H](O)CC[C@]23C)c1	11183	CHEMBL12445	C19H26O1	Unpresented	Unpresented formulae	1.368421052631579	0.05263157894736842
945	CC12CCC3C(CC=C4C=CCCC34C)C1CCC2=O	110978	CHEMBL71152	C19H26O1	Unpresented	Unpresented formulae	1.368421052631579	0.05263157894736842
946	C[C@@]12CCCC1C3CCC4=CC(=O)C=C[C@]4(C)C3CC2	162818	CHEMBL101947	C19H26O1	Unpresented	Unpresented formulae	1.368421052631579	0.05263157894736842
947	CC12CCC3C(CCC4=CC(=O)CCC34C)C1CC=C2	237356	CHEMBL141998	C19H26O1	Unpresented	Unpresented formulae	1.368421052631579	0.05263157894736842
948	C[C@]1(O)CCC2C3CCC4=CCCCC4=C3C=CC12C	259056	CHEMBL158231	C19H26O1	Unpresented	Unpresented formulae	1.368421052631579	0.05263157894736842
949	CC12CCCC1C3CCC4=CC(=O)C=CC4(C)C3CC2	264589	CHEMBL349300	C19H26O1	Unpresented	Unpresented formulae	1.368421052631579	0.05263157894736842
950	C\C(=C/C=O)\C=C\C=C(/C)\C=C\C1=CCCCC1(C)C	318116	CHEMBL191198	C19H26O1	Unpresented	Unpresented formulae	1.368421052631579	0.05263157894736842
951	COc1ccc(\C=C\[C@@](C)(CCC=C(C)C)C=C)cc1	428893	CHEMBL262630	C19H26O1	Unpresented	Unpresented formulae	1.368421052631579	0.05263157894736842
952	CC1CC(=CC=C1C=O)\C=C\C2=C(C)CCCC2(C)C	511053	CHEMBL450594	C19H26O1	Unpresented	Unpresented formulae	1.368421052631579	0.05263157894736842
953	CC1=CCCC(C)(C)C1\C=C\C(C)(O)c2ccccc2	629731	CHEMBL1094380	C19H26O1	Unpresented	Unpresented formulae	1.368421052631579	0.05263157894736842
954	C[C@H]1CC[C@H]2[C@@H]3CCc4cc(O)ccc4[C@H]3CC[C@]12C	1050746	CHEMBL1627855	C19H26O1	Unpresented	Unpresented formulae	1.368421052631579	0.05263157894736842
955	CC1=C2CCC3C(CCC4=CC(=O)CCC34C)C2CC1	1225002	CHEMBL1884431	C19H26O1	Unpresented	Unpresented formulae	1.368421052631579	0.05263157894736842
956	C[C@@]12CCC[C@H]1[C@H]3[C@H](CC2)[C@@]4(C)CCC=CC4=CC3=O	1582835	CHEMBL2430785	C19H26O1	Unpresented	Unpresented formulae	1.368421052631579	0.05263157894736842
957	o1c(ccc1c2ccccc2)c3ccccc3	181844	CHEMBL109224	C16H12O1	CHA-GL	Coal	0.75	0.0625
958	o1cccc1\C=C/c2ccc3ccccc3c2	297794	CHEMBL435720	C16H12O1	CHA-GL	Coal	0.75	0.0625
959	o1ccc(\C=C/c2ccc3ccccc3c2)c1	297795	CHEMBL177178	C16H12O1	CHA-GL	Coal	0.75	0.0625
960	o1cccc1\C=C\c2ccc3ccccc3c2	297802	CHEMBL177181	C16H12O1	CHA-GL	Coal	0.75	0.0625
961	o1ccc(\C=C\c2ccc3ccccc3c2)c1	297803	CHEMBL366621	C16H12O1	CHA-GL	Coal	0.75	0.0625
962	O=C1\C(=C\c2ccccc2)\Cc3ccccc13	39309	CHEMBL28591	C16H12O1	CHA-GL	Coal	0.75	0.0625
963	Oc1ccc2cc(ccc2c1)c3ccccc3	322725	CHEMBL191714	C16H12O1	CHA-GL	Coal	0.75	0.0625
964	Oc1ccc2ccc(cc2c1)c3ccccc3	322872	CHEMBL194718	C16H12O1	CHA-GL	Coal	0.75	0.0625
965	Oc1ccc(cc1)c2ccc3ccccc3c2	322873	CHEMBL194772	C16H12O1	CHA-GL	Coal	0.75	0.0625
966	Oc1cccc(c1)c2ccc3ccccc3c2	430263	CHEMBL258687	C16H12O1	CHA-GL	Coal	0.75	0.0625
967	Oc1cc(c2ccccc2)c3ccccc3c1	903088	CHEMBL1479204	C16H12O1	CHA-GL	Coal	0.75	0.0625
968	CC(=O)c1ccc2c(ccc3ccccc23)c1	948661	CHEMBL1524777	C16H12O1	CHA-GL	Coal	0.75	0.0625
969	Oc1cccc2cc(ccc12)c3ccccc3	1058787	CHEMBL1644031	C16H12O1	CHA-GL	Coal	0.75	0.0625
970	CC(=O)c1cc2ccccc2c3ccccc13	1245400	CHEMBL1904829	C16H12O1	CHA-GL	Coal	0.75	0.0625
971	CC(=O)c1ccc2ccc3ccccc3c2c1	1676050	CHEMBL3186759	C16H12O1	CHA-GL	Coal	0.75	0.0625
972	CC1(C)CCC[C@@]2(C)[C@H]1CCC(=C)[C@@H]2\C=C\c3cocc3	183248	CHEMBL109252	C20H28O1	Unpresented	Unpresented formulae	1.4	0.05
973	C\C\1=C/CCC(=C)CC[C@@H]2CCc3coc(C1)c3C2(C)C	484306	CHEMBL489550	C20H28O1	Unpresented	Unpresented formulae	1.4	0.05
974	C\C(=C/C=O)\C=C\C=C(/C)\C=C\C1C(=CCCC1(C)C)C	58282	CHEMBL38915	C20H28O1	Unpresented	Unpresented formulae	1.4	0.05
975	C\C(=C/C=O)\C=C\C=C(/C)\C=C\C1=C(C)CCCC1(C)C	127941	CHEMBL81379	C20H28O1	Unpresented	Unpresented formulae	1.4	0.05
976	C[C@]12CCC3C(CCC4=CC(=C)CC[C@]34C)C1CCC2=O	163090	CHEMBL98105	C20H28O1	Unpresented	Unpresented formulae	1.4	0.05
977	CC(=CCC\C(=C\CC\C(=C\CO)\c1ccccc1)\C)C	206825	CHEMBL125090	C20H28O1	Unpresented	Unpresented formulae	1.4	0.05
978	CC(C)c1ccc2c(c1)C(=O)C[C@H]3C(C)(C)CCC[C@]23C	387455	CHEMBL428568	C20H28O1	Unpresented	Unpresented formulae	1.4	0.05
979	C\C(=C\C=C\C(=C\C=O)\C)\C=C\C1=C(C)CCCC1(C)C	427124	CHEMBL257381	C20H28O1	Unpresented	Unpresented formulae	1.4	0.05
980	CCOc1ccc(\C=C\[C@@](C)(CCC=C(C)C)C=C)cc1	428894	CHEMBL260776	C20H28O1	Unpresented	Unpresented formulae	1.4	0.05
981	CC(C)C1=CC=C2C(=CC[C@H]3C(C)(C)CCC[C@]23C)C1=O	442704	CHEMBL506233	C20H28O1	Unpresented	Unpresented formulae	1.4	0.05
982	CC(C)c1c(O)ccc2c1C=C[C@H]3C(C)(C)CCC[C@]23C	504785	CHEMBL450305	C20H28O1	Unpresented	Unpresented formulae	1.4	0.05
983	CC(C)c1ccc2c(CC[C@H]3C(C)(C)C(=O)CC[C@]23C)c1	559788	CHEMBL560822	C20H28O1	Unpresented	Unpresented formulae	1.4	0.05
984	CC(C)c1ccc2c(CC[C@H]3[C@@](C)(CCC[C@]23C)C=O)c1	610566	CHEMBL1080038	C20H28O1	Unpresented	Unpresented formulae	1.4	0.05
985	C\C(=C/C=O)\C=C/C=C(\C)/C=C/C1=C(C)CCCC1(C)C	704557	CHEMBL1255087	C20H28O1	Unpresented	Unpresented formulae	1.4	0.05
986	C[C@]12CC[C@@H]3[C@H](CCC4=CCCC[C@H]34)[C@H]1CC[C@@]2(O)C#C	779990	CHEMBL1356106	C20H28O1	Unpresented	Unpresented formulae	1.4	0.05
987	C\C(=C\C=O)\C=C\C=C(/C)\C=C\C1=C(C)CCCC1(C)C	1003014	CHEMBL1579130	C20H28O1	Unpresented	Unpresented formulae	1.4	0.05
988	CC[C@H]1CC[C@H]2[C@@H]3CCc4cc(O)ccc4[C@H]3CC[C@]12C	1050277	CHEMBL1627386	C20H28O1	Unpresented	Unpresented formulae	1.4	0.05
989	C\C(=C/C=O)\C=C/C=C(\C)/C=C/C1C(=CCCC1(C)C)C	1140612	CHEMBL1765587	C20H28O1	Unpresented	Unpresented formulae	1.4	0.05
990	C\C(=C\C=C\C(=C\C=O)\C)\C=C\C1C(=CCCC1(C)C)C	1140614	CHEMBL1765589	C20H28O1	Unpresented	Unpresented formulae	1.4	0.05
991	C\C(=C/CO)\C=C\C=C(/C)\C=C\C1=C(C)C=CCC1(C)C	1160188	CHEMBL1797132	C20H28O1	Unpresented	Unpresented formulae	1.4	0.05
992	C[C@]12CC[C@H]3[C@@H](CC=C4CCCC[C@H]34)[C@@H]1CC[C@@]2(O)C#C	1376374	CHEMBL2104104	C20H28O1	Unpresented	Unpresented formulae	1.4	0.05
993	C[C@H]1CC(=O)C=C2CC[C@@H]3[C@H](CC[C@]4(C)C=CC[C@@H]34)[C@@]12C	1376491	CHEMBL2104221	C20H28O1	Unpresented	Unpresented formulae	1.4	0.05
994	C[C@]12CC[C@H]3[C@@H](CCC4=C3CCCC4)[C@@H]1CC[C@@]2(O)C#C	1377710	CHEMBL2105440	C20H28O1	Unpresented	Unpresented formulae	1.4	0.05
995	C[C@]12CC[C@H]3[C@@H](CCC4=CCCC[C@H]34)[C@@H]1CC[C@@]2(O)C#C	1379701	CHEMBL2107431	C20H28O1	Unpresented	Unpresented formulae	1.4	0.05
996	CC(C)c1cc2C=C[C@H]3C(C)(C)CCC[C@]3(C)c2cc1O	1607504	CHEMBL3093126	C20H28O1	Unpresented	Unpresented formulae	1.4	0.05
997	C[C@]12CC[C@H]3[C@@H](CCC4=CCCC[C@H]34)[C@@H]1CC[C@]2(O)C#C	1671889	CHEMBL3182598	C20H28O1	Unpresented	Unpresented formulae	1.4	0.05
998	C[C@]12CC[C@@H]3[C@H]4CCCC[C@@H]4C=C[C@H]3[C@@H]1CC[C@@]2(O)C#C	1752012	CHEMBL3273994	C20H28O1	Unpresented	Unpresented formulae	1.4	0.05
999	C\C\1=C/Cc2c(C)coc2C\C(=C\CC1)\C	190236	CHEMBL324514	C15H20O1	Unpresented	Unpresented formulae	1.3333333333333333	0.06666666666666667
1000	Cc1coc2C[C@@]3(C)CCCC(=C)[C@@H]3Cc12	443894	CHEMBL486189	C15H20O1	Unpresented	Unpresented formulae	1.3333333333333333	0.06666666666666667
1001	CC1=C[C@H]2Cc3occc3C(C)(C)[C@@H]2CC1	464984	CHEMBL512580	C15H20O1	Unpresented	Unpresented formulae	1.3333333333333333	0.06666666666666667
1002	C[C@H]1C[C@H]2C=C(C)[C@@]1(C)CCc3ccoc23	488236	CHEMBL454276	C15H20O1	Unpresented	Unpresented formulae	1.3333333333333333	0.06666666666666667
1003	CC1=C[C@H]2Cc3occc3C(C)(C)[C@H]2CC1	505742	CHEMBL478781	C15H20O1	Unpresented	Unpresented formulae	1.3333333333333333	0.06666666666666667
1004	CC1=C[C@H]2Cc3ccoc3C(C)(C)[C@H]2CC1	505743	CHEMBL478782	C15H20O1	Unpresented	Unpresented formulae	1.3333333333333333	0.06666666666666667
1005	CC1=C[C@@H]2Cc3occc3C(C)(C)[C@@H]2CC1	1304053	CHEMBL1982762	C15H20O1	Unpresented	Unpresented formulae	1.3333333333333333	0.06666666666666667
1006	CC1CC2C=C(C)C1(C)CCc3ccoc23	1320314	CHEMBL1999023	C15H20O1	Unpresented	Unpresented formulae	1.3333333333333333	0.06666666666666667
1007	COc1ccccc1CC2=CCC(C)CC2	174864	CHEMBL323379	C15H20O1	Unpresented	Unpresented formulae	1.3333333333333333	0.06666666666666667
1008	COc1ccc(CC2=CCC(C)CC2)cc1	175135	CHEMBL105776	C15H20O1	Unpresented	Unpresented formulae	1.3333333333333333	0.06666666666666667
1009	Oc1ccc(cc1)C2C3CCCC2CCC3	231448	CHEMBL138671	C15H20O1	Unpresented	Unpresented formulae	1.3333333333333333	0.06666666666666667
1010	CCCCCCc1ccc(cc1)C(=O)C=C	403171	CHEMBL237600	C15H20O1	Unpresented	Unpresented formulae	1.3333333333333333	0.06666666666666667
1011	CCCCCCCC#CC#C\C=C\C(=O)C	442624	CHEMBL455313	C15H20O1	Unpresented	Unpresented formulae	1.3333333333333333	0.06666666666666667
1012	CCCCCCCC#CC#C\C=C/C(=O)C	442625	CHEMBL448372	C15H20O1	Unpresented	Unpresented formulae	1.3333333333333333	0.06666666666666667
1013	CC(C)[C@@H]1CC=C(C)c2cc(O)c(C)cc12	446537	CHEMBL452210	C15H20O1	Unpresented	Unpresented formulae	1.3333333333333333	0.06666666666666667
1014	CC(CC(=O)C=C(C)C)c1ccc(C)cc1	462277	CHEMBL506948	C15H20O1	Unpresented	Unpresented formulae	1.3333333333333333	0.06666666666666667
1015	Cc1ccc(cc1)[C@]2(C)CC[C@@](C)(O)C2=C	503100	CHEMBL455330	C15H20O1	Unpresented	Unpresented formulae	1.3333333333333333	0.06666666666666667
1016	Cc1ccc(cc1O)[C@]2(C)CC[C@@H]3C[C@]23C	503117	CHEMBL512942	C15H20O1	Unpresented	Unpresented formulae	1.3333333333333333	0.06666666666666667
1017	CC1(C)CCC(C)(C)c2cc(C=O)ccc12	562241	CHEMBL538935	C15H20O1	Unpresented	Unpresented formulae	1.3333333333333333	0.06666666666666667
1018	CCCCC\C=C/CC#CC#C\C=C/CO	614799	CHEMBL1086905	C15H20O1	Unpresented	Unpresented formulae	1.3333333333333333	0.06666666666666667
1019	C[C@@]12CCC(O)C[C@H]1CCc3ccccc23	819625	CHEMBL1395741	C15H20O1	Unpresented	Unpresented formulae	1.3333333333333333	0.06666666666666667
1020	CCCCCC\C(=C/c1ccccc1)\C=O	873129	CHEMBL1449245	C15H20O1	Unpresented	Unpresented formulae	1.3333333333333333	0.06666666666666667
1021	C[C@@H](CC(=O)C=C(C)C)c1ccc(C)cc1	1066965	CHEMBL1668333	C15H20O1	Unpresented	Unpresented formulae	1.3333333333333333	0.06666666666666667
1022	CC(=O)c1cc2c(CCCC2(C)C)cc1C	1215441	CHEMBL1874870	C15H20O1	Unpresented	Unpresented formulae	1.3333333333333333	0.06666666666666667
1023	CC1=C(C)[C@](C)(CC1)c2ccc(CO)cc2	1357880	CHEMBL2064472	C15H20O1	Unpresented	Unpresented formulae	1.3333333333333333	0.06666666666666667
1024	CC(=C)[C@@H]1CC[C@@]2(C)C(=CC(=O)C=C2C1)C	1488745	CHEMBL2271432	C15H20O1	Unpresented	Unpresented formulae	1.3333333333333333	0.06666666666666667
1025	CC1(C)[C@H]2CC(=O)[C@@]3(C)[C@@H]4CCC(=C)C34[C@@H]12	1548337	CHEMBL2373886	C15H20O1	Unpresented	Unpresented formulae	1.3333333333333333	0.06666666666666667
1026	C[C@]12CC[C@@H](O)C[C@H]1CCc3ccccc23	1591985	CHEMBL3039165	C15H20O1	Unpresented	Unpresented formulae	1.3333333333333333	0.06666666666666667
1027	CC(=O)c1ccc2c(c1)C(C)(C)CC2(C)C	1621059	CHEMBL3121735	C15H20O1	Unpresented	Unpresented formulae	1.3333333333333333	0.06666666666666667
1028	CCCCCCC(=Cc1ccccc1)C=O	1673057	CHEMBL3183766	C15H20O1	Unpresented	Unpresented formulae	1.3333333333333333	0.06666666666666667
1029	CCCCc1oc2ccccc2c1Cc3ccccc3	239045	CHEMBL344564	C19H20O1	Unpresented	Unpresented formulae	1.0526315789473684	0.05263157894736842
1030	CCC1C(=C(CC)c2ccccc12)c3ccc(O)cc3	107330	CHEMBL306439	C19H20O1	Unpresented	Unpresented formulae	1.0526315789473684	0.05263157894736842
1031	CCC1C(=C(CC)c2ccc(O)cc12)c3ccccc3	108729	CHEMBL302275	C19H20O1	Unpresented	Unpresented formulae	1.0526315789473684	0.05263157894736842
1032	CC1CCc2cccc3c2[C@H]1Cc4ccc(C)c(O)c34	177166	CHEMBL108194	C19H20O1	Unpresented	Unpresented formulae	1.0526315789473684	0.05263157894736842
1033	CC(C)C\C=C(\C(=O)c1ccccc1)/c2ccccc2	344561	CHEMBL205453	C19H20O1	Unpresented	Unpresented formulae	1.0526315789473684	0.05263157894736842
1034	O=C(CCc1ccccc1)\C=C\CCc2ccccc2	402509	CHEMBL240484	C19H20O1	Unpresented	Unpresented formulae	1.0526315789473684	0.05263157894736842
1035	CC(C)c1cc2ccc3c(C)c(C)ccc3c2cc1O	444492	CHEMBL457758	C19H20O1	Unpresented	Unpresented formulae	1.0526315789473684	0.05263157894736842
1036	O=C(CC\C=C\c1ccccc1)CCc2ccccc2	445667	CHEMBL470676	C19H20O1	Unpresented	Unpresented formulae	1.0526315789473684	0.05263157894736842
1037	OC(CCc1ccccc1)\C=C\C=C\c2ccccc2	445669	CHEMBL500790	C19H20O1	Unpresented	Unpresented formulae	1.0526315789473684	0.05263157894736842
1038	O[C@H](CCc1ccccc1)\C=C\C=C\c2ccccc2	448502	CHEMBL461083	C19H20O1	Unpresented	Unpresented formulae	1.0526315789473684	0.05263157894736842
1039	CC(=CCCc1ccc(C=O)c(c1)c2ccccc2)C	510192	CHEMBL502277	C19H20O1	Unpresented	Unpresented formulae	1.0526315789473684	0.05263157894736842
1040	C\C(=C/c1ccccc1)\C(=O)c2c(C)cc(C)cc2C	1298644	CHEMBL1977353	C19H20O1	Unpresented	Unpresented formulae	1.0526315789473684	0.05263157894736842
1041	CC1(C)CCc2c3CCc4cc(O)ccc4c3ccc12	1753739	CHEMBL3275704	C19H20O1	Unpresented	Unpresented formulae	1.0526315789473684	0.05263157894736842
1042	o1cc(c2ccccc2)c3c1ccc4ccccc34	338761	CHEMBL202347	C18H12O1	CHA-GL	Coal	0.6666666666666666	0.05555555555555555
1043	o1c(cc2ccc3ccccc3c12)c4ccccc4	1730843	CHEMBL3230199	C18H12O1	CHA-GL	Coal	0.6666666666666666	0.05555555555555555
1044	Oc1ccc2ccc3c4ccccc4ccc3c2c1	3269	CHEMBL7970	C18H12O1	CHA-GL	Coal	0.6666666666666666	0.05555555555555555
1045	Cc1ccc2C(=O)c3ccccc3c4cccc1c24	893028	CHEMBL1469144	C18H12O1	CHA-GL	Coal	0.6666666666666666	0.05555555555555555
1046	O=C1Cc2ccccc2C1=C3C=C4C=CC=CC4=C3	1235684	CHEMBL1895113	C18H12O1	CHA-GL	Coal	0.6666666666666666	0.05555555555555555
1047	CCCCCCC\C(=C\CC\C(=C\CCc1cocc1)\C)\C	420067	CHEMBL251082	C21H34O1	Unpresented	Unpresented formulae	1.619047619047619	0.047619047619047616
1048	CC[C@H]1CC2C3CCC(O)C3(C)CCC2C4(C)CCCC=C14	115008	CHEMBL74339	C21H34O1	Unpresented	Unpresented formulae	1.619047619047619	0.047619047619047616
1049	CC[C@@H]1CC2C3CCC(O)C3(C)CCC2C4(C)CCCC=C14	115217	CHEMBL306022	C21H34O1	Unpresented	Unpresented formulae	1.619047619047619	0.047619047619047616
1050	C[C@H](CO)C1CCC2\C(=C\C=C3CCCCC3)\CCC[C@]12C	147495	CHEMBL313640	C21H34O1	Unpresented	Unpresented formulae	1.619047619047619	0.047619047619047616
1051	CC(=CCC\C(=C\CC\C(=C\CC\C(=C\CO)\C=C)\C)\C)C	206823	CHEMBL125089	C21H34O1	Unpresented	Unpresented formulae	1.619047619047619	0.047619047619047616
1052	CCCCCCC(C)(C)c1ccc(cc1)[C@@H]2CCC[C@@H](O)C2	433198	CHEMBL260130	C21H34O1	Unpresented	Unpresented formulae	1.619047619047619	0.047619047619047616
1053	CCCCCCC(C)(C)c1ccc(cc1)[C@H]2CCC[C@@H](O)C2	433339	CHEMBL263386	C21H34O1	Unpresented	Unpresented formulae	1.619047619047619	0.047619047619047616
1054	CCCCCC\C=C/CCCCCCCc1cccc(O)c1	445547	CHEMBL470263	C21H34O1	Unpresented	Unpresented formulae	1.619047619047619	0.047619047619047616
1055	C[C@]1(O)CCC[C@]2(C)[C@@]3(C)CC[C@](C)(C=C)C=C3CC[C@@]12C	462623	CHEMBL450422	C21H34O1	Unpresented	Unpresented formulae	1.619047619047619	0.047619047619047616
1056	CCCCCCC(C)(C)c1ccc(cc1)[C@H]2CCC[C@H](O)C2	685568	CHEMBL1213722	C21H34O1	Unpresented	Unpresented formulae	1.619047619047619	0.047619047619047616
1057	CCCC\C=C/CCCCCCCCCc1cccc(O)c1	1160293	CHEMBL1797236	C21H34O1	Unpresented	Unpresented formulae	1.619047619047619	0.047619047619047616
1058	CC(C\C(=C/CO)\C)\C=C(/C)\C=C\C1=C(C)CCCC1(C)C	1248545	CHEMBL1908003	C21H34O1	Unpresented	Unpresented formulae	1.619047619047619	0.047619047619047616
1059	CC(=CCC\C(=C\CC\C(=C\C1CCC(=O)C1(C)C)\C)\C)C	1309599	CHEMBL1988308	C21H34O1	Unpresented	Unpresented formulae	1.619047619047619	0.047619047619047616
1060	CCC1CC[C@H]2[C@@H]3CC[C@H]4CC(=O)CCC4(C)[C@H]3CCC12C	1627286	CHEMBL3137955	C21H34O1	Unpresented	Unpresented formulae	1.619047619047619	0.047619047619047616
1061	CC1CCCc2c(C)cc3c(C)coc3c12	420944	CHEMBL399793	C15H18O1	Unpresented	Unpresented formulae	1.2	0.06666666666666667
1062	CC1=C[C@@H]2Cc3occc3C(C)(C)[C@@H]2C=C1	483234	CHEMBL476078	C15H18O1	Unpresented	Unpresented formulae	1.2	0.06666666666666667
1063	CC1=C2CCC(=C)[C@@H]2Cc3c(C)coc3C1	505751	CHEMBL478929	C15H18O1	Unpresented	Unpresented formulae	1.2	0.06666666666666667
1064	CC1=C[C@@H]2CC(C)(C)[C@H]1\C=C/c3ccoc23	1529473	CHEMBL2347643	C15H18O1	Unpresented	Unpresented formulae	1.2	0.06666666666666667
1065	Cc1ccc(\C=C\2/CCCCCC2=O)cc1	39202	CHEMBL28614	C15H18O1	Unpresented	Unpresented formulae	1.2	0.06666666666666667
1066	Cc1cccc(\C=C\2/CCCCCC2=O)c1	39203	CHEMBL281704	C15H18O1	Unpresented	Unpresented formulae	1.2	0.06666666666666667
1067	Oc1ccc(cc1)C2=CCC3CCCC2C3	231449	CHEMBL138840	C15H18O1	Unpresented	Unpresented formulae	1.2	0.06666666666666667
1068	CC(C)c1ccc(C)c2cc(O)c(C)cc12	446536	CHEMBL451475	C15H18O1	Unpresented	Unpresented formulae	1.2	0.06666666666666667
1069	CCc1c(C)c(O)c2C=C(C)C(=C)c2c1C	463785	CHEMBL506735	C15H18O1	Unpresented	Unpresented formulae	1.2	0.06666666666666667
1070	CCCC\C=C\C=C\C#CC#C\C=C/CO	614742	CHEMBL1092809	C15H18O1	Unpresented	Unpresented formulae	1.2	0.06666666666666667
1071	Cc1ccc(cc1)C2=CC(=O)CC(C)(C)C2	1094582	CHEMBL1713851	C15H18O1	Unpresented	Unpresented formulae	1.2	0.06666666666666667
1072	CC1CCC\C(=C/c2ccc(C)cc2)\C1=O	1138339	CHEMBL1761060	C15H18O1	Unpresented	Unpresented formulae	1.2	0.06666666666666667
1073	CC1(C)CCC\C(=C/c2ccccc2)\C1=O	1220327	CHEMBL1879756	C15H18O1	Unpresented	Unpresented formulae	1.2	0.06666666666666667
1074	CC1=C(C)[C@](C)(CC1)c2ccc(C=O)cc2	1357882	CHEMBL2064474	C15H18O1	Unpresented	Unpresented formulae	1.2	0.06666666666666667
1075	O=C(\C=C\C1CCCCC1)c2ccccc2	1605309	CHEMBL3087827	C15H18O1	Unpresented	Unpresented formulae	1.2	0.06666666666666667
1076	CC(O)CCc1ccc2cc(C)ccc2c1	1756778	CHEMBL3278713	C15H18O1	Unpresented	Unpresented formulae	1.2	0.06666666666666667
1077	CC(C)\C=C\1/C=C(CO)c2ccc(C)cc12	1762401	CHEMBL3298067	C15H18O1	Unpresented	Unpresented formulae	1.2	0.06666666666666667
1078	CCCCCCCCCCCCCCCc1occc1	442976	CHEMBL508291	C19H34O1	Unpresented	Unpresented formulae	1.7894736842105263	0.05263157894736842
1079	CC(C)CCCC(C)C\C=C\C(=C\C(=O)CC(C)C)\C	51512	CHEMBL37287	C19H34O1	Unpresented	Unpresented formulae	1.7894736842105263	0.05263157894736842
1080	CC(C)(C)[C@@H](O)[C@H]1[C@H]2CC[C@@H]3[C@H]2C(C)(C)CCC[C@]13C	378754	CHEMBL376839	C19H34O1	Unpresented	Unpresented formulae	1.7894736842105263	0.05263157894736842
1081	CC(C)[C@@H](C)\C=C\[C@@H](C)[C@H]1CC[C@H]2[C@@H](O)CCC[C@]12C	1356540	CHEMBL2063145	C19H34O1	Unpresented	Unpresented formulae	1.7894736842105263	0.05263157894736842
1082	CC(C)(C)[C@H](O)[C@H]1[C@H]2CC[C@@H]3[C@H]2C(C)(C)CCC[C@]13C	1590697	CHEMBL2448549	C19H34O1	Unpresented	Unpresented formulae	1.7894736842105263	0.05263157894736842
1083	CCCCCCCCCCCCCCCCCc1occc1	442977	CHEMBL455086	C21H38O1	Unpresented	Unpresented formulae	1.8095238095238095	0.047619047619047616
1084	CCCCCCCCCCCCCCCC\C=C\[C@H](O)C#C	446027	CHEMBL486023	C21H38O1	Unpresented	Unpresented formulae	1.8095238095238095	0.047619047619047616
1085	CCCCC(C)CCCCCCCCCC\C=C\[C@H](O)C#C	446376	CHEMBL459829	C21H38O1	Unpresented	Unpresented formulae	1.8095238095238095	0.047619047619047616
1086	CC(C)CCCCCCCCCCCCC\C=C\[C@H](O)C#C	446377	CHEMBL459830	C21H38O1	Unpresented	Unpresented formulae	1.8095238095238095	0.047619047619047616
1087	CCCCC(C)CCCCCCCCCC\C=C\[C@@H](O)C#C	505892	CHEMBL477909	C21H38O1	Unpresented	Unpresented formulae	1.8095238095238095	0.047619047619047616
1088	CC(C)CCCCCCCCCCCCC\C=C\[C@@H](O)C#C	505893	CHEMBL477910	C21H38O1	Unpresented	Unpresented formulae	1.8095238095238095	0.047619047619047616
1089	CC1(C)CCCCCCCCCC2CC2CCC(C)(C)C1=O	1300297	CHEMBL1979006	C21H38O1	Unpresented	Unpresented formulae	1.8095238095238095	0.047619047619047616
1090	CC1(C)CCCCCCC2CC2CCCCCC(C)(C)C1=O	1326444	CHEMBL2005153	C21H38O1	Unpresented	Unpresented formulae	1.8095238095238095	0.047619047619047616
1091	CCCCCCCCCCCCCCc1occc1	442978	CHEMBL500595	C18H32O1	Unpresented	Unpresented formulae	1.7777777777777777	0.05555555555555555
1092	CC(O)CC\C=C(/C)\CC\C=C(/C)\CCC=C(C)C	33137	CHEMBL24472	C18H32O1	Unpresented	Unpresented formulae	1.7777777777777777	0.05555555555555555
1093	CCCC(=O)\C=C(/C)\C=C\CC(C)CCCC(C)C	51556	CHEMBL34303	C18H32O1	Unpresented	Unpresented formulae	1.7777777777777777	0.05555555555555555
1094	CC1(C)CCC[C@]2(C)[C@@H](CCCCO)[C@H]3CC[C@@H]2[C@@H]13	378714	CHEMBL225576	C18H32O1	Unpresented	Unpresented formulae	1.7777777777777777	0.05555555555555555
1095	CC(C)[C@@H](O)[C@H]1[C@H]2CC[C@@H]3[C@H]2C(C)(C)CCC[C@]13C	378751	CHEMBL225768	C18H32O1	Unpresented	Unpresented formulae	1.7777777777777777	0.05555555555555555
1096	CC(C)[C@H](O)[C@H]1[C@H]2CC[C@@H]3[C@H]2C(C)(C)CCC[C@]13C	378752	CHEMBL225769	C18H32O1	Unpresented	Unpresented formulae	1.7777777777777777	0.05555555555555555
1097	CC(C)CCC[C@@H](C)[C@H]1CC[C@H]2C(=O)CCC[C@]12C	1356537	CHEMBL2063142	C18H32O1	Unpresented	Unpresented formulae	1.7777777777777777	0.05555555555555555
1098	CCCCCCCCCCCCCCCCCCc1occc1	442979	CHEMBL455087	C22H40O1	Unpresented	Unpresented formulae	1.8181818181818181	0.045454545454545456
1099	CC1(C)CCC[C@]2(C)[C@@H]1CCc3cocc23	484642	CHEMBL491192	C15H22O1	Unpresented	Unpresented formulae	1.4666666666666666	0.06666666666666667
1100	C[C@@H]1CCCC(=C)[C@]1(C)CCc2cocc2	488235	CHEMBL469255	C15H22O1	Unpresented	Unpresented formulae	1.4666666666666666	0.06666666666666667
1101	CC(C)c1cccc(C2CCCCC2)c1O	38467	CHEMBL283273	C15H22O1	Unpresented	Unpresented formulae	1.4666666666666666	0.06666666666666667
1102	CC(=C1C\C=C(/C)\CC\C=C(/C)\CC1=O)C	190380	CHEMBL116810	C15H22O1	Unpresented	Unpresented formulae	1.4666666666666666	0.06666666666666667
1103	C[C@]1(O)CCC2C3CCCC=C3C=CC12C	259511	CHEMBL440187	C15H22O1	Unpresented	Unpresented formulae	1.4666666666666666	0.06666666666666667
1104	CC1=C2C[C@@H](CC[C@@]2(C)CCC1)C(=C)C=O	315144	CHEMBL186324	C15H22O1	Unpresented	Unpresented formulae	1.4666666666666666	0.06666666666666667
1105	C[C@]12CCCC(=C)C1C[C@@H](CC2)C(=C)C=O	315145	CHEMBL362552	C15H22O1	Unpresented	Unpresented formulae	1.4666666666666666	0.06666666666666667
1106	CCCCCCc1ccc(cc1)C(=O)CC	403182	CHEMBL237821	C15H22O1	Unpresented	Unpresented formulae	1.4666666666666666	0.06666666666666667
1107	C\C\1=C/CC(C)(C)\C=C\C(=O)\C(=C\CC1)\C	407810	CHEMBL245412	C15H22O1	Unpresented	Unpresented formulae	1.4666666666666666	0.06666666666666667
1108	C[C@@H](CCC=C(C)C)c1ccc(C)cc1O	442786	CHEMBL451860	C15H22O1	Unpresented	Unpresented formulae	1.4666666666666666	0.06666666666666667
1109	C[C@H](CCC=C(C)C)c1ccc(C)c(O)c1	446645	CHEMBL460033	C15H22O1	Unpresented	Unpresented formulae	1.4666666666666666	0.06666666666666667
1110	C[C@H](CCC=C(C)C)c1ccc(O)c(C)c1	446646	CHEMBL510595	C15H22O1	Unpresented	Unpresented formulae	1.4666666666666666	0.06666666666666667
1111	C[C@H]1CC[C@H]2[C@@H]3CC(=O)C(=C)[C@@]13CC2(C)C	462186	CHEMBL504809	C15H22O1	Unpresented	Unpresented formulae	1.4666666666666666	0.06666666666666667
1112	C\C\1=C/CCC(=C)[C@H]2CC(C)(C)[C@@H]2CC1=O	464624	CHEMBL465682	C15H22O1	Unpresented	Unpresented formulae	1.4666666666666666	0.06666666666666667
1113	C\C\1=C\CCC(=C)[C@H]2CC(C)(C)[C@@H]2CC1=O	464658	CHEMBL464833	C15H22O1	Unpresented	Unpresented formulae	1.4666666666666666	0.06666666666666667
1114	C[C@@H]1CC(=O)C=C(C)[C@]12CC[C@H](C2)C(=C)C	465813	CHEMBL465907	C15H22O1	Unpresented	Unpresented formulae	1.4666666666666666	0.06666666666666667
1115	C[C@@H]1[C@@H]2CC(C)(C)C[C@H]3C[C@@]3(C)C2=CC1=O	482959	CHEMBL506300	C15H22O1	Unpresented	Unpresented formulae	1.4666666666666666	0.06666666666666667
1116	C[C@@H]1CC(=O)C=C2CC[C@H](C[C@@]12C)C(=C)C	485080	CHEMBL446299	C15H22O1	Unpresented	Unpresented formulae	1.4666666666666666	0.06666666666666667
1117	CC(=CCCC(C)(O)c1ccc(C)cc1)C	503123	CHEMBL465590	C15H22O1	Unpresented	Unpresented formulae	1.4666666666666666	0.06666666666666667
1118	CC(C)[C@@H]1CC[C@]2(C)[C@@H]3[C@@H]1[C@H]2C(=O)C=C3C	504848	CHEMBL498895	C15H22O1	Unpresented	Unpresented formulae	1.4666666666666666	0.06666666666666667
1119	C[C@H]1CC(=O)C(=C(C)C)C=C2[C@@H](C)CC[C@@H]12	505021	CHEMBL503279	C15H22O1	Unpresented	Unpresented formulae	1.4666666666666666	0.06666666666666667
1120	C[C@@H]1CCCC2=CC(=O)[C@@H]3[C@@H](C3(C)C)[C@@]12C	505274	CHEMBL512374	C15H22O1	Unpresented	Unpresented formulae	1.4666666666666666	0.06666666666666667
1121	C[C@H]1CCCC2=CC(=O)[C@H]3[C@H](C3(C)C)[C@]12C	513611	CHEMBL499142	C15H22O1	Unpresented	Unpresented formulae	1.4666666666666666	0.06666666666666667
1122	C[C@H]1CC[C@@H]2[C@@H](C1)[C@H](C(=C)C)C(=O)C=C2C	523312	CHEMBL449506	C15H22O1	Unpresented	Unpresented formulae	1.4666666666666666	0.06666666666666667
1123	C[C@H]1CC[C@H](CC2=C(C)C(=O)C[C@@H]12)C(=C)C	624894	CHEMBL1096220	C15H22O1	Unpresented	Unpresented formulae	1.4666666666666666	0.06666666666666667
1124	CC(C)C1CC=C(C)C2CC(=O)C(=CC12)C	994224	CHEMBL1570340	C15H22O1	Unpresented	Unpresented formulae	1.4666666666666666	0.06666666666666667
1125	CC(C)CC(=O)C[C@H](C)c1ccc(C)cc1	1066966	CHEMBL1668334	C15H22O1	Unpresented	Unpresented formulae	1.4666666666666666	0.06666666666666667
1126	Cc1cc2c(cc1O)C(C)(C)CCC2(C)C	1158640	CHEMBL1795599	C15H22O1	Unpresented	Unpresented formulae	1.4666666666666666	0.06666666666666667
1127	CC(=C)[C@@H]1CC[C@@]2(C)CCC(=O)C(=C2C1)C	1274734	CHEMBL1939885	C15H22O1	Unpresented	Unpresented formulae	1.4666666666666666	0.06666666666666667
1128	CC1=C(C)[C@](C)(CC1)C2=CCC(=CC2)CO	1357881	CHEMBL2064473	C15H22O1	Unpresented	Unpresented formulae	1.4666666666666666	0.06666666666666667
1129	CC(=C)[C@@H]1CC[C@]2(C)CCC(=O)C(=C2C1)C	1486151	CHEMBL2268864	C15H22O1	Unpresented	Unpresented formulae	1.4666666666666666	0.06666666666666667
1130	C[C@H]1CC(=O)C=C2C[C@@H](CC[C@@]12C)C(=C)C	1488740	CHEMBL2271427	C15H22O1	Unpresented	Unpresented formulae	1.4666666666666666	0.06666666666666667
1131	CC(C)[C@@H]1CC[C@@]2(C)C(=CC(=O)C=C2C1)C	1488744	CHEMBL2271431	C15H22O1	Unpresented	Unpresented formulae	1.4666666666666666	0.06666666666666667
1132	CC(=C)[C@@H]1CC[C@@]2(C)C=CC(C)(O)C=C2C1	1488750	CHEMBL2271437	C15H22O1	Unpresented	Unpresented formulae	1.4666666666666666	0.06666666666666667
1133	CC(C)[C@@H]1CCc2c(O)cc(C)c(C)c2C1	1488751	CHEMBL2271438	C15H22O1	Unpresented	Unpresented formulae	1.4666666666666666	0.06666666666666667
1134	CC1=CC(=O)C2C3C1C2(C)CCCC3(C)C	1489757	CHEMBL2272434	C15H22O1	Unpresented	Unpresented formulae	1.4666666666666666	0.06666666666666667
1135	C[C@@H](CC(=O)C=C(C)C)C1=CCC(=CC1)C	1489990	CHEMBL2272665	C15H22O1	Unpresented	Unpresented formulae	1.4666666666666666	0.06666666666666667
1136	C\C=C/C#CC\C=C/CCCCCC(=O)C	1501234	CHEMBL2297643	C15H22O1	Unpresented	Unpresented formulae	1.4666666666666666	0.06666666666666667
1137	C\C\1=C/CC\C(=C/[C@@H]2[C@@H](CC1)C2(C)C)\C=O	1523188	CHEMBL2333548	C15H22O1	Unpresented	Unpresented formulae	1.4666666666666666	0.06666666666666667
1138	C[C@@H]1CC(=O)C=C2CC[C@@H]3[C@@H](C3(C)C)[C@@]12C	1523192	CHEMBL2333552	C15H22O1	Unpresented	Unpresented formulae	1.4666666666666666	0.06666666666666667
1139	C[C@@H]1CC[C@H]2CC3=C(CC[C@]13C2(C)C)C=O	1569868	CHEMBL2402279	C15H22O1	Unpresented	Unpresented formulae	1.4666666666666666	0.06666666666666667
1140	CC1(C)CCC[C@@]2(C)[C@H]1CC[C@]3(C)[C@@H]2CCc4cocc34	487473	CHEMBL446647	C20H30O1	Unpresented	Unpresented formulae	1.5	0.05
1141	CC(C)c1ccc2c(CC[C@H]3[C@](C)(CO)CCC[C@]23C)c1	11097	CHEMBL12799	C20H30O1	Unpresented	Unpresented formulae	1.5	0.05
1142	CC1CCCC(C)(C)C1\C=C\C(=C\C=C\C(=C\C=O)\C)\C	58322	CHEMBL41371	C20H30O1	Unpresented	Unpresented formulae	1.5	0.05
1143	C\C(=C/CO)\C=C\C=C(/C)\C=C\C1=C(C)CCCC1(C)C	104574	CHEMBL986	C20H30O1	Unpresented	Unpresented formulae	1.5	0.05
1144	C[C@@H]1CC2C3CCC(=O)C3(C)CCC2C4(C)CCCC=C14	114221	CHEMBL305205	C20H30O1	Unpresented	Unpresented formulae	1.5	0.05
1145	C[C@H]1CC2C3CCC(=O)C3(C)CCC2C4(C)CCCC=C14	115031	CHEMBL310735	C20H30O1	Unpresented	Unpresented formulae	1.5	0.05
1146	CC(=O)C1CCC2\C(=C\C=C3CCCCC3)\CCC[C@]12C	147458	CHEMBL328699	C20H30O1	Unpresented	Unpresented formulae	1.5	0.05
1147	CC(C)c1cc2CC[C@H]3C(C)(C)CCC[C@]3(C)c2cc1O	325341	CHEMBL197308	C20H30O1	Unpresented	Unpresented formulae	1.5	0.05
1148	C[C@]12CC[C@H]3[C@@H](CCC4=CC(=C)CC[C@]34C)[C@@H]1CC[C@@H]2O	413660	CHEMBL249700	C20H30O1	Unpresented	Unpresented formulae	1.5	0.05
1149	CC1=CC2=CC[C@H]3[C@@H]4CC[C@H](O)[C@@]4(C)CC[C@@H]3[C@@]2(C)CC1	413661	CHEMBL250110	C20H30O1	Unpresented	Unpresented formulae	1.5	0.05
1150	CC(C)[C@@H]1CC[C@@]2(C)CC(=O)C(=C)CC\C=C(/C)\C\C=C\1/2	443484	CHEMBL512889	C20H30O1	Unpresented	Unpresented formulae	1.5	0.05
1151	CC(C)c1c(O)ccc2c1CC[C@H]3C(C)(C)CCC[C@]23C	444979	CHEMBL487602	C20H30O1	Unpresented	Unpresented formulae	1.5	0.05
1152	CC(C)\C\1=C\C=C(/C)\CC\C=C(/C)\CC\C=C(/CC1)\C=O	462055	CHEMBL509049	C20H30O1	Unpresented	Unpresented formulae	1.5	0.05
1153	CC1(C)[C@@H]2CC[C@@]34C[C@H]5[C@@H](C[C@H]3[C@]2(C)CCC1=O)[C@]5(C)C4	463550	CHEMBL461825	C20H30O1	Unpresented	Unpresented formulae	1.5	0.05
1154	CC(=C1CC[C@]2(C)[C@@H]1CC\C(=C/CC\C(=C/C2=O)\C)\C)C	483053	CHEMBL449497	C20H30O1	Unpresented	Unpresented formulae	1.5	0.05
1155	CC1(C)CCC[C@@]2(C)[C@H]1CCC3=CC(=O)[C@]4(C)CC[C@@]23C4	485309	CHEMBL509704	C20H30O1	Unpresented	Unpresented formulae	1.5	0.05
1156	CC1(C)CCC[C@@]2(C)[C@H]1CC[C@@]34CC(=O)[C@]5(C)CC3[C@@]24C5	485328	CHEMBL499277	C20H30O1	Unpresented	Unpresented formulae	1.5	0.05
1157	CC1(C)CCCC2=C1CC[C@@]34CC[C@](C)(C[C@@]23C)C(=O)C4	485330	CHEMBL495435	C20H30O1	Unpresented	Unpresented formulae	1.5	0.05
1158	CC(=C1[C@H]2CC\C(=C\CC\C(=C\C[C@]2(C)CC1=O)\C)\C)C	505131	CHEMBL511008	C20H30O1	Unpresented	Unpresented formulae	1.5	0.05
1159	CC(C)C1=CC(=O)[C@]2(C)CC[C@]3(C)CC=C(C)CCC3[C@H]12	505963	CHEMBL476687	C20H30O1	Unpresented	Unpresented formulae	1.5	0.05
1160	C[C@@H](CCC=C(C)C)[C@H]1CC[C@H](C)c2cc(O)c(C)cc12	506002	CHEMBL477696	C20H30O1	Unpresented	Unpresented formulae	1.5	0.05
1161	CC(=CCCC1=CC=C(C=O)C(C)(CCC=C(C)C)C1)C	510455	CHEMBL526746	C20H30O1	Unpresented	Unpresented formulae	1.5	0.05
1162	CC(=C1CCC2=C(CC[C@H]3[C@@](C)(CCC[C@]23C)C=O)C1)C	554259	CHEMBL541017	C20H30O1	Unpresented	Unpresented formulae	1.5	0.05
1163	CC(C)C1=CC2=CC[C@H]3[C@@](C)(CCC[C@]3(C)[C@H]2CC1)C=O	556032	CHEMBL563793	C20H30O1	Unpresented	Unpresented formulae	1.5	0.05
1164	C[C@@]1(CO)CCC[C@]2(C)[C@@H]1CC[C@@]34C[C@@H](CC=C23)C(=C)C4	604291	CHEMBL611679	C20H30O1	Unpresented	Unpresented formulae	1.5	0.05
1165	CC1(C)CCC[C@]2(C)[C@@H]1CC[C@@]34C[C@@H]5[C@@H](C[C@@H]23)[C@@]5(C4)C=O	624905	CHEMBL1098271	C20H30O1	Unpresented	Unpresented formulae	1.5	0.05
1166	CC1(C)[C@@H]2CCC3=C[C@](C)(CC[C@@H]3[C@@]2(C)CCC1=O)C=C	625915	CHEMBL1099062	C20H30O1	Unpresented	Unpresented formulae	1.5	0.05
1167	C[C@@]1(CC[C@H]2C(=CC[C@H]3C(C)(C)C(=O)CC[C@]23C)C1)C=C	625917	CHEMBL1097037	C20H30O1	Unpresented	Unpresented formulae	1.5	0.05
1168	CC(C)c1cc2c(CC[C@H]3C(C)(C)CCC[C@]23C)cc1O	625918	CHEMBL1097038	C20H30O1	Unpresented	Unpresented formulae	1.5	0.05
1169	CC1=CC=C[C@@]2(C)CC[C@@H](C[C@H]12)C(=C)C\C=C\C(C)(C)O	645086	CHEMBL1163885	C20H30O1	Unpresented	Unpresented formulae	1.5	0.05
1170	CC(=C)[C@@H]1CC[C@]2(C)C\C=C(/C)\CC\C=C(/C)\C(=O)C[C@@H]12	709285	CHEMBL1270047	C20H30O1	Unpresented	Unpresented formulae	1.5	0.05
1171	C\C(=C\CO)\C=C\C=C(/C)\C=C\C1=C(C)CCCC1(C)C	878174	CHEMBL1454290	C20H30O1	Unpresented	Unpresented formulae	1.5	0.05
1172	CC(C)c1c(O)ccc2c1CCC3C(C)(C)CCC[C@@]23C	898568	CHEMBL1474684	C20H30O1	Unpresented	Unpresented formulae	1.5	0.05
1173	C\C(=C/CO)\C=C/C=C(\C)/C=C\C1=C(C)CCCC1(C)C	1019229	CHEMBL1595345	C20H30O1	Unpresented	Unpresented formulae	1.5	0.05
1174	C[C@H]1CCC[C@]2(C)[C@H]3CC[C@@]4(C)[C@@H](CCC4=O)[C@@H]3CC=C12	1052348	CHEMBL1630276	C20H30O1	Unpresented	Unpresented formulae	1.5	0.05
1175	CC(=C)[C@H]1CC(=O)[C@]2(C)C\C=C(/C)\CC\C=C(/C)\CC[C@@H]12	1077467	CHEMBL1689071	C20H30O1	Unpresented	Unpresented formulae	1.5	0.05
1176	CC(=C)[C@H]1CC(=O)[C@]2(C)C\C=C(\C)/CC\C=C(/C)\CC[C@@H]12	1077468	CHEMBL1689072	C20H30O1	Unpresented	Unpresented formulae	1.5	0.05
1177	CC(=C)[C@@H]1CC(=O)[C@]2(C)C\C=C(/C)\CC\C=C(/C)\CC[C@@H]12	1077469	CHEMBL1689073	C20H30O1	Unpresented	Unpresented formulae	1.5	0.05
1178	C[C@@H](CCC=C(C)C)[C@@H]1CC[C@@H](C)c2c(O)cc(C)cc12	1172591	CHEMBL1822510	C20H30O1	Unpresented	Unpresented formulae	1.5	0.05
1179	C[C@@H](CCC=C(C)C)[C@H]1CC[C@@H](C)c2cc(O)c(C)cc12	1297193	CHEMBL1975902	C20H30O1	Unpresented	Unpresented formulae	1.5	0.05
1180	CC(=C1[C@@H]2CC\C(=C\CC\C(=C\C[C@@]2(C)CC1=O)\C)\C)C	1313508	CHEMBL1992217	C20H30O1	Unpresented	Unpresented formulae	1.5	0.05
1181	CC(C)c1c(O)ccc2c1CCC3C(C)(C)CCCC23C	1321262	CHEMBL1999971	C20H30O1	Unpresented	Unpresented formulae	1.5	0.05
1182	CC(C)c1ccc2c(CCC3C(C)(C)[C@@H](O)CC[C@]23C)c1	1328651	CHEMBL2007360	C20H30O1	Unpresented	Unpresented formulae	1.5	0.05
1183	CC(C)c1ccc2c(CCC3[C@@](C)(CO)CCC[C@]23C)c1	1479383	CHEMBL2261552	C20H30O1	Unpresented	Unpresented formulae	1.5	0.05
1184	C[C@]1(CC[C@H]2C(=CC[C@@H]3[C@](C)(CO)CC[C@@H]4C[C@]234)C1)C=C	1486170	CHEMBL2268883	C20H30O1	Unpresented	Unpresented formulae	1.5	0.05
1185	C\C(=C/C[C@H]1C(=C)CC[C@H]2[C@](C)(CCC[C@]12C)C=O)\C=C	1562396	CHEMBL2385638	C20H30O1	Unpresented	Unpresented formulae	1.5	0.05
1186	Cc1coc2cc(C)c3ccc(C)c3cc12	502963	CHEMBL503851	C15H14O1	CHA-GL	Coal	0.9333333333333333	0.06666666666666667
1187	C\C(=C/c1ccc(O)cc1)\c2ccccc2	14974	CHEMBL417621	C15H14O1	CHA-GL	Coal	0.9333333333333333	0.06666666666666667
1188	C\C(=C\c1ccc(O)cc1)\c2ccccc2	14976	CHEMBL15016	C15H14O1	CHA-GL	Coal	0.9333333333333333	0.06666666666666667
1189	Cc1cc2c(CCc3ccccc23)cc1O	56553	CHEMBL38771	C15H14O1	CHA-GL	Coal	0.9333333333333333	0.06666666666666667
1190	CC1=COc2c(C)ccc3c(C)ccc1c23	308094	CHEMBL184245	C15H14O1	CHA-GL	Coal	0.9333333333333333	0.06666666666666667
1191	O=C(CCc1ccccc1)c2ccccc2	462271	CHEMBL490512	C15H14O1	CHA-GL	Coal	0.9333333333333333	0.06666666666666667
1192	C1Cc2ccccc2OC1c3ccccc3	463604	CHEMBL444299	C15H14O1	CHA-GL	Coal	0.9333333333333333	0.06666666666666667
1193	CC(=O)c1ccc(Cc2ccccc2)cc1	748562	CHEMBL1324678	C15H14O1	CHA-GL	Coal	0.9333333333333333	0.06666666666666667
1194	Cc1ccc(cc1)C(=O)c2ccc(C)cc2	914057	CHEMBL1490173	C15H14O1	CHA-GL	Coal	0.9333333333333333	0.06666666666666667
1195	CCC(=O)c1ccc(cc1)c2ccccc2	943405	CHEMBL1519521	C15H14O1	CHA-GL	Coal	0.9333333333333333	0.06666666666666667
1196	Cc1cccc(c1)C(=O)c2cccc(C)c2	980003	CHEMBL1556119	C15H14O1	CHA-GL	Coal	0.9333333333333333	0.06666666666666667
1197	Cc1ccc(cc1)C(=O)Cc2ccccc2	1079581	CHEMBL1698850	C15H14O1	CHA-GL	Coal	0.9333333333333333	0.06666666666666667
1198	CC1CCc2c(ccc3ccccc23)C1=O	1103397	CHEMBL1722666	C15H14O1	CHA-GL	Coal	0.9333333333333333	0.06666666666666667
1199	Oc1ccc(cc1CC=C)c2ccccc2	1175687	CHEMBL1828996	C15H14O1	CHA-GL	Coal	0.9333333333333333	0.06666666666666667
1200	C1Oc2ccccc2CC1c3ccccc3	1282566	CHEMBL1957039	C15H14O1	CHA-GL	Coal	0.9333333333333333	0.06666666666666667
1201	Cc1ccc(c(C)c1)c2ccccc2C=O	1515069	CHEMBL2315987	C15H14O1	CHA-GL	Coal	0.9333333333333333	0.06666666666666667
1202	COc1ccccc1\C=C\c2ccccc2	1563835	CHEMBL2387062	C15H14O1	CHA-GL	Coal	0.9333333333333333	0.06666666666666667
1203	COc1ccc(\C=C\c2ccccc2)cc1	1563836	CHEMBL2387063	C15H14O1	CHA-GL	Coal	0.9333333333333333	0.06666666666666667
1204	CCc1cccc(c1)C(=O)c2ccccc2	1626592	CHEMBL3134488	C15H14O1	CHA-GL	Coal	0.9333333333333333	0.06666666666666667
1205	CC(=O)\C=C\c1ccc2cc(C)ccc2c1	1756775	CHEMBL3278710	C15H14O1	CHA-GL	Coal	0.9333333333333333	0.06666666666666667
1206	Cc1c2C=C[C@H]3C(C)(C)CCC[C@]3(C)c2cc4occc14	559845	CHEMBL560025	C20H24O1	Unpresented	Unpresented formulae	1.2	0.05
1207	CCCCCC(O)c1cccc(\C=C\c2ccccc2)c1	4148	CHEMBL8442	C20H24O1	Unpresented	Unpresented formulae	1.2	0.05
1208	CCCCCC(O)c1cccc(\C=C/c2ccccc2)c1	4326	CHEMBL8462	C20H24O1	Unpresented	Unpresented formulae	1.2	0.05
1209	CO[C@@H](CC\C=C\c1ccccc1)CCc2ccccc2	448598	CHEMBL459649	C20H24O1	Unpresented	Unpresented formulae	1.2	0.05
1210	C[C@]12CC[C@H]3[C@@H](CCc4ccccc34)[C@@H]1CC[C@@]2(O)C#C	1050263	CHEMBL1627372	C20H24O1	Unpresented	Unpresented formulae	1.2	0.05
1211	C[C@]12CC[C@H]3[C@@H](CCc4cc(O)ccc34)[C@@H]1CC[C@@H]2C#C	1050276	CHEMBL1627385	C20H24O1	Unpresented	Unpresented formulae	1.2	0.05
1212	CC1=C(\C=C\C(=O)\C=C\c2ccccc2)C(C)(C)CCC1	1423010	CHEMBL2152333	C20H24O1	Unpresented	Unpresented formulae	1.2	0.05
1213	C#CCCCCCCCCCCCc1occc1	877231	CHEMBL1453347	C17H26O1	Unpresented	Unpresented formulae	1.5294117647058822	0.058823529411764705
1214	CCCCCCC\C=C/CC#CC#CCCCO	232787	CHEMBL337824	C17H26O1	Unpresented	Unpresented formulae	1.5294117647058822	0.058823529411764705
1215	CCC(C)(C)c1ccc(cc1)[C@@H]2CCC[C@@H](O)C2	433271	CHEMBL407763	C17H26O1	Unpresented	Unpresented formulae	1.5294117647058822	0.058823529411764705
1216	CCC(C)(C)c1ccc(cc1)[C@H]2CCC[C@@H](O)C2	433371	CHEMBL259293	C17H26O1	Unpresented	Unpresented formulae	1.5294117647058822	0.058823529411764705
1217	CC(C)(C)CC(C)(C)c1ccc(OCC=C)cc1	1158430	CHEMBL1795391	C17H26O1	Unpresented	Unpresented formulae	1.5294117647058822	0.058823529411764705
1218	CC(C)CCc1c(C)ccc2C(CO)CCCc12	1347827	CHEMBL2041406	C17H26O1	Unpresented	Unpresented formulae	1.5294117647058822	0.058823529411764705
1219	C[C@@H]1CC[C@H]2C(C)(C)[C@H]3C[C@@]12CC(=C3C)C(=O)C	1673600	CHEMBL3184309	C17H26O1	Unpresented	Unpresented formulae	1.5294117647058822	0.058823529411764705
1220	C=CCCCCCCCCCCCc1occc1	1032714	CHEMBL1608830	C17H28O1	Unpresented	Unpresented formulae	1.6470588235294117	0.058823529411764705
1221	CC1(C)C2CCC3(C)C(O)CCC3C2CCC1=C	78803	CHEMBL51491	C17H28O1	Unpresented	Unpresented formulae	1.6470588235294117	0.058823529411764705
1222	CC(=CCC\C(=C\CC\C(=C\CO)\CC=C)\C)C	206864	CHEMBL124690	C17H28O1	Unpresented	Unpresented formulae	1.6470588235294117	0.058823529411764705
1223	CC1(C)CCC[C@@]2(C)[C@@H]3CC[C@H]([C@@H]2\C=C\CO)[C@H]13	378712	CHEMBL225521	C17H28O1	Unpresented	Unpresented formulae	1.6470588235294117	0.058823529411764705
1224	CC1(C)CCC[C@@]2(C)[C@@H]3CC[C@H]([C@@H]2\C=C/CO)[C@H]13	378713	CHEMBL390748	C17H28O1	Unpresented	Unpresented formulae	1.6470588235294117	0.058823529411764705
1225	CC1(C)CCC[C@@]2(C)[C@@H]3CC[C@H]([C@@H]2[C@H](O)C=C)[C@H]13	378747	CHEMBL226088	C17H28O1	Unpresented	Unpresented formulae	1.6470588235294117	0.058823529411764705
1226	CC1(C)CCC[C@@]2(C)[C@@H]3CC[C@H]([C@@H]2[C@@H](O)C=C)[C@H]13	378748	CHEMBL374178	C17H28O1	Unpresented	Unpresented formulae	1.6470588235294117	0.058823529411764705
1227	CCOCC(=C)[C@@H]1CC[C@@](C)(C=C)[C@@H](C1)C(=C)C	474442	CHEMBL482015	C17H28O1	Unpresented	Unpresented formulae	1.6470588235294117	0.058823529411764705
1228	CCCCCCCCCCCc1cccc(O)c1	493835	CHEMBL465077	C17H28O1	Unpresented	Unpresented formulae	1.6470588235294117	0.058823529411764705
1229	C\C(=C/CC\C(=C\CCc1cocc1)\C)\CCCc2cocc2	1163244	CHEMBL1802162	C21H28O2	CHA-POW	Coal	1.3333333333333333	0.09523809523809523
1230	C[C@H]1CC[C@H]2C(C)(C)CCC[C@]2(C)c3c1oc4cc(O)ccc34	1052654	CHEMBL1630536	C21H28O2	CHA-POW	Coal	1.3333333333333333	0.09523809523809523
1231	C[C@@H]1CC[C@H]2C(C)(C)CCC[C@]2(C)c3c1oc4ccc(O)cc34	1052662	CHEMBL1630542	C21H28O2	CHA-POW	Coal	1.3333333333333333	0.09523809523809523
1232	C[C@@H]1CC[C@H]2C(C)(C)CCC[C@]2(C)c3c1oc4cc(O)ccc34	1052663	CHEMBL1630543	C21H28O2	CHA-POW	Coal	1.3333333333333333	0.09523809523809523
1233	C[C@@H]1CC2=CC(=O)CCC2C3CC[C@@]4(C)C(CC[C@@]4(O)C#C)C13	2685	CHEMBL7815	C21H28O2	CHA-POW	Coal	1.3333333333333333	0.09523809523809523
1234	CC[C@@H]1CC2C3CCC(=O)C3(C)CCC2C4(C)C=CC(=O)C=C14	3835	CHEMBL8313	C21H28O2	CHA-POW	Coal	1.3333333333333333	0.09523809523809523
1235	CC[C@H]1CC2C3CCC(=O)C3(C)CCC2C4(C)C=CC(=O)C=C14	4015	CHEMBL8498	C21H28O2	CHA-POW	Coal	1.3333333333333333	0.09523809523809523
1236	CCCCC(C)(C)C(O)c1cccc(OCc2ccccc2)c1	4144	CHEMBL8827	C21H28O2	CHA-POW	Coal	1.3333333333333333	0.09523809523809523
1237	CC(C)(C)c1cc(cc2c1OCC2(C)C)C(=O)\C=C\CC3CC3	13277	CHEMBL13988	C21H28O2	CHA-POW	Coal	1.3333333333333333	0.09523809523809523
1238	CC(C)(C)c1cc(cc2c1OCCC2(C)C)C(=O)CCCC#C	14696	CHEMBL276337	C21H28O2	CHA-POW	Coal	1.3333333333333333	0.09523809523809523
1239	CC(=O)[C@@]1(C)CCC2C3CCC4=CC(=O)CCC4=C3CCC12C	18082	CHEMBL274917	C21H28O2	CHA-POW	Coal	1.3333333333333333	0.09523809523809523
1240	CC12CCC3C(C[C@@H](C=C)C4=CC(=O)CCC34C)C1CCC2=O	33607	CHEMBL24410	C21H28O2	CHA-POW	Coal	1.3333333333333333	0.09523809523809523
1241	C\C(=C/c1ccc(cc1)C(=O)O)\CCC2=C(C)CCCC2(C)C	55412	CHEMBL36718	C21H28O2	CHA-POW	Coal	1.3333333333333333	0.09523809523809523
1242	CCCC[C@H](c1ccc(O)cc1)[C@@](C)(CC)c2ccc(O)cc2	56938	CHEMBL38702	C21H28O2	CHA-POW	Coal	1.3333333333333333	0.09523809523809523
1243	CC(=O)[C@H]1CC[C@H]2[C@@H]3CCC4=CC(=O)CC[C@]4(C)[C@H]3C=C[C@]12C	66153	CHEMBL44282	C21H28O2	CHA-POW	Coal	1.3333333333333333	0.09523809523809523
1244	C[C@]12CCC3[C@H]4C[C@@](O)(C[C@@H]4CCC3C1CC[C@@]2(O)C#C)C#C	79861	CHEMBL52788	C21H28O2	CHA-POW	Coal	1.3333333333333333	0.09523809523809523
1245	CC1=CCC2C(C)(C)CCC[C@]2(C)[C@H]1CC3=CC(=O)C=CC3=O	120844	CHEMBL75778	C21H28O2	CHA-POW	Coal	1.3333333333333333	0.09523809523809523
1246	CC12CCC3C(CCC4=CCCCC34C(O)C#C)C1CCC2=O	133578	CHEMBL82981	C21H28O2	CHA-POW	Coal	1.3333333333333333	0.09523809523809523
1247	CCC12CCC3C(CCC4=CC(=O)CCC34)C1CC[C@@]2(O)C#C	139397	CHEMBL1074	C21H28O2	CHA-POW	Coal	1.3333333333333333	0.09523809523809523
1248	C\C(=C\c1ccc(cc1)C(=O)O)\CCC2=C(C)CCCC2(C)C	141965	CHEMBL313742	C21H28O2	CHA-POW	Coal	1.3333333333333333	0.09523809523809523
1249	C[C@H]1CC2(C)C(CC[C@@]2(O)C#C)C3CCC4=CC(=O)CCC4C13	162722	CHEMBL101320	C21H28O2	CHA-POW	Coal	1.3333333333333333	0.09523809523809523
1250	C\C=C\[C@]12CCC(=O)C=C1CCC3C4CCC(=O)[C@@]4(C)CCC23	163388	CHEMBL99706	C21H28O2	CHA-POW	Coal	1.3333333333333333	0.09523809523809523
1251	CCC12C=CC3=C4CCC(=O)C=C4C[C@@H](C)C3C1CC[C@]2(C)O	214012	CHEMBL131454	C21H28O2	CHA-POW	Coal	1.3333333333333333	0.09523809523809523
1252	CC(=O)C1=CCC2C3CCC4=CC(=O)CC[C@]4(C)C3CC[C@]12C	226244	CHEMBL422998	C21H28O2	CHA-POW	Coal	1.3333333333333333	0.09523809523809523
1253	C[C@]12CCC(=O)C=C1CCC3C2CC[C@@]4(C)C3CC[C@@]4(O)C#C	226683	CHEMBL341752	C21H28O2	CHA-POW	Coal	1.3333333333333333	0.09523809523809523
1254	CCOCc1ccc(cc1)[C@H](CC)[C@H](CC)c2ccc(O)cc2	231484	CHEMBL414439	C21H28O2	CHA-POW	Coal	1.3333333333333333	0.09523809523809523
1255	CC1(C)CC2C3CC[C@](C)(O)C3(C)C=CC2=C4CCC(=O)C=C14	258584	CHEMBL155291	C21H28O2	CHA-POW	Coal	1.3333333333333333	0.09523809523809523
1256	CC1(C)CC2=C3C=CC4(C)C(CC[C@]4(C)O)C3CCC2=CC1=O	258717	CHEMBL155280	C21H28O2	CHA-POW	Coal	1.3333333333333333	0.09523809523809523
1257	CC(=O)C1CCC2C3CCC4=CC(=O)C=CC4(C)C3CCC12C	261592	CHEMBL346957	C21H28O2	CHA-POW	Coal	1.3333333333333333	0.09523809523809523
1258	CCCCCc1cc(O)c2C3C=C(C)CC[C@H]3C(=C)COc2c1	276280	CHEMBL354073	C21H28O2	CHA-POW	Coal	1.3333333333333333	0.09523809523809523
1259	CC[C@]12CC[C@H]3[C@@H](CCC4=CC(=O)CC[C@H]34)[C@@H]1CC[C@@]2(O)C#C	328164	CHEMBL1389	C21H28O2	CHA-POW	Coal	1.3333333333333333	0.09523809523809523
1260	C\C=C\1/C(=O)CC2C3CCC4=CC(=O)CC[C@]4(C)C3CC[C@]12C	329423	CHEMBL372106	C21H28O2	CHA-POW	Coal	1.3333333333333333	0.09523809523809523
1261	CCCCC1=C2c3ccc(O)cc3CC2(CCCC)CCC1=O	351067	CHEMBL210143	C21H28O2	CHA-POW	Coal	1.3333333333333333	0.09523809523809523
1262	C[C@]12CCC(=O)C=C1CC[C@@H]3[C@@H]2CC[C@@]4(C)[C@H]3CC[C@@]4(O)C#C	407453	CHEMBL241694	C21H28O2	CHA-POW	Coal	1.3333333333333333	0.09523809523809523
1263	C\C=C/1\C(=O)C[C@H]2[C@@H]3CCC4=CC(=O)CC[C@]4(C)[C@H]3CC[C@]12C	419995	CHEMBL402063	C21H28O2	CHA-POW	Coal	1.3333333333333333	0.09523809523809523
1264	CC1(C)CC2=C3C=C[C@@]4(C)[C@@H](CC[C@]4(C)O)[C@@H]3CCC2=CC1=O	429210	CHEMBL259313	C21H28O2	CHA-POW	Coal	1.3333333333333333	0.09523809523809523
1265	C\C=C\1/C(=O)C[C@H]2[C@@H]3CCC4=CC(=O)CC[C@]4(C)[C@H]3CC[C@]12C	439461	CHEMBL410683	C21H28O2	CHA-POW	Coal	1.3333333333333333	0.09523809523809523
1266	COc1cc2c(cc1C(C)C)C(=O)C=C3C(C)(C)CCC[C@]23C	462376	CHEMBL494660	C21H28O2	CHA-POW	Coal	1.3333333333333333	0.09523809523809523
1267	C[C@H]1CC[C@@]2(C)[C@@H](CCC=C2C)[C@]1(C)CC3=CC(=O)C=CC3=O	464916	CHEMBL464645	C21H28O2	CHA-POW	Coal	1.3333333333333333	0.09523809523809523
1268	CC(C)(C)c1ccc(O)c(Cc2cc(ccc2O)C(C)(C)C)c1	474402	CHEMBL481993	C21H28O2	CHA-POW	Coal	1.3333333333333333	0.09523809523809523
1269	CC(=O)[C@H]1CC[C@H]2[C@@H]3CCC4=CC(=O)C=C[C@]4(C)[C@H]3CC[C@]12C	483320	CHEMBL479717	C21H28O2	CHA-POW	Coal	1.3333333333333333	0.09523809523809523
1270	COc1ccc(\C=C\C(=O)CCC2C(=CCCC2(C)C)C)cc1	497305	CHEMBL476386	C21H28O2	CHA-POW	Coal	1.3333333333333333	0.09523809523809523
1271	CC(=C\C=C\[C@@]1(C)CCC[C@]2(C)Oc3ccc(O)cc3C[C@@H]12)C	503790	CHEMBL464573	C21H28O2	CHA-POW	Coal	1.3333333333333333	0.09523809523809523
1272	CC1=C[C@]2(C)[C@H]3CC[C@@]4(C)[C@@H](CC[C@]4(C)O)[C@@H]3C=CC2=CC1=O	507919	CHEMBL488763	C21H28O2	CHA-POW	Coal	1.3333333333333333	0.09523809523809523
1273	C\C(=C\C=C\C(=C\C(=O)O)\C)\C=C\C1=C(C)CC[C@H](C1)C(=C)C	513237	CHEMBL513434	C21H28O2	CHA-POW	Coal	1.3333333333333333	0.09523809523809523
1274	C\C(=C\C=C\C(=C\C(=O)O)\C)\C=C\C1=C(C)CC[C@@H](C1)C(=C)C	513238	CHEMBL457645	C21H28O2	CHA-POW	Coal	1.3333333333333333	0.09523809523809523
1275	CC1(C)CCC[C@@]2(C)[C@H](CC3=CC(=O)C=CC3=O)C(=C)CC[C@H]12	518486	CHEMBL517426	C21H28O2	CHA-POW	Coal	1.3333333333333333	0.09523809523809523
1276	CC1=CC[C@@H]2C(C)(C)CCC[C@@]2(C)[C@@H]1CC3=CC(=O)C=CC3=O	518562	CHEMBL459574	C21H28O2	CHA-POW	Coal	1.3333333333333333	0.09523809523809523
1277	COc1cc2[C@H]3CC[C@@]4(C)[C@@H](CCC4=CC)[C@@H]3CCc2cc1O	594485	CHEMBL594117	C21H28O2	CHA-POW	Coal	1.3333333333333333	0.09523809523809523
1278	CCCc1cc2[C@H]3CC[C@@]4(C)[C@@H](CCC4=O)[C@@H]3CCc2cc1O	611806	CHEMBL1079781	C21H28O2	CHA-POW	Coal	1.3333333333333333	0.09523809523809523
1279	COc1cc2[C@H]3CC[C@]4(C)[C@@H](O)CC[C@H]4[C@@H]3CCc2cc1C=C	617661	CHEMBL1077635	C21H28O2	CHA-POW	Coal	1.3333333333333333	0.09523809523809523
1280	CC(=O)[C@H]1CC[C@H]2[C@@H]3C=CC4=CC(=O)CC[C@@]4(C)[C@@H]3CC[C@]12C	674804	CHEMBL1200853	C21H28O2	CHA-POW	Coal	1.3333333333333333	0.09523809523809523
1281	CCCCCCCCCCC1=C(C)C(=O)c2ccccc2C1=O	690350	CHEMBL1223899	C21H28O2	CHA-POW	Coal	1.3333333333333333	0.09523809523809523
1282	CC12CCC(=O)C=C1CC[C@@H]3[C@@H]2CCC4(C)[C@H]3CC[C@@]4(O)C#C	794229	CHEMBL1370345	C21H28O2	CHA-POW	Coal	1.3333333333333333	0.09523809523809523
1283	CC[C@]12CCC3C(CCC4=CC(=O)CCC34)C1CC[C@]2(O)C#C	794986	CHEMBL1371102	C21H28O2	CHA-POW	Coal	1.3333333333333333	0.09523809523809523
1284	C[C@@]12CCC(=O)C=C1CC[C@H]3[C@H]4CC[C@](O)(C#C)[C@]4(C)CC[C@H]23	799127	CHEMBL1375243	C21H28O2	CHA-POW	Coal	1.3333333333333333	0.09523809523809523
1285	CC12CCC(=O)C=C1CCC3C2CCC4(C)C3CCC4(O)C#C	869717	CHEMBL1445833	C21H28O2	CHA-POW	Coal	1.3333333333333333	0.09523809523809523
1286	C\C=C\1/C(=O)C[C@@H]2[C@@H]3CCC4=CC(=O)CC[C@@]4(C)[C@H]3CC[C@@]12C	876760	CHEMBL1452876	C21H28O2	CHA-POW	Coal	1.3333333333333333	0.09523809523809523
1287	C\C=C/1\C(=O)C[C@@H]2[C@H]3CCC4=CC(=O)CC[C@]4(C)[C@@H]3CC[C@]12C	937889	CHEMBL1514005	C21H28O2	CHA-POW	Coal	1.3333333333333333	0.09523809523809523
1288	C[C@H]1CC2=C(CCC(=O)C2)[C@H]3CC[C@@]4(C)[C@@H](CC[C@@]4(O)C#C)[C@H]13	982782	CHEMBL1558898	C21H28O2	CHA-POW	Coal	1.3333333333333333	0.09523809523809523
1289	CC[C@@]12CC[C@H]3[C@@H](CCC4=CC(=O)CC[C@H]34)[C@H]1CC[C@]2(O)C#C	995813	CHEMBL1571929	C21H28O2	CHA-POW	Coal	1.3333333333333333	0.09523809523809523
1290	C\C=C\c1cc2[C@H]3CC[C@]4(C)[C@@H](O)CC[C@H]4[C@@H]3CCc2cc1O	1050330	CHEMBL1627439	C21H28O2	CHA-POW	Coal	1.3333333333333333	0.09523809523809523
1291	C[C@@H]1Cc2cc(O)ccc2[C@H]3[C@H](C[C@]4(C)[C@@H](O)CC[C@H]4[C@H]13)C=C	1050416	CHEMBL1627525	C21H28O2	CHA-POW	Coal	1.3333333333333333	0.09523809523809523
1292	C\C=C\[C@]1(O)CC[C@H]2[C@@H]3CCc4cc(O)ccc4[C@H]3CC[C@]12C	1050491	CHEMBL1627600	C21H28O2	CHA-POW	Coal	1.3333333333333333	0.09523809523809523
1293	C[C@]12CC[C@H]3[C@@H](CCc4cc(O)c(CC=C)cc34)[C@@H]1CC[C@@H]2O	1050623	CHEMBL1627732	C21H28O2	CHA-POW	Coal	1.3333333333333333	0.09523809523809523
1294	CCOc1cc2[C@H]3CC[C@@]4(C)[C@@H](CCC4=C)[C@@H]3CCc2cc1O	1050634	CHEMBL1627743	C21H28O2	CHA-POW	Coal	1.3333333333333333	0.09523809523809523
1295	C[C@]12CC[C@H]3[C@@H](CCc4cc(O)ccc34)[C@@H]1C[C@@H](CC=C)[C@@H]2O	1050770	CHEMBL1627879	C21H28O2	CHA-POW	Coal	1.3333333333333333	0.09523809523809523
1296	C[C@]12CC[C@H]3[C@@H](CCc4cc(O)ccc34)[C@@H]1CC[C@@]2(O)CC=C	1050838	CHEMBL1627947	C21H28O2	CHA-POW	Coal	1.3333333333333333	0.09523809523809523
1297	C[C@]12CC[C@H]3[C@@H](CCc4cc(O)ccc34)[C@@H]1CC[C@@]25CCCO5	1050973	CHEMBL1628082	C21H28O2	CHA-POW	Coal	1.3333333333333333	0.09523809523809523
1298	C[C@@H]1Cc2cc(O)ccc2[C@H]3CC[C@@]4(C)[C@@H](CC[C@@]4(O)C=C)[C@H]13	1051064	CHEMBL1628173	C21H28O2	CHA-POW	Coal	1.3333333333333333	0.09523809523809523
1299	CC(C)c1cc(ccc1O)C(C)(C)c2ccc(O)c(c2)C(C)C	1101455	CHEMBL1720724	C21H28O2	CHA-POW	Coal	1.3333333333333333	0.09523809523809523
1300	C[C@H]1CC[C@H](C(=C)C)C(=C1)\C=C\C(=C/C=C/C(=C/C(=O)O)/C)\C	1144387	CHEMBL1773351	C21H28O2	CHA-POW	Coal	1.3333333333333333	0.09523809523809523
1301	C[C@@H]1CC[C@@H](C(=C)C)C(=C1)\C=C\C(=C/C=C/C(=C/C(=O)O)/C)\C	1144388	CHEMBL1773352	C21H28O2	CHA-POW	Coal	1.3333333333333333	0.09523809523809523
1302	C[C@H]1CCC(=C(C)C)C(=C1)\C=C\C(=C/C=C/C(=C/C(=O)O)/C)\C	1144390	CHEMBL1773354	C21H28O2	CHA-POW	Coal	1.3333333333333333	0.09523809523809523
1303	C[C@@H]1CCC(=C(C)C)C(=C1)\C=C\C(=C/C=C/C(=C/C(=O)O)/C)\C	1144391	CHEMBL1773355	C21H28O2	CHA-POW	Coal	1.3333333333333333	0.09523809523809523
1304	C\C(=C\C=C\C(=C\C(=O)O)\C)\C=C\C1=C[C@@H]2CC[C@@]1(C)C2(C)C	1144392	CHEMBL1773356	C21H28O2	CHA-POW	Coal	1.3333333333333333	0.09523809523809523
1305	C[C@H]1[C@@H]2C[C@H](C=C1\C=C\C(=C/C=C/C(=C/C(=O)O)/C)\C)C2(C)C	1144393	CHEMBL1773357	C21H28O2	CHA-POW	Coal	1.3333333333333333	0.09523809523809523
1306	C[C@@H]1[C@H]2C[C@@H](C=C1\C=C\C(=C/C=C/C(=C/C(=O)O)/C)\C)C2(C)C	1144394	CHEMBL1773358	C21H28O2	CHA-POW	Coal	1.3333333333333333	0.09523809523809523
1307	CC(C)[C@@]12C[C@@H]1[C@@H](C)C(=C2)\C=C\C(=C/C=C/C(=C/C(=O)O)/C)\C	1144396	CHEMBL1773360	C21H28O2	CHA-POW	Coal	1.3333333333333333	0.09523809523809523
1308	Cc1ccc(CC(C)(O)CC(C)(O)Cc2ccc(C)cc2)cc1	1225483	CHEMBL1884912	C21H28O2	CHA-POW	Coal	1.3333333333333333	0.09523809523809523
1309	CCC(=O)Oc1ccc(\C=C\[C@@](C)(CCC=C(C)C)C=C)cc1	1277885	CHEMBL1946499	C21H28O2	CHA-POW	Coal	1.3333333333333333	0.09523809523809523
1310	COc1cccc(c1)c2cc(cc(C(C)C)c2CO)C(C)(C)C	1281933	CHEMBL1956412	C21H28O2	CHA-POW	Coal	1.3333333333333333	0.09523809523809523
1311	COc1ccc(cc1)c2cc(cc(C(C)C)c2CO)C(C)(C)C	1281935	CHEMBL1956414	C21H28O2	CHA-POW	Coal	1.3333333333333333	0.09523809523809523
1312	COc1ccccc1c2cc(cc(C(C)C)c2CO)C(C)(C)C	1281936	CHEMBL1956415	C21H28O2	CHA-POW	Coal	1.3333333333333333	0.09523809523809523
1313	C\C(=C\C=C\C(=C\C(=O)O)\C)\C=C\C1=C[C@@H]2CC[C@]1(C)C2(C)C	1337090	CHEMBL2021515	C21H28O2	CHA-POW	Coal	1.3333333333333333	0.09523809523809523
1314	C[C@@H]1CC2=C(CCC(=O)C2)[C@H]3CC[C@@]4(C)[C@@H](CC[C@@]4(O)C#C)[C@H]13	1376044	CHEMBL2103774	C21H28O2	CHA-POW	Coal	1.3333333333333333	0.09523809523809523
1315	CC(=O)[C@@]1(C)CC[C@H]2[C@@H]3CCC4=CC(=O)CCC4=C3CC[C@]12C	1376501	CHEMBL2104231	C21H28O2	CHA-POW	Coal	1.3333333333333333	0.09523809523809523
1316	CC[C@]12CC[C@H]3[C@@H](CCC4=CC(=O)CC[C@H]34)[C@@H]1CCC2(O)C#C	1380067	CHEMBL2107797	C21H28O2	CHA-POW	Coal	1.3333333333333333	0.09523809523809523
1317	CCC(CC)(c1cc(C)c(O)c(C)c1)c2cc(C)c(O)c(C)c2	1570947	CHEMBL2403347	C21H28O2	CHA-POW	Coal	1.3333333333333333	0.09523809523809523
1318	CCCC(CCC)(c1ccc(O)c(C)c1)c2ccc(O)c(C)c2	1570956	CHEMBL2403356	C21H28O2	CHA-POW	Coal	1.3333333333333333	0.09523809523809523
1319	CCc1cc(ccc1O)C(CC)(CC)c2ccc(O)c(CC)c2	1570960	CHEMBL2403360	C21H28O2	CHA-POW	Coal	1.3333333333333333	0.09523809523809523
1320	CCCCC(CCCC)(c1ccc(O)cc1)c2ccc(O)cc2	1570962	CHEMBL2403362	C21H28O2	CHA-POW	Coal	1.3333333333333333	0.09523809523809523
1321	C[C@H]1CC[C@@]2(C)[C@H]3[C@H](CC=C2C)[C@@]4(O)C=CC(=O)C=C4C[C@]13C	1614677	CHEMBL3109477	C21H28O2	CHA-POW	Coal	1.3333333333333333	0.09523809523809523
1322	CC1=CCC[C@@H]2[C@]1(C)CC[C@]3(C)[C@@]2(C)CC4=CC(=O)C=C[C@@]34O	1614679	CHEMBL3109479	C21H28O2	CHA-POW	Coal	1.3333333333333333	0.09523809523809523
1323	CCC12CCC3C(CCC4=CC(=O)CCC34)C1CCC2(O)C#C	1674118	CHEMBL3184827	C21H28O2	CHA-POW	Coal	1.3333333333333333	0.09523809523809523
1324	CC(=O)C1CCC2C3C=CC4=CC(=O)CCC4(C)C3CCC12C	1678443	CHEMBL3189152	C21H28O2	CHA-POW	Coal	1.3333333333333333	0.09523809523809523
1325	C[C@H]1C[C@@]2(C)[C@@H](CC[C@@]2(O)C#C)[C@@H]3CCC4=CC(=O)CC[C@@H]4[C@@H]13	1743587	CHEMBL3250928	C21H28O2	CHA-POW	Coal	1.3333333333333333	0.09523809523809523
1326	C[C@@]12CCC(=O)[C@H]3C(C[C@@H]4[C@@H]1CC[C@@]5(C)[C@H]4CC[C@@]5(O)C#C)[C@@H]23	1751625	CHEMBL3273611	C21H28O2	CHA-POW	Coal	1.3333333333333333	0.09523809523809523
1327	CC(=O)c1ccc2[C@@H]3CC[C@H]4C[C@@H](O)CC[C@]4(C)[C@H]3CCc2c1	1760063	CHEMBL3289515	C21H28O2	CHA-POW	Coal	1.3333333333333333	0.09523809523809523
1328	CC\C(=C/c1ccccc1)\c2cccc3oc4ccccc4c23	1204526	CHEMBL1863955	C22H18O1	Unpresented	Unpresented formulae	0.8181818181818182	0.045454545454545456
1329	CC1C(=C(c2ccccc2)c3ccc(O)cc13)c4ccccc4	75915	CHEMBL299556	C22H18O1	Unpresented	Unpresented formulae	0.8181818181818182	0.045454545454545456
1330	Cc1ccccc1C2=C(Cc3cc(O)ccc23)c4ccccc4	149454	CHEMBL418950	C22H18O1	Unpresented	Unpresented formulae	0.8181818181818182	0.045454545454545456
1331	Cc1ccccc1C2=C(c3ccccc3)c4ccc(O)cc4C2	149824	CHEMBL328282	C22H18O1	Unpresented	Unpresented formulae	0.8181818181818182	0.045454545454545456
1332	Cc1ccc(cc1)C2=C(Cc3cc(O)ccc23)c4ccccc4	149827	CHEMBL92766	C22H18O1	Unpresented	Unpresented formulae	0.8181818181818182	0.045454545454545456
1333	Oc1ccc(\C=C\c2ccc(\C=C\c3ccccc3)cc2)cc1	711540	CHEMBL1272279	C22H18O1	Unpresented	Unpresented formulae	0.8181818181818182	0.045454545454545456
1334	O=C1\C(=C/c2ccc3ccccc3c2)\CCCc4ccccc14	864355	CHEMBL1440471	C22H18O1	Unpresented	Unpresented formulae	0.8181818181818182	0.045454545454545456
1335	O=C1\C(=C\c2cccc3ccccc23)\CCCc4ccccc14	1035240	CHEMBL1611356	C22H18O1	Unpresented	Unpresented formulae	0.8181818181818182	0.045454545454545456
1336	O=C(C1CC1(c2ccccc2)c3ccccc3)c4ccccc4	1305192	CHEMBL1983901	C22H18O1	Unpresented	Unpresented formulae	0.8181818181818182	0.045454545454545456
1337	CC(=O)C(=C(c1ccccc1)c2ccccc2)c3ccccc3	1305604	CHEMBL1984313	C22H18O1	Unpresented	Unpresented formulae	0.8181818181818182	0.045454545454545456
1338	Oc1cc(\C=C\c2ccccc2)cc(\C=C\c3ccccc3)c1	1355169	CHEMBL2059398	C22H18O1	Unpresented	Unpresented formulae	0.8181818181818182	0.045454545454545456
1339	CC1c2oc(cc2)C(C)(C)c3oc(cc3)C(C)(C)c4oc(cc4)C(C)(C)c5oc1cc5	1292499	CHEMBL1971208	C27H30O4	Multi	Coal	1.1111111111111112	0.14814814814814814
1340	Cc1c2C[C@@H](OC(=O)c3ccccc3)[C@@]4(O)C(C)(C)CCC[C@]4(C)c2cc5occc15	484480	CHEMBL491793	C27H30O4	Multi	Coal	1.1111111111111112	0.14814814814814814
1341	C=CCCCCOc1ccc(cc1)C2=COc3cc(OCCCCC=C)ccc3C2=O	184641	CHEMBL113256	C27H30O4	Multi	Coal	1.1111111111111112	0.14814814814814814
1342	CCOc1cc(\C=C\C(=O)O)ccc1c2ccc(O)c(c2)C34CC5CC(CC(C5)C3)C4	195224	CHEMBL118720	C27H30O4	Multi	Coal	1.1111111111111112	0.14814814814814814
1343	C(OCc1ccccc1)[C@H]2OCC[C@@H](OCc3ccccc3)[C@@H]2OCc4ccccc4	354932	CHEMBL213086	C27H30O4	Multi	Coal	1.1111111111111112	0.14814814814814814
1344	COc1cc(cc(c1OC)C23CC4CC(CC(C4)C2)C3)c5ccc(\C=C\C(=O)O)cc5	400570	CHEMBL238379	C27H30O4	Multi	Coal	1.1111111111111112	0.14814814814814814
1345	COc1c(CO)cc(cc1C23CC4CC(CC(C4)C2)C3)c5ccc(\C=C\C(=O)O)cc5	400571	CHEMBL429990	C27H30O4	Multi	Coal	1.1111111111111112	0.14814814814814814
1346	OC1=C(C2C3=C(CC4(CCCC4)CC3=O)Oc5ccccc25)C(=O)CC6(CCCC6)C1	488654	CHEMBL469173	C27H30O4	Multi	Coal	1.1111111111111112	0.14814814814814814
1347	COc1ccc(cc1)[C@H]2OC[C@@]3(C)[C@@H](CC[C@@]3(O)C#C)[C@@H]4CCC5=CC(=O)CCC5=C24	560415	CHEMBL549364	C27H30O4	Multi	Coal	1.1111111111111112	0.14814814814814814
1348	CC(C)c1cc2CC[C@H]3C(C)(C)CCC[C@@]34C(=O)Oc(c1OC(=O)c5ccccc5)c24	625259	CHEMBL1095263	C27H30O4	Multi	Coal	1.1111111111111112	0.14814814814814814
1349	C[C@]12CC[C@H]3[C@@H](CCc4cc(O)ccc34)[C@@H]1CC[C@@]2(O)\C=C\c5ccc(cc5)C(=O)O	1050795	CHEMBL1627904	C27H30O4	Multi	Coal	1.1111111111111112	0.14814814814814814
1350	COc1ccc2[C@H]3CC[C@@]4(C)[C@@H](C\C(=C/c5ccc(O)c(OC)c5)\C4=O)[C@@H]3CCc2c1	1296556	CHEMBL1975265	C27H30O4	Multi	Coal	1.1111111111111112	0.14814814814814814
1351	CC[C@@](C)([C@@H](c1ccc(O)cc1)c2ccc(OCCCC(=O)O)cc2)c3ccccc3	1384721	CHEMBL2112470	C27H30O4	Multi	Coal	1.1111111111111112	0.14814814814814814
1352	CC(CCC1[C@@H]2C[C@H]3[C@@H](C[C@]12C)OC(=O)C3=C)OC(=O)Cc4cccc5ccccc45	1463318	CHEMBL2229162	C27H30O4	Multi	Coal	1.1111111111111112	0.14814814814814814
1353	CCOc1ccc(\C=C\C(=O)c2ccc3OC(C)(CCC=C(C)C)C=Cc3c2O)cc1	1525821	CHEMBL2336154	C27H30O4	Multi	Coal	1.1111111111111112	0.14814814814814814
1354	COc1ccc(cc1)\C\2=C/C(=O)\C(=C/C3=C[C@H](C)C[C@@]34OC(=C(C)C4=O)CC2(C)C)\C	1569895	CHEMBL2402306	C27H30O4	Multi	Coal	1.1111111111111112	0.14814814814814814
1355	CC(C)C1CCC2=C(CC[C@H]3[C@@](C)(Cc4occc4)CCC[C@]23C)C1	1479324	CHEMBL2261493	C24H36O1	Unpresented	Unpresented formulae	1.5	0.041666666666666664
1356	CC1=CC[C@H]2C(C)(C)CCC[C@]2(C)[C@H]1CC(O)CCc3ccccc3	96212	CHEMBL64045	C24H36O1	Unpresented	Unpresented formulae	1.5	0.041666666666666664
1357	CC\C\1=C\C=C/[C@@H](CO)[C@]2(C)CCCC[C@]34CC(C)(C)C[C@@]3(C)C1=C24	710254	CHEMBL1271006	C24H36O1	Unpresented	Unpresented formulae	1.5	0.041666666666666664
1358	CCCCCCC1=C(c2ccccc2)[C@@]3(CCC[C@@H]3C1)OCCCC	1140957	CHEMBL1765929	C24H36O1	Unpresented	Unpresented formulae	1.5	0.041666666666666664
1359	CC(C)c1ccc2c(CC[C@H]3[C@](C)(CCC[C@]23C)C4CCOCC4)c1	1479330	CHEMBL2261499	C24H36O1	Unpresented	Unpresented formulae	1.5	0.041666666666666664
1360	CC(C)c1ccc2c(CC[C@H]3[C@@](C)(Cc4occc4)CCC[C@]23C)c1	1479331	CHEMBL2261500	C24H32O1	Unpresented	Unpresented formulae	1.3333333333333333	0.041666666666666664
1361	o1c(cc2c1ccc3oc4ccccc4c23)c5ccccc5	1581838	CHEMBL2426711	C20H12O2	CHA-GL	Coal	0.6	0.1
1362	Oc1ccc2c3ccc4cccc5ccc(cc2c1O)c3c45	3230	CHEMBL7790	C20H12O2	CHA-GL	Coal	0.6	0.1
1363	O=C1C=C(c2ccccc2C1=O)c3cccc4ccccc34	91334	CHEMBL59240	C20H12O2	CHA-GL	Coal	0.6	0.1
1364	O=C1C=CC(=O)C2=C1C3c4ccccc4C2c5ccccc35	898585	CHEMBL1474701	C20H12O2	CHA-GL	Coal	0.6	0.1
1365	O=C1C(=O)c2ccc(cc2c3ccccc13)c4ccccc4	922393	CHEMBL1498509	C20H12O2	CHA-GL	Coal	0.6	0.1
1366	O=C1OC2(c3ccccc13)c4ccccc4c5ccccc25	1243365	CHEMBL1902794	C20H12O2	CHA-GL	Coal	0.6	0.1
1367	Oc1c(O)c2cc3ccccc3c4ccc5cccc1c5c24	1248555	CHEMBL1908013	C20H12O2	CHA-GL	Coal	0.6	0.1
1368	Oc1ccc2ccc3c4ccccc4c(O)c5ccc1c2c35	1248600	CHEMBL1907989	C20H12O2	CHA-GL	Coal	0.6	0.1
1369	CC1=CC(=O)Oc2c1cc3ccc4cccc5ccc2c3c45	1306407	CHEMBL1985116	C20H12O2	CHA-GL	Coal	0.6	0.1
1370	Cc1cccc(c1)c2oc3ccc4oc5ccccc5c4c3c2	1581839	CHEMBL2426712	C21H14O2	CHA-GL	Coal	0.6666666666666666	0.09523809523809523
1371	Cc1ccc(cc1)c2oc3ccc4oc5ccccc5c4c3c2	1581841	CHEMBL2426714	C21H14O2	CHA-GL	Coal	0.6666666666666666	0.09523809523809523
1372	O=C(c1ccccc1)c2oc3ccccc3c2c4ccccc4	602614	CHEMBL606333	C21H14O2	CHA-GL	Coal	0.6666666666666666	0.09523809523809523
1373	O=C\C=C\c1c(cc2oc3ccccc3cc12)c4ccccc4	792087	CHEMBL1368203	C21H14O2	CHA-GL	Coal	0.6666666666666666	0.09523809523809523
1374	O=C(c1ccccc1)c2c(oc3ccccc23)c4ccccc4	1575148	CHEMBL2413918	C21H14O2	CHA-GL	Coal	0.6666666666666666	0.09523809523809523
1375	O=C1C(C(=O)c2ccccc2c3ccccc13)c4ccccc4	33394	CHEMBL433030	C21H14O2	CHA-GL	Coal	0.6666666666666666	0.09523809523809523
1376	Oc1ccc2C(=C(C(=O)c2c1)c3ccccc3)c4ccccc4	34741	CHEMBL28330	C21H14O2	CHA-GL	Coal	0.6666666666666666	0.09523809523809523
1377	O=C1C(C(=O)c2ccccc12)c3ccc(cc3)c4ccccc4	60152	CHEMBL40744	C21H14O2	CHA-GL	Coal	0.6666666666666666	0.09523809523809523
1378	Oc1ccc(cc1)C2=C(c3ccccc3)c4ccccc4C2=O	108679	CHEMBL67210	C21H14O2	CHA-GL	Coal	0.6666666666666666	0.09523809523809523
1379	Oc1ccc(C=C2c3ccccc3C(=O)c4ccccc24)cc1	188994	CHEMBL114651	C21H14O2	CHA-GL	Coal	0.6666666666666666	0.09523809523809523
1380	Oc1ccccc1C=C2c3ccccc3C(=O)c4ccccc24	260504	CHEMBL156189	C21H14O2	CHA-GL	Coal	0.6666666666666666	0.09523809523809523
1381	O=C1C=C(Oc2c1ccc3ccccc23)\C=C\c4ccccc4	837974	CHEMBL1414090	C21H14O2	CHA-GL	Coal	0.6666666666666666	0.09523809523809523
1382	O=C1OC(=C(c2ccccc2)c3ccccc13)c4ccccc4	1222047	CHEMBL1881476	C21H14O2	CHA-GL	Coal	0.6666666666666666	0.09523809523809523
1383	O=C1c2ccccc2CC13Cc4ccc5ccccc5c4C3=O	1293248	CHEMBL1971957	C21H14O2	CHA-GL	Coal	0.6666666666666666	0.09523809523809523
1384	O=C1C=C(Oc2ccccc12)c3ccc(cc3)c4ccccc4	1586442	CHEMBL2437284	C21H14O2	CHA-GL	Coal	0.6666666666666666	0.09523809523809523
1385	O=C1\C(=C\c2ccc(cc2)c3ccccc3)\Oc4ccccc14	1746834	CHEMBL3261871	C21H14O2	CHA-GL	Coal	0.6666666666666666	0.09523809523809523
1386	O=C1\C(=C\c2cccc(c2)c3ccccc3)\Oc4ccccc14	1747068	CHEMBL3262103	C21H14O2	CHA-GL	Coal	0.6666666666666666	0.09523809523809523
1387	O=C1\C(=C\c2ccccc2)\Oc3cc(ccc13)c4ccccc4	1747084	CHEMBL3262119	C21H14O2	CHA-GL	Coal	0.6666666666666666	0.09523809523809523
1388	CCCCCc1ccc(cc1)c2oc3ccc4oc5ccccc5c4c3c2	1581843	CHEMBL2426716	C25H22O2	PHA-T7	Peat	0.88	0.08
1389	Cc1oc(cc1)C2(C)CC(=CC=C2C=O)c3ccc(cc3)c4ccccc4	510395	CHEMBL502530	C25H22O2	PHA-T7	Peat	0.88	0.08
1390	CCC1=C(c2ccccc2)c3ccc(OCC=C)cc3Oc4ccccc14	14661	CHEMBL15291	C25H22O2	PHA-T7	Peat	0.88	0.08
1391	CC\C(=C(/c1ccccc1)\c2ccc(\C=C\C(=O)O)cc2)\c3ccccc3	52511	CHEMBL33899	C25H22O2	PHA-T7	Peat	0.88	0.08
1392	CCCCOc1ccc(C(=O)c2cccc3ccccc23)c4ccccc14	387203	CHEMBL244402	C25H22O2	PHA-T7	Peat	0.88	0.08
1393	OC(=O)CCc1ccc(cc1)C#Cc2cccc(\C=C\C=C)c2\C=C\C=C	516611	CHEMBL519548	C25H22O2	PHA-T7	Peat	0.88	0.08
1394	CC(C(C(=C)C(=O)c1ccccc1)c2ccccc2)C(=O)c3ccccc3	888191	CHEMBL1464307	C25H22O2	PHA-T7	Peat	0.88	0.08
1395	COc1ccc(cc1)[C@H]2CC(=O)C=C(C2)c3ccc4CCc5cccc3c45	975566	CHEMBL1551682	C25H22O2	PHA-T7	Peat	0.88	0.08
1396	COc1ccc(cc1)[C@H]2CC(=O)C=C(C2)c3ccccc3c4ccccc4	1096985	CHEMBL1716254	C25H22O2	PHA-T7	Peat	0.88	0.08
1397	COc1ccc(\C=C\C(=O)\C=C\c2ccc3ccccc3c2)cc1CC=C	1618528	CHEMBL3115548	C25H22O2	PHA-T7	Peat	0.88	0.08
1398	CCCCCCc1oc2ccc3oc4ccccc4c3c2c1	1581844	CHEMBL2426717	C20H20O2	Unpresented	Unpresented formulae	1.0	0.1
1399	CC(=O)CCc1oc2ccc(C)cc2c1Cc3ccccc3	889871	CHEMBL1465987	C20H20O2	Unpresented	Unpresented formulae	1.0	0.1
1400	CC(C)(C)c1ccc(cc1)C2Oc3ccccc3C(=O)C2=C	8124	CHEMBL273952	C20H20O2	Unpresented	Unpresented formulae	1.0	0.1
1401	Oc1ccc2C3C4CCc5cc(O)ccc5C4C3CCc2c1	43691	CHEMBL30687	C20H20O2	Unpresented	Unpresented formulae	1.0	0.1
1402	Oc1ccc(cc1)C(=C2CC3CCC2C3)c4ccc(O)cc4	61653	CHEMBL288955	C20H20O2	Unpresented	Unpresented formulae	1.0	0.1
1403	CC(=CCCC1=CCC2=C(C1)C(=O)c3ccccc3C2=O)C	83909	CHEMBL52618	C20H20O2	Unpresented	Unpresented formulae	1.0	0.1
1404	C[C@@H]1Cc2cc(O)ccc2C3=C1c4ccc(O)cc4C[C@@H]3C	131158	CHEMBL309232	C20H20O2	Unpresented	Unpresented formulae	1.0	0.1
1405	CC[C@@H]1Cc2cc(O)ccc2C3=C1c4ccc(O)cc4CC3	162332	CHEMBL99302	C20H20O2	Unpresented	Unpresented formulae	1.0	0.1
1406	COC(=O)C1=C(CC2CCC1C2)c3ccc4ccccc4c3	165903	CHEMBL103152	C20H20O2	Unpresented	Unpresented formulae	1.0	0.1
1407	CC12CCC3C(=C1CC[C@@]2(O)C#C)C=Cc4cc(O)ccc34	257182	CHEMBL154011	C20H20O2	Unpresented	Unpresented formulae	1.0	0.1
1408	Oc1ccc(cc1)C2=C(C3CCC2CC3)c4ccc(O)cc4	322985	CHEMBL195527	C20H20O2	Unpresented	Unpresented formulae	1.0	0.1
1409	COc1ccc(\C=C\C=C\C=C\c2ccc(OC)cc2)cc1	346258	CHEMBL379363	C20H20O2	Unpresented	Unpresented formulae	1.0	0.1
1410	COC(=O)C1=C(CCCC1)c2ccc(cc2)c3ccccc3	392120	CHEMBL232069	C20H20O2	Unpresented	Unpresented formulae	1.0	0.1
1411	COc1ccc(CCC(=O)\C=C\C=C\c2ccccc2)cc1	448600	CHEMBL460063	C20H20O2	Unpresented	Unpresented formulae	1.0	0.1
1412	CC(C)c1ccc(C)c2OC(=O)C(=Cc12)Cc3ccccc3	521601	CHEMBL470224	C20H20O2	Unpresented	Unpresented formulae	1.0	0.1
1413	C(CCOc1cccc2ccccc12)COc3ccccc3	559478	CHEMBL539158	C20H20O2	Unpresented	Unpresented formulae	1.0	0.1
1414	Cc1ccc(cc1)C2OC2C(=O)c3ccc4CCCCc4c3	624377	CHEMBL1097941	C20H20O2	Unpresented	Unpresented formulae	1.0	0.1
1415	CCc1ccccc1\C=C\2/CCc3cc(OC)ccc3C2=O	704510	CHEMBL1255040	C20H20O2	Unpresented	Unpresented formulae	1.0	0.1
1416	O=C(Oc1ccc(cc1)c2ccccc2)C3C4CCCCC34	809634	CHEMBL1385750	C20H20O2	Unpresented	Unpresented formulae	1.0	0.1
1417	CC1(C)CC(=O)C=C(C1)c2ccc(Oc3ccccc3)cc2	819089	CHEMBL1395205	C20H20O2	Unpresented	Unpresented formulae	1.0	0.1
1418	COc1ccc(cc1)[C@H]2CC(=O)C=C(C2)c3ccc(C)cc3	1082772	CHEMBL1702041	C20H20O2	Unpresented	Unpresented formulae	1.0	0.1
1419	CC1(C)CC(=O)C(C(=O)C1)(c2ccccc2)c3ccccc3	1217030	CHEMBL1876459	C20H20O2	Unpresented	Unpresented formulae	1.0	0.1
1420	O=C1CC(CC(c2ccccc2)c3ccccc3)CC(=O)C1	1274055	CHEMBL1939213	C20H20O2	Unpresented	Unpresented formulae	1.0	0.1
1421	OC(=O)CCc1ccc2CC3(Cc4ccccc4C3)Cc2c1	1286562	CHEMBL1965271	C20H20O2	Unpresented	Unpresented formulae	1.0	0.1
1422	CC(C)C1=C2OC(C)(C)c3ccc4c(C)ccc(C1=O)c4c23	1318623	CHEMBL1997332	C20H20O2	Unpresented	Unpresented formulae	1.0	0.1
1423	OC(=O)C1(Cc2ccc3CCCc3c2)Cc4ccccc4C1	1318672	CHEMBL1997381	C20H20O2	Unpresented	Unpresented formulae	1.0	0.1
1424	OC(=O)C1(Cc2ccccc2)Cc3cc4CCCc4cc3C1	1321317	CHEMBL2000026	C20H20O2	Unpresented	Unpresented formulae	1.0	0.1
1425	OC(=O)c1ccccc1CC2Cc3cc4CCCc4cc3C2	1326103	CHEMBL2004812	C20H20O2	Unpresented	Unpresented formulae	1.0	0.1
1426	C[C@@H]1Cc2cc(O)ccc2C3=C1c4ccc(O)cc4C[C@H]3C	1386573	CHEMBL2114182	C20H20O2	Unpresented	Unpresented formulae	1.0	0.1
1427	CC(=CCc1cccc2C(=O)CC(Oc12)c3ccccc3)C	1487397	CHEMBL2270098	C20H20O2	Unpresented	Unpresented formulae	1.0	0.1
1428	CC(=CCC\C(=C\CC\C(=C\CC\C(=C\CCc1cocc1)\C)\C)\C)C	1735253	CHEMBL3236717	C25H38O1	Unpresented	Unpresented formulae	1.52	0.04
1429	CCCCCCC(C)(C)c1ccc2[C@@H]3CC(=CC[C@H]3C(C)(C)Oc2c1)C	89652	CHEMBL57723	C25H38O1	Unpresented	Unpresented formulae	1.52	0.04
1430	CCCCCCC1=C(c2ccccc2)[C@@]3(CCC[C@@H]3C1)OCCCCC	1140951	CHEMBL1765923	C25H38O1	Unpresented	Unpresented formulae	1.52	0.04
1431	CCCCCCC1=C(c2ccccc2)[C@@]3(CCC[C@@H]3C1)OCC(C)CC	1140958	CHEMBL1765930	C25H38O1	Unpresented	Unpresented formulae	1.52	0.04
1432	CC1=CC[C@@H]2[C@@H](C1)c3ccc(CCCCCC(C)(C)C)cc3OC2(C)C	1384897	CHEMBL2112646	C25H38O1	Unpresented	Unpresented formulae	1.52	0.04
1433	CCCCCCC(C)(C)c1ccc2[C@@H]3CC(=C)CC[C@H]3C(C)(C)Oc2c1	1446490	CHEMBL2206852	C25H38O1	Unpresented	Unpresented formulae	1.52	0.04
1434	CCCCCCCCCc1ccc(c(O)c1)C(CC=C)(CC=C)CC=C	1613049	CHEMBL3104962	C25H38O1	Unpresented	Unpresented formulae	1.52	0.04
1435	C\C(=C/CC\C(=C\CCc1cocc1)\C)\CC\C=C(/C)\CC\C=C(/C)\CC#C	1735257	CHEMBL3236721	C27H38O1	Unpresented	Unpresented formulae	1.4074074074074074	0.037037037037037035
1436	C\C(=C/CC\C(=C\CCc1cocc1)\C)\CC\C=C(/C)\CC\C=C(/C)\CCC#C	1735258	CHEMBL3236722	C28H40O1	Unpresented	Unpresented formulae	1.4285714285714286	0.03571428571428571
1437	CC(C)C(C)\C=C\[C@@H](C)[C@H]1CCC2=C3C=CC4=CC(=O)CC[C@]4(C)[C@H]3CC[C@]12C	1162971	CHEMBL1801892	C28H40O1	Unpresented	Unpresented formulae	1.4285714285714286	0.03571428571428571
1438	CC#CCC\C(=C\CC\C(=C\CC\C(=C\CC\C(=C\CCc1cocc1)\C)\C)\C)\C	1735259	CHEMBL3236723	C29H42O1	Unpresented	Unpresented formulae	1.4482758620689655	0.034482758620689655
1439	Cc1oc(cc1)C(c2oc(C)cc2)c3ccccc3	1761151	CHEMBL3290592	C17H16O2	Unpresented	Unpresented formulae	0.9411764705882353	0.11764705882352941
1440	CC1(C)CCc2c(O1)ccc3oc4ccccc4c23	406557	CHEMBL394396	C17H16O2	Unpresented	Unpresented formulae	0.9411764705882353	0.11764705882352941
1441	CC1(C)CCc2cc3oc4ccccc4c3cc2O1	406574	CHEMBL393869	C17H16O2	Unpresented	Unpresented formulae	0.9411764705882353	0.11764705882352941
1442	COc1ccc(cc1)c2c(C)oc3ccc(C)cc23	801972	CHEMBL1378088	C17H16O2	Unpresented	Unpresented formulae	0.9411764705882353	0.11764705882352941
1443	OCCCc1c(oc2ccccc12)c3ccccc3	1078281	CHEMBL1689684	C17H16O2	Unpresented	Unpresented formulae	0.9411764705882353	0.11764705882352941
1444	Oc1ccc2[C@H]3Cc4cc(O)ccc4[C@H]3CCc2c1	30519	CHEMBL23608	C17H16O2	Unpresented	Unpresented formulae	0.9411764705882353	0.11764705882352941
1445	CCOc1ccc(cc1)C(=O)\C=C\c2ccccc2	46512	CHEMBL33458	C17H16O2	Unpresented	Unpresented formulae	0.9411764705882353	0.11764705882352941
1446	CCOc1ccccc1C(=O)\C=C\c2ccccc2	46513	CHEMBL287856	C17H16O2	Unpresented	Unpresented formulae	0.9411764705882353	0.11764705882352941
1447	OC(=O)CCCC1c2ccccc2c3ccccc13	65342	CHEMBL295123	C17H16O2	Unpresented	Unpresented formulae	0.9411764705882353	0.11764705882352941
1448	Cc1ccccc1COc2ccccc2\C=C\C=O	80252	CHEMBL300210	C17H16O2	Unpresented	Unpresented formulae	0.9411764705882353	0.11764705882352941
1449	O=C\C=C\c1ccccc1OCCc2ccccc2	80679	CHEMBL297732	C17H16O2	Unpresented	Unpresented formulae	0.9411764705882353	0.11764705882352941
1450	CC(Oc1ccccc1\C=C\C=O)c2ccccc2	80926	CHEMBL53127	C17H16O2	Unpresented	Unpresented formulae	0.9411764705882353	0.11764705882352941
1451	O=C\C=C\c1cccc(OCCc2ccccc2)c1	81019	CHEMBL53469	C17H16O2	Unpresented	Unpresented formulae	0.9411764705882353	0.11764705882352941
1452	CC(Oc1cccc(\C=C\C=O)c1)c2ccccc2	81023	CHEMBL53712	C17H16O2	Unpresented	Unpresented formulae	0.9411764705882353	0.11764705882352941
1453	Cc1ccc(COc2cccc(\C=C\C=O)c2)cc1	81049	CHEMBL52409	C17H16O2	Unpresented	Unpresented formulae	0.9411764705882353	0.11764705882352941
1454	Cc1ccccc1COc2cccc(\C=C\C=O)c2	81120	CHEMBL417365	C17H16O2	Unpresented	Unpresented formulae	0.9411764705882353	0.11764705882352941
1455	Cc1ccc(COc2ccccc2\C=C\C=O)cc1	81349	CHEMBL51493	C17H16O2	Unpresented	Unpresented formulae	0.9411764705882353	0.11764705882352941
1456	CCC1=C(Cc2cc(O)ccc12)c3ccc(O)cc3	108279	CHEMBL69408	C17H16O2	Unpresented	Unpresented formulae	0.9411764705882353	0.11764705882352941
1457	CC(=O)\C=C\c1ccc(OCc2ccccc2)cc1	172285	CHEMBL105507	C17H16O2	Unpresented	Unpresented formulae	0.9411764705882353	0.11764705882352941
1458	CC(C(=O)O)c1ccc(cc1)c2cccc(C=C)c2	173405	CHEMBL432782	C17H16O2	Unpresented	Unpresented formulae	0.9411764705882353	0.11764705882352941
1459	CC#CC(Cc1ccc(O)cc1)c2ccc(O)cc2	223508	CHEMBL136039	C17H16O2	Unpresented	Unpresented formulae	0.9411764705882353	0.11764705882352941
1460	COc1ccc(cc1)C(=O)\C=C\c2ccc(C)cc2	230421	CHEMBL140711	C17H16O2	Unpresented	Unpresented formulae	0.9411764705882353	0.11764705882352941
1461	Oc1ccc2C3CC(Cc2c1)c4ccc(O)cc4C3	231716	CHEMBL140496	C17H16O2	Unpresented	Unpresented formulae	0.9411764705882353	0.11764705882352941
1462	Oc1ccc2CC3CC(Cc4ccc(O)cc34)c2c1	231895	CHEMBL141688	C17H16O2	Unpresented	Unpresented formulae	0.9411764705882353	0.11764705882352941
1463	O=C(C1CC1)c2ccc(OCc3ccccc3)cc2	331272	CHEMBL199117	C17H16O2	Unpresented	Unpresented formulae	0.9411764705882353	0.11764705882352941
1464	Oc1ccc(\C=C\C(C=C)c2ccc(O)cc2)cc1	335764	CHEMBL198245	C17H16O2	Unpresented	Unpresented formulae	0.9411764705882353	0.11764705882352941
1465	Oc1ccc(\C=C\[C@@H](C=C)c2ccc(O)cc2)cc1	335765	CHEMBL199799	C17H16O2	Unpresented	Unpresented formulae	0.9411764705882353	0.11764705882352941
1466	Oc1ccc(\C=C\[C@H](C=C)c2ccc(O)cc2)cc1	335768	CHEMBL371547	C17H16O2	Unpresented	Unpresented formulae	0.9411764705882353	0.11764705882352941
1467	Cc1c(O)ccc2c1CCc3cc(O)cc(C=C)c23	341653	CHEMBL205119	C17H16O2	Unpresented	Unpresented formulae	0.9411764705882353	0.11764705882352941
1468	Oc1ccc(cc1)C(=C2CCC2)c3ccc(O)cc3	343065	CHEMBL206026	C17H16O2	Unpresented	Unpresented formulae	0.9411764705882353	0.11764705882352941
1469	OC(CC(=O)\C=C\c1ccccc1)c2ccccc2	344458	CHEMBL205734	C17H16O2	Unpresented	Unpresented formulae	0.9411764705882353	0.11764705882352941
1470	CC(C(=O)O)c1cccc(c1)C(=C)c2ccccc2	388040	CHEMBL244571	C17H16O2	Unpresented	Unpresented formulae	0.9411764705882353	0.11764705882352941
1471	COC(=O)C1=C(CCC1)c2ccc3ccccc3c2	392102	CHEMBL396082	C17H16O2	Unpresented	Unpresented formulae	0.9411764705882353	0.11764705882352941
1472	CC1(C)Oc2ccc(Oc3ccccc3)cc2C=C1	406559	CHEMBL239265	C17H16O2	Unpresented	Unpresented formulae	0.9411764705882353	0.11764705882352941
1473	CC(C)(Oc1ccc(Oc2ccccc2)cc1)C#C	406597	CHEMBL241564	C17H16O2	Unpresented	Unpresented formulae	0.9411764705882353	0.11764705882352941
1474	COc1ccc(\C=C\C(=O)c2ccc(C)cc2)cc1	409136	CHEMBL240660	C17H16O2	Unpresented	Unpresented formulae	0.9411764705882353	0.11764705882352941
1475	COc1ccc(cc1)c2ccc3C(=O)CCCc3c2	432676	CHEMBL261844	C17H16O2	Unpresented	Unpresented formulae	0.9411764705882353	0.11764705882352941
1476	CCc1cc(ccc1O)c2ccc3C(=O)CCc3c2	432709	CHEMBL259000	C17H16O2	Unpresented	Unpresented formulae	0.9411764705882353	0.11764705882352941
1477	Oc1ccc(\C=C/[C@@H](C=C)c2ccc(O)cc2)cc1	444198	CHEMBL451713	C17H16O2	Unpresented	Unpresented formulae	0.9411764705882353	0.11764705882352941
1478	O=C(OCCc1ccccc1)\C=C\c2ccccc2	469540	CHEMBL493921	C17H16O2	Unpresented	Unpresented formulae	0.9411764705882353	0.11764705882352941
1479	C=CC[C@@H](OC(=O)C=C)c1cccc2ccccc12	473125	CHEMBL482343	C17H16O2	Unpresented	Unpresented formulae	0.9411764705882353	0.11764705882352941
1480	O=C(CC(=O)Cc1ccccc1)Cc2ccccc2	507865	CHEMBL503023	C17H16O2	Unpresented	Unpresented formulae	0.9411764705882353	0.11764705882352941
1481	Cc1ccc(cc1)[C@H]2O[C@@H]2C(=O)c3ccc(C)cc3	593568	CHEMBL593208	C17H16O2	Unpresented	Unpresented formulae	0.9411764705882353	0.11764705882352941
1482	Cc1ccc(cc1)C2CC(=O)c3ccc(C)cc3O2	601331	CHEMBL600597	C17H16O2	Unpresented	Unpresented formulae	0.9411764705882353	0.11764705882352941
1483	Cc1ccc(cc1)[C@H]2CC(=O)c3ccc(C)cc3O2	601853	CHEMBL598321	C17H16O2	Unpresented	Unpresented formulae	0.9411764705882353	0.11764705882352941
1484	Cc1ccc(cc1)[C@@H]2CC(=O)c3ccc(C)cc3O2	601854	CHEMBL600384	C17H16O2	Unpresented	Unpresented formulae	0.9411764705882353	0.11764705882352941
1485	COc1ccc(cc1)c2ccc(cc2)C(=O)C3CC3	766502	CHEMBL1342618	C17H16O2	Unpresented	Unpresented formulae	0.9411764705882353	0.11764705882352941
1486	Cc1ccc2C(CC(=O)Oc2c1C)c3ccccc3	827882	CHEMBL1403998	C17H16O2	Unpresented	Unpresented formulae	0.9411764705882353	0.11764705882352941
1487	COc1ccc2C(CCC(=O)c2c1)c3ccccc3	883972	CHEMBL1460088	C17H16O2	Unpresented	Unpresented formulae	0.9411764705882353	0.11764705882352941
1488	CC(=O)c1ccc(Cc2ccc(cc2)C(=O)C)cc1	991729	CHEMBL1567845	C17H16O2	Unpresented	Unpresented formulae	0.9411764705882353	0.11764705882352941
1489	COc1ccc2cc(ccc2c1)C3=CC(=O)CCC3	1091751	CHEMBL1711020	C17H16O2	Unpresented	Unpresented formulae	0.9411764705882353	0.11764705882352941
1490	Cc1cc(C)c(C)c(c1)C(=O)C(=O)c2ccccc2	1240615	CHEMBL1900044	C17H16O2	Unpresented	Unpresented formulae	0.9411764705882353	0.11764705882352941
1491	OC(C#CCOCc1ccccc1)c2ccccc2	1270059	CHEMBL1929086	C17H16O2	Unpresented	Unpresented formulae	0.9411764705882353	0.11764705882352941
1492	OC1C[C@H]2C=Cc3ccccc3[C@]24CC1C(=O)C=C4	1287194	CHEMBL1965903	C17H16O2	Unpresented	Unpresented formulae	0.9411764705882353	0.11764705882352941
1493	Cc1ccc(C(=O)\C=C\c2ccccc2O)c(C)c1	1292963	CHEMBL1971672	C17H16O2	Unpresented	Unpresented formulae	0.9411764705882353	0.11764705882352941
1494	COc1cccc2C(=O)Cc3ccccc3CCc12	1293883	CHEMBL1972592	C17H16O2	Unpresented	Unpresented formulae	0.9411764705882353	0.11764705882352941
1495	COc1ccc2CCc3ccccc3CC(=O)c2c1	1294958	CHEMBL1973667	C17H16O2	Unpresented	Unpresented formulae	0.9411764705882353	0.11764705882352941
1496	O=C1C2CC=CCC2C(=O)C13CCc4ccccc34	1297365	CHEMBL1976074	C17H16O2	Unpresented	Unpresented formulae	0.9411764705882353	0.11764705882352941
1497	OC(=O)c1ccccc1CC2Cc3ccccc3C2	1298725	CHEMBL1977434	C17H16O2	Unpresented	Unpresented formulae	0.9411764705882353	0.11764705882352941
1498	C=CC1(OCCO1)c2ccc(cc2)c3ccccc3	1313273	CHEMBL1991982	C17H16O2	Unpresented	Unpresented formulae	0.9411764705882353	0.11764705882352941
1499	O=C1C[C@@H](O[C@H](C1)c2ccccc2)c3ccccc3	1317770	CHEMBL1996479	C17H16O2	Unpresented	Unpresented formulae	0.9411764705882353	0.11764705882352941
1500	OC(=O)C1(Cc2ccccc2)Cc3ccccc3C1	1326266	CHEMBL2004975	C17H16O2	Unpresented	Unpresented formulae	0.9411764705882353	0.11764705882352941
1501	O=C1C[C@H](O[C@H](C1)c2ccccc2)c3ccccc3	1326392	CHEMBL2005101	C17H16O2	Unpresented	Unpresented formulae	0.9411764705882353	0.11764705882352941
1502	Oc1ccc(\C=C\C(C=C)c2cccc(O)c2)cc1	1341552	CHEMBL2029507	C17H16O2	Unpresented	Unpresented formulae	0.9411764705882353	0.11764705882352941
1503	CC(C)C1C(=C)C(=O)Oc2ccc3ccccc3c12	1354918	CHEMBL2059149	C17H16O2	Unpresented	Unpresented formulae	0.9411764705882353	0.11764705882352941
1504	O=C(OCCc1ccccc1)\C=C/c2ccccc2	1476135	CHEMBL2252207	C17H16O2	Unpresented	Unpresented formulae	0.9411764705882353	0.11764705882352941
1505	COc1ccc(C)cc1C(=O)\C=C\c2ccccc2	1582000	CHEMBL2429869	C17H16O2	Unpresented	Unpresented formulae	0.9411764705882353	0.11764705882352941
1506	O=C(OCCc1ccccc1)C=Cc2ccccc2	1674185	CHEMBL3184894	C17H16O2	Unpresented	Unpresented formulae	0.9411764705882353	0.11764705882352941
1507	CCOc1ccc(\C=C\C(=O)c2ccccc2)cc1	1687830	CHEMBL3198539	C17H16O2	Unpresented	Unpresented formulae	0.9411764705882353	0.11764705882352941
1508	OC(=O)CC1CC(c2ccccc2)c3ccccc13	1744579	CHEMBL3251910	C17H16O2	Unpresented	Unpresented formulae	0.9411764705882353	0.11764705882352941
1509	O=C1CCCc2cc(OCc3ccccc3)ccc12	1758827	CHEMBL3288291	C17H16O2	Unpresented	Unpresented formulae	0.9411764705882353	0.11764705882352941
1510	CCC(c1oc(C)cc1)c2oc(C)cc2	1761158	CHEMBL3290599	C13H16O2	Unpresented	Unpresented formulae	1.2307692307692308	0.15384615384615385
1511	CC1=C\C(=C/C=C)\C(=O)C(C)(O)C12CC2	3847	CHEMBL8039	C13H16O2	Unpresented	Unpresented formulae	1.2307692307692308	0.15384615384615385
1512	CCCCC(=O)c1ccc2OCCc2c1	14643	CHEMBL14626	C13H16O2	Unpresented	Unpresented formulae	1.2307692307692308	0.15384615384615385
1513	CC(=C)C[C@H](CC(=O)O)c1ccccc1	18823	CHEMBL16758	C13H16O2	Unpresented	Unpresented formulae	1.2307692307692308	0.15384615384615385
1514	CC(C)C1=CC2=C(CCCC2)C(=O)C1=O	69595	CHEMBL45680	C13H16O2	Unpresented	Unpresented formulae	1.2307692307692308	0.15384615384615385
1515	CCCCCC#CC1=CC(=O)OC(=C1)C	193535	CHEMBL117568	C13H16O2	Unpresented	Unpresented formulae	1.2307692307692308	0.15384615384615385
1516	CC1C(O)C(=COC1c2ccccc2)C	198141	CHEMBL120791	C13H16O2	Unpresented	Unpresented formulae	1.2307692307692308	0.15384615384615385
1517	CC(C(=O)O)c1ccc(C=C(C)C)cc1	387996	CHEMBL230013	C13H16O2	Unpresented	Unpresented formulae	1.2307692307692308	0.15384615384615385
1518	CC(C(=O)O)c1ccc(CC2CC2)cc1	388000	CHEMBL244350	C13H16O2	Unpresented	Unpresented formulae	1.2307692307692308	0.15384615384615385
1519	CCCCCC1OC(=O)c2ccccc12	416798	CHEMBL401201	C13H16O2	Unpresented	Unpresented formulae	1.2307692307692308	0.15384615384615385
1520	CC(C)CCC1OC(=O)c2ccccc12	416799	CHEMBL249589	C13H16O2	Unpresented	Unpresented formulae	1.2307692307692308	0.15384615384615385
1521	CCCCC[C@@H]1OC(=O)c2ccccc12	416817	CHEMBL250206	C13H16O2	Unpresented	Unpresented formulae	1.2307692307692308	0.15384615384615385
1522	CC(C)CC[C@@H]1OC(=O)c2ccccc12	416818	CHEMBL399025	C13H16O2	Unpresented	Unpresented formulae	1.2307692307692308	0.15384615384615385
1523	CCCCC[C@H]1OC(=O)c2ccccc12	416827	CHEMBL399990	C13H16O2	Unpresented	Unpresented formulae	1.2307692307692308	0.15384615384615385
1524	CC(C)CC[C@H]1OC(=O)c2ccccc12	416828	CHEMBL250015	C13H16O2	Unpresented	Unpresented formulae	1.2307692307692308	0.15384615384615385
1525	COc1cc(\C=C\C)ccc1OCC=C	443333	CHEMBL449264	C13H16O2	Unpresented	Unpresented formulae	1.2307692307692308	0.15384615384615385
1526	COc1cc2C(C)CCC(=O)c2cc1C	468544	CHEMBL480984	C13H16O2	Unpresented	Unpresented formulae	1.2307692307692308	0.15384615384615385
1527	CC(=CCc1cc(ccc1O)C(=O)C)C	485101	CHEMBL500601	C13H16O2	Unpresented	Unpresented formulae	1.2307692307692308	0.15384615384615385
1528	Cc1ccc(C2CCCC=C2)c(O)c1O	646455	CHEMBL1163361	C13H16O2	Unpresented	Unpresented formulae	1.2307692307692308	0.15384615384615385
1529	Cc1cc(O)c(O)c(c1)C2CCCC=C2	646456	CHEMBL1164694	C13H16O2	Unpresented	Unpresented formulae	1.2307692307692308	0.15384615384615385
1530	Cc1cc(O)c(O)cc1C2CCCC=C2	646457	CHEMBL1164695	C13H16O2	Unpresented	Unpresented formulae	1.2307692307692308	0.15384615384615385
1531	Cc1c(O)ccc(C2CCCC=C2)c1O	646656	CHEMBL1163395	C13H16O2	Unpresented	Unpresented formulae	1.2307692307692308	0.15384615384615385
1532	Cc1cc(O)c(C2CCCC=C2)c(O)c1	646657	CHEMBL1165419	C13H16O2	Unpresented	Unpresented formulae	1.2307692307692308	0.15384615384615385
1533	Cc1cc(O)c2C3CCCCC3Oc2c1	646658	CHEMBL1165312	C13H16O2	Unpresented	Unpresented formulae	1.2307692307692308	0.15384615384615385
1534	O=C1OCC1CCCCc2ccccc2	686183	CHEMBL1214331	C13H16O2	Unpresented	Unpresented formulae	1.2307692307692308	0.15384615384615385
1535	Cc1ccc2c(OC(=O)CC2(C)C)c1C	728166	CHEMBL1304282	C13H16O2	Unpresented	Unpresented formulae	1.2307692307692308	0.15384615384615385
1536	COc1ccccc1\C=C\C(O)C(=C)C	779351	CHEMBL1355467	C13H16O2	Unpresented	Unpresented formulae	1.2307692307692308	0.15384615384615385
1537	Oc1ccc(cc1O)C2C[C@H]3CC[C@@H]2C3	825226	CHEMBL1401342	C13H16O2	Unpresented	Unpresented formulae	1.2307692307692308	0.15384615384615385
1538	COc1ccc(\C=C\C(O)C(=C)C)cc1	939236	CHEMBL1515352	C13H16O2	Unpresented	Unpresented formulae	1.2307692307692308	0.15384615384615385
1539	COc1cccc(\C=C\C(O)C(=C)C)c1	1026516	CHEMBL1602632	C13H16O2	Unpresented	Unpresented formulae	1.2307692307692308	0.15384615384615385
1540	COc1ccccc1C=CC(O)C(=C)C	1083584	CHEMBL1702853	C13H16O2	Unpresented	Unpresented formulae	1.2307692307692308	0.15384615384615385
1541	CCCCCC(=O)C(=O)c1ccccc1	1167890	CHEMBL1812863	C13H16O2	Unpresented	Unpresented formulae	1.2307692307692308	0.15384615384615385
1542	CC(O)c1ccc2OC(C)(C)C=Cc2c1	1174193	CHEMBL1824096	C13H16O2	Unpresented	Unpresented formulae	1.2307692307692308	0.15384615384615385
1543	COc1ccc(C2=CCCC2)c(OC)c1	1236655	CHEMBL1896084	C13H16O2	Unpresented	Unpresented formulae	1.2307692307692308	0.15384615384615385
1544	CCCCOC(=O)\C=C\c1ccccc1	1250649	CHEMBL1911049	C13H16O2	Unpresented	Unpresented formulae	1.2307692307692308	0.15384615384615385
1545	CC(=C)CC(C(=O)O)c1ccc(C)cc1	1285687	CHEMBL1964396	C13H16O2	Unpresented	Unpresented formulae	1.2307692307692308	0.15384615384615385
1546	C=CC[C@@]12CCC(=O)C=C1CCCC2=O	1287480	CHEMBL1966189	C13H16O2	Unpresented	Unpresented formulae	1.2307692307692308	0.15384615384615385
1547	COC(=O)CCc1ccc2CCCc2c1	1287688	CHEMBL1966397	C13H16O2	Unpresented	Unpresented formulae	1.2307692307692308	0.15384615384615385
1548	C[C@]12CCC(=O)C=C1CCC[C@@]2(O)C#C	1310788	CHEMBL1989497	C13H16O2	Unpresented	Unpresented formulae	1.2307692307692308	0.15384615384615385
1549	COc1ccc(\C=C\C(=O)C(C)C)cc1	1320961	CHEMBL1999670	C13H16O2	Unpresented	Unpresented formulae	1.2307692307692308	0.15384615384615385
1550	COC(=O)C1(C)CCCc2ccccc12	1347829	CHEMBL2041408	C13H16O2	Unpresented	Unpresented formulae	1.2307692307692308	0.15384615384615385
1551	CC1(C)Oc2ccc(CCO)cc2C=C1	1463635	CHEMBL2229476	C13H16O2	Unpresented	Unpresented formulae	1.2307692307692308	0.15384615384615385
1552	COC(=O)\C=C\c1ccc(cc1)C(C)C	1476031	CHEMBL2252104	C13H16O2	Unpresented	Unpresented formulae	1.2307692307692308	0.15384615384615385
1553	CCC(C)OC(=O)\C=C\c1ccccc1	1476035	CHEMBL2252108	C13H16O2	Unpresented	Unpresented formulae	1.2307692307692308	0.15384615384615385
1554	COc1cc(CC=C)ccc1OCC=C	1488268	CHEMBL2270960	C13H16O2	Unpresented	Unpresented formulae	1.2307692307692308	0.15384615384615385
1555	COc1ccc(OCC=C)c(CC=C)c1	1488282	CHEMBL2270974	C13H16O2	Unpresented	Unpresented formulae	1.2307692307692308	0.15384615384615385
1556	CC(C)[C@H]1Cc2cc(ccc2O1)C(=O)C	1488453	CHEMBL2271143	C13H16O2	Unpresented	Unpresented formulae	1.2307692307692308	0.15384615384615385
1557	COc1cccc(CC=C)c1OCC=C	1488497	CHEMBL2271187	C13H16O2	Unpresented	Unpresented formulae	1.2307692307692308	0.15384615384615385
1558	CC(C)COC(=O)\C=C\c1ccccc1	1493021	CHEMBL2286136	C13H16O2	Unpresented	Unpresented formulae	1.2307692307692308	0.15384615384615385
1559	CC\C=C/CCOC(=O)c1ccccc1	1672142	CHEMBL3182851	C13H16O2	Unpresented	Unpresented formulae	1.2307692307692308	0.15384615384615385
1560	CC(C)C(=O)OCC=Cc1ccccc1	1672666	CHEMBL3183375	C13H16O2	Unpresented	Unpresented formulae	1.2307692307692308	0.15384615384615385
1561	CC(C)COC(=O)C=Cc1ccccc1	1677361	CHEMBL3188070	C13H16O2	Unpresented	Unpresented formulae	1.2307692307692308	0.15384615384615385
1562	CCC1Cc2ccc(CC(=O)O)cc2C1	1755343	CHEMBL3277292	C13H16O2	Unpresented	Unpresented formulae	1.2307692307692308	0.15384615384615385
1563	[Na+].CC(C(=O)[O-])c1ccc2CC(C)Cc2c1	1755345	CHEMBL3277294	C13H16O2	Unpresented	Unpresented formulae	1.2307692307692308	0.15384615384615385
1564	CC1(C)OC(C)(C2OC12)c3ccccc3	1756322	CHEMBL3278261	C13H16O2	Unpresented	Unpresented formulae	1.2307692307692308	0.15384615384615385
1565	CC(C(=O)O)c1ccc2CC(C)Cc2c1	1769043	CHEMBL3307072	C13H16O2	Unpresented	Unpresented formulae	1.2307692307692308	0.15384615384615385
1566	CCCCC(c1oc(C)cc1)c2oc(C)cc2	1761159	CHEMBL3290600	C15H20O2	CHA-GL	Coal	1.3333333333333333	0.13333333333333333
1567	CC(C)CC(c1oc(C)cc1)c2oc(C)cc2	1761161	CHEMBL3290602	C15H20O2	CHA-GL	Coal	1.3333333333333333	0.13333333333333333
1568	CC1=C[C@@H]2CC(C)(C)[C@H]1C[C@H](O)c3ccoc23	1529476	CHEMBL2347646	C15H20O2	CHA-GL	Coal	1.3333333333333333	0.13333333333333333
1569	CC1CCCC2(C)CC3OC(=O)C(=C)C3C=C12	3923	CHEMBL8831	C15H20O2	CHA-GL	Coal	1.3333333333333333	0.13333333333333333
1570	CC12CCCC(=C)C1CC3C(C2)OC(=O)C3=C	3952	CHEMBL273254	C15H20O2	CHA-GL	Coal	1.3333333333333333	0.13333333333333333
1571	COc1ccc2C3CC[C@H](O)CC3CCc2c1	78604	CHEMBL50536	C15H20O2	CHA-GL	Coal	1.3333333333333333	0.13333333333333333
1572	Cc1c(O)ccc2C3CCC(O)C3(C)CCc12	79195	CHEMBL298155	C15H20O2	CHA-GL	Coal	1.3333333333333333	0.13333333333333333
1573	CC1=C2C=CC3(C)C(O)CCC3C2CCC1=O	79322	CHEMBL52690	C15H20O2	CHA-GL	Coal	1.3333333333333333	0.13333333333333333
1574	CCC1(CC)CCc2cc(OC)ccc2C1=O	106126	CHEMBL309124	C15H20O2	CHA-GL	Coal	1.3333333333333333	0.13333333333333333
1575	CC(C(=O)O)c1ccc(CC2CCCC2)cc1	107324	CHEMBL68346	C15H20O2	CHA-GL	Coal	1.3333333333333333	0.13333333333333333
1576	C\C\1=C/CC\C(=C\[C@H]2OC(=O)C(=C)[C@@H]2CC1)\C	144362	CHEMBL86416	C15H20O2	CHA-GL	Coal	1.3333333333333333	0.13333333333333333
1577	C[C@]12CCCC(=C)[C@@H]1C[C@H]3[C@@H](C2)OC(=O)C3=C	225864	CHEMBL137803	C15H20O2	CHA-GL	Coal	1.3333333333333333	0.13333333333333333
1578	C[C@H]1CCC[C@]2(C)C[C@H]3OC(=O)C(=C)[C@H]3C=C12	225907	CHEMBL136356	C15H20O2	CHA-GL	Coal	1.3333333333333333	0.13333333333333333
1579	C[C@H]1C=CC=C2CC[C@H](C[C@]12C)C(=C)C(=O)O	315336	CHEMBL189363	C15H20O2	CHA-GL	Coal	1.3333333333333333	0.13333333333333333
1580	C\C\1=C\CC\C(=C/[C@H]2OC(=O)C(=C)[C@@H]2CC1)\C	316979	CHEMBL190377	C15H20O2	CHA-GL	Coal	1.3333333333333333	0.13333333333333333
1581	CC(=C)[C@@H]1[C@H]2OC(=O)C(=C)[C@@H]2CC[C@@]1(C)C=C	343167	CHEMBL205002	C15H20O2	CHA-GL	Coal	1.3333333333333333	0.13333333333333333
1582	CC(C)CC(O)CC(=O)\C=C/c1ccccc1	344459	CHEMBL205265	C15H20O2	CHA-GL	Coal	1.3333333333333333	0.13333333333333333
1583	CC1=CCC[C@@]2(C)CC[C@H]3[C@@H](OC(=O)C3=C)[C@H]12	367326	CHEMBL218788	C15H20O2	CHA-GL	Coal	1.3333333333333333	0.13333333333333333
1584	CC1(C)CCC[C@@]2(C)[C@H]1C=CC3=C2COC3=O	367888	CHEMBL385842	C15H20O2	CHA-GL	Coal	1.3333333333333333	0.13333333333333333
1585	CC(C(=O)O)c1ccc(cc1)C2CCCCC2	387998	CHEMBL244138	C15H20O2	CHA-GL	Coal	1.3333333333333333	0.13333333333333333
1586	CCCCCCc1ccccc1OC(=O)C=C	403215	CHEMBL237456	C15H20O2	CHA-GL	Coal	1.3333333333333333	0.13333333333333333
1587	CCCCCCc1ccc(cc1)C(=O)C2CO2	403246	CHEMBL236543	C15H20O2	CHA-GL	Coal	1.3333333333333333	0.13333333333333333
1588	CCCCCCCC1OC(=O)c2ccccc12	416801	CHEMBL249591	C15H20O2	CHA-GL	Coal	1.3333333333333333	0.13333333333333333
1589	CCCCCCC[C@@H]1OC(=O)c2ccccc12	416821	CHEMBL250334	C15H20O2	CHA-GL	Coal	1.3333333333333333	0.13333333333333333
1590	CCCCCCC[C@H]1OC(=O)c2ccccc12	416831	CHEMBL249421	C15H20O2	CHA-GL	Coal	1.3333333333333333	0.13333333333333333
1591	C[C@H]1[C@@H]2CCC(=C)[C@@H]3CC=C(C)[C@@H]3[C@H]2OC1=O	442932	CHEMBL508034	C15H20O2	CHA-GL	Coal	1.3333333333333333	0.13333333333333333
1592	C[C@H]1[C@@H]2CCC(=C)[C@@H]3CCC(=C)[C@@H]3[C@H]2OC1=O	442933	CHEMBL453274	C15H20O2	CHA-GL	Coal	1.3333333333333333	0.13333333333333333
1593	COc1cc(\C=C\C)ccc1OCC=C(C)C	443332	CHEMBL451017	C15H20O2	CHA-GL	Coal	1.3333333333333333	0.13333333333333333
1594	CC1=C2C[C@H]3C(=C)CCC[C@]3(C)C[C@@H]2OC1=O	443917	CHEMBL485805	C15H20O2	CHA-GL	Coal	1.3333333333333333	0.13333333333333333
1595	C[C@@H]1C[C@@H]2OC(=O)C(=C2CC3=C(C)CC[C@@H]13)C	444011	CHEMBL454063	C15H20O2	CHA-GL	Coal	1.3333333333333333	0.13333333333333333
1596	C[C@H]1CC(=O)C=C2CC[C@H](C(=O)C(=C)C)[C@]12C	444287	CHEMBL462804	C15H20O2	CHA-GL	Coal	1.3333333333333333	0.13333333333333333
1597	C\C\1=C/CC2=C(C)C(=O)O[C@H]2C\C(=C\CC1)\C	444757	CHEMBL450885	C15H20O2	CHA-GL	Coal	1.3333333333333333	0.13333333333333333
1598	CC(=C)[C@@H]1CC2=C(C)C(=O)O[C@H]2C[C@@]1(C)C=C	444758	CHEMBL513373	C15H20O2	CHA-GL	Coal	1.3333333333333333	0.13333333333333333
1599	CC1=CCC[C@]2(C)CC[C@H](C=C12)C(=C)C(=O)O	445232	CHEMBL452766	C15H20O2	CHA-GL	Coal	1.3333333333333333	0.13333333333333333
1600	CC(C)c1cc(cc2c1CCC2(C)O)C(=O)C	445603	CHEMBL470669	C15H20O2	CHA-GL	Coal	1.3333333333333333	0.13333333333333333
1601	CCCC\C=C\C#CC#CCCCCC(=O)O	462499	CHEMBL448670	C15H20O2	CHA-GL	Coal	1.3333333333333333	0.13333333333333333
1602	CC(=C)[C@H]1[C@@H]2OC(=O)C(=C2CC[C@]1(C)C=C)C	462811	CHEMBL449553	C15H20O2	CHA-GL	Coal	1.3333333333333333	0.13333333333333333
1603	CC1=C2CC(C)(C)C=C2C(=O)[C@](C)(O)C13CC3	463130	CHEMBL509733	C15H20O2	CHA-GL	Coal	1.3333333333333333	0.13333333333333333
1604	CC(C)[C@@H]1[C@@H]2[C@H]3CC=C(C=O)C2C3(C)CC1=O	465128	CHEMBL465495	C15H20O2	CHA-GL	Coal	1.3333333333333333	0.13333333333333333
1605	CC(C)[C@H]1[C@@H]2[C@H]3CC=C(C=O)C2C3(C)CC1=O	465129	CHEMBL508984	C15H20O2	CHA-GL	Coal	1.3333333333333333	0.13333333333333333
1606	CC(=O)CC(O)C#CC#CCCCCCC=C	465561	CHEMBL443341	C15H20O2	CHA-GL	Coal	1.3333333333333333	0.13333333333333333
1607	CC1(C)C[C@H]2C=C(C=O)[C@@]3(C[C@]3(C)[C@H]2C1)C=O	481119	CHEMBL518292	C15H20O2	CHA-GL	Coal	1.3333333333333333	0.13333333333333333
1608	C[C@H]1C=C(C=O)C(=C[C@@H]2CC(C)(C)C[C@H]12)C=O	481120	CHEMBL479316	C15H20O2	CHA-GL	Coal	1.3333333333333333	0.13333333333333333
1609	Cc1ccc2c3c1COC[C@@]3(C)[C@H](O)C2(C)C	482157	CHEMBL447704	C15H20O2	CHA-GL	Coal	1.3333333333333333	0.13333333333333333
1610	CC1(C)C[C@@H]2C[C@@]34O[C@@H]3C(=O)C(=C)[C@@]4(C)[C@@H]2C1	482912	CHEMBL447608	C15H20O2	CHA-GL	Coal	1.3333333333333333	0.13333333333333333
1611	CC1(C)C[C@H]2C[C@@]2(C)C3=CC(=O)[C@@]4(C)O[C@@]34C1	482958	CHEMBL476924	C15H20O2	CHA-GL	Coal	1.3333333333333333	0.13333333333333333
1612	CC1(C)C[C@H]2C[C@@]2(C)C3=CC(=O)[C@@](C)(O)C3=C1	482961	CHEMBL516569	C15H20O2	CHA-GL	Coal	1.3333333333333333	0.13333333333333333
1613	CC1=C2CC(C)(C)C[C@H]3C[C@@]3(C)C2=CC(=O)O1	482962	CHEMBL526380	C15H20O2	CHA-GL	Coal	1.3333333333333333	0.13333333333333333
1614	CC(C)C1CCC(C)C2=C1C=C(C)C(=O)C2=O	492547	CHEMBL449890	C15H20O2	CHA-GL	Coal	1.3333333333333333	0.13333333333333333
1615	CC1=C[C@@H]2C[C@]3(C=COC3=O)C(C)(C)[C@@H]2CC1	502987	CHEMBL497704	C15H20O2	CHA-GL	Coal	1.3333333333333333	0.13333333333333333
1616	Cc1ccc(cc1O)[C@]2(C)CC[C@@](C)(O)C2=C	503099	CHEMBL513603	C15H20O2	CHA-GL	Coal	1.3333333333333333	0.13333333333333333
1617	Cc1ccc(c(O)c1)[C@]2(C)CC[C@@](C)(O)C2=C	503120	CHEMBL463473	C15H20O2	CHA-GL	Coal	1.3333333333333333	0.13333333333333333
1618	C[C@@H]1CC=C2C(=C1C=O)[C@](C)(CC2(C)C)C=O	505425	CHEMBL479146	C15H20O2	CHA-GL	Coal	1.3333333333333333	0.13333333333333333
1619	C[C@H]1CC(=O)C=C2[C@H]3O[C@H]3[C@H]4[C@H](C4(C)C)[C@]12C	513606	CHEMBL462091	C15H20O2	CHA-GL	Coal	1.3333333333333333	0.13333333333333333
1620	CC1(C)CCC(C)(C)c2cc(ccc12)C(=O)O	562242	CHEMBL552060	C15H20O2	CHA-GL	Coal	1.3333333333333333	0.13333333333333333
1621	Cc1cc2CC(C)(C)C(=O)c2c(C)c1CCO	572313	CHEMBL567819	C15H20O2	CHA-GL	Coal	1.3333333333333333	0.13333333333333333
1622	CCCCCC\C=C\c1ccc(cc1)C(=O)O	643482	CHEMBL1161943	C15H20O2	CHA-GL	Coal	1.3333333333333333	0.13333333333333333
1623	Cc1cccc(c1)C(=O)C2CCOC(C)(C)C2	763972	CHEMBL1340088	C15H20O2	CHA-GL	Coal	1.3333333333333333	0.13333333333333333
1624	Cc1ccc(cc1)C(=O)C2CCOC(C)(C)C2	829717	CHEMBL1405833	C15H20O2	CHA-GL	Coal	1.3333333333333333	0.13333333333333333
1625	C[C@]12CCCC(=C)[C@@H]1C[C@H]3[C@H](C2)OC(=O)C3=C	834555	CHEMBL1410671	C15H20O2	CHA-GL	Coal	1.3333333333333333	0.13333333333333333
1626	C[C@]12CCCC(=C)[C@@H]1CC3C(C2)OC(=O)C3=C	875784	CHEMBL1451900	C15H20O2	CHA-GL	Coal	1.3333333333333333	0.13333333333333333
1627	CC1CCC[C@]2(C)CC3OC(=O)C(=C)C3C=C12	1016859	CHEMBL1592975	C15H20O2	CHA-GL	Coal	1.3333333333333333	0.13333333333333333
1628	CC(C)[C@@H]1C=CC(=C)[C@]12CCC(=CC2)C(=O)O	1077653	CHEMBL1689208	C15H20O2	CHA-GL	Coal	1.3333333333333333	0.13333333333333333
1629	CC(C)C1=C(CC=C(C)C)C=CC(=O)C(=C1)O	1081622	CHEMBL1700891	C15H20O2	CHA-GL	Coal	1.3333333333333333	0.13333333333333333
1630	C[C@H]1[C@@H](C[C@@H](C(=O)O)C1(C)C)c2ccccc2	1214960	CHEMBL1874389	C15H20O2	CHA-GL	Coal	1.3333333333333333	0.13333333333333333
1631	CC1=CC=C2C(C)(C)CC[C@@H]3OC(=O)[C@H]1[C@]23C	1307675	CHEMBL1986384	C15H20O2	CHA-GL	Coal	1.3333333333333333	0.13333333333333333
1632	CC1(C)C2CCC1C(=O)[C@]3(CCC(=O)C=C3)C2	1312355	CHEMBL1991064	C15H20O2	CHA-GL	Coal	1.3333333333333333	0.13333333333333333
1633	CC1(C)CC2C=C(C=O)C3(CC3(C)C2C1)C=O	1316579	CHEMBL1995288	C15H20O2	CHA-GL	Coal	1.3333333333333333	0.13333333333333333
1634	C=C1C2=C(CCCC2)C(=O)OC13CCCCC3	1318527	CHEMBL1997236	C15H20O2	CHA-GL	Coal	1.3333333333333333	0.13333333333333333
1635	C[C@]12CCCC(=C)C1CC3C(C2)OC(=O)C3=C	1322023	CHEMBL2000732	C15H20O2	CHA-GL	Coal	1.3333333333333333	0.13333333333333333
1636	C[C@@H]1CC[C@H]2C(=C1)C=C[C@H](C)[C@]23CCC(=O)O3	1345592	CHEMBL2036062	C15H20O2	CHA-GL	Coal	1.3333333333333333	0.13333333333333333
1637	C[C@@H]1CC[C@@H]2[C@@H](\C=C\C(=O)O)[C@@H](C)C=CC2=C1	1345595	CHEMBL2036065	C15H20O2	CHA-GL	Coal	1.3333333333333333	0.13333333333333333
1638	C[C@@H]1CC[C@H]2C(=C1)C=C[C@H](C)/C/2=C\CC(=O)O	1345596	CHEMBL2036066	C15H20O2	CHA-GL	Coal	1.3333333333333333	0.13333333333333333
1639	CC(C)C1Cc2ccc(cc2C1)C(C)C(=O)O	1377315	CHEMBL2105045	C15H20O2	CHA-GL	Coal	1.3333333333333333	0.13333333333333333
1640	CCCOc1ccc(OCC=C)c(CC=C)c1	1488280	CHEMBL2270972	C15H20O2	CHA-GL	Coal	1.3333333333333333	0.13333333333333333
1641	CCCOc1cccc(CC=C)c1OCC=C	1488496	CHEMBL2271186	C15H20O2	CHA-GL	Coal	1.3333333333333333	0.13333333333333333
1642	CCCOC(=O)\C=C\c1ccc(cc1)C(C)C	1493023	CHEMBL2286138	C15H20O2	CHA-GL	Coal	1.3333333333333333	0.13333333333333333
1643	CC(C)OC(=O)\C=C\c1ccc(cc1)C(C)C	1493024	CHEMBL2286139	C15H20O2	CHA-GL	Coal	1.3333333333333333	0.13333333333333333
1644	Cc1cc2c(CCCC2(C)C)c(C)c1C(=O)O	1494174	CHEMBL2287278	C15H20O2	CHA-GL	Coal	1.3333333333333333	0.13333333333333333
1645	COc1ccc(C(=O)C)c2CCCC(C)(C)c12	1494200	CHEMBL2285690	C15H20O2	CHA-GL	Coal	1.3333333333333333	0.13333333333333333
1646	COc1cc2CCCC(C)(C)c2cc1C(=O)C	1494205	CHEMBL2287308	C15H20O2	CHA-GL	Coal	1.3333333333333333	0.13333333333333333
1647	CC1=C2C[C@H]3[C@@H](C[C@@]2(C)CCC1)OC(=O)C3=C	1522286	CHEMBL2332655	C15H20O2	CHA-GL	Coal	1.3333333333333333	0.13333333333333333
1648	CC(=C)[C@H]1CC\C(=C\CCC2=C[C@H]1OC2=O)\C	1523187	CHEMBL2333547	C15H20O2	CHA-GL	Coal	1.3333333333333333	0.13333333333333333
1649	C\C\1=C/CCC2=C[C@H](C\C(=C\CC1)\C)OC2=O	1523191	CHEMBL2333551	C15H20O2	CHA-GL	Coal	1.3333333333333333	0.13333333333333333
1650	COc1ccc(cc1OC)C2=CCCCCC2	1536523	CHEMBL2359334	C15H20O2	CHA-GL	Coal	1.3333333333333333	0.13333333333333333
1651	C[C@]12CCCC(=C)[C@@]13C[C@@H](CC2)C(=C)C(=O)O3	1547863	CHEMBL2373412	C15H20O2	CHA-GL	Coal	1.3333333333333333	0.13333333333333333
1652	C[C@@H]1CC(=O)C=C2C(=O)C[C@H](C[C@@]12C)C(=C)C	1569317	CHEMBL2398792	C15H20O2	CHA-GL	Coal	1.3333333333333333	0.13333333333333333
1653	C[C@@H]1CCC(=O)\C(=C/C2=C1CC(C)(C)C2=O)\C	1578116	CHEMBL2419336	C15H20O2	CHA-GL	Coal	1.3333333333333333	0.13333333333333333
1654	CC1=CCCC(=CC2OC(=O)C(=C)C2CC1)C	1682454	CHEMBL3193163	C15H20O2	CHA-GL	Coal	1.3333333333333333	0.13333333333333333
1655	CCC(=O)C(Cc1ccc(C)cc1)C(=O)CC	1750553	CHEMBL3272550	C15H20O2	CHA-GL	Coal	1.3333333333333333	0.13333333333333333
1656	CC(C)[C@@H]1Cc2ccc(cc2C1)[C@H](C)C(=O)O	1755347	CHEMBL3277296	C15H20O2	CHA-GL	Coal	1.3333333333333333	0.13333333333333333
1657	CC(C)\C=C\1/C[C@](O)(CO)c2ccc(C)cc12	1762402	CHEMBL3298068	C15H20O2	CHA-GL	Coal	1.3333333333333333	0.13333333333333333
1658	Cc1oc(cc1)C(CCc2ccccc2)c3oc(C)cc3	1761160	CHEMBL3290601	C19H20O2	CHA-GL	Coal	1.0526315789473684	0.10526315789473684
1659	CCc1oc(cc1)C(c2oc(CC)cc2)c3ccccc3	1761164	CHEMBL3290605	C19H20O2	CHA-GL	Coal	1.0526315789473684	0.10526315789473684
1660	Cc1cc(C)c(CC(O)c2oc3ccccc3c2)c(C)c1	466420	CHEMBL458407	C19H20O2	CHA-GL	Coal	1.0526315789473684	0.10526315789473684
1661	Oc1ccc(cc1)C(=C2CCCCC2)c3ccc(O)cc3	706	CHEMBL6619	C19H20O2	CHA-GL	Coal	1.0526315789473684	0.10526315789473684
1662	CC(C)(C)c1cccc(\C=C\c2ccc(cc2)C(=O)O)c1	11224	CHEMBL12962	C19H20O2	CHA-GL	Coal	1.0526315789473684	0.10526315789473684
1663	CC(C)(C)c1ccc(\C=C\c2ccc(cc2)C(=O)O)cc1	11262	CHEMBL274571	C19H20O2	CHA-GL	Coal	1.0526315789473684	0.10526315789473684
1664	CCC1[C@H]2[C@H](CCc3cc(O)ccc23)c4ccc(O)cc14	30347	CHEMBL23709	C19H20O2	CHA-GL	Coal	1.0526315789473684	0.10526315789473684
1665	Oc1cc2CC(CCc3ccccc3)Oc2cc1CC=C	33348	CHEMBL279934	C19H20O2	CHA-GL	Coal	1.0526315789473684	0.10526315789473684
1666	Oc1ccc2OC(CCc3ccccc3)Cc2c1CC=C	33839	CHEMBL416197	C19H20O2	CHA-GL	Coal	1.0526315789473684	0.10526315789473684
1667	OC(=O)CCCCCC1c2ccccc2c3ccccc13	65311	CHEMBL44193	C19H20O2	CHA-GL	Coal	1.0526315789473684	0.10526315789473684
1668	CC(C)C1=Cc2cc3CCC4CCCc(c34)c2C(=O)C1=O	69532	CHEMBL45270	C19H20O2	CHA-GL	Coal	1.0526315789473684	0.10526315789473684
1669	CCC1C(=C(CC)c2ccc(O)cc12)c3ccc(O)cc3	108449	CHEMBL306878	C19H20O2	CHA-GL	Coal	1.0526315789473684	0.10526315789473684
1670	CC[C@@H]1C(=C(CC)c2ccc(O)cc12)c3ccc(O)cc3	116457	CHEMBL73439	C19H20O2	CHA-GL	Coal	1.0526315789473684	0.10526315789473684
1671	CC[C@H]1C(=C(CC)c2ccc(O)cc12)c3ccc(O)cc3	116784	CHEMBL308113	C19H20O2	CHA-GL	Coal	1.0526315789473684	0.10526315789473684
1672	COc1ccc(cc1CC=C)c2cc(CC=C)ccc2O	142835	CHEMBL89700	C19H20O2	CHA-GL	Coal	1.0526315789473684	0.10526315789473684
1673	COc1ccc(CC=C)cc1c2ccc(O)c(CC=C)c2	142958	CHEMBL90397	C19H20O2	CHA-GL	Coal	1.0526315789473684	0.10526315789473684
1674	C1C[C@@]2(CC[C@@](C1)(OO2)c3ccccc3)c4ccccc4	169043	CHEMBL321754	C19H20O2	CHA-GL	Coal	1.0526315789473684	0.10526315789473684
1675	CCCCc1ccc(\C=C\C(=O)c2ccc(O)cc2)cc1	229599	CHEMBL342230	C19H20O2	CHA-GL	Coal	1.0526315789473684	0.10526315789473684
1676	C[C@H]1C2CC([C@H](C)c3ccc(O)cc23)c4cc(O)ccc14	231751	CHEMBL434422	C19H20O2	CHA-GL	Coal	1.0526315789473684	0.10526315789473684
1677	C[C@H]1C2CC([C@H](C)c3cc(O)ccc23)c4ccc(O)cc14	231906	CHEMBL138202	C19H20O2	CHA-GL	Coal	1.0526315789473684	0.10526315789473684
1678	COc1ccc2C(=O)C(Cc3ccccc3C)CCc2c1	311592	CHEMBL363039	C19H20O2	CHA-GL	Coal	1.0526315789473684	0.10526315789473684
1679	CC(C)C1=CC(=O)c2c3C=CCC(C)(C)c3ccc2C1=O	382962	CHEMBL388964	C19H20O2	CHA-GL	Coal	1.0526315789473684	0.10526315789473684
1680	Oc1ccc(Cc2ccc(O)c(CC=C)c2)cc1CC=C	385385	CHEMBL231491	C19H20O2	CHA-GL	Coal	1.0526315789473684	0.10526315789473684
1681	COC(=O)C1=C(CCCCC1)c2ccc3ccccc3c2	392144	CHEMBL434959	C19H20O2	CHA-GL	Coal	1.0526315789473684	0.10526315789473684
1682	OC(Cc1ccccc1)\C=C\C(=O)CCc2ccccc2	402508	CHEMBL240908	C19H20O2	CHA-GL	Coal	1.0526315789473684	0.10526315789473684
1683	Oc1ccc(O)c(c1)C2(CC3CCC2C3)c4ccccc4	424392	CHEMBL258431	C19H20O2	CHA-GL	Coal	1.0526315789473684	0.10526315789473684
1684	CCc1cc(ccc1OC)c2ccc3C(=O)CCCc3c2	432678	CHEMBL259815	C19H20O2	CHA-GL	Coal	1.0526315789473684	0.10526315789473684
1685	O[C@H](CC(=O)CCc1ccccc1)\C=C\c2ccccc2	445670	CHEMBL470885	C19H20O2	CHA-GL	Coal	1.0526315789473684	0.10526315789473684
1686	CC(=CCc1c(O)cc(\C=C\c2ccccc2)cc1O)C	446683	CHEMBL471087	C19H20O2	CHA-GL	Coal	1.0526315789473684	0.10526315789473684
1687	Oc1ccc(CCC(=O)CC\C=C\c2ccccc2)cc1	448503	CHEMBL461084	C19H20O2	CHA-GL	Coal	1.0526315789473684	0.10526315789473684
1688	Oc1ccc(\C=C\C(=O)CCCCc2ccccc2)cc1	448753	CHEMBL445819	C19H20O2	CHA-GL	Coal	1.0526315789473684	0.10526315789473684
1689	Oc1ccc(CCC(=O)\C=C\CCc2ccccc2)cc1	448754	CHEMBL471566	C19H20O2	CHA-GL	Coal	1.0526315789473684	0.10526315789473684
1690	O=C(CCCc1ccccc1)CC(=O)Cc2ccccc2	507867	CHEMBL447371	C19H20O2	CHA-GL	Coal	1.0526315789473684	0.10526315789473684
1691	O=C(CCc1ccccc1)CC(=O)CCc2ccccc2	507868	CHEMBL487319	C19H20O2	CHA-GL	Coal	1.0526315789473684	0.10526315789473684
1692	COc1ccc(cc1\C=C\C)c2cc(CC=C)ccc2O	563945	CHEMBL549698	C19H20O2	CHA-GL	Coal	1.0526315789473684	0.10526315789473684
1693	CCc1ccc(CC\C(=C/C(=O)O)\c2ccccc2)cc1	564308	CHEMBL550324	C19H20O2	CHA-GL	Coal	1.0526315789473684	0.10526315789473684
1694	COc1ccc(cc1\C=C/C)c2cc(CC=C)ccc2O	567570	CHEMBL557713	C19H20O2	CHA-GL	Coal	1.0526315789473684	0.10526315789473684
1695	CCc1ccc(CC\C(=C\C(=O)O)\c2ccccc2)cc1	567948	CHEMBL558717	C19H20O2	CHA-GL	Coal	1.0526315789473684	0.10526315789473684
1696	Oc1ccc2CCCC\C=C\Cc3ccc(Oc1c2)cc3	600185	CHEMBL597922	C19H20O2	CHA-GL	Coal	1.0526315789473684	0.10526315789473684
1697	CC(C)c1ccc(C)cc1OC(=O)\C=C\c2ccccc2	760007	CHEMBL1336123	C19H20O2	CHA-GL	Coal	1.0526315789473684	0.10526315789473684
1698	CC(C)(C)c1ccccc1OC(=O)C(=C)c2ccccc2	859616	CHEMBL1435732	C19H20O2	CHA-GL	Coal	1.0526315789473684	0.10526315789473684
1699	OC(=O)C1CCC(CC1)c2ccc(cc2)c3ccccc3	1036926	CHEMBL1613042	C19H20O2	CHA-GL	Coal	1.0526315789473684	0.10526315789473684
1700	CCCCOc1ccc(cc1)C(=O)\C=C\c2ccccc2	1077279	CHEMBL1689036	C19H20O2	CHA-GL	Coal	1.0526315789473684	0.10526315789473684
1701	CC(=O)c1ccc(CCCc2ccc(cc2)C(=O)C)cc1	1104913	CHEMBL1724182	C19H20O2	CHA-GL	Coal	1.0526315789473684	0.10526315789473684
1702	Cc1ccc(\C=C\2/CCC3=CC(=O)CCC3(C)C2=O)cc1	1138336	CHEMBL1761057	C19H20O2	CHA-GL	Coal	1.0526315789473684	0.10526315789473684
1703	COc1ccc(CC=C)cc1c2cc(CC=C)ccc2O	1169337	CHEMBL1814295	C19H20O2	CHA-GL	Coal	1.0526315789473684	0.10526315789473684
1704	COc1ccc(cc1)c2ccc(OCC=C)c(CC=C)c2	1175702	CHEMBL1829010	C19H20O2	CHA-GL	Coal	1.0526315789473684	0.10526315789473684
1705	COc1ccc(cc1)c2cc(CC=C)c(O)c(CC=C)c2	1175708	CHEMBL1829016	C19H20O2	CHA-GL	Coal	1.0526315789473684	0.10526315789473684
1706	CC(C)(CC(=O)c1ccccc1)CC(=O)c2ccccc2	1238640	CHEMBL1898069	C19H20O2	CHA-GL	Coal	1.0526315789473684	0.10526315789473684
1707	CC(=O)C(Cc1ccccc1)(Cc2ccccc2)C(=O)C	1238751	CHEMBL1898180	C19H20O2	CHA-GL	Coal	1.0526315789473684	0.10526315789473684
1708	CC(C)(C)C(=O)\C=C\c1ccc(Oc2ccccc2)cc1	1316587	CHEMBL1995296	C19H20O2	CHA-GL	Coal	1.0526315789473684	0.10526315789473684
1709	Cc1ccc(CC2(Cc3ccc(C)cc3C2)C(=O)O)cc1	1316934	CHEMBL1995643	C19H20O2	CHA-GL	Coal	1.0526315789473684	0.10526315789473684
1710	CC(C)(C)C(=O)\C=C\c1cccc(Oc2ccccc2)c1	1324436	CHEMBL2003145	C19H20O2	CHA-GL	Coal	1.0526315789473684	0.10526315789473684
1711	CC(C)(C)c1ccc2OCC(C(=O)c2c1)c3ccccc3	1332237	CHEMBL2011190	C19H20O2	CHA-GL	Coal	1.0526315789473684	0.10526315789473684
1712	COc1ccc(cc1CC=C)c2ccc(O)c(CC=C)c2	1336153	CHEMBL2018419	C19H20O2	CHA-GL	Coal	1.0526315789473684	0.10526315789473684
1713	COc1ccc(cc1CC=C)c2cccc(CC=C)c2O	1336154	CHEMBL2018420	C19H20O2	CHA-GL	Coal	1.0526315789473684	0.10526315789473684
1714	COc1ccc(\C=C\C(C=C)c2ccc(OC)cc2)cc1	1341551	CHEMBL2029506	C19H20O2	CHA-GL	Coal	1.0526315789473684	0.10526315789473684
1715	COc1ccc(\C=C\C(C=C)c2cccc(OC)c2)cc1	1341553	CHEMBL2029508	C19H20O2	CHA-GL	Coal	1.0526315789473684	0.10526315789473684
1716	O[C@H](Cc1ccccc1)\C=C\C(=O)CCc2ccccc2	1343237	CHEMBL2031175	C19H20O2	CHA-GL	Coal	1.0526315789473684	0.10526315789473684
1717	O[C@@H](Cc1ccccc1)\C=C\C(=O)CCc2ccccc2	1343238	CHEMBL2031176	C19H20O2	CHA-GL	Coal	1.0526315789473684	0.10526315789473684
1718	CC(C)\C=C\c1c(O)cc(\C=C\c2ccccc2)cc1O	1464433	CHEMBL2230266	C19H20O2	CHA-GL	Coal	1.0526315789473684	0.10526315789473684
1719	COc1ccccc1C(=O)\C=C\c2c(C)cc(C)cc2C	1731719	CHEMBL3233218	C19H20O2	CHA-GL	Coal	1.0526315789473684	0.10526315789473684
1720	O=C1CCCc2cc(OCCCc3ccccc3)ccc12	1758841	CHEMBL3288305	C19H20O2	CHA-GL	Coal	1.0526315789473684	0.10526315789473684
1721	CCC(CC)C(c1oc(C)cc1)c2oc(C)cc2	1761162	CHEMBL3290603	C16H22O2	Unpresented	Unpresented formulae	1.375	0.125
1722	CC(=O)c1cc(c2OCC(C)(C)c2c1)C(C)(C)C	13008	CHEMBL13728	C16H22O2	Unpresented	Unpresented formulae	1.375	0.125
1723	CCC12C=CC3=C(C)C(=O)CCC3C1CCC2O	79318	CHEMBL51816	C16H22O2	Unpresented	Unpresented formulae	1.375	0.125
1724	O[C@H]1C[C@H]2C[C@@H]1[C@@H]3CC(=C4CCC(=O)CC4)C[C@H]23	235225	CHEMBL142940	C16H22O2	Unpresented	Unpresented formulae	1.375	0.125
1725	O[C@@H]1C[C@H]2C[C@@H]1[C@@H]3CC(=C4CCC(=O)CC4)C[C@H]23	235341	CHEMBL141244	C16H22O2	Unpresented	Unpresented formulae	1.375	0.125
1726	O[C@H]1C[C@@H]2C[C@H]1[C@H]3CC(=C4CCC(=O)CC4)C[C@@H]23	235852	CHEMBL139837	C16H22O2	Unpresented	Unpresented formulae	1.375	0.125
1727	O[C@@H]1C[C@@H]2C[C@H]1[C@H]3CC(=C4CCC(=O)CC4)C[C@@H]23	235989	CHEMBL358594	C16H22O2	Unpresented	Unpresented formulae	1.375	0.125
1728	CCCCCC1(C)Oc2cc(OC)ccc2C=C1	240189	CHEMBL145658	C16H22O2	Unpresented	Unpresented formulae	1.375	0.125
1729	CC(=CCCC1(C)CCc2cc(O)ccc2O1)C	251082	CHEMBL149361	C16H22O2	Unpresented	Unpresented formulae	1.375	0.125
1730	CC(C(=O)O)c1ccc(CC2CCCCC2)cc1	316737	CHEMBL188298	C16H22O2	Unpresented	Unpresented formulae	1.375	0.125
1731	OC(C1CC1)c2ccc(OCC3CCCC3)cc2	331202	CHEMBL373219	C16H22O2	Unpresented	Unpresented formulae	1.375	0.125
1732	CC(C)CC(O)CC(=O)\C=C/c1ccc(C)cc1	344815	CHEMBL205669	C16H22O2	Unpresented	Unpresented formulae	1.375	0.125
1733	CC(=C)[C@@H]1CC2=C(C[C@]1(C)C=C)C(O)C=CC2O	425034	CHEMBL257133	C16H22O2	Unpresented	Unpresented formulae	1.375	0.125
1734	CC(=CCC\C(=C\Cc1cc(O)ccc1O)\C)C	445441	CHEMBL459815	C16H22O2	Unpresented	Unpresented formulae	1.375	0.125
1735	CCCC\C=C/C#CC#CCCCCCC(=O)O	462500	CHEMBL510276	C16H22O2	Unpresented	Unpresented formulae	1.375	0.125
1736	C[C@]12CC[C@@H](C[C@@H]1CC[C@@H]2O)c3ccc(O)cc3	518166	CHEMBL460833	C16H22O2	Unpresented	Unpresented formulae	1.375	0.125
1737	C[C@]12CC[C@H](C[C@@H]1CC[C@@H]2O)c3ccc(O)cc3	518242	CHEMBL512748	C16H22O2	Unpresented	Unpresented formulae	1.375	0.125
1738	CC(=O)c1cc2c(cc1O)C(C)(C)CCC2(C)C	558617	CHEMBL562184	C16H22O2	Unpresented	Unpresented formulae	1.375	0.125
1739	CC(C)(C)c1cc(O)c(O)c(c1)C2CCCC=C2	646458	CHEMBL1165382	C16H22O2	Unpresented	Unpresented formulae	1.375	0.125
1740	CC(C)(C)c1cc(O)c(cc1O)C2CCCC=C2	646522	CHEMBL1165199	C16H22O2	Unpresented	Unpresented formulae	1.375	0.125
1741	CC(C)(C)c1cc(O)cc(C2CCCC=C2)c1O	646524	CHEMBL1165287	C16H22O2	Unpresented	Unpresented formulae	1.375	0.125
1742	CC(C)(C)c1cc2OC3CCCCC3c2cc1O	646525	CHEMBL1165274	C16H22O2	Unpresented	Unpresented formulae	1.375	0.125
1743	CC(C)(C)C1=CC(=O)C(=CC1=O)C2CCCCC2	646588	CHEMBL1165298	C16H22O2	Unpresented	Unpresented formulae	1.375	0.125
1744	COC(=O)[C@H]1C[C@H]([C@H](C)C1(C)C)c2ccccc2	939953	CHEMBL1516069	C16H22O2	Unpresented	Unpresented formulae	1.375	0.125
1745	C[C@]12CC[C@@H](C[C@H]1CC[C@@H]2O)c3ccc(O)cc3	1063051	CHEMBL1650936	C16H22O2	Unpresented	Unpresented formulae	1.375	0.125
1746	C[C@]12CC[C@H](C[C@H]1CC[C@@H]2O)c3ccc(O)cc3	1063352	CHEMBL1651152	C16H22O2	Unpresented	Unpresented formulae	1.375	0.125
1747	COC(=O)[C@@H]1C[C@H]([C@H](C)C1(C)C)c2ccccc2	1103802	CHEMBL1723071	C16H22O2	Unpresented	Unpresented formulae	1.375	0.125
1748	CC(=CCc1cc(O)c(cc1O)C(C)(C)C=C)C	1144949	CHEMBL1773907	C16H22O2	Unpresented	Unpresented formulae	1.375	0.125
1749	O=C1OC(CC23CC4CC(CC(C4)C2)C3)CC=C1	1178100	CHEMBL1833975	C16H22O2	Unpresented	Unpresented formulae	1.375	0.125
1750	CC1(C)CC(=O)C=C(C1)C#CC2(O)CCCCC2	1223695	CHEMBL1883124	C16H22O2	Unpresented	Unpresented formulae	1.375	0.125
1751	CC(=O)C1CCC2C(CCC3=CC(=O)CCC23)C1	1243643	CHEMBL1903072	C16H22O2	Unpresented	Unpresented formulae	1.375	0.125
1752	CC12CC(=O)C(CC=C)C1(C)CC(=O)C2CC=C	1315126	CHEMBL1993835	C16H22O2	Unpresented	Unpresented formulae	1.375	0.125
1753	CC12CC(=O)C(CC=C)C1(C)C(CC=C)C(=O)C2	1319052	CHEMBL1997761	C16H22O2	Unpresented	Unpresented formulae	1.375	0.125
1754	C[C@]12CC[C@H](C[C@H]1CC[C@H]2O)c3ccc(O)cc3	1341711	CHEMBL2029664	C16H22O2	Unpresented	Unpresented formulae	1.375	0.125
1755	CC(C(=O)O)c1ccc(cc1)[C@H]2CCCC[C@@H]2C	1379138	CHEMBL2106868	C16H22O2	Unpresented	Unpresented formulae	1.375	0.125
1756	CCCCCC1CC(=O)c2cc(C)cc(C)c2O1	1427442	CHEMBL2164019	C16H22O2	Unpresented	Unpresented formulae	1.375	0.125
1757	COC1=C[C@]2(C)CCC(=CC2=C(C)C1=O)C(C)C	1487238	CHEMBL2269940	C16H22O2	Unpresented	Unpresented formulae	1.375	0.125
1758	CCCCOc1ccc(OCC=C)c(CC=C)c1	1488279	CHEMBL2270971	C16H22O2	Unpresented	Unpresented formulae	1.375	0.125
1759	CCCCOc1cccc(CC=C)c1OCC=C	1488494	CHEMBL2271184	C16H22O2	Unpresented	Unpresented formulae	1.375	0.125
1760	CCCCCCCOC(=O)\C=C\c1ccccc1	1488577	CHEMBL2271266	C16H22O2	Unpresented	Unpresented formulae	1.375	0.125
1761	COC(=O)c1c(C)cc2c(CCCC2(C)C)c1C	1494175	CHEMBL2287279	C16H22O2	Unpresented	Unpresented formulae	1.375	0.125
1762	CC1=C2CC[C@]3(C)[C@@H](O)CC=C3[C@]2(C)CCC1=O	1549138	CHEMBL2374687	C16H22O2	Unpresented	Unpresented formulae	1.375	0.125
1763	OC(\C=C\CCCCCC\C=C\C(O)C#C)C#C	1572808	CHEMBL2408395	C16H22O2	Unpresented	Unpresented formulae	1.375	0.125
1764	COc1ccc2CC[C@H]3C[C@H](O)CC[C@]3(C)c2c1	1591872	CHEMBL3039053	C16H22O2	Unpresented	Unpresented formulae	1.375	0.125
1765	CCOC(=O)\C=C\Cc1ccc(cc1)C(C)(C)C	1607327	CHEMBL3092951	C16H22O2	Unpresented	Unpresented formulae	1.375	0.125
1766	C[C@]12CCC(C[C@H]1CC[C@@H]2O)c3ccc(O)cc3	1626223	CHEMBL3134122	C16H22O2	Unpresented	Unpresented formulae	1.375	0.125
1767	Cc1oc(cc1)C(C2CCCCC2)c3oc(C)cc3	1761163	CHEMBL3290604	C17H22O2	CHA-GL	Coal	1.2941176470588236	0.11764705882352941
1768	CC1(C)COc2ccc(cc12)C(=O)CCCC3CC3	14484	CHEMBL14735	C17H22O2	CHA-GL	Coal	1.2941176470588236	0.11764705882352941
1769	CC1(C)C(CCC1=O)C2CCc3cc(O)ccc3C2	28941	CHEMBL278154	C17H22O2	CHA-GL	Coal	1.2941176470588236	0.11764705882352941
1770	Cc1cccc(C)c1OC23CCCC(CC(=O)C2)C3	71839	CHEMBL45969	C17H22O2	CHA-GL	Coal	1.2941176470588236	0.11764705882352941
1771	CC(=CCCC1=CCc2c(O)cc(C)c(O)c2C1)C	83940	CHEMBL55952	C17H22O2	CHA-GL	Coal	1.2941176470588236	0.11764705882352941
1772	CCC[C@@H](O)\C=C\C=C\C=C\C#CC#CCCCO	232141	CHEMBL140367	C17H22O2	CHA-GL	Coal	1.2941176470588236	0.11764705882352941
1773	CCCC(=O)CC\C=C\C=C\C#CC#CCCCO	232316	CHEMBL342676	C17H22O2	CHA-GL	Coal	1.2941176470588236	0.11764705882352941
1774	CCCCCC(=O)\C=C\C=C\C#CC#CCCCO	232650	CHEMBL137923	C17H22O2	CHA-GL	Coal	1.2941176470588236	0.11764705882352941
1775	COc1ccc2C=CC(C)(CCC=C(C)C)Oc2c1	240160	CHEMBL145805	C17H22O2	CHA-GL	Coal	1.2941176470588236	0.11764705882352941
1776	CC1(CCC2C(CCC3=CC(=O)C=CC23C)C1)C=O	264588	CHEMBL158600	C17H22O2	CHA-GL	Coal	1.2941176470588236	0.11764705882352941
1777	CC1=CC[C@@H]2C[C@H]1[C@@H](OC2(C)C)c3ccc(O)cc3	301018	CHEMBL178734	C17H22O2	CHA-GL	Coal	1.2941176470588236	0.11764705882352941
1778	O=C(C1CC1)c2ccc(OCC3CCCCC3)cc2	331298	CHEMBL371104	C17H22O2	CHA-GL	Coal	1.2941176470588236	0.11764705882352941
1779	COC(=O)C1=C(CCC1)c2ccc(cc2)C(C)(C)C	392104	CHEMBL396083	C17H22O2	CHA-GL	Coal	1.2941176470588236	0.11764705882352941
1780	CCCC(O)\C=C\C=C\C=C\C#CC#CCCCO	444928	CHEMBL453245	C17H22O2	CHA-GL	Coal	1.2941176470588236	0.11764705882352941
1781	OC\C=C\C#CC#C[C@@H](O)\C=C/CCCCCC=C	464627	CHEMBL465856	C17H22O2	CHA-GL	Coal	1.2941176470588236	0.11764705882352941
1782	OC(C=C)C#CC#CC(O)\C=C/CCCCCC=C	464629	CHEMBL464448	C17H22O2	CHA-GL	Coal	1.2941176470588236	0.11764705882352941
1783	CC1OC1C#CC#C[C@@H](O)\C=C/CCCCCC=C	464661	CHEMBL452639	C17H22O2	CHA-GL	Coal	1.2941176470588236	0.11764705882352941
1784	CC(=CCCC1(C)Oc2c(C)cc(O)cc2C=C1)C	482566	CHEMBL450070	C17H22O2	CHA-GL	Coal	1.2941176470588236	0.11764705882352941
1785	CC(=CCC\C(=C\CC1=CC(=O)C=C(C)C1=O)\C)C	482567	CHEMBL470129	C17H22O2	CHA-GL	Coal	1.2941176470588236	0.11764705882352941
1786	OC(CCCCCC=C)\C=C\C#CC#C[C@@H](O)C=C	504187	CHEMBL465007	C17H22O2	CHA-GL	Coal	1.2941176470588236	0.11764705882352941
1787	O[C@@H](C=C)C#CC#C[C@@H](O)\C=C/CCCCCC=C	504236	CHEMBL459266	C17H22O2	CHA-GL	Coal	1.2941176470588236	0.11764705882352941
1788	CC(=CCC\C(=C/CC1=CC(=O)C=C(C)C1=O)\C)C	504461	CHEMBL442564	C17H22O2	CHA-GL	Coal	1.2941176470588236	0.11764705882352941
1789	CCC[C@@H](O)CC\C=C\C=C\C#CC#C\C=C\CO	561640	CHEMBL550225	C17H22O2	CHA-GL	Coal	1.2941176470588236	0.11764705882352941
1790	CCCC\C=C\c1cc(C)ccc1\C=C\CC(=O)O	612063	CHEMBL1079947	C17H22O2	CHA-GL	Coal	1.2941176470588236	0.11764705882352941
1791	CCC[C@H](O)CC\C=C\C=C\C#CC#C\C=C/CO	614745	CHEMBL1092811	C17H22O2	CHA-GL	Coal	1.2941176470588236	0.11764705882352941
1792	CC1CCC2=C(C1)c3c(O)cc(C)cc3OC2(C)C	756050	CHEMBL1332166	C17H22O2	CHA-GL	Coal	1.2941176470588236	0.11764705882352941
1793	CCCC1CCC(=CC1=O)c2ccc(OCC)cc2	870962	CHEMBL1447078	C17H22O2	CHA-GL	Coal	1.2941176470588236	0.11764705882352941
1794	CC(C)[C@H]1CC[C@@H](C)C(C(=O)c2ccccc2)C1=O	893008	CHEMBL1469124	C17H22O2	CHA-GL	Coal	1.2941176470588236	0.11764705882352941
1795	CCc1ccc(cc1)C(=O)CCC2CCCCC2=O	907083	CHEMBL1483199	C17H22O2	CHA-GL	Coal	1.2941176470588236	0.11764705882352941
1796	CCc1ccc2O[C@@]3(CCC[C@H](C)C3)CC(=O)c2c1	937942	CHEMBL1514058	C17H22O2	CHA-GL	Coal	1.2941176470588236	0.11764705882352941
1797	COC1C(C)\C(=C/CCOCC=C)\c2ccccc12	1017480	CHEMBL1593596	C17H22O2	CHA-GL	Coal	1.2941176470588236	0.11764705882352941
1798	O[C@H]1CC[C@@H]2C1CC[C@H]3[C@H]2CCc4cc(O)ccc34	1050298	CHEMBL1627407	C17H22O2	CHA-GL	Coal	1.2941176470588236	0.11764705882352941
1799	COC1C(C)C(=CCCOCC=C)c2ccccc12	1114758	CHEMBL1734027	C17H22O2	CHA-GL	Coal	1.2941176470588236	0.11764705882352941
1800	O[C@H]1CC[C@@H]2[C@@H]1CC[C@H]3[C@H]2CCc4cc(O)ccc34	1121356	CHEMBL1742485	C17H22O2	CHA-GL	Coal	1.2941176470588236	0.11764705882352941
1801	CCCCCc1ccc(cc1)C2CC(=O)CC(=O)C2	1274025	CHEMBL1939183	C17H22O2	CHA-GL	Coal	1.2941176470588236	0.11764705882352941
1802	CC1(C)C2CCC(=O)C1C(C2)OCc3ccccc3	1316747	CHEMBL1995456	C17H22O2	CHA-GL	Coal	1.2941176470588236	0.11764705882352941
1803	CC1(C)C2CC(OCc3ccccc3)C1(C)C(=O)C2	1320052	CHEMBL1998761	C17H22O2	CHA-GL	Coal	1.2941176470588236	0.11764705882352941
1804	COc1ccc(CC2(O)C3CC4CCC2C4C3)cc1	1328228	CHEMBL2006937	C17H22O2	CHA-GL	Coal	1.2941176470588236	0.11764705882352941
1805	CCCC#CC#CC=C=CCCCCCCC(=O)O	1340333	CHEMBL2028079	C17H22O2	CHA-GL	Coal	1.2941176470588236	0.11764705882352941
1806	CC(=CCCC(C)(OC(=O)c1ccccc1)C=C)C	1674583	CHEMBL3185292	C17H22O2	CHA-GL	Coal	1.2941176470588236	0.11764705882352941
1807	CC1C=C(C)[C@@H]2C(C)[C@H]1COC2c3ccc(O)cc3	1700855	CHEMBL3211564	C17H22O2	CHA-GL	Coal	1.2941176470588236	0.11764705882352941
1808	[Na+].[O-]C(=O)Cc1ccc2C(CCc2c1)C3CCCCC3	1744591	CHEMBL3251922	C17H22O2	CHA-GL	Coal	1.2941176470588236	0.11764705882352941
1809	OC(=O)Cc1ccc2C(CCc2c1)C3CCCCC3	1768414	CHEMBL3306443	C17H22O2	CHA-GL	Coal	1.2941176470588236	0.11764705882352941
1810	CCc1oc(cc1)C(CCc2ccccc2)c3oc(CC)cc3	1761438	CHEMBL3290876	C21H24O2	CHA-POW	Coal	1.1428571428571428	0.09523809523809523
1811	CC(C)COc1cccc(CCc2oc3ccccc3c2)c1C	224503	CHEMBL137576	C21H24O2	CHA-POW	Coal	1.1428571428571428	0.09523809523809523
1812	CC(C)(C)c1cc(cc2c1OCC2(C)C)C(=O)c3ccccc3	13177	CHEMBL275120	C21H24O2	CHA-POW	Coal	1.1428571428571428	0.09523809523809523
1813	C\C(=C/c1ccc(CO)cc1)\c2ccc3OCCC(C)(C)c3c2	50523	CHEMBL33974	C21H24O2	CHA-POW	Coal	1.1428571428571428	0.09523809523809523
1814	Oc1ccc(cc1)C2(C3CCCC2CCC3)c4ccc(O)cc4	60906	CHEMBL290759	C21H24O2	CHA-POW	Coal	1.1428571428571428	0.09523809523809523
1815	OC(=O)CCCCCCCC1c2ccccc2c3ccccc13	66379	CHEMBL44741	C21H24O2	CHA-POW	Coal	1.1428571428571428	0.09523809523809523
1816	CC1(C)CC2(CC(C)(C)c3ccc(O)cc23)c4cc(O)ccc14	97123	CHEMBL60955	C21H24O2	CHA-POW	Coal	1.1428571428571428	0.09523809523809523
1817	CCCC[C@@H]1C(=C(CC)c2ccc(O)cc12)c3ccc(O)cc3	116918	CHEMBL76282	C21H24O2	CHA-POW	Coal	1.1428571428571428	0.09523809523809523
1818	CCCC[C@H]1C(=C(CC)c2ccc(O)cc12)c3ccc(O)cc3	116922	CHEMBL310042	C21H24O2	CHA-POW	Coal	1.1428571428571428	0.09523809523809523
1819	O[C@]1(CCC2C3CCC4=CC(=O)CCC4C3[C@@H]5C[C@]12C=C5)C#C	162728	CHEMBL328414	C21H24O2	CHA-POW	Coal	1.1428571428571428	0.09523809523809523
1820	CC1(C)C[C@@]2(CC[C@@](C1)(OO2)c3ccccc3)c4ccccc4	169041	CHEMBL103236	C21H24O2	CHA-POW	Coal	1.1428571428571428	0.09523809523809523
1821	Oc1ccc(cc1)C2CCC3CC2CCC3c4ccc(O)cc4	231860	CHEMBL138706	C21H24O2	CHA-POW	Coal	1.1428571428571428	0.09523809523809523
1822	CCCCCCOc1ccc(cc1)C(=O)\C=C\c2ccccc2	240707	CHEMBL147801	C21H24O2	CHA-POW	Coal	1.1428571428571428	0.09523809523809523
1823	CCC1CCC(=C(c2ccc(O)cc2)c3ccc(O)cc3)CC1	343516	CHEMBL204739	C21H24O2	CHA-POW	Coal	1.1428571428571428	0.09523809523809523
1824	CC(C)(c1ccc(O)c(CC=C)c1)c2ccc(O)c(CC=C)c2	385386	CHEMBL230240	C21H24O2	CHA-POW	Coal	1.1428571428571428	0.09523809523809523
1825	COc1ccc(C\C=C\c2ccccc2)c(OCC=C(C)C)c1	389755	CHEMBL244738	C21H24O2	CHA-POW	Coal	1.1428571428571428	0.09523809523809523
1826	COc1cccc(OCC=C(C)C)c1C\C=C\c2ccccc2	389756	CHEMBL244739	C21H24O2	CHA-POW	Coal	1.1428571428571428	0.09523809523809523
1827	COc1cc(OCC=C(C)C)ccc1C\C=C\c2ccccc2	389757	CHEMBL244740	C21H24O2	CHA-POW	Coal	1.1428571428571428	0.09523809523809523
1828	COC(=O)[C@@H]1CCCCC[C@@H]1c2ccc(cc2)c3ccccc3	392386	CHEMBL231684	C21H24O2	CHA-POW	Coal	1.1428571428571428	0.09523809523809523
1829	C[C@H]1OC(=O)[C@@H]2C=C3CCCC[C@H]3[C@H](\C=C\c4ccccc4)[C@H]12	397737	CHEMBL231692	C21H24O2	CHA-POW	Coal	1.1428571428571428	0.09523809523809523
1830	CC(=CCC\C(=C\CC1=C(C)C(=O)c2ccccc2C1=O)\C)C	431676	CHEMBL263382	C21H24O2	CHA-POW	Coal	1.1428571428571428	0.09523809523809523
1831	CC(=O)OC(CC\C=C\c1ccccc1)CCc2ccccc2	445666	CHEMBL512331	C21H24O2	CHA-POW	Coal	1.1428571428571428	0.09523809523809523
1832	CC(=O)O[C@@H](CC\C=C\c1ccccc1)CCc2ccccc2	448678	CHEMBL512384	C21H24O2	CHA-POW	Coal	1.1428571428571428	0.09523809523809523
1833	CC1(C)CCC(C)(C)c2cc(C(=O)c3ccccc3)c(O)cc12	567545	CHEMBL563922	C21H24O2	CHA-POW	Coal	1.1428571428571428	0.09523809523809523
1834	O=C(CCCCCCCC(=O)c1ccccc1)c2ccccc2	866218	CHEMBL1442334	C21H24O2	CHA-POW	Coal	1.1428571428571428	0.09523809523809523
1835	CCCOc1ccc(cc1CC=C)c2cc(CC=C)ccc2O	1175710	CHEMBL1829018	C21H24O2	CHA-POW	Coal	1.1428571428571428	0.09523809523809523
1836	CC(C)Oc1ccc(cc1CC=C)c2cc(CC=C)ccc2O	1175711	CHEMBL1829019	C21H24O2	CHA-POW	Coal	1.1428571428571428	0.09523809523809523
1837	CCCOc1ccc(CC=C)cc1c2ccc(O)c(CC=C)c2	1175713	CHEMBL1829021	C21H24O2	CHA-POW	Coal	1.1428571428571428	0.09523809523809523
1838	CC(C)Oc1ccc(CC=C)cc1c2ccc(O)c(CC=C)c2	1175714	CHEMBL1829022	C21H24O2	CHA-POW	Coal	1.1428571428571428	0.09523809523809523
1839	CC[C@]12C=CC3=C4CCC(=O)C=C4CC[C@H]3[C@@H]1CC[C@@]2(O)C#C	1209273	CHEMBL1868702	C21H24O2	CHA-POW	Coal	1.1428571428571428	0.09523809523809523
1840	CC1(C)CCC[C@]2(C)[C@@H]1CCc3cc4C(=O)C=CC(=O)c4cc23	1265409	CHEMBL1917937	C21H24O2	CHA-POW	Coal	1.1428571428571428	0.09523809523809523
1841	C[C@]12CC(=C)[C@H]3[C@@H](CCC4=CC(=O)CC[C@H]34)[C@@H]1C=C[C@@]2(O)C#C	1379928	CHEMBL2107658	C21H24O2	CHA-POW	Coal	1.1428571428571428	0.09523809523809523
1842	COc1cc(OC)c(CC=C(C)C)c(\C=C\c2ccccc2)c1	1428670	CHEMBL2165235	C21H24O2	CHA-POW	Coal	1.1428571428571428	0.09523809523809523
1843	O[C@H]([C@H]1CO[C@@H]([C@@H](CC=C)C1)c2ccccc2)c3ccccc3	1574989	CHEMBL2413761	C21H24O2	CHA-POW	Coal	1.1428571428571428	0.09523809523809523
1844	CC1CC\C(=C/C(=C\C=C\C(=C\C(=O)O)\C)/C)\c2ccccc12	1609544	CHEMBL3098772	C21H24O2	CHA-POW	Coal	1.1428571428571428	0.09523809523809523
1845	C[C@@H]1CC\C(=C/C(=C\C=C\C(=C\C(=O)O)\C)/C)\c2ccccc12	1609545	CHEMBL3098773	C21H24O2	CHA-POW	Coal	1.1428571428571428	0.09523809523809523
1846	C[C@H]1CC\C(=C/C(=C\C=C\C(=C\C(=O)O)\C)/C)\c2ccccc12	1609631	CHEMBL3098858	C21H24O2	CHA-POW	Coal	1.1428571428571428	0.09523809523809523
1847	CCC(=O)C(Cc1ccc(Cc2ccccc2)cc1)C(=O)CC	1750548	CHEMBL3272545	C21H24O2	CHA-POW	Coal	1.1428571428571428	0.09523809523809523
1848	CC(=O)c1ccc2[C@@H]3CC[C@H]4CC=CC(=O)[C@]4(C)[C@H]3CCc2c1	1760067	CHEMBL3289519	C21H24O2	CHA-POW	Coal	1.1428571428571428	0.09523809523809523
1849	C\C(=C\C=C\C(=C\C(=O)O)\C)\C=C\1/CCCc2c(C)cccc12	1760207	CHEMBL3289657	C21H24O2	CHA-POW	Coal	1.1428571428571428	0.09523809523809523
1850	C\C(=C\C=C\C(=C\C(=O)O)\C)\C=C\1/CCCc2cc(C)ccc12	1760208	CHEMBL3289658	C21H24O2	CHA-POW	Coal	1.1428571428571428	0.09523809523809523
1851	C\C(=C\C=C\C(=C\C(=O)O)\C)\C=C\1/CCCc2ccc(C)cc12	1760209	CHEMBL3289659	C21H24O2	CHA-POW	Coal	1.1428571428571428	0.09523809523809523
1852	C\C(=C\C=C\C(=C\C(=O)O)\C)\C=C\1/CCCc2cccc(C)c12	1760210	CHEMBL3289660	C21H24O2	CHA-POW	Coal	1.1428571428571428	0.09523809523809523
1853	O=C(\C=C\c1ccccc1)c2ccccc2	2689	CHEMBL7976	C15H12O1	CHA-GL	Coal	0.8	0.06666666666666667
1854	O=C1CCc2cc(ccc12)c3ccccc3	432682	CHEMBL259817	C15H12O1	CHA-GL	Coal	0.8	0.06666666666666667
1855	O=C1CC(c2ccccc2)c3ccccc13	995596	CHEMBL1571712	C15H12O1	CHA-GL	Coal	0.8	0.06666666666666667
1856	Cc1ccc2C(=O)c3ccc(C)cc3c2c1	1113390	CHEMBL1732659	C15H12O1	CHA-GL	Coal	0.8	0.06666666666666667
1857	O=C1c2ccccc2CCc3ccccc13	1246358	CHEMBL1905787	C15H12O1	CHA-GL	Coal	0.8	0.06666666666666667
1858	O=CC(=Cc1ccccc1)c2ccccc2	1404409	CHEMBL2132458	C15H12O1	CHA-GL	Coal	0.8	0.06666666666666667
1859	O=CC=C(c1ccccc1)c2ccccc2	1672283	CHEMBL3182992	C15H12O1	CHA-GL	Coal	0.8	0.06666666666666667
1860	OCc1c2ccccc2cc3ccccc13	1677959	CHEMBL3188668	C15H12O1	CHA-GL	Coal	0.8	0.06666666666666667
1861	CC(=O)c1ccc2c(Cc3ccccc23)c1	1678019	CHEMBL3188728	C15H12O1	CHA-GL	Coal	0.8	0.06666666666666667
1862	Oc1ccc2ccc3c4ccccc4cc5ccc1c2c35	3280	CHEMBL8020	C20H12O1	Unpresented	Unpresented formulae	0.6	0.05
1863	O1C2C1c3cccc4c5ccccc5c6cccc2c6c34	72923	CHEMBL49360	C20H12O1	Unpresented	Unpresented formulae	0.6	0.05
1864	O1C2C=Cc3c(ccc4c5C=Cc6cccc(cc34)c56)C12	253296	CHEMBL153539	C20H12O1	Unpresented	Unpresented formulae	0.6	0.05
1865	Oc1ccc2cc3ccc4cccc5ccc(c2c1)c3c45	274186	CHEMBL351406	C20H12O1	Unpresented	Unpresented formulae	0.6	0.05
1866	Oc1ccc2ccc3cc4ccccc4c5ccc1c2c35	1248541	CHEMBL1907999	C20H12O1	Unpresented	Unpresented formulae	0.6	0.05
1867	Oc1cccc2cc3ccc4cccc5ccc(c12)c3c45	1248542	CHEMBL1908000	C20H12O1	Unpresented	Unpresented formulae	0.6	0.05
1868	Oc1cc2cccc3ccc4cc5ccccc5c1c4c23	1248543	CHEMBL1908001	C20H12O1	Unpresented	Unpresented formulae	0.6	0.05
1869	Oc1cc2c3ccccc3cc4ccc5cccc1c5c24	1248544	CHEMBL1908002	C20H12O1	Unpresented	Unpresented formulae	0.6	0.05
1870	Oc1cc2ccc3cc4ccccc4c5ccc(c1)c2c35	1248553	CHEMBL1908011	C20H12O1	Unpresented	Unpresented formulae	0.6	0.05
1871	Oc1cc2cc3ccccc3c4ccc5cccc1c5c24	1248558	CHEMBL1908016	C20H12O1	Unpresented	Unpresented formulae	0.6	0.05
1872	Oc1cc2cccc3ccc4c5ccccc5cc1c4c23	1248565	CHEMBL1908023	C20H12O1	Unpresented	Unpresented formulae	0.6	0.05
1873	Oc1c2ccccc2c3ccc4cccc5ccc1c3c45	1248594	CHEMBL1908052	C20H12O1	Unpresented	Unpresented formulae	0.6	0.05
1874	Oc1cccc2c1cc3ccc4cccc5ccc2c3c45	1248597	CHEMBL1908055	C20H12O1	Unpresented	Unpresented formulae	0.6	0.05
1875	Oc1ccc2c(c1)cc3ccc4cccc5ccc2c3c45	1248599	CHEMBL1908057	C20H12O1	Unpresented	Unpresented formulae	0.6	0.05
1876	Cc1ccc(\C=C\c2cc(c(O)c(c2)C(C)(C)C)C(C)(C)C)cc1	3971	CHEMBL8636	C23H30O1	Unpresented	Unpresented formulae	1.3043478260869565	0.043478260869565216
1877	CCCCCCC1(CC1)c2ccc(c(O)c2)c3cc(C)cc(C)c3	396569	CHEMBL233633	C23H30O1	Unpresented	Unpresented formulae	1.3043478260869565	0.043478260869565216
1878	CC1=CC2=CC[C@H]3[C@@H]4CC[C@@](O)(C#C)[C@@]4(C)CC[C@@H]3[C@]2(CC1)C=C	413656	CHEMBL249904	C23H30O1	Unpresented	Unpresented formulae	1.3043478260869565	0.043478260869565216
1879	CCc1cc2[C@H]3CC[C@]4(C)[C@@H](CC#C)CC[C@H]4[C@@H]3CCc2cc1O	441806	CHEMBL272226	C23H30O1	Unpresented	Unpresented formulae	1.3043478260869565	0.043478260869565216
1880	C\C(=C/C=C/C1=CC=C(CC1)C=O)\C=C\C2=C(C)CCCC2(C)C	510857	CHEMBL455512	C23H30O1	Unpresented	Unpresented formulae	1.3043478260869565	0.043478260869565216
1881	CCCCCC(=O)c1cccc(\C=C\c2ccccc2)c1	4060	CHEMBL274853	C20H22O1	Unpresented	Unpresented formulae	1.1	0.05
1882	CCCCCC(=O)c1cccc(\C=C/c2ccccc2)c1	4327	CHEMBL276424	C20H22O1	Unpresented	Unpresented formulae	1.1	0.05
1883	COc1cc2c(ccc3c(C)c(C)ccc23)cc1C(C)C	444491	CHEMBL459187	C20H22O1	Unpresented	Unpresented formulae	1.1	0.05
1884	COc1ccc2c(CCc3c4CCC(C)(C)c4ccc23)c1	1753740	CHEMBL3275705	C20H22O1	Unpresented	Unpresented formulae	1.1	0.05
1885	CC(C)(C)c1cc(\C=C\c2ccccc2)cc(c1O)C(C)(C)C	4239	CHEMBL8566	C22H28O1	Unpresented	Unpresented formulae	1.2727272727272727	0.045454545454545456
1886	C\C(=C\C=C\c1ccccc1O)\C=C\C2=C(C)CCCC2(C)C	259154	CHEMBL154770	C22H28O1	Unpresented	Unpresented formulae	1.2727272727272727	0.045454545454545456
1887	C\C(=C/C=C/c1ccccc1O)\C=C\C2=C(C)CCCC2(C)C	259177	CHEMBL154965	C22H28O1	Unpresented	Unpresented formulae	1.2727272727272727	0.045454545454545456
1888	CCCC\C=C\[C@@H]([C@H](CO)Cc1ccccc1)c2ccccc2	1088553	CHEMBL1707822	C22H28O1	Unpresented	Unpresented formulae	1.2727272727272727	0.045454545454545456
1889	C[C@H](CCC=C(C)C)[C@H]1CC=C2C3=C(CC[C@]12C)[C@@]4(C)CC[C@H](O)C(C)(C)[C@@H]4CC3	7702	CHEMBL10850	C29H46O1	Unpresented	Unpresented formulae	1.5862068965517242	0.034482758620689655
1890	CC[C@H](\C=C\[C@@H](C)[C@H]1CC[C@H]2[C@@H]3CC=C4CC(=O)CC[C@]4(C)[C@H]3CC[C@]12C)C(C)C	106810	CHEMBL307549	C29H46O1	Unpresented	Unpresented formulae	1.5862068965517242	0.034482758620689655
1891	CC(=CCC\C(=C\CC\C(=C\CC\C=C(/C)\CC\C=C(/C)\CCC(O)C#C)\C)\C)C	107636	CHEMBL70015	C29H46O1	Unpresented	Unpresented formulae	1.5862068965517242	0.034482758620689655
1892	C[C@H](CCCC(=C)C)[C@H]1CC=C2C3=C(CC[C@]12C)[C@@]4(C)CC[C@H](O)C(C)(C)[C@@H]4CC3	269551	CHEMBL350069	C29H46O1	Unpresented	Unpresented formulae	1.5862068965517242	0.034482758620689655
1893	CC[C@H](\C=C\[C@@H](C)[C@H]1CC[C@H]2[C@@H]3C=CC4C[C@@H](O)CC[C@]4(C)C3=CC[C@]12C)C(C)C	337703	CHEMBL202119	C29H46O1	Unpresented	Unpresented formulae	1.5862068965517242	0.034482758620689655
1894	CC(C)C(=C)CC[C@@H](C)[C@H]1CC[C@@]2(C)[C@@H]3CC[C@H]4CC(=O)CC[C@@]45C[C@@]35CC[C@]12C	379153	CHEMBL226241	C29H46O1	Unpresented	Unpresented formulae	1.5862068965517242	0.034482758620689655
1895	C\C=C(/CC[C@@H](C)[C@H]1CC[C@H]2[C@@H]3CCC4=CC(=O)CC[C@]4(C)[C@H]3CC[C@]12C)\C(C)C	443164	CHEMBL517299	C29H46O1	Unpresented	Unpresented formulae	1.5862068965517242	0.034482758620689655
1896	C[C@H](CCC=C(C)C)[C@H]1CC[C@@]2(C)[C@@H]3CC=C4[C@H](CCCC4(C)C)[C@H]3C(=O)C[C@]12C	556380	CHEMBL563863	C29H46O1	Unpresented	Unpresented formulae	1.5862068965517242	0.034482758620689655
1897	CC(C)C(=C)CC[C@@H](C)[C@H]1CCC2=C3CCC4C(=C)[C@@H](O)CC[C@]4(C)[C@H]3CC[C@]12C	614477	CHEMBL1090068	C29H46O1	Unpresented	Unpresented formulae	1.5862068965517242	0.034482758620689655
1898	CC[C@H](\C=C\[C@@H](C)[C@H]1CC[C@H]2[C@@H]3CCC4=CC(=O)CC[C@]4(C)[C@H]3CC[C@]12C)C(C)C	1627972	CHEMBL3138641	C29H46O1	Unpresented	Unpresented formulae	1.5862068965517242	0.034482758620689655
1899	CC(C)c1ccc2c(CC[C@H]3[C@@H](CO)CCC[C@]23C)c1	11190	CHEMBL12853	C19H28O1	Unpresented	Unpresented formulae	1.4736842105263157	0.05263157894736842
1900	CC12CCC3C(CC=C4C=CCCC34C)C1CC[C@@H]2O	110945	CHEMBL71117	C19H28O1	Unpresented	Unpresented formulae	1.4736842105263157	0.05263157894736842
1901	CC12CCC3C(CC[C@H]4CC(=O)CCC34C)C1CC=C2	236955	CHEMBL142472	C19H28O1	Unpresented	Unpresented formulae	1.4736842105263157	0.05263157894736842
1902	CC12CC=CC[C@@H]1CCC3C2CCC4(C)C3CCC4=O	237311	CHEMBL142347	C19H28O1	Unpresented	Unpresented formulae	1.4736842105263157	0.05263157894736842
1903	C[C@]12CCC=C[C@@H]1CCC3C2CC[C@@]4(C)C3CCC4=O	329780	CHEMBL194641	C19H28O1	Unpresented	Unpresented formulae	1.4736842105263157	0.05263157894736842
1904	C[C@]12CC[C@H]3[C@@H](CC=C4C[C@@H](O)CC[C@]34C)[C@@H]1C=CC2	612454	CHEMBL1088422	C19H28O1	Unpresented	Unpresented formulae	1.4736842105263157	0.05263157894736842
1905	CC(CCCCCC\C=C\c1ccccc1)CC(=O)C	618683	CHEMBL1078026	C19H28O1	Unpresented	Unpresented formulae	1.4736842105263157	0.05263157894736842
1906	C[C@H]1[C@@H]2CCC3=C[C@](C)(CC[C@@H]3[C@@]2(C)CCC1=O)C=C	625916	CHEMBL1097036	C19H28O1	Unpresented	Unpresented formulae	1.4736842105263157	0.05263157894736842
1907	C[C@]12CC[C@H]3[C@@H](CC[C@H]4CC(=O)CC[C@]34C)[C@@H]1CC=C2	733436	CHEMBL1309552	C19H28O1	Unpresented	Unpresented formulae	1.4736842105263157	0.05263157894736842
1908	C[C@]12CCC=C[C@@H]1CC[C@@H]3[C@@H]2CC[C@@]4(C)[C@H]3CCC4=O	1051650	CHEMBL1629800	C19H28O1	Unpresented	Unpresented formulae	1.4736842105263157	0.05263157894736842
1909	C[C@]12CC[C@H]3[C@@H](CCC4=CCCC[C@]34C)[C@@H]1CCC2=O	1051655	CHEMBL1629804	C19H28O1	Unpresented	Unpresented formulae	1.4736842105263157	0.05263157894736842
1910	C[C@]12CC[C@H]3[C@@H](CC=C4CCCC[C@@]34C)[C@@H]1CCC2=O	1053241	CHEMBL1630910	C19H28O1	Unpresented	Unpresented formulae	1.4736842105263157	0.05263157894736842
1911	C[C@]12CC=CC[C@@H]1CC[C@@H]3[C@@H]2CC[C@@]4(C)[C@H]3CCC4=O	1354027	CHEMBL2058267	C19H28O1	Unpresented	Unpresented formulae	1.4736842105263157	0.05263157894736842
1912	C[C@]12CC[C@H]3[C@@H](CC[C@H]4CCC=C[C@]34C)[C@@H]1CCC2=O	1354029	CHEMBL2058269	C19H28O1	Unpresented	Unpresented formulae	1.4736842105263157	0.05263157894736842
1913	C[C@]12CC[C@H]3[C@@H](CC=C4CCCC[C@]34C)[C@@H]1CCC2=O	1510580	CHEMBL2311169	C19H28O1	Unpresented	Unpresented formulae	1.4736842105263157	0.05263157894736842
1914	CC(C)c1ccc2c(CC[C@H]3[C@@H](O)CCC[C@]23C)c1	11191	CHEMBL275731	C18H26O1	Unpresented	Unpresented formulae	1.4444444444444444	0.05555555555555555
1915	Oc1c(cccc1C2CCCCC2)C3CCCCC3	180112	CHEMBL109663	C18H26O1	Unpresented	Unpresented formulae	1.4444444444444444	0.05555555555555555
1916	CCCCCCCc1ccc(cc1)C(=O)C=C(C)C	403178	CHEMBL396437	C18H26O1	Unpresented	Unpresented formulae	1.4444444444444444	0.05555555555555555
1917	CCCCCCCc1ccc(cc1)C(=O)\C(=C\C)\C	403180	CHEMBL237820	C18H26O1	Unpresented	Unpresented formulae	1.4444444444444444	0.05555555555555555
1918	CC(C)C(=O)c1ccc2c(c1)C(C)(C)CCC2(C)C	565719	CHEMBL565100	C18H26O1	Unpresented	Unpresented formulae	1.4444444444444444	0.05555555555555555
1919	CC1COCc2cc3c(cc12)C(C)(C)C(C)C3(C)C	1223876	CHEMBL1883305	C18H26O1	Unpresented	Unpresented formulae	1.4444444444444444	0.05555555555555555
1920	CC[C@@]1(C)CCC2[C@@H](CCc3cc(O)ccc23)C1C	1293240	CHEMBL1971949	C18H26O1	Unpresented	Unpresented formulae	1.4444444444444444	0.05555555555555555
1921	Cc1cc(O)c(cc1C)C2CC3CCC2(C)C3(C)C	1376789	CHEMBL2104519	C18H26O1	Unpresented	Unpresented formulae	1.4444444444444444	0.05555555555555555
1922	CC1CC(C)(C)c2cc(C(=O)C)c(C)cc2C1(C)C	1673558	CHEMBL3184267	C18H26O1	Unpresented	Unpresented formulae	1.4444444444444444	0.05555555555555555
1923	CC(C)c1ccc2c(CC[C@H]3C(=O)CCC[C@]23C)c1	11227	CHEMBL13020	C18H24O1	Unpresented	Unpresented formulae	1.3333333333333333	0.05555555555555555
1924	C[C@]12CC[C@H]3[C@@H](CCc4ccccc34)[C@@H]1CC[C@@H]2O	327938	CHEMBL194749	C18H24O1	Unpresented	Unpresented formulae	1.3333333333333333	0.05555555555555555
1925	C[C@@]12CCC[C@H]1[C@@H]3CCc4cc(O)ccc4[C@H]3CC2	428792	CHEMBL261406	C18H24O1	Unpresented	Unpresented formulae	1.3333333333333333	0.05555555555555555
1926	CC(=CCC[C@@](C)(C=C)\C=C\c1ccc(O)cc1)C	429074	CHEMBL262344	C18H24O1	Unpresented	Unpresented formulae	1.3333333333333333	0.05555555555555555
1927	CCCCCCCC#CC#CC1CC(=CC(=O)C1)C	442629	CHEMBL450527	C18H24O1	Unpresented	Unpresented formulae	1.3333333333333333	0.05555555555555555
1928	CCCCCC\C=C\C=C\C#CC#CC\C=C/CO	614797	CHEMBL1086773	C18H24O1	Unpresented	Unpresented formulae	1.3333333333333333	0.05555555555555555
1929	CC1(C)C(=O)\C(=C\c2ccccc2)\C(C)(C)C1(C)C	1289467	CHEMBL1968176	C18H24O1	Unpresented	Unpresented formulae	1.3333333333333333	0.05555555555555555
1930	CC(C)(C)c1cccc2c1OCC2(C)C	13151	CHEMBL13757	C14H20O1	Unpresented	Unpresented formulae	1.4285714285714286	0.07142857142857142
1931	CC(C)Cc1ccc(cc1)[C@@H](C)C(=O)C	317680	CHEMBL371421	C14H20O1	Unpresented	Unpresented formulae	1.4285714285714286	0.07142857142857142
1932	C[C@H]1[C@@H]2C[C@@H](CC[C@@]2(C)CCC1=O)C#C	463580	CHEMBL448611	C14H20O1	Unpresented	Unpresented formulae	1.4285714285714286	0.07142857142857142
1933	OCC#CC#CCCCCCCCC=C	465540	CHEMBL463465	C14H20O1	Unpresented	Unpresented formulae	1.4285714285714286	0.07142857142857142
1934	CCC\C=C\CCCc1ccc(O)cc1	482658	CHEMBL447769	C14H20O1	Unpresented	Unpresented formulae	1.4285714285714286	0.07142857142857142
1935	CCCC\C=C\CCc1ccc(O)cc1	482659	CHEMBL470344	C14H20O1	Unpresented	Unpresented formulae	1.4285714285714286	0.07142857142857142
1936	CC(\C=C/C=C(C)C)\C=C\C=C(/C)\C=O	506083	CHEMBL479123	C14H20O1	Unpresented	Unpresented formulae	1.4285714285714286	0.07142857142857142
1937	CC1CC(=CC=C1C=O)CCC=C(C)C	511055	CHEMBL450663	C14H20O1	Unpresented	Unpresented formulae	1.4285714285714286	0.07142857142857142
1938	CC(Cc1ccc(cc1)C(C)(C)C)C=O	920599	CHEMBL1496715	C14H20O1	Unpresented	Unpresented formulae	1.4285714285714286	0.07142857142857142
1939	CC1(C)CCC(C)(C)c2cc(O)ccc12	1158642	CHEMBL1795601	C14H20O1	Unpresented	Unpresented formulae	1.4285714285714286	0.07142857142857142
1940	Cc1cc(C)c(C2CCCCC2)c(O)c1	1376450	CHEMBL2104180	C14H20O1	Unpresented	Unpresented formulae	1.4285714285714286	0.07142857142857142
1941	CC(=O)\C=C\C=C/1\C2CCC(C2)C1(C)C	1376515	CHEMBL2104245	C14H20O1	Unpresented	Unpresented formulae	1.4285714285714286	0.07142857142857142
1942	CC(=C)[C@@H]1CC[C@@]2(C)CCC(=O)C=C2C1	1488739	CHEMBL2271426	C14H20O1	Unpresented	Unpresented formulae	1.4285714285714286	0.07142857142857142
1943	CC(=C)[C@@H]1CC[C@]2(C)CCC(=O)C=C2C1	1488741	CHEMBL2271428	C14H20O1	Unpresented	Unpresented formulae	1.4285714285714286	0.07142857142857142
1944	CC(C)[C@@H]1CC[C@@]2(C)C=CC(=O)C=C2C1	1488743	CHEMBL2271430	C14H20O1	Unpresented	Unpresented formulae	1.4285714285714286	0.07142857142857142
1945	CCCCC\C(=C\c1ccccc1)\CO	1671770	CHEMBL3182479	C14H20O1	Unpresented	Unpresented formulae	1.4285714285714286	0.07142857142857142
1946	CC(=O)c1c(C)cc(cc1C)C(C)(C)C	1673359	CHEMBL3184068	C14H20O1	Unpresented	Unpresented formulae	1.4285714285714286	0.07142857142857142
1947	CC\C\1=C(/c2ccccc2)\c3ccc(OCC=C)cc3CCc4ccccc14	14650	CHEMBL14574	C27H26O1	PHA-T7	Peat	0.9629629629629629	0.037037037037037035
1948	O=C(\C=C\c1ccccc1)c2ccc3ccccc3c2	18519	CHEMBL17200	C19H14O1	Unpresented	Unpresented formulae	0.7368421052631579	0.05263157894736842
1949	O=C(\C=C\c1cccc2ccccc12)c3ccccc3	452915	CHEMBL487217	C19H14O1	Unpresented	Unpresented formulae	0.7368421052631579	0.05263157894736842
1950	O=C(\C=C\c1ccc2ccccc2c1)c3ccccc3	624396	CHEMBL1098239	C19H14O1	Unpresented	Unpresented formulae	0.7368421052631579	0.05263157894736842
1951	O=Cc1ccccc1c2ccccc2c3ccccc3	1515072	CHEMBL2315990	C19H14O1	Unpresented	Unpresented formulae	0.7368421052631579	0.05263157894736842
1952	O=Cc1ccccc1c2ccc(cc2)c3ccccc3	1515073	CHEMBL2315991	C19H14O1	Unpresented	Unpresented formulae	0.7368421052631579	0.05263157894736842
1953	O=Cc1ccccc1c2cccc(c2)c3ccccc3	1515075	CHEMBL2315993	C19H14O1	Unpresented	Unpresented formulae	0.7368421052631579	0.05263157894736842
1954	OCc1cc2ccccc2c3ccc4ccccc4c13	1731134	CHEMBL3230487	C19H14O1	Unpresented	Unpresented formulae	0.7368421052631579	0.05263157894736842
1955	O=C(\C=C\c1ccccc1)\C=C\c2ccccc2	18520	CHEMBL17201	C17H14O1	CHA-GL	Coal	0.8235294117647058	0.058823529411764705
1956	O=C1\C(=C\c2ccccc2)\CCc3ccccc13	38719	CHEMBL28689	C17H14O1	CHA-GL	Coal	0.8235294117647058	0.058823529411764705
1957	Cc1cccc(\C=C\2/Cc3ccccc3C2=O)c1	38929	CHEMBL284878	C17H14O1	CHA-GL	Coal	0.8235294117647058	0.058823529411764705
1958	Cc1ccc(\C=C\2/Cc3ccccc3C2=O)cc1	39728	CHEMBL28190	C17H14O1	CHA-GL	Coal	0.8235294117647058	0.058823529411764705
1959	Oc1c(Cc2ccccc2)ccc3ccccc13	135650	CHEMBL85000	C17H14O1	CHA-GL	Coal	0.8235294117647058	0.058823529411764705
1960	Cc1ccccc1\C=C\2/Cc3ccccc3C2=O	173340	CHEMBL107524	C17H14O1	CHA-GL	Coal	0.8235294117647058	0.058823529411764705
1961	OC(c1ccccc1)c2ccc3ccccc3c2	201602	CHEMBL121928	C17H14O1	CHA-GL	Coal	0.8235294117647058	0.058823529411764705
1962	Oc1cc2ccccc2cc1Cc3ccccc3	202176	CHEMBL122335	C17H14O1	CHA-GL	Coal	0.8235294117647058	0.058823529411764705
1963	Oc1ccc(Cc2ccccc2)c3ccccc13	202177	CHEMBL122258	C17H14O1	CHA-GL	Coal	0.8235294117647058	0.058823529411764705
1964	Oc1ccc2ccccc2c1Cc3ccccc3	202204	CHEMBL122078	C17H14O1	CHA-GL	Coal	0.8235294117647058	0.058823529411764705
1965	Oc1cc(Cc2ccccc2)cc3ccccc13	202206	CHEMBL122962	C17H14O1	CHA-GL	Coal	0.8235294117647058	0.058823529411764705
1966	C(Oc1ccc2ccccc2c1)c3ccccc3	239103	CHEMBL146439	C17H14O1	CHA-GL	Coal	0.8235294117647058	0.058823529411764705
1967	O=C(\C=C\C=C\c1ccccc1)c2ccccc2	377545	CHEMBL227719	C17H14O1	CHA-GL	Coal	0.8235294117647058	0.058823529411764705
1968	CCC(=O)c1cc2ccccc2c3ccccc13	481952	CHEMBL451355	C17H14O1	CHA-GL	Coal	0.8235294117647058	0.058823529411764705
1969	C1Oc2ccccc2C=C1\C=C\c3ccccc3	700476	CHEMBL1241259	C17H14O1	CHA-GL	Coal	0.8235294117647058	0.058823529411764705
1970	O=C1CC(C(=C1)c2ccccc2)c3ccccc3	1099554	CHEMBL1718823	C17H14O1	CHA-GL	Coal	0.8235294117647058	0.058823529411764705
1971	O=C1CC(=C(C1)c2ccccc2)c3ccccc3	1114766	CHEMBL1734035	C17H14O1	CHA-GL	Coal	0.8235294117647058	0.058823529411764705
1972	COc1ccccc1\C=C\2/C=Cc3ccccc23	1246438	CHEMBL1905867	C17H14O1	CHA-GL	Coal	0.8235294117647058	0.058823529411764705
1973	O=C1c2ccccc2CC13Cc4ccccc4C3	1302409	CHEMBL1981118	C17H14O1	CHA-GL	Coal	0.8235294117647058	0.058823529411764705
1974	O=C1C2CCC(c3ccccc23)c4ccccc14	1310668	CHEMBL1989377	C17H14O1	CHA-GL	Coal	0.8235294117647058	0.058823529411764705
1975	COc1ccc(\C=C/2\C=Cc3ccccc23)cc1	1409830	CHEMBL2137879	C17H14O1	CHA-GL	Coal	0.8235294117647058	0.058823529411764705
1976	COc1ccc(\C=C\2/C=Cc3ccccc23)cc1	1415559	CHEMBL2143608	C17H14O1	CHA-GL	Coal	0.8235294117647058	0.058823529411764705
1977	O=C1\C(=C\c2ccccc2)\CCC/C/1=C\c3ccccc3	18589	CHEMBL274993	C20H18O1	Unpresented	Unpresented formulae	0.9	0.05
1978	C(OCc1cccc2ccccc12)\C=C\c3ccccc3	26369	CHEMBL22110	C20H18O1	Unpresented	Unpresented formulae	0.9	0.05
1979	Cc1cc(\C=C\c2ccc3ccccc3c2)cc(C)c1O	86952	CHEMBL56196	C20H18O1	Unpresented	Unpresented formulae	0.9	0.05
1980	Cc1cc(\C=C\c2cccc3ccccc23)cc(C)c1O	86984	CHEMBL55737	C20H18O1	Unpresented	Unpresented formulae	0.9	0.05
1981	OC(Cc1ccccc1)(c2ccccc2)c3ccccc3	193452	CHEMBL118088	C20H18O1	Unpresented	Unpresented formulae	0.9	0.05
1982	Oc1c(Cc2ccccc2)cccc1Cc3ccccc3	201601	CHEMBL331629	C20H18O1	Unpresented	Unpresented formulae	0.9	0.05
1983	OCCCCC#Cc1ccccc1C#Cc2ccccc2	379832	CHEMBL225865	C20H18O1	Unpresented	Unpresented formulae	0.9	0.05
1984	COC(c1ccccc1)(c2ccccc2)c3ccccc3	441932	CHEMBL272254	C20H18O1	Unpresented	Unpresented formulae	0.9	0.05
1985	COc1ccc(cc1)\C(=C\c2ccc3ccccc3c2)\C	454671	CHEMBL475134	C20H18O1	Unpresented	Unpresented formulae	0.9	0.05
1986	CC(c1ccccc1)(c2ccccc2)c3ccc(O)cc3	474403	CHEMBL504414	C20H18O1	Unpresented	Unpresented formulae	0.9	0.05
1987	CC1(CC(=CC=C1C=O)c2ccccc2)c3ccccc3	510340	CHEMBL504321	C20H18O1	Unpresented	Unpresented formulae	0.9	0.05
1988	CC1CC(=CC=C1C=O)c2ccc(cc2)c3ccccc3	510996	CHEMBL496661	C20H18O1	Unpresented	Unpresented formulae	0.9	0.05
1989	CCC1(Cc2ccccc2C1=O)C3=CCc4ccccc34	572127	CHEMBL577139	C20H18O1	Unpresented	Unpresented formulae	0.9	0.05
1990	O=C1CC(CC(=C1)c2ccccc2)\C=C\c3ccccc3	891552	CHEMBL1467668	C20H18O1	Unpresented	Unpresented formulae	0.9	0.05
1991	O=C1C(CCc2ccccc12)C3=Cc4ccccc4CC3	1143821	CHEMBL1771509	C20H18O1	Unpresented	Unpresented formulae	0.9	0.05
1992	O=C1\C(=C/c2ccccc2)\CCC/C/1=C/c3ccccc3	1246301	CHEMBL1905730	C20H18O1	Unpresented	Unpresented formulae	0.9	0.05
1993	Cc1cccc2\C(=C/3\Cc4c(C)cccc4C3=O)\CCc12	1291601	CHEMBL1970310	C20H18O1	Unpresented	Unpresented formulae	0.9	0.05
1994	O=C1c2cc3CCCc3cc2CC14Cc5ccccc5C4	1292212	CHEMBL1970921	C20H18O1	Unpresented	Unpresented formulae	0.9	0.05
1995	O=C1c2ccccc2CC13Cc4cc5CCCc5cc4C3	1296993	CHEMBL1975702	C20H18O1	Unpresented	Unpresented formulae	0.9	0.05
1996	O=C1c2c(CC13Cc4ccccc4C3)ccc5CCCc25	1304789	CHEMBL1983498	C20H18O1	Unpresented	Unpresented formulae	0.9	0.05
1997	O=C1c2ccccc2CC13Cc4ccc5CCCc5c4C3	1317870	CHEMBL1996579	C20H18O1	Unpresented	Unpresented formulae	0.9	0.05
1998	O=C1CCc2ccc3CC4(Cc5ccccc5C4)Cc3c12	1322426	CHEMBL2001135	C20H18O1	Unpresented	Unpresented formulae	0.9	0.05
[truncated: 69,865 more rows]
